# Supplementary material for: Employing a MEMS plasma switch for conditioning high-voltage kinetic energy harvesters
Source: Nat Commun. 2020 Jun 26;11:3221. doi: 10.1038/s41467-020-17019-5 (PMC7319968; doi:10.1038/s41467-020-17019-5)
Supplement: Supplementary file 6 — Supplementary Data 1 [file 41467_2020_17019_MOESM6_ESM.zip]

Archive with 12 entries (11 files):
- Dataset/
- Dataset/Figure1.xlsx
- Dataset/Figure2.xlsx
- Dataset/Figure3.xlsx
- Dataset/Figure4.xlsx
- Dataset/Figure5.xlsx
- Dataset/Supplementary Figure 2.xlsx
- Dataset/Supplementary Figure 3.xlsx
- Dataset/Supplementary Figure 4.xlsx
- Dataset/Supplementary Figure 5.xlsx
- Dataset/Supplementary Figure 7.xlsx
- Dataset/Supplementary Figure 8.xlsx
