# Supplementary material for: Employing a MEMS plasma switch for conditioning high-voltage kinetic energy harvesters
Source: Nat Commun. 2020 Jun 26;11:3221. doi: 10.1038/s41467-020-17019-5 (PMC7319968; doi:10.1038/s41467-020-17019-5)
Supplement: Supplementary file 6 — Supplementary Data 1 [file 41467_2020_17019_MOESM6_ESM.zip › Dataset/Figure1.xlsx]

## Sheet: Figure1h
0	-13.1568
1e-05	-13.1525
2e-05	-13.1481
3e-05	-13.1438
4e-05	-13.1394
5e-05	-13.1351
6e-05	-13.1307
7e-05	-13.1263
8e-05	-13.1219
9e-05	-13.1175
0.0001	-13.1131
0.00011	-13.1086
0.00012	-13.1042
0.00013	-13.0997
0.00014	-13.0952
0.00015	-13.0907
0.00016	-13.0863
0.00017	-13.0817
0.00018	-13.0772
0.00019	-13.0727
0.0002	-13.0681
0.00021	-13.0636
0.00022	-13.059
0.00023	-13.0544
0.00024	-13.0498
0.00025	-13.0452
0.00026	-13.0406
0.00027	-13.036
0.00028	-13.0313
0.00029	-13.0267
0.0003	-13.022
0.00031	-13.0174
0.00032	-13.0127
0.00033	-13.008
0.00034	-13.0032
0.00035	-12.9985
0.00036	-12.9938
0.00037	-12.989
0.00038	-12.9843
0.00039	-12.9795
0.0004	-12.9747
0.00041	-12.9699
0.00042	-12.9651
0.00043	-12.9603
0.00044	-12.9554
0.00045	-12.9506
0.00046	-12.9457
0.00047	-12.9409
0.00048	-12.936
0.00049	-12.9311
0.0005	-12.9262
0.00051	-12.9213
0.00052	-12.9163
0.00053	-12.9114
0.00054	-12.9064
0.00055	-12.9015
0.00056	-12.8965
0.00057	-12.8915
0.00058	-12.8865
0.00059	-12.8815
0.0006	-12.8765
0.00061	-12.8714
0.00062	-12.8664
0.00063	-12.8613
0.00064	-12.8562
0.00065	-12.8511
0.00066	-12.846
0.00067	-12.8409
0.00068	-12.8358
0.00069	-12.8307
0.0007	-12.8255
0.00071	-12.8203
0.00072	-12.8152
0.00073	-12.81
0.00074	-12.8048
0.00075	-12.7996
0.00076	-12.7944
0.00077	-12.7891
0.00078	-12.7839
0.00079	-12.7786
0.0008	-12.7734
0.00081	-12.7681
0.00082	-12.7628
0.00083	-12.7575
0.00084	-12.7522
0.00085	-12.7468
0.00086	-12.7415
0.00087	-12.7361
0.00088	-12.7308
0.00089	-12.7254
0.0009	-12.72
0.00091	-12.7146
0.00092	-12.7092
0.00093	-12.7037
0.00094	-12.6983
0.00095	-12.6928
0.00096	-12.6874
0.00097	-12.6819
0.00098	-12.6764
0.00099	-12.6709
0.001	-12.6654
0.00101	-12.6599
0.00102	-12.6544
0.00103	-12.6488
0.00104	-12.6432
0.00105	-12.6377
0.00106	-12.6321
0.00107	-12.6265
0.00108	-12.6209
0.00109	-12.6153
0.0011	-12.6096
0.00111	-12.604
0.00112	-12.5983
0.00113	-12.5927
0.00114	-12.587
0.00115	-12.5813
0.00116	-12.5756
0.00117	-12.5699
0.00118	-12.5641
0.00119	-12.5584
0.0012	-12.5526
0.00121	-12.5469
0.00122	-12.5411
0.00123	-12.5353
0.00124	-12.5295
0.00125	-12.5237
0.00126	-12.5179
0.00127	-12.512
0.00128	-12.5062
0.00129	-12.5003
0.0013	-12.4944
0.00131	-12.4886
0.00132	-12.4826
0.00133	-12.4767
0.00134	-12.4708
0.00135	-12.4649
0.00136	-12.4589
0.00137	-12.453
0.00138	-12.447
0.00139	-12.441
0.0014	-12.435
0.00141	-12.429
0.00142	-12.423
0.00143	-12.417
0.00144	-12.4109
0.00145	-12.4049
0.00146	-12.3988
0.00147	-12.3927
0.00148	-12.3866
0.00149	-12.3805
0.0015	-12.3744
0.00151	-12.3683
0.00152	-12.3621
0.00153	-12.356
0.00154	-12.3498
0.00155	-12.3436
0.00156	-12.3375
0.00157	-12.3313
0.00158	-12.325
0.00159	-12.3188
0.0016	-12.3126
0.00161	-12.3063
0.00162	-12.3001
0.00163	-12.2938
0.00164	-12.2875
0.00165	-12.2812
0.00166	-12.2749
0.00167	-12.2686
0.00168	-12.2622
0.00169	-12.2559
0.0017	-12.2495
0.00171	-12.2432
0.00172	-12.2368
0.00173	-12.2304
0.00174	-12.224
0.00175	-12.2176
0.00176	-12.2111
0.00177	-12.2047
0.00178	-12.1983
0.00179	-12.1918
0.0018	-12.1853
0.00181	-12.1788
0.00182	-12.1723
0.00183	-12.1658
0.00184	-12.1593
0.00185	-12.1527
0.00186	-12.1462
0.00187	-12.1396
0.00188	-12.1331
0.00189	-12.1265
0.0019	-12.1199
0.00191	-12.1133
0.00192	-12.1067
0.00193	-12.1
0.00194	-12.0934
0.00195	-12.0867
0.00196	-12.08
0.00197	-12.0734
0.00198	-12.0667
0.00199	-12.06
0.002	-12.0533
0.00201	-12.0465
0.00202	-12.0398
0.00203	-12.033
0.00204	-12.0263
0.00205	-12.0195
0.00206	-12.0127
0.00207	-12.0059
0.00208	-11.9991
0.00209	-11.9923
0.0021	-11.9854
0.00211	-11.9786
0.00212	-11.9717
0.00213	-11.9649
0.00214	-11.958
0.00215	-11.9511
0.00216	-11.9442
0.00217	-11.9373
0.00218	-11.9303
0.00219	-11.9234
0.0022	-11.9164
0.00221	-11.9094
0.00222	-11.9025
0.00223	-11.8955
0.00224	-11.8885
0.00225	-11.8815
0.00226	-11.8744
0.00227	-11.8674
0.00228	-11.8604
0.00229	-11.8533
0.0023	-11.8462
0.00231	-11.8391
0.00232	-11.832
0.00233	-11.8249
0.00234	-11.8178
0.00235	-11.8107
0.00236	-11.8035
0.00237	-11.7964
0.00238	-11.7892
0.00239	-11.782
0.0024	-11.7748
0.00241	-11.7676
0.00242	-11.7604
0.00243	-11.7532
0.00244	-11.7459
0.00245	-11.7387
0.00246	-11.7314
0.00247	-11.7241
0.00248	-11.7169
0.00249	-11.7096
0.0025	-11.7022
0.00251	-11.6949
0.00252	-11.6876
0.00253	-11.6802
0.00254	-11.6729
0.00255	-11.6655
0.00256	-11.6581
0.00257	-11.6508
0.00258	-11.6433
0.00259	-11.6359
0.0026	-11.6285
0.00261	-11.6211
0.00262	-11.6136
0.00263	-11.6061
0.00264	-11.5987
0.00265	-11.5912
0.00266	-11.5837
0.00267	-11.5762
0.00268	-11.5687
0.00269	-11.5611
0.0027	-11.5536
0.00271	-11.546
0.00272	-11.5385
0.00273	-11.5309
0.00274	-11.5233
0.00275	-11.5157
0.00276	-11.5081
0.00277	-11.5005
0.00278	-11.4928
0.00279	-11.4852
0.0028	-11.4775
0.00281	-11.4698
0.00282	-11.4621
0.00283	-11.4544
0.00284	-11.4467
0.00285	-11.439
0.00286	-11.4313
0.00287	-11.4235
0.00288	-11.4158
0.00289	-11.408
0.0029	-11.4002
0.00291	-11.3925
0.00292	-11.3847
0.00293	-11.3768
0.00294	-11.369
0.00295	-11.3612
0.00296	-11.3533
0.00297	-11.3455
0.00298	-11.3376
0.00299	-11.3297
0.003	-11.3218
0.00301	-11.3139
0.00302	-11.306
0.00303	-11.2981
0.00304	-11.2902
0.00305	-11.2822
0.00306	-11.2742
0.00307	-11.2663
0.00308	-11.2583
0.00309	-11.2503
0.0031	-11.2423
0.00311	-11.2343
0.00312	-11.2262
0.00313	-11.2182
0.00314	-11.2101
0.00315	-11.2021
0.00316	-11.194
0.00317	-11.1859
0.00318	-11.1778
0.00319	-11.1697
0.0032	-11.1616
0.00321	-11.1534
0.00322	-11.1453
0.00323	-11.1371
0.00324	-11.129
0.00325	-11.1208
0.00326	-11.1126
0.00327	-11.1044
0.00328	-11.0962
0.00329	-11.088
0.0033	-11.0797
0.00331	-11.0715
0.00332	-11.0632
0.00333	-11.0549
0.00334	-11.0467
0.00335	-11.0384
0.00336	-11.0301
0.00337	-11.0218
0.00338	-11.0134
0.00339	-11.0051
0.0034	-10.9967
0.00341	-10.9884
0.00342	-10.98
0.00343	-10.9716
0.00344	-10.9632
0.00345	-10.9548
0.00346	-10.9464
0.00347	-10.938
0.00348	-10.9295
0.00349	-10.9211
0.0035	-10.9126
0.00351	-10.9042
0.00352	-10.8957
0.00353	-10.8872
0.00354	-10.8787
0.00355	-10.8702
0.00356	-10.8616
0.00357	-10.8531
0.00358	-10.8445
0.00359	-10.836
0.0036	-10.8274
0.00361	-10.8188
0.00362	-10.8102
0.00363	-10.8016
0.00364	-10.793
0.00365	-10.7844
0.00366	-10.7757
0.00367	-10.7671
0.00368	-10.7584
0.00369	-10.7497
0.0037	-10.7411
0.00371	-10.7324
0.00372	-10.7237
0.00373	-10.7149
0.00374	-10.7062
0.00375	-10.6975
0.00376	-10.6887
0.00377	-10.68
0.00378	-10.6712
0.00379	-10.6624
0.0038	-10.6536
0.00381	-10.6448
0.00382	-10.636
0.00383	-10.6272
0.00384	-10.6183
0.00385	-10.6095
0.00386	-10.6006
0.00387	-10.5917
0.00388	-10.5829
0.00389	-10.574
0.0039	-10.5651
0.00391	-10.5561
0.00392	-10.5472
0.00393	-10.5383
0.00394	-10.5293
0.00395	-10.5204
0.00396	-10.5114
0.00397	-10.5024
0.00398	-10.4934
0.00399	-10.4844
0.004	-10.4754
0.00401	-10.4664
0.00402	-10.4574
0.00403	-10.4483
0.00404	-10.4393
0.00405	-10.4302
0.00406	-10.4211
0.00407	-10.412
0.00408	-10.4029
0.00409	-10.3938
0.0041	-10.3847
0.00411	-10.3756
0.00412	-10.3664
0.00413	-10.3573
0.00414	-10.3481
0.00415	-10.3389
0.00416	-10.3297
0.00417	-10.3205
0.00418	-10.3113
0.00419	-10.3021
0.0042	-10.2929
0.00421	-10.2836
0.00422	-10.2744
0.00423	-10.2651
0.00424	-10.2559
0.00425	-10.2466
0.00426	-10.2373
0.00427	-10.228
0.00428	-10.2187
0.00429	-10.2094
0.0043	-10.2
0.00431	-10.1907
0.00432	-10.1813
0.00433	-10.172
0.00434	-10.1626
0.00435	-10.1532
0.00436	-10.1438
0.00437	-10.1344
0.00438	-10.125
0.00439	-10.1155
0.0044	-10.1061
0.00441	-10.0967
0.00442	-10.0872
0.00443	-10.0777
0.00444	-10.0682
0.00445	-10.0587
0.00446	-10.0493
0.00447	-10.0397
0.00448	-10.0302
0.00449	-10.0207
0.0045	-10.0111
0.00451	-10.0016
0.00452	-9.99201
0.00453	-9.98244
0.00454	-9.97285
0.00455	-9.96326
0.00456	-9.95365
0.00457	-9.94404
0.00458	-9.93441
0.00459	-9.92477
0.0046	-9.91512
0.00461	-9.90547
0.00462	-9.8958
0.00463	-9.88612
0.00464	-9.87643
0.00465	-9.86673
0.00466	-9.85702
0.00467	-9.8473
0.00468	-9.83757
0.00469	-9.82783
0.0047	-9.81808
0.00471	-9.80832
0.00472	-9.79855
0.00473	-9.78877
0.00474	-9.77898
0.00475	-9.76918
0.00476	-9.75937
0.00477	-9.74955
0.00478	-9.73972
0.00479	-9.72988
0.0048	-9.72002
0.00481	-9.71016
0.00482	-9.70029
0.00483	-9.69041
0.00484	-9.68052
0.00485	-9.67062
0.00486	-9.6607
0.00487	-9.65078
0.00488	-9.64085
0.00489	-9.63091
0.0049	-9.62096
0.00491	-9.61099
0.00492	-9.60102
0.00493	-9.59104
0.00494	-9.58105
0.00495	-9.57105
0.00496	-9.56103
0.00497	-9.55101
0.00498	-9.54098
0.00499	-9.53094
0.005	-9.52089
0.00501	-9.51083
0.00502	-9.50075
0.00503	-9.49067
0.00504	-9.48058
0.00505	-9.47048
0.00506	-9.46037
0.00507	-9.45025
0.00508	-9.44012
0.00509	-9.42998
0.0051	-9.41983
0.00511	-9.40967
0.00512	-9.3995
0.00513	-9.38932
0.00514	-9.37913
0.00515	-9.36893
0.00516	-9.35873
0.00517	-9.34851
0.00518	-9.33828
0.00519	-9.32804
0.0052	-9.31779
0.00521	-9.30754
0.00522	-9.29727
0.00523	-9.28699
0.00524	-9.27671
0.00525	-9.26641
0.00526	-9.25611
0.00527	-9.24579
0.00528	-9.23547
0.00529	-9.22513
0.0053	-9.21479
0.00531	-9.20444
0.00532	-9.19408
0.00533	-9.1837
0.00534	-9.17332
0.00535	-9.16293
0.00536	-9.15253
0.00537	-9.14212
0.00538	-9.1317
0.00539	-9.12127
0.0054	-9.11083
0.00541	-9.10038
0.00542	-9.08993
0.00543	-9.07946
0.00544	-9.06898
0.00545	-9.0585
0.00546	-9.048
0.00547	-9.0375
0.00548	-9.02698
0.00549	-9.01646
0.0055	-9.00593
0.00551	-8.99539
0.00552	-8.98483
0.00553	-8.97427
0.00554	-8.9637
0.00555	-8.95312
0.00556	-8.94254
0.00557	-8.93194
0.00558	-8.92133
0.00559	-8.91072
0.0056	-8.90009
0.00561	-8.88946
0.00562	-8.87881
0.00563	-8.86816
0.00564	-8.8575
0.00565	-8.84682
0.00566	-8.83614
0.00567	-8.82545
0.00568	-8.81476
0.00569	-8.80405
0.0057	-8.79333
0.00571	-8.7826
0.00572	-8.77187
0.00573	-8.76112
0.00574	-8.75037
0.00575	-8.73961
0.00576	-8.72884
0.00577	-8.71806
0.00578	-8.70727
0.00579	-8.69647
0.0058	-8.68566
0.00581	-8.67485
0.00582	-8.66402
0.00583	-8.65319
0.00584	-8.64234
0.00585	-8.63149
0.00586	-8.62063
0.00587	-8.60976
0.00588	-8.59888
0.00589	-8.58799
0.0059	-8.5771
0.00591	-8.56619
0.00592	-8.55528
0.00593	-8.54435
0.00594	-8.53342
0.00595	-8.52248
0.00596	-8.51153
0.00597	-8.50057
0.00598	-8.4896
0.00599	-8.47863
0.006	-8.46764
0.00601	-8.45665
0.00602	-8.44565
0.00603	-8.43464
0.00604	-8.42362
0.00605	-8.41259
0.00606	-8.40155
0.00607	-8.39051
0.00608	-8.37945
0.00609	-8.36839
0.0061	-8.35732
0.00611	-8.34624
0.00612	-8.33515
0.00613	-8.32405
0.00614	-8.31295
0.00615	-8.30184
0.00616	-8.29071
0.00617	-8.27958
0.00618	-8.26844
0.00619	-8.25729
0.0062	-8.24614
0.00621	-8.23497
0.00622	-8.2238
0.00623	-8.21262
0.00624	-8.20143
0.00625	-8.19023
0.00626	-8.17902
0.00627	-8.1678
0.00628	-8.15658
0.00629	-8.14535
0.0063	-8.13411
0.00631	-8.12286
0.00632	-8.1116
0.00633	-8.10033
0.00634	-8.08906
0.00635	-8.07778
0.00636	-8.06649
0.00637	-8.05519
0.00638	-8.04388
0.00639	-8.03257
0.0064	-8.02124
0.00641	-8.00991
0.00642	-7.99857
0.00643	-7.98722
0.00644	-7.97587
0.00645	-7.9645
0.00646	-7.95313
0.00647	-7.94175
0.00648	-7.93036
0.00649	-7.91896
0.0065	-7.90756
0.00651	-7.89615
0.00652	-7.88473
0.00653	-7.8733
0.00654	-7.86186
0.00655	-7.85041
0.00656	-7.83896
0.00657	-7.8275
0.00658	-7.81603
0.00659	-7.80455
0.0066	-7.79307
0.00661	-7.78158
0.00662	-7.77008
0.00663	-7.75857
0.00664	-7.74705
0.00665	-7.73553
0.00666	-7.72399
0.00667	-7.71245
0.00668	-7.70091
0.00669	-7.68935
0.0067	-7.67779
0.00671	-7.66621
0.00672	-7.65464
0.00673	-7.64305
0.00674	-7.63145
0.00675	-7.61985
0.00676	-7.60824
0.00677	-7.59662
0.00678	-7.585
0.00679	-7.57336
0.0068	-7.56172
0.00681	-7.55007
0.00682	-7.53842
0.00683	-7.52675
0.00684	-7.51508
0.00685	-7.5034
0.00686	-7.49172
0.00687	-7.48002
0.00688	-7.46832
0.00689	-7.45661
0.0069	-7.4449
0.00691	-7.43317
0.00692	-7.42144
0.00693	-7.4097
0.00694	-7.39795
0.00695	-7.3862
0.00696	-7.37444
0.00697	-7.36267
0.00698	-7.35089
0.00699	-7.33911
0.007	-7.32732
0.00701	-7.31552
0.00702	-7.30371
0.00703	-7.2919
0.00704	-7.28008
0.00705	-7.26825
0.00706	-7.25642
0.00707	-7.24457
0.00708	-7.23272
0.00709	-7.22087
0.0071	-7.209
0.00711	-7.19713
0.00712	-7.18525
0.00713	-7.17337
0.00714	-7.16147
0.00715	-7.14957
0.00716	-7.13767
0.00717	-7.12575
0.00718	-7.11383
0.00719	-7.1019
0.0072	-7.08997
0.00721	-7.07802
0.00722	-7.06607
0.00723	-7.05412
0.00724	-7.04215
0.00725	-7.03018
0.00726	-7.0182
0.00727	-7.00622
0.00728	-6.99423
0.00729	-6.98223
0.0073	-6.97022
0.00731	-6.95821
0.00732	-6.94619
0.00733	-6.93416
0.00734	-6.92213
0.00735	-6.91009
0.00736	-6.89804
0.00737	-6.88599
0.00738	-6.87393
0.00739	-6.86186
0.0074	-6.84979
0.00741	-6.83771
0.00742	-6.82562
0.00743	-6.81352
0.00744	-6.80142
0.00745	-6.78931
0.00746	-6.7772
0.00747	-6.76508
0.00748	-6.75295
0.00749	-6.74081
0.0075	-6.72867
0.00751	-6.71653
0.00752	-6.70437
0.00753	-6.69221
0.00754	-6.68004
0.00755	-6.66787
0.00756	-6.65569
0.00757	-6.6435
0.00758	-6.63131
0.00759	-6.6191
0.0076	-6.6069
0.00761	-6.59468
0.00762	-6.58246
0.00763	-6.57024
0.00764	-6.55801
0.00765	-6.54577
0.00766	-6.53352
0.00767	-6.52127
0.00768	-6.50901
0.00769	-6.49675
0.0077	-6.48448
0.00771	-6.4722
0.00772	-6.45991
0.00773	-6.44762
0.00774	-6.43533
0.00775	-6.42303
0.00776	-6.41072
0.00777	-6.3984
0.00778	-6.38608
0.00779	-6.37375
0.0078	-6.36142
0.00781	-6.34908
0.00782	-6.33674
0.00783	-6.32438
0.00784	-6.31203
0.00785	-6.29966
0.00786	-6.28729
0.00787	-6.27492
0.00788	-6.26253
0.00789	-6.25014
0.0079	-6.23775
0.00791	-6.22535
0.00792	-6.21294
0.00793	-6.20053
0.00794	-6.18811
0.00795	-6.17569
0.00796	-6.16326
0.00797	-6.15082
0.00798	-6.13838
0.00799	-6.12593
0.008	-6.11348
0.00801	-6.10102
0.00802	-6.08855
0.00803	-6.07608
0.00804	-6.06361
0.00805	-6.05112
0.00806	-6.03864
0.00807	-6.02614
0.00808	-6.01364
0.00809	-6.00114
0.0081	-5.98862
0.00811	-5.97611
0.00812	-5.96358
0.00813	-5.95106
0.00814	-5.93852
0.00815	-5.92598
0.00816	-5.91344
0.00817	-5.90089
0.00818	-5.88833
0.00819	-5.87577
0.0082	-5.8632
0.00821	-5.85063
0.00822	-5.83805
0.00823	-5.82546
0.00824	-5.81287
0.00825	-5.80028
0.00826	-5.78768
0.00827	-5.77507
0.00828	-5.76246
0.00829	-5.74984
0.0083	-5.73722
0.00831	-5.7246
0.00832	-5.71196
0.00833	-5.69932
0.00834	-5.68668
0.00835	-5.67403
0.00836	-5.66138
0.00837	-5.64872
0.00838	-5.63605
0.00839	-5.62338
0.0084	-5.61071
0.00841	-5.59803
0.00842	-5.58534
0.00843	-5.57265
0.00844	-5.55996
0.00845	-5.54726
0.00846	-5.53455
0.00847	-5.52184
0.00848	-5.50912
0.00849	-5.4964
0.0085	-5.48367
0.00851	-5.47094
0.00852	-5.45821
0.00853	-5.44547
0.00854	-5.43272
0.00855	-5.41997
0.00856	-5.40721
0.00857	-5.39445
0.00858	-5.38168
0.00859	-5.36891
0.0086	-5.35614
0.00861	-5.34335
0.00862	-5.33057
0.00863	-5.31778
0.00864	-5.30498
0.00865	-5.29218
0.00866	-5.27938
0.00867	-5.26657
0.00868	-5.25375
0.00869	-5.24093
0.0087	-5.22811
0.00871	-5.21528
0.00872	-5.20245
0.00873	-5.18961
0.00874	-5.17677
0.00875	-5.16392
0.00876	-5.15107
0.00877	-5.13821
0.00878	-5.12535
0.00879	-5.11248
0.0088	-5.09961
0.00881	-5.08674
0.00882	-5.07386
0.00883	-5.06097
0.00884	-5.04808
0.00885	-5.03519
0.00886	-5.02229
0.00887	-5.00939
0.00888	-4.99649
0.00889	-4.98357
0.0089	-4.97066
0.00891	-4.95774
0.00892	-4.94482
0.00893	-4.93189
0.00894	-4.91895
0.00895	-4.90602
0.00896	-4.89308
0.00897	-4.88013
0.00898	-4.86718
0.00899	-4.85423
0.009	-4.84127
0.00901	-4.82831
0.00902	-4.81534
0.00903	-4.80237
0.00904	-4.78939
0.00905	-4.77641
0.00906	-4.76343
0.00907	-4.75044
0.00908	-4.73745
0.00909	-4.72446
0.0091	-4.71146
0.00911	-4.69845
0.00912	-4.68545
0.00913	-4.67243
0.00914	-4.65942
0.00915	-4.6464
0.00916	-4.63337
0.00917	-4.62035
0.00918	-4.60732
0.00919	-4.59428
0.0092	-4.58124
0.00921	-4.5682
0.00922	-4.55515
0.00923	-4.5421
0.00924	-4.52904
0.00925	-4.51599
0.00926	-4.50292
0.00927	-4.48986
0.00928	-4.47679
0.00929	-4.46371
0.0093	-4.45064
0.00931	-4.43756
0.00932	-4.42447
0.00933	-4.41138
0.00934	-4.39829
0.00935	-4.38519
0.00936	-4.37209
0.00937	-4.35899
0.00938	-4.34589
0.00939	-4.33278
0.0094	-4.31966
0.00941	-4.30654
0.00942	-4.29342
0.00943	-4.2803
0.00944	-4.26717
0.00945	-4.25404
0.00946	-4.24091
0.00947	-4.22777
0.00948	-4.21463
0.00949	-4.20148
0.0095	-4.18833
0.00951	-4.17518
0.00952	-4.16203
0.00953	-4.14887
0.00954	-4.13571
0.00955	-4.12254
0.00956	-4.10937
0.00957	-4.0962
0.00958	-4.08303
0.00959	-4.06985
0.0096	-4.05667
0.00961	-4.04348
0.00962	-4.0303
0.00963	-4.0171
0.00964	-4.00391
0.00965	-3.99071
0.00966	-3.97751
0.00967	-3.96431
0.00968	-3.9511
0.00969	-3.93789
0.0097	-3.92468
0.00971	-3.91147
0.00972	-3.89825
0.00973	-3.88503
0.00974	-3.8718
0.00975	-3.85857
0.00976	-3.84534
0.00977	-3.83211
0.00978	-3.81887
0.00979	-3.80564
0.0098	-3.79239
0.00981	-3.77915
0.00982	-3.7659
0.00983	-3.75265
0.00984	-3.7394
0.00985	-3.72614
0.00986	-3.71288
0.00987	-3.69962
0.00988	-3.68636
0.00989	-3.67309
0.0099	-3.65982
0.00991	-3.64655
0.00992	-3.63327
0.00993	-3.62
0.00994	-3.60672
0.00995	-3.59343
0.00996	-3.58015
0.00997	-3.56686
0.00998	-3.55357
0.00999	-3.54027
0.01	-3.52698
0.01001	-3.51368
0.01002	-3.50038
0.01003	-3.48708
0.01004	-3.47377
0.01005	-3.46046
0.01006	-3.44715
0.01007	-3.43384
0.01008	-3.42052
0.01009	-3.40721
0.0101	-3.39389
0.01011	-3.38056
0.01012	-3.36724
0.01013	-3.35391
0.01014	-3.34058
0.01015	-3.32725
0.01016	-3.31392
0.01017	-3.30058
0.01018	-3.28724
0.01019	-3.2739
0.0102	-3.26056
0.01021	-3.24722
0.01022	-3.23387
0.01023	-3.22052
0.01024	-3.20717
0.01025	-3.19381
0.01026	-3.18046
0.01027	-3.1671
0.01028	-3.15374
0.01029	-3.14038
0.0103	-3.12702
0.01031	-3.11365
0.01032	-3.10028
0.01033	-3.08692
0.01034	-3.07354
0.01035	-3.06017
0.01036	-3.0468
0.01037	-3.03342
0.01038	-3.02004
0.01039	-3.00666
0.0104	-2.99328
0.01041	-2.97989
0.01042	-2.9665
0.01043	-2.95312
0.01044	-2.93973
0.01045	-2.92634
0.01046	-2.91294
0.01047	-2.89955
0.01048	-2.88615
0.01049	-2.87275
0.0105	-2.85935
0.01051	-2.84595
0.01052	-2.83255
0.01053	-2.81914
0.01054	-2.80574
0.01055	-2.79233
0.01056	-2.77892
0.01057	-2.76551
0.01058	-2.75209
0.01059	-2.73868
0.0106	-2.72526
0.01061	-2.71185
0.01062	-2.69843
0.01063	-2.68501
0.01064	-2.67159
0.01065	-2.65816
0.01066	-2.64474
0.01067	-2.63131
0.01068	-2.61789
0.01069	-2.60446
0.0107	-2.59103
0.01071	-2.5776
0.01072	-2.56416
0.01073	-2.55073
0.01074	-2.5373
0.01075	-2.52386
0.01076	-2.51042
0.01077	-2.49698
0.01078	-2.48354
0.01079	-2.4701
0.0108	-2.45666
0.01081	-2.44322
0.01082	-2.42977
0.01083	-2.41633
0.01084	-2.40288
0.01085	-2.38944
0.01086	-2.37599
0.01087	-2.36254
0.01088	-2.34909
0.01089	-2.33564
0.0109	-2.32218
0.01091	-2.30873
0.01092	-2.29528
0.01093	-2.28182
0.01094	-2.26836
0.01095	-2.25491
0.01096	-2.24145
0.01097	-2.22799
0.01098	-2.21453
0.01099	-2.20107
0.011	-2.18761
0.01101	-2.17415
0.01102	-2.16068
0.01103	-2.14722
0.01104	-2.13376
0.01105	-2.12029
0.01106	-2.10683
0.01107	-2.09336
0.01108	-2.07989
0.01109	-2.06643
0.0111	-2.05296
0.01111	-2.03949
0.01112	-2.02602
0.01113	-2.01255
0.01114	-1.99908
0.01115	-1.98561
0.01116	-1.97214
0.01117	-1.95866
0.01118	-1.94519
0.01119	-1.93172
0.0112	-1.91824
0.01121	-1.90477
0.01122	-1.8913
0.01123	-1.87782
0.01124	-1.86435
0.01125	-1.85087
0.01126	-1.83739
0.01127	-1.82392
0.01128	-1.81044
0.01129	-1.79696
0.0113	-1.78349
0.01131	-1.77001
0.01132	-1.75653
0.01133	-1.74305
0.01134	-1.72958
0.01135	-1.7161
0.01136	-1.70262
0.01137	-1.68914
0.01138	-1.67566
0.01139	-1.66218
0.0114	-1.6487
0.01141	-1.63522
0.01142	-1.62174
0.01143	-1.60827
0.01144	-1.59479
0.01145	-1.58131
0.01146	-1.56783
0.01147	-1.55435
0.01148	-1.54087
0.01149	-1.52739
0.0115	-1.51391
0.01151	-1.50043
0.01152	-1.48695
0.01153	-1.47347
0.01154	-1.45999
0.01155	-1.44652
0.01156	-1.43304
0.01157	-1.41956
0.01158	-1.40608
0.01159	-1.3926
0.0116	-1.37912
0.01161	-1.36565
0.01162	-1.35217
0.01163	-1.33869
0.01164	-1.32522
0.01165	-1.31174
0.01166	-1.29826
0.01167	-1.28479
0.01168	-1.27131
0.01169	-1.25784
0.0117	-1.24436
0.01171	-1.23089
0.01172	-1.21742
0.01173	-1.20394
0.01174	-1.19047
0.01175	-1.177
0.01176	-1.16353
0.01177	-1.15006
0.01178	-1.13658
0.01179	-1.12311
0.0118	-1.10964
0.01181	-1.09618
0.01182	-1.08271
0.01183	-1.06924
0.01184	-1.05577
0.01185	-1.04231
0.01186	-1.02884
0.01187	-1.01538
0.01188	-1.00191
0.01189	-0.98845
0.0119	-0.97498
0.01191	-0.96152
0.01192	-0.94806
0.01193	-0.9346
0.01194	-0.92114
0.01195	-0.90768
0.01196	-0.89422
0.01197	-0.88077
0.01198	-0.86731
0.01199	-0.85385
0.012	-0.8404
0.01201	-0.82695
0.01202	-0.81349
0.01203	-0.80004
0.01204	-0.78659
0.01205	-0.77314
0.01206	-0.75969
0.01207	-0.74624
0.01208	-0.7328
0.01209	-0.71935
0.0121	-0.70591
0.01211	-0.69246
0.01212	-0.67902
0.01213	-0.66558
0.01214	-0.65214
0.01215	-0.6387
0.01216	-0.62526
0.01217	-0.61183
0.01218	-0.59839
0.01219	-0.58496
0.0122	-0.57152
0.01221	-0.55809
0.01222	-0.54466
0.01223	-0.53123
0.01224	-0.5178
0.01225	-0.50438
0.01226	-0.49095
0.01227	-0.47753
0.01228	-0.46411
0.01229	-0.45068
0.0123	-0.43727
0.01231	-0.42385
0.01232	-0.41043
0.01233	-0.39701
0.01234	-0.3836
0.01235	-0.37019
0.01236	-0.35678
0.01237	-0.34337
0.01238	-0.32996
0.01239	-0.31655
0.0124	-0.30315
0.01241	-0.28975
0.01242	-0.27634
0.01243	-0.26295
0.01244	-0.24955
0.01245	-0.23615
0.01246	-0.22276
0.01247	-0.20936
0.01248	-0.19597
0.01249	-0.18258
0.0125	-0.16919
0.01251	-0.15581
0.01252	-0.14242
0.01253	-0.12904
0.01254	-0.11566
0.01255	-0.10228
0.01256	-0.0889
0.01257	-0.07553
0.01258	-0.06215
0.01259	-0.04878
0.0126	-0.03541
0.01261	-0.02204
0.01262	-0.00868
0.01263	0.00469
0.01264	0.01805
0.01265	0.03141
0.01266	0.04477
0.01267	0.05812
0.01268	0.07148
0.01269	0.08483
0.0127	0.09818
0.01271	0.11153
0.01272	0.12487
0.01273	0.13822
0.01274	0.15156
0.01275	0.1649
0.01276	0.17823
0.01277	0.19157
0.01278	0.2049
0.01279	0.21823
0.0128	0.23156
0.01281	0.24489
0.01282	0.25821
0.01283	0.27153
0.01284	0.28485
0.01285	0.29817
0.01286	0.31148
0.01287	0.3248
0.01288	0.33811
0.01289	0.35141
0.0129	0.36472
0.01291	0.37802
0.01292	0.39132
0.01293	0.40462
0.01294	0.41792
0.01295	0.43121
0.01296	0.4445
0.01297	0.45779
0.01298	0.47107
0.01299	0.48436
0.013	0.49764
0.01301	0.51091
0.01302	0.52419
0.01303	0.53746
0.01304	0.55073
0.01305	0.564
0.01306	0.57727
0.01307	0.59053
0.01308	0.60379
0.01309	0.61704
0.0131	0.6303
0.01311	0.64355
0.01312	0.6568
0.01313	0.67004
0.01314	0.68329
0.01315	0.69653
0.01316	0.70977
0.01317	0.723
0.01318	0.73623
0.01319	0.74946
0.0132	0.76269
0.01321	0.77591
0.01322	0.78913
0.01323	0.80235
0.01324	0.81556
0.01325	0.82878
0.01326	0.84199
0.01327	0.85519
0.01328	0.86839
0.01329	0.88159
0.0133	0.89479
0.01331	0.90798
0.01332	0.92118
0.01333	0.93436
0.01334	0.94755
0.01335	0.96073
0.01336	0.97391
0.01337	0.98708
0.01338	1.00026
0.01339	1.01342
0.0134	1.02659
0.01341	1.03975
0.01342	1.05291
0.01343	1.06607
0.01344	1.07922
0.01345	1.09237
0.01346	1.10552
0.01347	1.11866
0.01348	1.1318
0.01349	1.14494
0.0135	1.15807
0.01351	1.1712
0.01352	1.18433
0.01353	1.19745
0.01354	1.21057
0.01355	1.22369
0.01356	1.2368
0.01357	1.24991
0.01358	1.26302
0.01359	1.27612
0.0136	1.28922
0.01361	1.30231
0.01362	1.31541
0.01363	1.3285
0.01364	1.34158
0.01365	1.35466
0.01366	1.36774
0.01367	1.38081
0.01368	1.39389
0.01369	1.40695
0.0137	1.42002
0.01371	1.43308
0.01372	1.44613
0.01373	1.45919
0.01374	1.47223
0.01375	1.48528
0.01376	1.49832
0.01377	1.51136
0.01378	1.52439
0.01379	1.53742
0.0138	1.55045
0.01381	1.56347
0.01382	1.57649
0.01383	1.58951
0.01384	1.60252
0.01385	1.61553
0.01386	1.62853
0.01387	1.64153
0.01388	1.65452
0.01389	1.66752
0.0139	1.6805
0.01391	1.69349
0.01392	1.70647
0.01393	1.71944
0.01394	1.73242
0.01395	1.74538
0.01396	1.75835
0.01397	1.77131
0.01398	1.78426
0.01399	1.79722
0.014	1.81016
0.01401	1.82311
0.01402	1.83605
0.01403	1.84898
0.01404	1.86192
0.01405	1.87484
0.01406	1.88777
0.01407	1.90068
0.01408	1.9136
0.01409	1.92651
0.0141	1.93942
0.01411	1.95232
0.01412	1.96522
0.01413	1.97811
0.01414	1.991
0.01415	2.00389
0.01416	2.01677
0.01417	2.02964
0.01418	2.04251
0.01419	2.05538
0.0142	2.06825
0.01421	2.0811
0.01422	2.09396
0.01423	2.10681
0.01424	2.11966
0.01425	2.1325
0.01426	2.14533
0.01427	2.15817
0.01428	2.17099
0.01429	2.18382
0.0143	2.19664
0.01431	2.20945
0.01432	2.22226
0.01433	2.23507
0.01434	2.24787
0.01435	2.26066
0.01436	2.27346
0.01437	2.28624
0.01438	2.29903
0.01439	2.3118
0.0144	2.32458
0.01441	2.33735
0.01442	2.35011
0.01443	2.36287
0.01444	2.37562
0.01445	2.38837
0.01446	2.40112
0.01447	2.41386
0.01448	2.42659
0.01449	2.43932
0.0145	2.45205
0.01451	2.46477
0.01452	2.47749
0.01453	2.4902
0.01454	2.50291
0.01455	2.51561
0.01456	2.52831
0.01457	2.541
0.01458	2.55369
0.01459	2.56637
0.0146	2.57905
0.01461	2.59172
0.01462	2.60439
0.01463	2.61705
0.01464	2.62971
0.01465	2.64236
0.01466	2.65501
0.01467	2.66765
0.01468	2.68029
0.01469	2.69292
0.0147	2.70555
0.01471	2.71817
0.01472	2.73079
0.01473	2.7434
0.01474	2.75601
0.01475	2.76861
0.01476	2.78121
0.01477	2.7938
0.01478	2.80638
0.01479	2.81897
0.0148	2.83154
0.01481	2.84411
0.01482	2.85668
0.01483	2.86924
0.01484	2.88179
0.01485	2.89434
0.01486	2.90689
0.01487	2.91943
0.01488	2.93196
0.01489	2.94449
0.0149	2.95702
0.01491	2.96953
0.01492	2.98205
0.01493	2.99456
0.01494	3.00706
0.01495	3.01955
0.01496	3.03205
0.01497	3.04453
0.01498	3.05701
0.01499	3.06949
0.015	3.08196
0.01501	3.09442
0.01502	3.10688
0.01503	3.11933
0.01504	3.13178
0.01505	3.14422
0.01506	3.15666
0.01507	3.16909
0.01508	3.18152
0.01509	3.19394
0.0151	3.20635
0.01511	3.21876
0.01512	3.23116
0.01513	3.24356
0.01514	3.25595
0.01515	3.26834
0.01516	3.28072
0.01517	3.2931
0.01518	3.30547
0.01519	3.31783
0.0152	3.33019
0.01521	3.34254
0.01522	3.35489
0.01523	3.36723
0.01524	3.37956
0.01525	3.39189
0.01526	3.40422
0.01527	3.41653
0.01528	3.42885
0.01529	3.44115
0.0153	3.45345
0.01531	3.46575
0.01532	3.47804
0.01533	3.49032
0.01534	3.5026
0.01535	3.51487
0.01536	3.52713
0.01537	3.53939
0.01538	3.55164
0.01539	3.56389
0.0154	3.57613
0.01541	3.58837
0.01542	3.6006
0.01543	3.61282
0.01544	3.62504
0.01545	3.63725
0.01546	3.64946
0.01547	3.66165
0.01548	3.67385
0.01549	3.68604
0.0155	3.69822
0.01551	3.71039
0.01552	3.72256
0.01553	3.73472
0.01554	3.74688
0.01555	3.75903
0.01556	3.77118
0.01557	3.78331
0.01558	3.79545
0.01559	3.80757
0.0156	3.81969
0.01561	3.83181
0.01562	3.84391
0.01563	3.85601
0.01564	3.86811
0.01565	3.8802
0.01566	3.89228
0.01567	3.90436
0.01568	3.91643
0.01569	3.92849
0.0157	3.94055
0.01571	3.9526
0.01572	3.96464
0.01573	3.97668
0.01574	3.98871
0.01575	4.00074
0.01576	4.01276
0.01577	4.02477
0.01578	4.03678
0.01579	4.04878
0.0158	4.06077
0.01581	4.07276
0.01582	4.08474
0.01583	4.09671
0.01584	4.10868
0.01585	4.12064
0.01586	4.13259
0.01587	4.14454
0.01588	4.15648
0.01589	4.16842
0.0159	4.18035
0.01591	4.19227
0.01592	4.20419
0.01593	4.2161
0.01594	4.228
0.01595	4.23989
0.01596	4.25178
0.01597	4.26367
0.01598	4.27554
0.01599	4.28741
0.016	4.29927
0.01601	4.31113
0.01602	4.32298
0.01603	4.33482
0.01604	4.34666
0.01605	4.35849
0.01606	4.37031
0.01607	4.38213
0.01608	4.39393
0.01609	4.40574
0.0161	4.41753
0.01611	4.42932
0.01612	4.4411
0.01613	4.45288
0.01614	4.46465
0.01615	4.47641
0.01616	4.48816
0.01617	4.49991
0.01618	4.51165
0.01619	4.52339
0.0162	4.53511
0.01621	4.54684
0.01622	4.55855
0.01623	4.57026
0.01624	4.58196
0.01625	4.59365
0.01626	4.60534
0.01627	4.61701
0.01628	4.62869
0.01629	4.64035
0.0163	4.65201
0.01631	4.66366
0.01632	4.67531
0.01633	4.68694
0.01634	4.69857
0.01635	4.7102
0.01636	4.72181
0.01637	4.73342
0.01638	4.74502
0.01639	4.75662
0.0164	4.76821
0.01641	4.77979
0.01642	4.79136
0.01643	4.80293
0.01644	4.81449
0.01645	4.82604
0.01646	4.83759
0.01647	4.84913
0.01648	4.86066
0.01649	4.87218
0.0165	4.8837
0.01651	4.89521
0.01652	4.90671
0.01653	4.9182
0.01654	4.92969
0.01655	4.94117
0.01656	4.95265
0.01657	4.96411
0.01658	4.97557
0.01659	4.98702
0.0166	4.99847
0.01661	5.00991
0.01662	5.02134
0.01663	5.03276
0.01664	5.04417
0.01665	5.05558
0.01666	5.06698
0.01667	5.07838
0.01668	5.08976
0.01669	5.10114
0.0167	5.11251
0.01671	5.12388
0.01672	5.13523
0.01673	5.14658
0.01674	5.15793
0.01675	5.16926
0.01676	5.18059
0.01677	5.19191
0.01678	5.20322
0.01679	5.21452
0.0168	5.22582
0.01681	5.23711
0.01682	5.24839
0.01683	5.25967
0.01684	5.27094
0.01685	5.2822
0.01686	5.29345
0.01687	5.30469
0.01688	5.31593
0.01689	5.32716
0.0169	5.33838
0.01691	5.3496
0.01692	5.3608
0.01693	5.372
0.01694	5.38319
0.01695	5.39438
0.01696	5.40556
0.01697	5.41673
0.01698	5.42789
0.01699	5.43904
0.017	5.45019
0.01701	5.46133
0.01702	5.47246
0.01703	5.48358
0.01704	5.4947
0.01705	5.5058
0.01706	5.5169
0.01707	5.528
0.01708	5.53908
0.01709	5.55016
0.0171	5.56123
0.01711	5.57229
0.01712	5.58334
0.01713	5.59439
0.01714	5.60543
0.01715	5.61646
0.01716	5.62748
0.01717	5.6385
0.01718	5.6495
0.01719	5.6605
0.0172	5.6715
0.01721	5.68248
0.01722	5.69346
0.01723	5.70442
0.01724	5.71538
0.01725	5.72634
0.01726	5.73728
0.01727	5.74822
0.01728	5.75915
0.01729	5.77007
0.0173	5.78098
0.01731	5.79189
0.01732	5.80278
0.01733	5.81367
0.01734	5.82456
0.01735	5.83543
0.01736	5.8463
0.01737	5.85715
0.01738	5.868
0.01739	5.87884
0.0174	5.88968
0.01741	5.9005
0.01742	5.91132
0.01743	5.92213
0.01744	5.93293
0.01745	5.94373
0.01746	5.95451
0.01747	5.96529
0.01748	5.97606
0.01749	5.98682
0.0175	5.99758
0.01751	6.00832
0.01752	6.01906
0.01753	6.02979
0.01754	6.04051
0.01755	6.05123
0.01756	6.06193
0.01757	6.07263
0.01758	6.08332
0.01759	6.094
0.0176	6.10467
0.01761	6.11534
0.01762	6.12599
0.01763	6.13664
0.01764	6.14728
0.01765	6.15791
0.01766	6.16854
0.01767	6.17915
0.01768	6.18976
0.01769	6.20036
0.0177	6.21095
0.01771	6.22154
0.01772	6.23211
0.01773	6.24268
0.01774	6.25324
0.01775	6.26379
0.01776	6.27433
0.01777	6.28486
0.01778	6.29539
0.01779	6.30591
0.0178	6.31641
0.01781	6.32692
0.01782	6.33741
0.01783	6.34789
0.01784	6.35837
0.01785	6.36884
0.01786	6.37929
0.01787	6.38975
0.01788	6.40019
0.01789	6.41062
0.0179	6.42105
0.01791	6.43147
0.01792	6.44188
0.01793	6.45228
0.01794	6.46267
0.01795	6.47305
0.01796	6.48343
0.01797	6.4938
0.01798	6.50416
0.01799	6.51451
0.018	6.52485
0.01801	6.53518
0.01802	6.54551
0.01803	6.55583
0.01804	6.56613
0.01805	6.57643
0.01806	6.58673
0.01807	6.59701
0.01808	6.60728
0.01809	6.61755
0.0181	6.62781
0.01811	6.63806
0.01812	6.6483
0.01813	6.65853
0.01814	6.66876
0.01815	6.67897
0.01816	6.68918
0.01817	6.69938
0.01818	6.70957
0.01819	6.71975
0.0182	6.72992
0.01821	6.74009
0.01822	6.75024
0.01823	6.76039
0.01824	6.77053
0.01825	6.78066
0.01826	6.79078
0.01827	6.80089
0.01828	6.811
0.01829	6.8211
0.0183	6.83118
0.01831	6.84126
0.01832	6.85133
0.01833	6.86139
0.01834	6.87145
0.01835	6.88149
0.01836	6.89153
0.01837	6.90156
0.01838	6.91157
0.01839	6.92158
0.0184	6.93159
0.01841	6.94158
0.01842	6.95156
0.01843	6.96154
0.01844	6.9715
0.01845	6.98146
0.01846	6.99141
0.01847	7.00135
0.01848	7.01129
0.01849	7.02121
0.0185	7.03112
0.01851	7.04103
0.01852	7.05093
0.01853	7.06082
0.01854	7.0707
0.01855	7.08057
0.01856	7.09043
0.01857	7.10028
0.01858	7.11013
0.01859	7.11997
0.0186	7.12979
0.01861	7.13961
0.01862	7.14942
0.01863	7.15922
0.01864	7.16902
0.01865	7.1788
0.01866	7.18857
0.01867	7.19834
0.01868	7.2081
0.01869	7.21785
0.0187	7.22759
0.01871	7.23732
0.01872	7.24704
0.01873	7.25675
0.01874	7.26646
0.01875	7.27615
0.01876	7.28584
0.01877	7.29552
0.01878	7.30519
0.01879	7.31485
0.0188	7.3245
0.01881	7.33415
0.01882	7.34378
0.01883	7.3534
0.01884	7.36302
0.01885	7.37263
0.01886	7.38223
0.01887	7.39182
0.01888	7.4014
0.01889	7.41097
0.0189	7.42053
0.01891	7.43009
0.01892	7.43963
0.01893	7.44917
0.01894	7.4587
0.01895	7.46822
0.01896	7.47773
0.01897	7.48723
0.01898	7.49672
0.01899	7.5062
0.019	7.51568
0.01901	7.52514
0.01902	7.5346
0.01903	7.54405
0.01904	7.55348
0.01905	7.56291
0.01906	7.57233
0.01907	7.58175
0.01908	7.59115
0.01909	7.60054
0.0191	7.60993
0.01911	7.6193
0.01912	7.62867
0.01913	7.63803
0.01914	7.64738
0.01915	7.65672
0.01916	7.66605
0.01917	7.67537
0.01918	7.68468
0.01919	7.69399
0.0192	7.70328
0.01921	7.71257
0.01922	7.72184
0.01923	7.73111
0.01924	7.74037
0.01925	7.74962
0.01926	7.75886
0.01927	7.76809
0.01928	7.77732
0.01929	7.78653
0.0193	7.79573
0.01931	7.80493
0.01932	7.81412
0.01933	7.82329
0.01934	7.83246
0.01935	7.84162
0.01936	7.85077
0.01937	7.85992
0.01938	7.86905
0.01939	7.87817
0.0194	7.88729
0.01941	7.89639
0.01942	7.90549
0.01943	7.91457
0.01944	7.92365
0.01945	7.93272
0.01946	7.94178
0.01947	7.95083
0.01948	7.95987
0.01949	7.96891
0.0195	7.97793
0.01951	7.98694
0.01952	7.99595
0.01953	8.00495
0.01954	8.01393
0.01955	8.02291
0.01956	8.03188
0.01957	8.04084
0.01958	8.04979
0.01959	8.05873
0.0196	8.06766
0.01961	8.07659
0.01962	8.0855
0.01963	8.09441
0.01964	8.1033
0.01965	8.11219
0.01966	8.12107
0.01967	8.12994
0.01968	8.1388
0.01969	8.14765
0.0197	8.15649
0.01971	8.16532
0.01972	8.17414
0.01973	8.18296
0.01974	8.19176
0.01975	8.20056
0.01976	8.20934
0.01977	8.21812
0.01978	8.22689
0.01979	8.23565
0.0198	8.2444
0.01981	8.25314
0.01982	8.26187
0.01983	8.27059
0.01984	8.2793
0.01985	8.28801
0.01986	8.2967
0.01987	8.30539
0.01988	8.31406
0.01989	8.32273
0.0199	8.33139
0.01991	8.34004
0.01992	8.34868
0.01993	8.35731
0.01994	8.36593
0.01995	8.37454
0.01996	8.38314
0.01997	8.39173
0.01998	8.40032
0.01999	8.40889
[truncated: 98,001 more rows]

## Sheet: Figure1i
capacitance variation 3.4			capacitance variation 3.1			capacitance variation 2.5			capacitance variation 2.3			capacitance variation 1.4
Time (s)	Capacitance (F)		Time (s)	Capacitance (F)		Time (s)	Capacitance (F)		Time (s)	Capacitance (F)		Time (s)	Capacitance (F)
1	1.95738e-10		1	1.21795e-10		1	1.15727e-10		1	1.40876e-10		1	2.65127e-10
21.019	1.9071e-10		21.019	1.22222e-10		21.019	1.17051e-10		21.019	1.41777e-10		21.019	2.63561e-10
41.038	1.85943e-10		41.038	1.22657e-10		41.038	1.18315e-10		41.038	1.42627e-10		41.038	2.62048e-10
61.0571	1.8143e-10		61.0571	1.23099e-10		61.0571	1.1952e-10		61.0571	1.43427e-10		61.0571	2.60586e-10
81.0761	1.7716e-10		81.0761	1.23545e-10		81.0761	1.20669e-10		81.0761	1.4418e-10		81.0761	2.59174e-10
101.095	1.73128e-10		101.095	1.23996e-10		101.095	1.21763e-10		101.095	1.44888e-10		101.095	2.57812e-10
121.114	1.69323e-10		121.114	1.24451e-10		121.114	1.22804e-10		121.114	1.4555e-10		121.114	2.56497e-10
141.133	1.6574e-10		141.133	1.24907e-10		141.133	1.23792e-10		141.133	1.46171e-10		141.133	2.5523e-10
161.152	1.6237e-10		161.152	1.25365e-10		161.152	1.2473e-10		161.152	1.4675e-10		161.152	2.54009e-10
181.171	1.59206e-10		181.171	1.25824e-10		181.171	1.2562e-10		181.171	1.47289e-10		181.171	2.52832e-10
201.19	1.56241e-10		201.19	1.26281e-10		201.19	1.26462e-10		201.19	1.47791e-10		201.19	2.517e-10
221.209	1.53468e-10		221.209	1.26738e-10		221.209	1.27258e-10		221.209	1.48255e-10		221.209	2.5061e-10
241.228	1.50879e-10		241.228	1.27193e-10		241.228	1.2801e-10		241.228	1.48685e-10		241.228	2.49562e-10
261.247	1.48469e-10		261.247	1.27644e-10		261.247	1.28719e-10		261.247	1.49081e-10		261.247	2.48555e-10
281.266	1.4623e-10		281.266	1.28092e-10		281.266	1.29386e-10		281.266	1.49444e-10		281.266	2.47587e-10
301.285	1.44156e-10		301.285	1.28536e-10		301.285	1.30013e-10		301.285	1.49776e-10		301.285	2.46659e-10
321.304	1.42241e-10		321.304	1.28975e-10		321.304	1.30601e-10		321.304	1.50078e-10		321.304	2.45768e-10
341.323	1.40478e-10		341.323	1.29408e-10		341.323	1.31151e-10		341.323	1.50352e-10		341.323	2.44914e-10
361.342	1.38863e-10		361.342	1.29835e-10		361.342	1.31666e-10		361.342	1.50599e-10		361.342	2.44097e-10
381.361	1.37388e-10		381.361	1.30255e-10		381.361	1.32145e-10		381.361	1.5082e-10		381.361	2.43314e-10
401.38	1.36048e-10		401.38	1.30667e-10		401.38	1.3259e-10		401.38	1.51015e-10		401.38	2.42566e-10
421.399	1.34839e-10		421.399	1.31071e-10		421.399	1.33003e-10		421.399	1.51188e-10		421.399	2.41851e-10
441.418	1.33753e-10		441.418	1.31468e-10		441.418	1.33384e-10		441.418	1.51337e-10		441.418	2.41169e-10
461.437	1.32787e-10		461.437	1.31855e-10		461.437	1.33735e-10		461.437	1.51466e-10		461.437	2.40519e-10
481.456	1.31934e-10		481.456	1.32232e-10		481.456	1.34057e-10		481.456	1.51574e-10		481.456	2.399e-10
501.475	1.3119e-10		501.475	1.326e-10		501.475	1.34352e-10		501.475	1.51662e-10		501.475	2.39311e-10
521.494	1.30551e-10		521.494	1.32958e-10		521.494	1.34619e-10		521.494	1.51733e-10		521.494	2.38751e-10
541.514	1.3001e-10		541.514	1.33305e-10		541.514	1.3486e-10		541.514	1.51786e-10		541.514	2.3822e-10
561.533	1.29564e-10		561.533	1.33641e-10		561.533	1.35077e-10		561.533	1.51823e-10		561.533	2.37717e-10
581.552	1.29208e-10		581.552	1.33966e-10		581.552	1.3527e-10		581.552	1.51845e-10		581.552	2.37242e-10
601.571	1.28938e-10		601.571	1.34279e-10		601.571	1.3544e-10		601.571	1.51853e-10		601.571	2.36792e-10
621.59	1.28749e-10		621.59	1.3458e-10		621.59	1.35589e-10		621.59	1.51847e-10		621.59	2.36368e-10
641.609	1.28637e-10		641.609	1.34869e-10		641.609	1.35717e-10		641.609	1.51829e-10		641.609	2.3597e-10
661.628	1.28599e-10		661.628	1.35146e-10		661.628	1.35825e-10		661.628	1.51799e-10		661.628	2.35595e-10
681.647	1.28629e-10		681.647	1.35411e-10		681.647	1.35914e-10		681.647	1.51759e-10		681.647	2.35245e-10
701.666	1.28726e-10		701.666	1.35662e-10		701.666	1.35986e-10		701.666	1.51708e-10		701.666	2.34917e-10
721.685	1.28884e-10		721.685	1.359e-10		721.685	1.3604e-10		721.685	1.51649e-10		721.685	2.34612e-10
741.704	1.291e-10		741.704	1.36126e-10		741.704	1.36078e-10		741.704	1.51581e-10		741.704	2.34328e-10
761.723	1.2937e-10		761.723	1.36338e-10		761.723	1.36101e-10		761.723	1.51505e-10		761.723	2.34066e-10
781.742	1.29692e-10		781.742	1.36536e-10		781.742	1.36109e-10		781.742	1.51423e-10		781.742	2.33824e-10
801.761	1.30062e-10		801.761	1.36722e-10		801.761	1.36104e-10		801.761	1.51335e-10		801.761	2.33602e-10
821.78	1.30476e-10		821.78	1.36893e-10		821.78	1.36086e-10		821.78	1.51241e-10		821.78	2.334e-10
841.799	1.30933e-10		841.799	1.37051e-10		841.799	1.36055e-10		841.799	1.51142e-10		841.799	2.33216e-10
861.818	1.31427e-10		861.818	1.37195e-10		861.818	1.36014e-10		861.818	1.5104e-10		861.818	2.33051e-10
881.837	1.31958e-10		881.837	1.37326e-10		881.837	1.35961e-10		881.837	1.50934e-10		881.837	2.32903e-10
901.856	1.32521e-10		901.856	1.37442e-10		901.856	1.35899e-10		901.856	1.50825e-10		901.856	2.32772e-10
921.875	1.33114e-10		921.875	1.37545e-10		921.875	1.35828e-10		921.875	1.50714e-10		921.875	2.32658e-10
941.894	1.33735e-10		941.894	1.37634e-10		941.894	1.35748e-10		941.894	1.50601e-10		941.894	2.32561e-10
961.913	1.3438e-10		961.913	1.37709e-10		961.913	1.35661e-10		961.913	1.50488e-10		961.913	2.32478e-10
981.932	1.35048e-10		981.932	1.37771e-10		981.932	1.35566e-10		981.932	1.50374e-10		981.932	2.32411e-10
1001.95	1.35737e-10		1001.95	1.37819e-10		1001.95	1.35465e-10		1001.95	1.5026e-10		1001.95	2.32359e-10
1021.97	1.36442e-10		1021.97	1.37853e-10		1021.97	1.35358e-10		1021.97	1.50146e-10		1021.97	2.32321e-10
1041.99	1.37164e-10		1041.99	1.37874e-10		1041.99	1.35246e-10		1041.99	1.50034e-10		1041.99	2.32296e-10
1062.01	1.37898e-10		1062.01	1.37881e-10		1062.01	1.35129e-10		1062.01	1.49923e-10		1062.01	2.32285e-10
1082.03	1.38644e-10		1082.03	1.37875e-10		1082.03	1.35008e-10		1082.03	1.49815e-10		1082.03	2.32287e-10
1102.05	1.39399e-10		1102.05	1.37856e-10		1102.05	1.34884e-10		1102.05	1.49708e-10		1102.05	2.32301e-10
1122.07	1.40162e-10		1122.07	1.37824e-10		1122.07	1.34756e-10		1122.07	1.49605e-10		1122.07	2.32327e-10
1142.08	1.4093e-10		1142.08	1.37779e-10		1142.08	1.34626e-10		1142.08	1.49505e-10		1142.08	2.32365e-10
1162.1	1.41702e-10		1162.1	1.3772e-10		1162.1	1.34495e-10		1162.1	1.49409e-10		1162.1	2.32414e-10
1182.12	1.42475e-10		1182.12	1.3765e-10		1182.12	1.34362e-10		1182.12	1.49318e-10		1182.12	2.32474e-10
1202.14	1.43249e-10		1202.14	1.37566e-10		1202.14	1.34228e-10		1202.14	1.4923e-10		1202.14	2.32544e-10
1222.16	1.44022e-10		1222.16	1.3747e-10		1222.16	1.34093e-10		1222.16	1.49148e-10		1222.16	2.32624e-10
1242.18	1.44792e-10		1242.18	1.37363e-10		1242.18	1.33959e-10		1242.18	1.49071e-10		1242.18	2.32714e-10
1262.2	1.45558e-10		1262.2	1.37243e-10		1262.2	1.33825e-10		1262.2	1.48999e-10		1262.2	2.32814e-10
1282.22	1.46318e-10		1282.22	1.37111e-10		1282.22	1.33693e-10		1282.22	1.48934e-10		1282.22	2.32922e-10
1302.24	1.47072e-10		1302.24	1.36968e-10		1302.24	1.33561e-10		1302.24	1.48875e-10		1302.24	2.33039e-10
1322.26	1.47817e-10		1322.26	1.36813e-10		1322.26	1.33432e-10		1322.26	1.48822e-10		1322.26	2.33164e-10
1342.27	1.48553e-10		1342.27	1.36648e-10		1342.27	1.33305e-10		1342.27	1.48776e-10		1342.27	2.33297e-10
1362.29	1.49278e-10		1362.29	1.36471e-10		1362.29	1.3318e-10		1362.29	1.48738e-10		1362.29	2.33438e-10
1382.31	1.49992e-10		1382.31	1.36284e-10		1382.31	1.33058e-10		1382.31	1.48706e-10		1382.31	2.33587e-10
1402.33	1.50693e-10		1402.33	1.36086e-10		1402.33	1.3294e-10		1402.33	1.48683e-10		1402.33	2.33742e-10
1422.35	1.5138e-10		1422.35	1.35878e-10		1422.35	1.32825e-10		1422.35	1.48667e-10		1422.35	2.33904e-10
1442.37	1.52053e-10		1442.37	1.3566e-10		1442.37	1.32715e-10		1442.37	1.48659e-10		1442.37	2.34073e-10
1462.39	1.5271e-10		1462.39	1.35433e-10		1462.39	1.32609e-10		1462.39	1.4866e-10		1462.39	2.34248e-10
1482.41	1.53351e-10		1482.41	1.35196e-10		1482.41	1.32507e-10		1482.41	1.48669e-10		1482.41	2.34429e-10
1502.43	1.53975e-10		1502.43	1.3495e-10		1502.43	1.32411e-10		1502.43	1.48687e-10		1502.43	2.34615e-10
1522.45	1.54582e-10		1522.45	1.34695e-10		1522.45	1.3232e-10		1522.45	1.48714e-10		1522.45	2.34808e-10
1542.46	1.55169e-10		1542.46	1.34432e-10		1542.46	1.32235e-10		1542.46	1.48751e-10		1542.46	2.35005e-10
1562.48	1.55738e-10		1562.48	1.3416e-10		1562.48	1.32156e-10		1562.48	1.48796e-10		1562.48	2.35207e-10
1582.5	1.56287e-10		1582.5	1.3388e-10		1582.5	1.32083e-10		1582.5	1.48851e-10		1582.5	2.35414e-10
1602.52	1.56815e-10		1602.52	1.33593e-10		1602.52	1.32016e-10		1602.52	1.48915e-10		1602.52	2.35625e-10
1622.54	1.57323e-10		1622.54	1.33298e-10		1622.54	1.31956e-10		1622.54	1.48989e-10		1622.54	2.35841e-10
1642.56	1.5781e-10		1642.56	1.32996e-10		1642.56	1.31903e-10		1642.56	1.49073e-10		1642.56	2.36061e-10
1662.58	1.58274e-10		1662.58	1.32687e-10		1662.58	1.31858e-10		1662.58	1.49167e-10		1662.58	2.36284e-10
1682.6	1.58717e-10		1682.6	1.32371e-10		1682.6	1.31819e-10		1682.6	1.49271e-10		1682.6	2.36511e-10
1702.62	1.59137e-10		1702.62	1.3205e-10		1702.62	1.31789e-10		1702.62	1.49386e-10		1702.62	2.36742e-10
1722.64	1.59535e-10		1722.64	1.31722e-10		1722.64	1.31766e-10		1722.64	1.4951e-10		1722.64	2.36976e-10
1742.65	1.59909e-10		1742.65	1.31389e-10		1742.65	1.31751e-10		1742.65	1.49645e-10		1742.65	2.37213e-10
1762.67	1.60261e-10		1762.67	1.31051e-10		1762.67	1.31745e-10		1762.67	1.49791e-10		1762.67	2.37452e-10
1782.69	1.60588e-10		1782.69	1.30708e-10		1782.69	1.31747e-10		1782.69	1.49946e-10		1782.69	2.37695e-10
1802.71	1.60892e-10		1802.71	1.3036e-10		1802.71	1.31757e-10		1802.71	1.50113e-10		1802.71	2.3794e-10
1822.73	1.61172e-10		1822.73	1.30007e-10		1822.73	1.31776e-10		1822.73	1.5029e-10		1822.73	2.38187e-10
1842.75	1.61429e-10		1842.75	1.29651e-10		1842.75	1.31805e-10		1842.75	1.50478e-10		1842.75	2.38437e-10
1862.77	1.61661e-10		1862.77	1.29291e-10		1862.77	1.31842e-10		1862.77	1.50676e-10		1862.77	2.38688e-10
1882.79	1.61869e-10		1882.79	1.28928e-10		1882.79	1.31889e-10		1882.79	1.50886e-10		1882.79	2.38942e-10
1902.81	1.62053e-10		1902.81	1.28561e-10		1902.81	1.31945e-10		1902.81	1.51106e-10		1902.81	2.39197e-10
1922.83	1.62212e-10		1922.83	1.28192e-10		1922.83	1.3201e-10		1922.83	1.51337e-10		1922.83	2.39454e-10
1942.84	1.62348e-10		1942.84	1.27821e-10		1942.84	1.32085e-10		1942.84	1.51579e-10		1942.84	2.39712e-10
1962.86	1.6246e-10		1962.86	1.27447e-10		1962.86	1.3217e-10		1962.86	1.51831e-10		1962.86	2.39972e-10
1982.88	1.62548e-10		1982.88	1.27072e-10		1982.88	1.32264e-10		1982.88	1.52095e-10		1982.88	2.40233e-10
2002.9	1.62612e-10		2002.9	1.26695e-10		2002.9	1.32368e-10		2002.9	1.52369e-10		2002.9	2.40495e-10
2022.92	1.62652e-10		2022.92	1.26317e-10		2022.92	1.32483e-10		2022.92	1.52654e-10		2022.92	2.40758e-10
2042.94	1.62668e-10		2042.94	1.25939e-10		2042.94	1.32607e-10		2042.94	1.5295e-10		2042.94	2.41022e-10
2062.96	1.62661e-10		2062.96	1.2556e-10		2062.96	1.32742e-10		2062.96	1.53257e-10		2062.96	2.41286e-10
2082.98	1.62631e-10		2082.98	1.2518e-10		2082.98	1.32887e-10		2082.98	1.53575e-10		2082.98	2.41551e-10
2103	1.62578e-10		2103	1.24801e-10		2103	1.33042e-10		2103	1.53903e-10		2103	2.41817e-10
2123.02	1.62502e-10		2123.02	1.24423e-10		2123.02	1.33208e-10		2123.02	1.54242e-10		2123.02	2.42083e-10
2143.04	1.62404e-10		2143.04	1.24045e-10		2143.04	1.33384e-10		2143.04	1.54592e-10		2143.04	2.4235e-10
2163.05	1.62284e-10		2163.05	1.23668e-10		2163.05	1.33571e-10		2163.05	1.54952e-10		2163.05	2.42617e-10
2183.07	1.62141e-10		2183.07	1.23293e-10		2183.07	1.33768e-10		2183.07	1.55323e-10		2183.07	2.42884e-10
2203.09	1.61977e-10		2203.09	1.22919e-10		2203.09	1.33976e-10		2203.09	1.55704e-10		2203.09	2.43151e-10
2223.11	1.61791e-10		2223.11	1.22548e-10		2223.11	1.34194e-10		2223.11	1.56096e-10		2223.11	2.43418e-10
2243.13	1.61585e-10		2243.13	1.22179e-10		2243.13	1.34423e-10		2243.13	1.56499e-10		2243.13	2.43685e-10
2263.15	1.61358e-10		2263.15	1.21812e-10		2263.15	1.34662e-10		2263.15	1.56911e-10		2263.15	2.43952e-10
2283.17	1.6111e-10		2283.17	1.21449e-10		2283.17	1.34912e-10		2283.17	1.57334e-10		2283.17	2.44218e-10
2303.19	1.60843e-10		2303.19	1.21089e-10		2303.19	1.35173e-10		2303.19	1.57767e-10		2303.19	2.44485e-10
2323.21	1.60556e-10		2323.21	1.20732e-10		2323.21	1.35445e-10		2323.21	1.5821e-10		2323.21	2.44751e-10
2343.23	1.60251e-10		2343.23	1.20379e-10		2343.23	1.35727e-10		2343.23	1.58664e-10		2343.23	2.45016e-10
2363.24	1.59926e-10		2363.24	1.20031e-10		2363.24	1.3602e-10		2363.24	1.59127e-10		2363.24	2.45281e-10
2383.26	1.59583e-10		2383.26	1.19687e-10		2383.26	1.36324e-10		2383.26	1.596e-10		2383.26	2.45546e-10
2403.28	1.59223e-10		2403.28	1.19347e-10		2403.28	1.36638e-10		2403.28	1.60083e-10		2403.28	2.4581e-10
2423.3	1.58845e-10		2423.3	1.19013e-10		2423.3	1.36963e-10		2423.3	1.60575e-10		2423.3	2.46073e-10
2443.32	1.5845e-10		2443.32	1.18684e-10		2443.32	1.37299e-10		2443.32	1.61078e-10		2443.32	2.46336e-10
2463.34	1.58039e-10		2463.34	1.1836e-10		2463.34	1.37645e-10		2463.34	1.61589e-10		2463.34	2.46598e-10
2483.36	1.57613e-10		2483.36	1.18043e-10		2483.36	1.38002e-10		2483.36	1.6211e-10		2483.36	2.46859e-10
2503.38	1.5717e-10		2503.38	1.17731e-10		2503.38	1.38369e-10		2503.38	1.6264e-10		2503.38	2.4712e-10
2523.4	1.56713e-10		2523.4	1.17426e-10		2523.4	1.38747e-10		2523.4	1.6318e-10		2523.4	2.47379e-10
2543.42	1.56241e-10		2543.42	1.17128e-10		2543.42	1.39136e-10		2543.42	1.63728e-10		2543.42	2.47638e-10
2563.43	1.55756e-10		2563.43	1.16836e-10		2563.43	1.39535e-10		2563.43	1.64286e-10		2563.43	2.47896e-10
2583.45	1.55257e-10		2583.45	1.16552e-10		2583.45	1.39944e-10		2583.45	1.64852e-10		2583.45	2.48153e-10
2603.47	1.54745e-10		2603.47	1.16275e-10		2603.47	1.40363e-10		2603.47	1.65427e-10		2603.47	2.48409e-10
2623.49	1.54221e-10		2623.49	1.16006e-10		2623.49	1.40793e-10		2623.49	1.6601e-10		2623.49	2.48664e-10
2643.51	1.53685e-10		2643.51	1.15745e-10		2643.51	1.41233e-10		2643.51	1.66602e-10		2643.51	2.48918e-10
2663.53	1.53138e-10		2663.53	1.15492e-10		2663.53	1.41684e-10		2663.53	1.67203e-10		2663.53	2.49171e-10
2683.55	1.5258e-10		2683.55	1.15247e-10		2683.55	1.42144e-10		2683.55	1.67811e-10		2683.55	2.49423e-10
2703.57	1.52012e-10		2703.57	1.15011e-10		2703.57	1.42615e-10		2703.57	1.68428e-10		2703.57	2.49674e-10
2723.59	1.51434e-10		2723.59	1.14784e-10		2723.59	1.43095e-10		2723.59	1.69053e-10		2723.59	2.49924e-10
2743.61	1.50848e-10		2743.61	1.14566e-10		2743.61	1.43586e-10		2743.61	1.69685e-10		2743.61	2.50173e-10
2763.62	1.50252e-10		2763.62	1.14357e-10		2763.62	1.44086e-10		2763.62	1.70325e-10		2763.62	2.5042e-10
2783.64	1.49649e-10		2783.64	1.14158e-10		2783.64	1.44596e-10		2783.64	1.70973e-10		2783.64	2.50667e-10
2803.66	1.49039e-10		2803.66	1.13969e-10		2803.66	1.45116e-10		2803.66	1.71628e-10		2803.66	2.50912e-10
2823.68	1.48421e-10		2823.68	1.1379e-10		2823.68	1.45645e-10		2823.68	1.72291e-10		2823.68	2.51156e-10
2843.7	1.47798e-10		2843.7	1.13621e-10		2843.7	1.46184e-10		2843.7	1.72961e-10		2843.7	2.51399e-10
2863.72	1.47169e-10		2863.72	1.13462e-10		2863.72	1.46733e-10		2863.72	1.73637e-10		2863.72	2.51641e-10
2883.74	1.46534e-10		2883.74	1.13314e-10		2883.74	1.47291e-10		2883.74	1.74321e-10		2883.74	2.51882e-10
2903.76	1.45895e-10		2903.76	1.13177e-10		2903.76	1.47858e-10		2903.76	1.75011e-10		2903.76	2.52122e-10
2923.78	1.45252e-10		2923.78	1.13051e-10		2923.78	1.48434e-10		2923.78	1.75709e-10		2923.78	2.5236e-10
2943.8	1.44606e-10		2943.8	1.12935e-10		2943.8	1.49019e-10		2943.8	1.76412e-10		2943.8	2.52598e-10
2963.81	1.43957e-10		2963.81	1.12832e-10		2963.81	1.49613e-10		2963.81	1.77122e-10		2963.81	2.52834e-10
2983.83	1.43305e-10		2983.83	1.12739e-10		2983.83	1.50217e-10		2983.83	1.77838e-10		2983.83	2.53069e-10
3003.85	1.42652e-10		3003.85	1.12659e-10		3003.85	1.50829e-10		3003.85	1.7856e-10		3003.85	2.53303e-10
3023.87	1.41997e-10		3023.87	1.1259e-10		3023.87	1.51449e-10		3023.87	1.79288e-10		3023.87	2.53536e-10
3043.89	1.41342e-10		3043.89	1.12533e-10		3043.89	1.52079e-10		3043.89	1.80022e-10		3043.89	2.53767e-10
3063.91	1.40686e-10		3063.91	1.12489e-10		3063.91	1.52716e-10		3063.91	1.80761e-10		3063.91	2.53998e-10
3083.93	1.40032e-10		3083.93	1.12457e-10		3083.93	1.53363e-10		3083.93	1.81506e-10		3083.93	2.54227e-10
3103.95	1.39378e-10		3103.95	1.12437e-10		3103.95	1.54017e-10		3103.95	1.82257e-10		3103.95	2.54456e-10
3123.97	1.38725e-10		3123.97	1.1243e-10		3123.97	1.5468e-10		3123.97	1.83012e-10		3123.97	2.54683e-10
3143.99	1.38075e-10		3143.99	1.12436e-10		3143.99	1.5535e-10		3143.99	1.83773e-10		3143.99	2.54909e-10
3164.01	1.37427e-10		3164.01	1.12455e-10		3164.01	1.56029e-10		3164.01	1.84538e-10		3164.01	2.55134e-10
3184.02	1.36783e-10		3184.02	1.12486e-10		3184.02	1.56715e-10		3184.02	1.85308e-10		3184.02	2.55358e-10
3204.04	1.36142e-10		3204.04	1.12531e-10		3204.04	1.57409e-10		3204.04	1.86083e-10		3204.04	2.55581e-10
3224.06	1.35505e-10		3224.06	1.12589e-10		3224.06	1.58111e-10		3224.06	1.86862e-10		3224.06	2.55803e-10
3244.08	1.34874e-10		3244.08	1.12661e-10		3244.08	1.58821e-10		3244.08	1.87646e-10		3244.08	2.56024e-10
3264.1	1.34247e-10		3264.1	1.12746e-10		3264.1	1.59537e-10		3264.1	1.88434e-10		3264.1	2.56244e-10
3284.12	1.33626e-10		3284.12	1.12844e-10		3284.12	1.60261e-10		3284.12	1.89226e-10		3284.12	2.56463e-10
3304.14	1.33011e-10		3304.14	1.12957e-10		3304.14	1.60992e-10		3304.14	1.90022e-10		3304.14	2.56681e-10
3324.16	1.32403e-10		3324.16	1.13083e-10		3324.16	1.6173e-10		3324.16	1.90821e-10		3324.16	2.56898e-10
3344.18	1.31802e-10		3344.18	1.13223e-10		3344.18	1.62475e-10		3344.18	1.91624e-10		3344.18	2.57114e-10
3364.2	1.31209e-10		3364.2	1.13377e-10		3364.2	1.63227e-10		3364.2	1.92431e-10		3364.2	2.57329e-10
3384.21	1.30625e-10		3384.21	1.13545e-10		3384.21	1.63985e-10		3384.21	1.93241e-10		3384.21	2.57544e-10
3404.23	1.30049e-10		3404.23	1.13728e-10		3404.23	1.6475e-10		3404.23	1.94054e-10		3404.23	2.57757e-10
3424.25	1.29482e-10		3424.25	1.13924e-10		3424.25	1.65522e-10		3424.25	1.94871e-10		3424.25	2.5797e-10
3444.27	1.28924e-10		3444.27	1.14135e-10		3444.27	1.66299e-10		3444.27	1.9569e-10		3444.27	2.58182e-10
3464.29	1.28377e-10		3464.29	1.1436e-10		3464.29	1.67083e-10		3464.29	1.96512e-10		3464.29	2.58393e-10
3484.31	1.2784e-10		3484.31	1.146e-10		3484.31	1.67873e-10		3484.31	1.97337e-10		3484.31	2.58603e-10
3504.33	1.27315e-10		3504.33	1.14854e-10		3504.33	1.68669e-10		3504.33	1.98164e-10		3504.33	2.58812e-10
3524.35	1.268e-10		3524.35	1.15123e-10		3524.35	1.6947e-10		3524.35	1.98994e-10		3524.35	2.59021e-10
3544.37	1.26298e-10		3544.37	1.15406e-10		3544.37	1.70277e-10		3544.37	1.99825e-10		3544.37	2.59229e-10
3564.39	1.25807e-10		3564.39	1.15704e-10		3564.39	1.7109e-10		3564.39	2.00659e-10		3564.39	2.59436e-10
3584.4	1.2533e-10		3584.4	1.16016e-10		3584.4	1.71908e-10		3584.4	2.01495e-10		3584.4	2.59643e-10
3604.42	1.24865e-10		3604.42	1.16343e-10		3604.42	1.72732e-10		3604.42	2.02333e-10		3604.42	2.59849e-10
3624.44	1.24414e-10		3624.44	1.16685e-10		3624.44	1.7356e-10		3624.44	2.03173e-10		3624.44	2.60054e-10
3644.46	1.23977e-10		3644.46	1.17042e-10		3644.46	1.74394e-10		3644.46	2.04014e-10		3644.46	2.60259e-10
3664.48	1.23554e-10		3664.48	1.17413e-10		3664.48	1.75233e-10		3664.48	2.04856e-10		3664.48	2.60463e-10
3684.5	1.23146e-10		3684.5	1.178e-10		3684.5	1.76076e-10		3684.5	2.057e-10		3684.5	2.60666e-10
3704.52	1.22752e-10		3704.52	1.18201e-10		3704.52	1.76924e-10		3704.52	2.06545e-10		3704.52	2.60869e-10
3724.54	1.22375e-10		3724.54	1.18616e-10		3724.54	1.77776e-10		3724.54	2.07391e-10		3724.54	2.61072e-10
3744.56	1.22012e-10		3744.56	1.19047e-10		3744.56	1.78633e-10		3744.56	2.08238e-10		3744.56	2.61274e-10
3764.58	1.21666e-10		3764.58	1.19492e-10		3764.58	1.79494e-10		3764.58	2.09086e-10		3764.58	2.61475e-10
3784.59	1.21336e-10		3784.59	1.19953e-10		3784.59	1.8036e-10		3784.59	2.09934e-10		3784.59	2.61677e-10
3804.61	1.21023e-10		3804.61	1.20428e-10		3804.61	1.81229e-10		3804.61	2.10783e-10		3804.61	2.61877e-10
3824.63	1.20727e-10		3824.63	1.20917e-10		3824.63	1.82102e-10		3824.63	2.11633e-10		3824.63	2.62077e-10
3844.65	1.20449e-10		3844.65	1.21422e-10		3844.65	1.82979e-10		3844.65	2.12483e-10		3844.65	2.62277e-10
3864.67	1.20188e-10		3864.67	1.21941e-10		3864.67	1.8386e-10		3864.67	2.13333e-10		3864.67	2.62477e-10
3884.69	1.19945e-10		3884.69	1.22475e-10		3884.69	1.84744e-10		3884.69	2.14183e-10		3884.69	2.62676e-10
3904.71	1.1972e-10		3904.71	1.23024e-10		3904.71	1.85632e-10		3904.71	2.15033e-10		3904.71	2.62875e-10
3924.73	1.19514e-10		3924.73	1.23587e-10		3924.73	1.86523e-10		3924.73	2.15883e-10		3924.73	2.63074e-10
3944.75	1.19327e-10		3944.75	1.24165e-10		3944.75	1.87417e-10		3944.75	2.16733e-10		3944.75	2.63272e-10
3964.77	1.19159e-10		3964.77	1.24757e-10		3964.77	1.88314e-10		3964.77	2.17582e-10		3964.77	2.6347e-10
3984.78	1.1901e-10		3984.78	1.25364e-10		3984.78	1.89214e-10		3984.78	2.18431e-10		3984.78	2.63668e-10
4004.8	1.1888e-10		4004.8	1.25986e-10		4004.8	1.90116e-10		4004.8	2.1928e-10		4004.8	2.63866e-10
4024.82	1.18771e-10		4024.82	1.26622e-10		4024.82	1.91022e-10		4024.82	2.20127e-10		4024.82	2.64063e-10
4044.84	1.18681e-10		4044.84	1.27272e-10		4044.84	1.91929e-10		4044.84	2.20974e-10		4044.84	2.6426e-10
4064.86	1.18612e-10		4064.86	1.27936e-10		4064.86	1.9284e-10		4064.86	2.2182e-10		4064.86	2.64458e-10
4084.88	1.18563e-10		4084.88	1.28615e-10		4084.88	1.93752e-10		4084.88	2.22665e-10		4084.88	2.64655e-10
4104.9	1.18535e-10		4104.9	1.29308e-10		4104.9	1.94667e-10		4104.9	2.23509e-10		4104.9	2.64852e-10
4124.92	1.18528e-10		4124.92	1.30015e-10		4124.92	1.95584e-10		4124.92	2.24351e-10		4124.92	2.65049e-10
4144.94	1.18542e-10		4144.94	1.30735e-10		4144.94	1.96503e-10		4144.94	2.25193e-10		4144.94	2.65246e-10
4164.96	1.18577e-10		4164.96	1.3147e-10		4164.96	1.97423e-10		4164.96	2.26032e-10		4164.96	2.65442e-10
4184.97	1.18633e-10		4184.97	1.32219e-10		4184.97	1.98345e-10		4184.97	2.26871e-10		4184.97	2.65639e-10
4204.99	1.18711e-10		4204.99	1.32981e-10		4204.99	1.99269e-10		4204.99	2.27707e-10		4204.99	2.65836e-10
4225.01	1.18811e-10		4225.01	1.33757e-10		4225.01	2.00195e-10		4225.01	2.28543e-10		4225.01	2.66033e-10
4245.03	1.18932e-10		4245.03	1.34547e-10		4245.03	2.01121e-10		4245.03	2.29376e-10		4245.03	2.6623e-10
4265.05	1.19076e-10		4265.05	1.3535e-10		4265.05	2.02049e-10		4265.05	2.30207e-10		4265.05	2.66427e-10
4285.07	1.19242e-10		4285.07	1.36167e-10		4285.07	2.02978e-10		4285.07	2.31037e-10		4285.07	2.66624e-10
4305.09	1.19429e-10		4305.09	1.36997e-10		4305.09	2.03908e-10		4305.09	2.31864e-10		4305.09	2.66821e-10
4325.11	1.1964e-10		4325.11	1.3784e-10		4325.11	2.04839e-10		4325.11	2.32689e-10		4325.11	2.67019e-10
4345.13	1.19872e-10		4345.13	1.38696e-10		4345.13	2.05771e-10		4345.13	2.33512e-10		4345.13	2.67216e-10
4365.15	1.20128e-10		4365.15	1.39565e-10		4365.15	2.06703e-10		4365.15	2.34333e-10		4365.15	2.67414e-10
4385.17	1.20405e-10		4385.17	1.40447e-10		4385.17	2.07636e-10		4385.17	2.35151e-10		4385.17	2.67611e-10
4405.18	1.20706e-10		4405.18	1.41341e-10		4405.18	2.08569e-10		4405.18	2.35967e-10		4405.18	2.67809e-10
4425.2	1.21029e-10		4425.2	1.42248e-10		4425.2	2.09503e-10		4425.2	2.3678e-10		4425.2	2.68008e-10
4445.22	1.21375e-10		4445.22	1.43168e-10		4445.22	2.10437e-10		4445.22	2.37591e-10		4445.22	2.68206e-10
4465.24	1.21744e-10		4465.24	1.441e-10		4465.24	2.11371e-10		4465.24	2.38398e-10		4465.24	2.68404e-10
4485.26	1.22136e-10		4485.26	1.45044e-10		4485.26	2.12305e-10		4485.26	2.39203e-10		4485.26	2.68603e-10
4505.28	1.22551e-10		4505.28	1.46e-10		4505.28	2.13239e-10		4505.28	2.40006e-10		4505.28	2.68802e-10
4525.3	1.22989e-10		4525.3	1.46969e-10		4525.3	2.14173e-10		4525.3	2.40805e-10		4525.3	2.69002e-10
4545.32	1.2345e-10		4545.32	1.47949e-10		4545.32	2.15107e-10		4545.32	2.41601e-10		4545.32	2.69201e-10
4565.34	1.23933e-10		4565.34	1.4894e-10		4565.34	2.1604e-10		4565.34	2.42394e-10		4565.34	2.69401e-10
4585.36	1.2444e-10		4585.36	1.49944e-10		4585.36	2.16973e-10		4585.36	2.43184e-10		4585.36	2.69602e-10
4605.37	1.2497e-10		4605.37	1.50958e-10		4605.37	2.17905e-10		4605.37	2.43971e-10		4605.37	2.69802e-10
4625.39	1.25523e-10		4625.39	1.51984e-10		4625.39	2.18836e-10		4625.39	2.44755e-10		4625.39	2.70003e-10
4645.41	1.26099e-10		4645.41	1.53021e-10		4645.41	2.19767e-10		4645.41	2.45535e-10		4645.41	2.70204e-10
4665.43	1.26697e-10		4665.43	1.54069e-10		4665.43	2.20697e-10		4665.43	2.46312e-10		4665.43	2.70406e-10
4685.45	1.27319e-10		4685.45	1.55128e-10		4685.45	2.21626e-10		4685.45	2.47085e-10		4685.45	2.70608e-10
4705.47	1.27963e-10		4705.47	1.56197e-10		4705.47	2.22553e-10		4705.47	2.47855e-10		4705.47	2.7081e-10
4725.49	1.28631e-10		4725.49	1.57277e-10		4725.49	2.2348e-10		4725.49	2.48622e-10		4725.49	2.71013e-10
4745.51	1.29321e-10		4745.51	1.58367e-10		4745.51	2.24405e-10		4745.51	2.49384e-10		4745.51	2.71216e-10
4765.53	1.30034e-10		4765.53	1.59468e-10		4765.53	2.25329e-10		4765.53	2.50143e-10		4765.53	2.7142e-10
4785.55	1.30769e-10		4785.55	1.60578e-10		4785.55	2.26252e-10		4785.55	2.50899e-10		4785.55	2.71624e-10
4805.56	1.31527e-10		4805.56	1.61698e-10		4805.56	2.27173e-10		4805.56	2.5165e-10		4805.56	2.71828e-10
4825.58	1.32308e-10		4825.58	1.62828e-10		4825.58	2.28092e-10		4825.58	2.52398e-10		4825.58	2.72033e-10
4845.6	1.3311e-10		4845.6	1.63967e-10		4845.6	2.2901e-10		4845.6	2.53142e-10		4845.6	2.72238e-10
4865.62	1.33936e-10		4865.62	1.65116e-10		4865.62	2.29926e-10		4865.62	2.53881e-10		4865.62	2.72444e-10
4885.64	1.34783e-10		4885.64	1.66274e-10		4885.64	2.3084e-10		4885.64	2.54617e-10		4885.64	2.7265e-10
4905.66	1.35652e-10		4905.66	1.6744e-10		4905.66	2.31752e-10		4905.66	2.55349e-10		4905.66	2.72856e-10
4925.68	1.36543e-10		4925.68	1.68616e-10		4925.68	2.32662e-10		4925.68	2.56077e-10		4925.68	2.73063e-10
4945.7	1.37456e-10		4945.7	1.698e-10		4945.7	2.3357e-10		4945.7	2.56801e-10		4945.7	2.73271e-10
4965.72	1.38391e-10		4965.72	1.70993e-10		4965.72	2.34476e-10		4965.72	2.5752e-10		4965.72	2.73479e-10
4985.74	1.39348e-10		4985.74	1.72194e-10		4985.74	2.3538e-10		4985.74	2.58236e-10		4985.74	2.73687e-10
5005.75	1.40325e-10		5005.75	1.73403e-10		5005.75	2.36281e-10		5005.75	2.58947e-10		5005.75	2.73896e-10
5025.77	1.41324e-10		5025.77	1.7462e-10		5025.77	2.3718e-10		5025.77	2.59654e-10		5025.77	2.74105e-10
5045.79	1.42344e-10		5045.79	1.75844e-10		5045.79	2.38076e-10		5045.79	2.60356e-10		5045.79	2.74315e-10
5065.81	1.43385e-10		5065.81	1.77077e-10		5065.81	2.38969e-10		5065.81	2.61055e-10		5065.81	2.74525e-10
5085.83	1.44447e-10		5085.83	1.78316e-10		5085.83	2.3986e-10		5085.83	2.61749e-10		5085.83	2.74735e-10
5105.85	1.45529e-10		5105.85	1.79563e-10		5105.85	2.40749e-10		5105.85	2.62438e-10		5105.85	2.74947e-10
5125.87	1.46632e-10		5125.87	1.80817e-10		5125.87	2.41634e-10		5125.87	2.63123e-10		5125.87	2.75158e-10
5145.89	1.47755e-10		5145.89	1.82077e-10		5145.89	2.42517e-10		5145.89	2.63804e-10		5145.89	2.7537e-10
5165.91	1.48898e-10		5165.91	1.83344e-10		5165.91	2.43396e-10		5165.91	2.6448e-10		5165.91	2.75583e-10
5185.93	1.50061e-10		5185.93	1.84618e-10		5185.93	2.44273e-10		5185.93	2.65152e-10		5185.93	2.75796e-10
5205.94	1.51243e-10		5205.94	1.85897e-10		5205.94	2.45147e-10		5205.94	2.65819e-10		5205.94	2.76009e-10
5225.96	1.52445e-10		5225.96	1.87183e-10		5225.96	2.46017e-10		5225.96	2.66482e-10		5225.96	2.76223e-10
5245.98	1.53667e-10		5245.98	1.88474e-10		5245.98	2.46884e-10		5245.98	2.6714e-10		5245.98	2.76437e-10
5266	1.54907e-10		5266	1.89772e-10		5266	2.47748e-10		5266	2.67794e-10		5266	2.76652e-10
5286.02	1.56166e-10		5286.02	1.91074e-10		5286.02	2.48609e-10		5286.02	2.68443e-10		5286.02	2.76867e-10
5306.04	1.57443e-10		5306.04	1.92382e-10		5306.04	2.49466e-10		5306.04	2.69087e-10		5306.04	2.77083e-10
5326.06	1.58739e-10		5326.06	1.93695e-10		5326.06	2.5032e-10		5326.06	2.69727e-10		5326.06	2.77299e-10
5346.08	1.60053e-10		5346.08	1.95013e-10		5346.08	2.5117e-10		5346.08	2.70362e-10		5346.08	2.77516e-10
5366.1	1.61385e-10		5366.1	1.96335e-10		5366.1	2.52017e-10		5366.1	2.70992e-10		5366.1	2.77733e-10
5386.12	1.62734e-10		5386.12	1.97662e-10		5386.12	2.5286e-10		5386.12	2.71618e-10		5386.12	2.7795e-10
5406.14	1.64101e-10		5406.14	1.98993e-10		5406.14	2.537e-10		5406.14	2.72239e-10		5406.14	2.78168e-10
5426.15	1.65485e-10		5426.15	2.00329e-10		5426.15	2.54535e-10		5426.15	2.72855e-10		5426.15	2.78387e-10
5446.17	1.66886e-10		5446.17	2.01668e-10		5446.17	2.55367e-10		5446.17	2.73467e-10		5446.17	2.78605e-10
5466.19	1.68303e-10		5466.19	2.03011e-10		5466.19	2.56195e-10		5466.19	2.74074e-10		5466.19	2.78824e-10
5486.21	1.69737e-10		5486.21	2.04357e-10		5486.21	2.5702e-10		5486.21	2.74676e-10		5486.21	2.79044e-10
5506.23	1.71187e-10		5506.23	2.05706e-10		5506.23	2.5784e-10		5506.23	2.75273e-10		5506.23	2.79264e-10
5526.25	1.72652e-10		5526.25	2.07059e-10		5526.25	2.58656e-10		5526.25	2.75866e-10		5526.25	2.79484e-10
5546.27	1.74133e-10		5546.27	2.08414e-10		5546.27	2.59468e-10		5546.27	2.76454e-10		5546.27	2.79704e-10
5566.29	1.7563e-10		5566.29	2.09773e-10		5566.29	2.60276e-10		5566.29	2.77037e-10		5566.29	2.79925e-10
5586.31	1.77141e-10		5586.31	2.11133e-10		5586.31	2.6108e-10		5586.31	2.77615e-10		5586.31	2.80147e-10
5606.33	1.78667e-10		5606.33	2.12496e-10		5606.33	2.6188e-10		5606.33	2.78189e-10		5606.33	2.80368e-10
5626.34	1.80207e-10		5626.34	2.13861e-10		5626.34	2.62676e-10		5626.34	2.78758e-10		5626.34	2.8059e-10
5646.36	1.81762e-10		5646.36	2.15228e-10		5646.36	2.63467e-10		5646.36	2.79322e-10		5646.36	2.80812e-10
5666.38	1.8333e-10		5666.38	2.16597e-10		5666.38	2.64254e-10		5666.38	2.79882e-10		5666.38	2.81035e-10
5686.4	1.84912e-10		5686.4	2.17967e-10		5686.4	2.65037e-10		5686.4	2.80436e-10		5686.4	2.81258e-10
5706.42	1.86507e-10		5706.42	2.19339e-10		5706.42	2.65815e-10		5706.42	2.80986e-10		5706.42	2.81481e-10
5726.44	1.88115e-10		5726.44	2.20711e-10		5726.44	2.66589e-10		5726.44	2.81531e-10		5726.44	2.81705e-10
5746.46	1.89736e-10		5746.46	2.22085e-10		5746.46	2.67359e-10		5746.46	2.82072e-10		5746.46	2.81928e-10
5766.48	1.91369e-10		5766.48	2.23459e-10		5766.48	2.68124e-10		5766.48	2.82607e-10		5766.48	2.82152e-10
5786.5	1.93014e-10		5786.5	2.24834e-10		5786.5	2.68884e-10		5786.5	2.83138e-10		5786.5	2.82376e-10
5806.52	1.9467e-10		5806.52	2.26209e-10		5806.52	2.6964e-10		5806.52	2.83665e-10		5806.52	2.82601e-10
5826.53	1.96338e-10		5826.53	2.27585e-10		5826.53	2.70391e-10		5826.53	2.84186e-10		5826.53	2.82825e-10
5846.55	1.98017e-10		5846.55	2.2896e-10		5846.55	2.71138e-10		5846.55	2.84703e-10		5846.55	2.8305e-10
5866.57	1.99707e-10		5866.57	2.30335e-10		5866.57	2.7188e-10		5866.57	2.85215e-10		5866.57	2.83275e-10
5886.59	2.01408e-10		5886.59	2.31709e-10		5886.59	2.72617e-10		5886.59	2.85723e-10		5886.59	2.835e-10
5906.61	2.03118e-10		5906.61	2.33083e-10		5906.61	2.7335e-10		5906.61	2.86225e-10		5906.61	2.83725e-10
5926.63	2.04838e-10		5926.63	2.34457e-10		5926.63	2.74078e-10		5926.63	2.86724e-10		5926.63	2.83951e-10
5946.65	2.06568e-10		5946.65	2.35829e-10		5946.65	2.74801e-10		5946.65	2.87217e-10		5946.65	2.84176e-10
5966.67	2.08307e-10		5966.67	2.372e-10		5966.67	2.75519e-10		5966.67	2.87706e-10		5966.67	2.84402e-10
5986.69	2.10054e-10		5986.69	2.38569e-10		5986.69	2.76233e-10		5986.69	2.8819e-10		5986.69	2.84628e-10
6006.71	2.11811e-10		6006.71	2.39938e-10		6006.71	2.76941e-10		6006.71	2.8867e-10		6006.71	2.84853e-10
6026.72	2.13575e-10		6026.72	2.41304e-10		6026.72	2.77645e-10		6026.72	2.89145e-10		6026.72	2.85079e-10
6046.74	2.15347e-10		6046.74	2.42668e-10		6046.74	2.78344e-10		6046.74	2.89615e-10		6046.74	2.85305e-10
6066.76	2.17127e-10		6066.76	2.44031e-10		6066.76	2.79038e-10		6066.76	2.90081e-10		6066.76	2.85531e-10
6086.78	2.18914e-10		6086.78	2.45391e-10		6086.78	2.79727e-10		6086.78	2.90543e-10		6086.78	2.85757e-10
6106.8	2.20708e-10		6106.8	2.46748e-10		6106.8	2.80411e-10		6106.8	2.91e-10		6106.8	2.85983e-10
6126.82	2.22508e-10		6126.82	2.48103e-10		6126.82	2.8109e-10		6126.82	2.91452e-10		6126.82	2.86209e-10
6146.84	2.24314e-10		6146.84	2.49456e-10		6146.84	2.81764e-10		6146.84	2.919e-10		6146.84	2.86434e-10
6166.86	2.26127e-10		6166.86	2.50805e-10		6166.86	2.82433e-10		6166.86	2.92343e-10		6166.86	2.8666e-10
6186.88	2.27945e-10		6186.88	2.52151e-10		6186.88	2.83097e-10		6186.88	2.92782e-10		6186.88	2.86886e-10
6206.9	2.29768e-10		6206.9	2.53494e-10		6206.9	2.83757e-10		6206.9	2.93217e-10		6206.9	2.87112e-10
6226.91	2.31596e-10		6226.91	2.54833e-10		6226.91	2.84411e-10		6226.91	2.93647e-10		6226.91	2.87337e-10
6246.93	2.33429e-10		6246.93	2.56169e-10		6246.93	2.85059e-10		6246.93	2.94073e-10		6246.93	2.87562e-10
6266.95	2.35266e-10		6266.95	2.575e-10		6266.95	2.85703e-10		6266.95	2.94495e-10		6266.95	2.87787e-10
6286.97	2.37106e-10		6286.97	2.58828e-10		6286.97	2.86342e-10		6286.97	2.94912e-10		6286.97	2.88012e-10
6306.99	2.38951e-10		6306.99	2.60152e-10		6306.99	2.86976e-10		6306.99	2.95325e-10		6306.99	2.88237e-10
6327.01	2.40798e-10		6327.01	2.61471e-10		6327.01	2.87604e-10		6327.01	2.95733e-10		6327.01	2.88462e-10
6347.03	2.42649e-10		6347.03	2.62786e-10		6347.03	2.88228e-10		6347.03	2.96138e-10		6347.03	2.88686e-10
6367.05	2.44502e-10		6367.05	2.64096e-10		6367.05	2.88846e-10		6367.05	2.96538e-10		6367.05	2.8891e-10
6387.07	2.46357e-10		6387.07	2.65401e-10		6387.07	2.89459e-10		6387.07	2.96934e-10		6387.07	2.89134e-10
6407.09	2.48214e-10		6407.09	2.66701e-10		6407.09	2.90067e-10		6407.09	2.97325e-10		6407.09	2.89358e-10
6427.11	2.50073e-10		6427.11	2.67996e-10		6427.11	2.9067e-10		6427.11	2.97713e-10		6427.11	2.89581e-10
6447.12	2.51933e-10		6447.12	2.69286e-10		6447.12	2.91268e-10		6447.12	2.98096e-10		6447.12	2.89804e-10
6467.14	2.53794e-10		6467.14	2.70571e-10		6467.14	2.91861e-10		6467.14	2.98476e-10		6467.14	2.90027e-10
6487.16	2.55656e-10		6487.16	2.7185e-10		6487.16	2.92448e-10		6487.16	2.98851e-10		6487.16	2.90249e-10
6507.18	2.57518e-10		6507.18	2.73123e-10		6507.18	2.9303e-10		6507.18	2.99222e-10		6507.18	2.90471e-10
6527.2	2.5938e-10		6527.2	2.7439e-10		6527.2	2.93608e-10		6527.2	2.99589e-10		6527.2	2.90692e-10
6547.22	2.61241e-10		6547.22	2.75651e-10		6547.22	2.94179e-10		6547.22	2.99952e-10		6547.22	2.90913e-10
6567.24	2.63102e-10		6567.24	2.76906e-10		6567.24	2.94746e-10		6567.24	3.00312e-10		6567.24	2.91134e-10
6587.26	2.64962e-10		6587.26	2.78155e-10		6587.26	2.95308e-10		6587.26	3.00667e-10		6587.26	2.91354e-10
6607.28	2.66821e-10		6607.28	2.79397e-10		6607.28	2.95864e-10		6607.28	3.01018e-10		6607.28	2.91573e-10
6627.3	2.68678e-10		6627.3	2.80633e-10		6627.3	2.96416e-10		6627.3	3.01366e-10		6627.3	2.91793e-10
6647.31	2.70533e-10		6647.31	2.81862e-10		6647.31	2.96962e-10		6647.31	3.0171e-10		6647.31	2.92011e-10
6667.33	2.72386e-10		6667.33	2.83084e-10		6667.33	2.97503e-10		6667.33	3.0205e-10		6667.33	2.92229e-10
6687.35	2.74237e-10		6687.35	2.843e-10		6687.35	2.98039e-10		6687.35	3.02386e-10		6687.35	2.92447e-10
6707.37	2.76084e-10		6707.37	2.85508e-10		6707.37	2.98569e-10		6707.37	3.02718e-10		6707.37	2.92664e-10
6727.39	2.77929e-10		6727.39	2.86709e-10		6727.39	2.99095e-10		6727.39	3.03047e-10		6727.39	2.9288e-10
6747.41	2.7977e-10		6747.41	2.87902e-10		6747.41	2.99615e-10		6747.41	3.03372e-10		6747.41	2.93096e-10
6767.43	2.81607e-10		6767.43	2.89088e-10		6767.43	3.00131e-10		6767.43	3.03693e-10		6767.43	2.93311e-10
6787.45	2.83441e-10		6787.45	2.90267e-10		6787.45	3.00641e-10		6787.45	3.0401e-10		6787.45	2.93525e-10
6807.47	2.8527e-10		6807.47	2.91437e-10		6807.47	3.01146e-10		6807.47	3.04325e-10		6807.47	2.93739e-10
6827.49	2.87094e-10		6827.49	2.926e-10		6827.49	3.01646e-10		6827.49	3.04635e-10		6827.49	2.93952e-10
6847.5	2.88914e-10		6847.5	2.93755e-10		6847.5	3.02141e-10		6847.5	3.04942e-10		6847.5	2.94164e-10
6867.52	2.90728e-10		6867.52	2.94902e-10		6867.52	3.0263e-10		6867.52	3.05245e-10		6867.52	2.94376e-10
6887.54	2.92537e-10		6887.54	2.96041e-10		6887.54	3.03115e-10		6887.54	3.05545e-10		6887.54	2.94586e-10
6907.56	2.9434e-10		6907.56	2.97171e-10		6907.56	3.03595e-10		6907.56	3.05842e-10		6907.56	2.94796e-10
6927.58	2.96137e-10		6927.58	2.98293e-10		6927.58	3.04069e-10		6927.58	3.06135e-10		6927.58	2.95005e-10
6947.6	2.97928e-10		6947.6	2.99406e-10		6947.6	3.04539e-10		6947.6	3.06425e-10		6947.6	2.95214e-10
6967.62	2.99712e-10		6967.62	3.00511e-10		6967.62	3.05003e-10		6967.62	3.06711e-10		6967.62	2.95421e-10
6987.64	3.0149e-10		6987.64	3.01608e-10		6987.64	3.05463e-10		6987.64	3.06994e-10		6987.64	2.95628e-10
7007.66	3.0326e-10		7007.66	3.02695e-10		7007.66	3.05917e-10		7007.66	3.07274e-10		7007.66	2.95834e-10
7027.68	3.05023e-10		7027.68	3.03773e-10		7027.68	3.06367e-10		7027.68	3.0755e-10		7027.68	2.96039e-10
7047.69	3.06778e-10		7047.69	3.04843e-10		7047.69	3.06811e-10		7047.69	3.07823e-10		7047.69	2.96243e-10
7067.71	3.08526e-10		7067.71	3.05904e-10		7067.71	3.0725e-10		7067.71	3.08093e-10		7067.71	2.96446e-10
7087.73	3.10265e-10		7087.73	3.06955e-10		7087.73	3.07685e-10		7087.73	3.0836e-10		7087.73	2.96648e-10
7107.75	3.11996e-10		7107.75	3.07997e-10		7107.75	3.08115e-10		7107.75	3.08624e-10		7107.75	2.96849e-10
7127.77	3.13718e-10		7127.77	3.0903e-10		7127.77	3.08539e-10		7127.77	3.08885e-10		7127.77	2.97049e-10
7147.79	3.15431e-10		7147.79	3.10053e-10		7147.79	3.08959e-10		7147.79	3.09142e-10		7147.79	2.97248e-10
7167.81	3.17135e-10		7167.81	3.11067e-10		7167.81	3.09374e-10		7167.81	3.09397e-10		7167.81	2.97446e-10
7187.83	3.1883e-10		7187.83	3.12071e-10		7187.83	3.09784e-10		7187.83	3.09649e-10		7187.83	2.97643e-10
7207.85	3.20515e-10		7207.85	3.13066e-10		7207.85	3.10189e-10		7207.85	3.09897e-10		7207.85	2.97839e-10
7227.87	3.22191e-10		7227.87	3.14051e-10		7227.87	3.10589e-10		7227.87	3.10143e-10		7227.87	2.98033e-10
7247.88	3.23856e-10		7247.88	3.15026e-10		7247.88	3.10985e-10		7247.88	3.10385e-10		7247.88	2.98227e-10
7267.9	3.25511e-10		7267.9	3.15992e-10		7267.9	3.11376e-10		7267.9	3.10625e-10		7267.9	2.9842e-10
7287.92	3.27155e-10		7287.92	3.16947e-10		7287.92	3.11762e-10		7287.92	3.10862e-10		7287.92	2.98611e-10
7307.94	3.28789e-10		7307.94	3.17893e-10		7307.94	3.12143e-10		7307.94	3.11096e-10		7307.94	2.98801e-10
7327.96	3.30412e-10		7327.96	3.18828e-10		7327.96	3.12519e-10		7327.96	3.11328e-10		7327.96	2.9899e-10
7347.98	3.32024e-10		7347.98	3.19754e-10		7347.98	3.12891e-10		7347.98	3.11556e-10		7347.98	2.99178e-10
7368	3.33624e-10		7368	3.20669e-10		7368	3.13258e-10		7368	3.11782e-10		7368	2.99365e-10
7388.02	3.35213e-10		7388.02	3.21574e-10		7388.02	3.1362e-10		7388.02	3.12005e-10		7388.02	2.9955e-10
7408.04	3.3679e-10		7408.04	3.22469e-10		7408.04	3.13978e-10		7408.04	3.12226e-10		7408.04	2.99735e-10
7428.06	3.38355e-10		7428.06	3.23354e-10		7428.06	3.14331e-10		7428.06	3.12444e-10		7428.06	2.99918e-10
7448.08	3.39908e-10		7448.08	3.24228e-10		7448.08	3.14679e-10		7448.08	3.12659e-10		7448.08	3.00099e-10
7468.09	3.41448e-10		7468.09	3.25092e-10		7468.09	3.15023e-10		7468.09	3.12872e-10		7468.09	3.0028e-10
7488.11	3.42976e-10		7488.11	3.25945e-10		7488.11	3.15363e-10		7488.11	3.13082e-10		7488.11	3.00459e-10
7508.13	3.44492e-10		7508.13	3.26789e-10		7508.13	3.15697e-10		7508.13	3.13289e-10		7508.13	3.00637e-10
7528.15	3.45994e-10		7528.15	3.27621e-10		7528.15	3.16028e-10		7528.15	3.13494e-10		7528.15	3.00813e-10
7548.17	3.47484e-10		7548.17	3.28443e-10		7548.17	3.16353e-10		7548.17	3.13697e-10		7548.17	3.00988e-10
7568.19	3.4896e-10		7568.19	3.29255e-10		7568.19	3.16675e-10		7568.19	3.13897e-10		7568.19	3.01162e-10
7588.21	3.50423e-10		7588.21	3.30055e-10		7588.21	3.16991e-10		7588.21	3.14095e-10		7588.21	3.01334e-10
7608.23	3.51873e-10		7608.23	3.30846e-10		7608.23	3.17304e-10		7608.23	3.1429e-10		7608.23	3.01505e-10
7628.25	3.53308e-10		7628.25	3.31625e-10		7628.25	3.17612e-10		7628.25	3.14483e-10		7628.25	3.01674e-10
7648.27	3.5473e-10		7648.27	3.32394e-10		7648.27	3.17916e-10		7648.27	3.14674e-10		7648.27	3.01842e-10
7668.28	3.56139e-10		7668.28	3.33153e-10		7668.28	3.18215e-10		7668.28	3.14862e-10		7668.28	3.02009e-10
7688.3	3.57533e-10		7688.3	3.339e-10		7688.3	3.1851e-10		7688.3	3.15049e-10		7688.3	3.02174e-10
7708.32	3.58912e-10		7708.32	3.34637e-10		7708.32	3.18801e-10		7708.32	3.15232e-10		7708.32	3.02338e-10
7728.34	3.60278e-10		7728.34	3.35363e-10		7728.34	3.19087e-10		7728.34	3.15414e-10		7728.34	3.025e-10
7748.36	3.61629e-10		7748.36	3.36079e-10		7748.36	3.19369e-10		7748.36	3.15593e-10		7748.36	3.02661e-10
7768.38	3.62965e-10		7768.38	3.36783e-10		7768.38	3.19647e-10		7768.38	3.15771e-10		7768.38	3.0282e-10
7788.4	3.64286e-10		7788.4	3.37477e-10		7788.4	3.19921e-10		7788.4	3.15946e-10		7788.4	3.02978e-10
7808.42	3.65593e-10		7808.42	3.3816e-10		7808.42	3.2019e-10		7808.42	3.16119e-10		7808.42	3.03134e-10
7828.44	3.66885e-10		7828.44	3.38833e-10		7828.44	3.20456e-10		7828.44	3.16289e-10		7828.44	3.03289e-10
7848.46	3.68162e-10		7848.46	3.39495e-10		7848.46	3.20717e-10		7848.46	3.16458e-10		7848.46	3.03442e-10
7868.47	3.69423e-10		7868.47	3.40146e-10		7868.47	3.20975e-10		7868.47	3.16625e-10		7868.47	3.03593e-10
7888.49	3.70669e-10		7888.49	3.40786e-10		7888.49	3.21228e-10		7888.49	3.1679e-10		7888.49	3.03743e-10
7908.51	3.719e-10		7908.51	3.41415e-10		7908.51	3.21477e-10		7908.51	3.16952e-10		7908.51	3.03891e-10
7928.53	3.73116e-10		7928.53	3.42034e-10		7928.53	3.21722e-10		7928.53	3.17113e-10		7928.53	3.04038e-10
7948.55	3.74316e-10		7948.55	3.42642e-10		7948.55	3.21963e-10		7948.55	3.17272e-10		7948.55	3.04183e-10
7968.57	3.755e-10		7968.57	3.43239e-10		7968.57	3.22201e-10		7968.57	3.17429e-10		7968.57	3.04327e-10
7988.59	3.76669e-10		7988.59	3.43826e-10		7988.59	3.22434e-10		7988.59	3.17583e-10		7988.59	3.04469e-10
8008.61	3.77822e-10		8008.61	3.44402e-10		8008.61	3.22664e-10		8008.61	3.17736e-10		8008.61	3.04609e-10
8028.63	3.78959e-10		8028.63	3.44967e-10		8028.63	3.22889e-10		8028.63	3.17887e-10		8028.63	3.04748e-10
8048.65	3.8008e-10		8048.65	3.45522e-10		8048.65	3.23111e-10		8048.65	3.18037e-10		8048.65	3.04885e-10
8068.66	3.81185e-10		8068.66	3.46066e-10		8068.66	3.23329e-10		8068.66	3.18184e-10		8068.66	3.0502e-10
8088.68	3.82274e-10		8088.68	3.46599e-10		8088.68	3.23543e-10		8088.68	3.1833e-10		8088.68	3.05154e-10
8108.7	3.83347e-10		8108.7	3.47122e-10		8108.7	3.23754e-10		8108.7	3.18473e-10		8108.7	3.05286e-10
8128.72	3.84404e-10		8128.72	3.47635e-10		8128.72	3.2396e-10		8128.72	3.18615e-10		8128.72	3.05416e-10
8148.74	3.85445e-10		8148.74	3.48137e-10		8148.74	3.24163e-10		8148.74	3.18756e-10		8148.74	3.05545e-10
8168.76	3.8647e-10		8168.76	3.48628e-10		8168.76	3.24363e-10		8168.76	3.18894e-10		8168.76	3.05671e-10
8188.78	3.87479e-10		8188.78	3.49109e-10		8188.78	3.24559e-10		8188.78	3.19031e-10		8188.78	3.05797e-10
8208.8	3.88471e-10		8208.8	3.4958e-10		8208.8	3.24751e-10		8208.8	3.19166e-10		8208.8	3.0592e-10
8228.82	3.89447e-10		8228.82	3.50041e-10		8228.82	3.24939e-10		8228.82	3.19299e-10		8228.82	3.06042e-10
8248.84	3.90407e-10		8248.84	3.50491e-10		8248.84	3.25124e-10		8248.84	3.19431e-10		8248.84	3.06162e-10
8268.85	3.9135e-10		8268.85	3.5093e-10		8268.85	3.25306e-10		8268.85	3.19561e-10		8268.85	3.0628e-10
8288.87	3.92278e-10		8288.87	3.5136e-10		8288.87	3.25484e-10		8288.87	3.19689e-10		8288.87	3.06397e-10
8308.89	3.93188e-10		8308.89	3.5178e-10		8308.89	3.25658e-10		8308.89	3.19816e-10		8308.89	3.06512e-10
8328.91	3.94083e-10		8328.91	3.52189e-10		8328.91	3.25829e-10		8328.91	3.19941e-10		8328.91	3.06625e-10
8348.93	3.94961e-10		8348.93	3.52588e-10		8348.93	3.25997e-10		8348.93	3.20065e-10		8348.93	3.06736e-10
8368.95	3.95823e-10		8368.95	3.52978e-10		8368.95	3.26162e-10		8368.95	3.20187e-10		8368.95	3.06846e-10
8388.97	3.96669e-10		8388.97	3.53357e-10		8388.97	3.26323e-10		8388.97	3.20308e-10		8388.97	3.06954e-10
8408.99	3.97498e-10		8408.99	3.53727e-10		8408.99	3.2648e-10		8408.99	3.20426e-10		8408.99	3.0706e-10
8429.01	3.98311e-10		8429.01	3.54086e-10		8429.01	3.26635e-10		8429.01	3.20544e-10		8429.01	3.07165e-10
8449.03	3.99108e-10		8449.03	3.54436e-10		8449.03	3.26786e-10		8449.03	3.2066e-10		8449.03	3.07267e-10
8469.05	3.99889e-10		8469.05	3.54777e-10		8469.05	3.26934e-10		8469.05	3.20774e-10		8469.05	3.07368e-10
8489.06	4.00653e-10		8489.06	3.55107e-10		8489.06	3.27078e-10		8489.06	3.20887e-10		8489.06	3.07467e-10
8509.08	4.01401e-10		8509.08	3.55428e-10		8509.08	3.2722e-10		8509.08	3.20998e-10		8509.08	3.07565e-10
8529.1	4.02133e-10		8529.1	3.5574e-10		8529.1	3.27358e-10		8529.1	3.21108e-10		8529.1	3.07661e-10
8549.12	4.02849e-10		8549.12	3.56042e-10		8549.12	3.27493e-10		8549.12	3.21216e-10		8549.12	3.07754e-10
8569.14	4.03549e-10		8569.14	3.56334e-10		8569.14	3.27626e-10		8569.14	3.21323e-10		8569.14	3.07847e-10
8589.16	4.04233e-10		8589.16	3.56618e-10		8589.16	3.27755e-10		8589.16	3.21429e-10		8589.16	3.07937e-10
8609.18	4.04901e-10		8609.18	3.56892e-10		8609.18	3.27881e-10		8609.18	3.21533e-10		8609.18	3.08026e-10
8629.2	4.05553e-10		8629.2	3.57157e-10		8629.2	3.28004e-10		8629.2	3.21636e-10		8629.2	3.08112e-10
8649.22	4.0619e-10		8649.22	3.57413e-10		8649.22	3.28124e-10		8649.22	3.21737e-10		8649.22	3.08197e-10
8669.24	4.0681e-10		8669.24	3.5766e-10		8669.24	3.28241e-10		8669.24	3.21837e-10		8669.24	3.08281e-10
8689.25	4.07415e-10		8689.25	3.57898e-10		8689.25	3.28355e-10		8689.25	3.21935e-10		8689.25	3.08362e-10
8709.27	4.08005e-10		8709.27	3.58127e-10		8709.27	3.28467e-10		8709.27	3.22032e-10		8709.27	3.08442e-10
8729.29	4.08578e-10		8729.29	3.58348e-10		8729.29	3.28575e-10		8729.29	3.22128e-10		8729.29	3.0852e-10
8749.31	4.09137e-10		8749.31	3.58559e-10		8749.31	3.28681e-10		8749.31	3.22222e-10		8749.31	3.08597e-10
8769.33	4.0968e-10		8769.33	3.58763e-10		8769.33	3.28784e-10		8769.33	3.22315e-10		8769.33	3.08671e-10
8789.35	4.10207e-10		8789.35	3.58957e-10		8789.35	3.28884e-10		8789.35	3.22407e-10		8789.35	3.08744e-10
8809.37	4.1072e-10		8809.37	3.59144e-10		8809.37	3.28981e-10		8809.37	3.22497e-10		8809.37	3.08815e-10
8829.39	4.11217e-10		8829.39	3.59322e-10		8829.39	3.29075e-10		8829.39	3.22586e-10		8829.39	3.08885e-10
8849.41	4.11699e-10		8849.41	3.59491e-10		8849.41	3.29167e-10		8849.41	3.22674e-10		8849.41	3.08952e-10
8869.43	4.12166e-10		8869.43	3.59653e-10		8869.43	3.29256e-10		8869.43	3.2276e-10		8869.43	3.09018e-10
8889.44	4.12619e-10		8889.44	3.59807e-10		8889.44	3.29343e-10		8889.44	3.22845e-10		8889.44	3.09083e-10
8909.46	4.13057e-10		8909.46	3.59952e-10		8909.46	3.29427e-10		8909.46	3.22929e-10		8909.46	3.09145e-10
8929.48	4.1348e-10		8929.48	3.6009e-10		8929.48	3.29508e-10		8929.48	3.23011e-10		8929.48	3.09206e-10
8949.5	4.13889e-10		8949.5	3.6022e-10		8949.5	3.29587e-10		8949.5	3.23092e-10		8949.5	3.09265e-10
8969.52	4.14283e-10		8969.52	3.60342e-10		8969.52	3.29663e-10		8969.52	3.23171e-10		8969.52	3.09322e-10
8989.54	4.14663e-10		8989.54	3.60457e-10		8989.54	3.29737e-10		8989.54	3.2325e-10		8989.54	3.09378e-10
9009.56	4.15029e-10		9009.56	3.60564e-10		9009.56	3.29808e-10		9009.56	3.23327e-10		9009.56	3.09432e-10
9029.58	4.15381e-10		9029.58	3.60664e-10		9029.58	3.29877e-10		9029.58	3.23402e-10		9029.58	3.09485e-10
9049.6	4.15719e-10		9049.6	3.60756e-10		9049.6	3.29943e-10		9049.6	3.23477e-10		9049.6	3.09535e-10
9069.62	4.16044e-10		9069.62	3.60842e-10		9069.62	3.30007e-10		9069.62	3.2355e-10		9069.62	3.09584e-10
9089.63	4.16354e-10		9089.63	3.6092e-10		9089.63	3.30068e-10		9089.63	3.23622e-10		9089.63	3.09632e-10
9109.65	4.16651e-10		9109.65	3.60992e-10		9109.65	3.30127e-10		9109.65	3.23692e-10		9109.65	3.09678e-10
9129.67	4.16935e-10		9129.67	3.61056e-10		9129.67	3.30184e-10		9129.67	3.23761e-10		9129.67	3.09722e-10
9149.69	4.17206e-10		9149.69	3.61114e-10		9149.69	3.30238e-10		9149.69	3.23829e-10		9149.69	3.09764e-10
9169.71	4.17464e-10		9169.71	3.61165e-10		9169.71	3.30291e-10		9169.71	3.23896e-10		9169.71	3.09805e-10
9189.73	4.17708e-10		9189.73	3.61209e-10		9189.73	3.3034e-10		9189.73	3.23961e-10		9189.73	3.09845e-10
9209.75	4.1794e-10		9209.75	3.61247e-10		9209.75	3.30388e-10		9209.75	3.24025e-10		9209.75	3.09882e-10
9229.77	4.1816e-10		9229.77	3.61279e-10		9229.77	3.30434e-10		9229.77	3.24088e-10		9229.77	3.09918e-10
9249.79	4.18366e-10		9249.79	3.61305e-10		9249.79	3.30477e-10		9249.79	3.2415e-10		9249.79	3.09953e-10
9269.81	4.18561e-10		9269.81	3.61324e-10		9269.81	3.30518e-10		9269.81	3.2421e-10		9269.81	3.09986e-10
9289.82	4.18743e-10		9289.82	3.61337e-10		9289.82	3.30557e-10		9289.82	3.24269e-10		9289.82	3.10018e-10
9309.84	4.18914e-10		9309.84	3.61345e-10		9309.84	3.30594e-10		9309.84	3.24326e-10		9309.84	3.10047e-10
9329.86	4.19072e-10		9329.86	3.61346e-10		9329.86	3.30628e-10		9329.86	3.24382e-10		9329.86	3.10076e-10
9349.88	4.19219e-10		9349.88	3.61342e-10		9349.88	3.30661e-10		9349.88	3.24437e-10		9349.88	3.10103e-10
9369.9	4.19355e-10		9369.9	3.61333e-10		9369.9	3.30691e-10		9369.9	3.24491e-10		9369.9	3.10128e-10
9389.92	4.19479e-10		9389.92	3.61318e-10		9389.92	3.3072e-10		9389.92	3.24543e-10		9389.92	3.10152e-10
9409.94	4.19592e-10		9409.94	3.61297e-10		9409.94	3.30746e-10		9409.94	3.24594e-10		9409.94	3.10174e-10
9429.96	4.19694e-10		9429.96	3.61272e-10		9429.96	3.30771e-10		9429.96	3.24644e-10		9429.96	3.10195e-10
9449.98	4.19785e-10		9449.98	3.61241e-10		9449.98	3.30793e-10		9449.98	3.24692e-10		9449.98	3.10215e-10
9470	4.19866e-10		9470	3.61205e-10		9470	3.30814e-10		9470	3.24739e-10		9470	3.10233e-10
9490.02	4.19936e-10		9490.02	3.61164e-10		9490.02	3.30833e-10		9490.02	3.24785e-10		9490.02	3.1025e-10
9510.03	4.19996e-10		9510.03	3.61119e-10		9510.03	3.30849e-10		9510.03	3.24829e-10		9510.03	3.10265e-10
9530.05	4.20046e-10		9530.05	3.61068e-10		9530.05	3.30864e-10		9530.05	3.24872e-10		9530.05	3.10279e-10
9550.07	4.20085e-10		9550.07	3.61014e-10		9550.07	3.30877e-10		9550.07	3.24914e-10		9550.07	3.10291e-10
9570.09	4.20116e-10		9570.09	3.60954e-10		9570.09	3.30889e-10		9570.09	3.24954e-10		9570.09	3.10302e-10
9590.11	4.20136e-10		9590.11	3.60891e-10		9590.11	3.30898e-10		9590.11	3.24993e-10		9590.11	3.10312e-10
9610.13	4.20148e-10		9610.13	3.60823e-10		9610.13	3.30905e-10		9610.13	3.25031e-10		9610.13	3.1032e-10
9630.15	4.2015e-10		9630.15	3.60751e-10		9630.15	3.30911e-10		9630.15	3.25067e-10		9630.15	3.10327e-10
9650.17	4.20143e-10		9650.17	3.60675e-10		9650.17	3.30915e-10		9650.17	3.25102e-10		9650.17	3.10333e-10
9670.19	4.20127e-10		9670.19	3.60595e-10		9670.19	3.30917e-10		9670.19	3.25135e-10		9670.19	3.10337e-10
9690.21	4.20103e-10		9690.21	3.60512e-10		9690.21	3.30918e-10		9690.21	3.25168e-10		9690.21	3.10341e-10
9710.22	4.20071e-10		9710.22	3.60424e-10		9710.22	3.30917e-10		9710.22	3.25198e-10		9710.22	3.10343e-10
9730.24	4.2003e-10		9730.24	3.60334e-10		9730.24	3.30914e-10		9730.24	3.25228e-10		9730.24	3.10343e-10
9750.26	4.19981e-10		9750.26	3.60239e-10		9750.26	3.30909e-10		9750.26	3.25255e-10		9750.26	3.10343e-10
9770.28	4.19925e-10		9770.28	3.60142e-10		9770.28	3.30903e-10		9770.28	3.25282e-10		9770.28	3.10341e-10
9790.3	4.1986e-10		9790.3	3.60041e-10		9790.3	3.30895e-10		9790.3	3.25307e-10		9790.3	3.10338e-10
9810.32	4.19789e-10		9810.32	3.59937e-10		9810.32	3.30886e-10		9810.32	3.25331e-10		9810.32	3.10334e-10
9830.34	4.1971e-10		9830.34	3.5983e-10		9830.34	3.30875e-10		9830.34	3.25353e-10		9830.34	3.10329e-10
9850.36	4.19624e-10		9850.36	3.5972e-10		9850.36	3.30862e-10		9850.36	3.25374e-10		9850.36	3.10322e-10
9870.38	4.19532e-10		9870.38	3.59608e-10		9870.38	3.30848e-10		9870.38	3.25393e-10		9870.38	3.10315e-10
9890.4	4.19433e-10		9890.4	3.59493e-10		9890.4	3.30832e-10		9890.4	3.25411e-10		9890.4	3.10306e-10
9910.41	4.19327e-10		9910.41	3.59375e-10		9910.41	3.30815e-10		9910.41	3.25428e-10		9910.41	3.10296e-10
9930.43	4.19215e-10		9930.43	3.59255e-10		9930.43	3.30796e-10		9930.43	3.25442e-10		9930.43	3.10285e-10
9950.45	4.19097e-10		9950.45	3.59132e-10		9950.45	3.30776e-10		9950.45	3.25456e-10		9950.45	3.10274e-10
9970.47	4.18974e-10		9970.47	3.59007e-10		9970.47	3.30754e-10		9970.47	3.25468e-10		9970.47	3.10261e-10
9990.49	4.18845e-10		9990.49	3.5888e-10		9990.49	3.30731e-10		9990.49	3.25479e-10		9990.49	3.10247e-10
10010.5	4.1871e-10		10010.5	3.58752e-10		10010.5	3.30707e-10		10010.5	3.25488e-10		10010.5	3.10232e-10
10030.5	4.1857e-10		10030.5	3.58621e-10		10030.5	3.30681e-10		10030.5	3.25495e-10		10030.5	3.10216e-10
10050.5	4.18426e-10		10050.5	3.58488e-10		10050.5	3.30653e-10		10050.5	3.25501e-10		10050.5	3.10199e-10
10070.6	4.18276e-10		10070.6	3.58354e-10		10070.6	3.30624e-10		10070.6	3.25506e-10		10070.6	3.10181e-10
10090.6	4.18122e-10		10090.6	3.58218e-10		10090.6	3.30594e-10		10090.6	3.25508e-10		10090.6	3.10163e-10
10110.6	4.17963e-10		10110.6	3.58081e-10		10110.6	3.30562e-10		10110.6	3.2551e-10		10110.6	3.10143e-10
10130.6	4.17801e-10		10130.6	3.57942e-10		10130.6	3.30529e-10		10130.6	3.2551e-10		10130.6	3.10123e-10
10150.6	4.17634e-10		10150.6	3.57802e-10		10150.6	3.30495e-10		10150.6	3.25508e-10		10150.6	3.10101e-10
10170.7	4.17463e-10		10170.7	3.57661e-10		10170.7	3.30459e-10		10170.7	3.25505e-10		10170.7	3.10079e-10
10190.7	4.17289e-10		10190.7	3.57519e-10		10190.7	3.30422e-10		10190.7	3.255e-10		10190.7	3.10056e-10
10210.7	4.17112e-10		10210.7	3.57375e-10		10210.7	3.30383e-10		10210.7	3.25493e-10		10210.7	3.10032e-10
10230.7	4.16931e-10		10230.7	3.57231e-10		10230.7	3.30344e-10		10230.7	3.25485e-10		10230.7	3.10008e-10
10250.7	4.16748e-10		10250.7	3.57086e-10		10250.7	3.30303e-10		10250.7	3.25476e-10		10250.7	3.09982e-10
10270.8	4.16561e-10		10270.8	3.56941e-10		10270.8	3.3026e-10		10270.8	3.25464e-10		10270.8	3.09956e-10
10290.8	4.16372e-10		10290.8	3.56795e-10		10290.8	3.30217e-10		10290.8	3.25452e-10		10290.8	3.09929e-10
10310.8	4.16181e-10		10310.8	3.56648e-10		10310.8	3.30172e-10		10310.8	3.25437e-10		10310.8	3.09902e-10
10330.8	4.15987e-10		10330.8	3.56501e-10		10330.8	3.30126e-10		10330.8	3.25421e-10		10330.8	3.09874e-10
10350.8	4.15792e-10		10350.8	3.56354e-10		10350.8	3.30079e-10		10350.8	3.25403e-10		10350.8	3.09845e-10
10370.9	4.15594e-10		10370.9	3.56206e-10		10370.9	3.30031e-10		10370.9	3.25384e-10		10370.9	3.09815e-10
10390.9	4.15395e-10		10390.9	3.56058e-10		10390.9	3.29981e-10		10390.9	3.25362e-10		10390.9	3.09785e-10
10410.9	4.15195e-10		10410.9	3.55911e-10		10410.9	3.2993e-10		10410.9	3.2534e-10		10410.9	3.09755e-10
10430.9	4.14993e-10		10430.9	3.55763e-10		10430.9	3.29878e-10		10430.9	3.25315e-10		10430.9	3.09723e-10
10450.9	4.1479e-10		10450.9	3.55615e-10		10450.9	3.29825e-10		10450.9	3.25289e-10		10450.9	3.09691e-10
10470.9	4.14587e-10		10470.9	3.55468e-10		10470.9	3.2977e-10		10470.9	3.25261e-10		10470.9	3.09659e-10
10491	4.14382e-10		10491	3.55321e-10		10491	3.29715e-10		10491	3.25232e-10		10491	3.09626e-10
10511	4.14177e-10		10511	3.55175e-10		10511	3.29658e-10		10511	3.252e-10		10511	3.09593e-10
10531	4.13972e-10		10531	3.55028e-10		10531	3.296e-10		10531	3.25167e-10		10531	3.09559e-10
10551	4.13767e-10		10551	3.54883e-10		10551	3.29541e-10		10551	3.25133e-10		10551	3.09524e-10
10571	4.13562e-10		10571	3.54738e-10		10571	3.29481e-10		10571	3.25096e-10		10571	3.0949e-10
10591.1	4.13357e-10		10591.1	3.54594e-10		10591.1	3.2942e-10		10591.1	3.25058e-10		10591.1	3.09454e-10
10611.1	4.13153e-10		10611.1	3.5445e-10		10611.1	3.29358e-10		10611.1	3.25018e-10		10611.1	3.09419e-10
10631.1	4.12949e-10		10631.1	3.54308e-10		10631.1	3.29295e-10		10631.1	3.24976e-10		10631.1	3.09383e-10
10651.1	4.12745e-10		10651.1	3.54166e-10		10651.1	3.2923e-10		10651.1	3.24932e-10		10651.1	3.09346e-10
10671.1	4.12543e-10		10671.1	3.54026e-10		10671.1	3.29165e-10		10671.1	3.24887e-10		10671.1	3.0931e-10
10691.2	4.12342e-10		10691.2	3.53886e-10		10691.2	3.29098e-10		10691.2	3.2484e-10		10691.2	3.09273e-10
10711.2	4.12142e-10		10711.2	3.53748e-10		10711.2	3.2903e-10		10711.2	3.24791e-10		10711.2	3.09235e-10
10731.2	4.11944e-10		10731.2	3.53611e-10		10731.2	3.28962e-10		10731.2	3.2474e-10		10731.2	3.09198e-10
10751.2	4.11747e-10		10751.2	3.53475e-10		10751.2	3.28892e-10		10751.2	3.24688e-10		10751.2	3.0916e-10
10771.2	4.11552e-10		10771.2	3.53341e-10		10771.2	3.28821e-10		10771.2	3.24634e-10		10771.2	3.09122e-10
10791.3	4.11358e-10		10791.3	3.53208e-10		10791.3	3.28749e-10		10791.3	3.24577e-10		10791.3	3.09084e-10
10811.3	4.11167e-10		10811.3	3.53076e-10		10811.3	3.28676e-10		10811.3	3.2452e-10		10811.3	3.09045e-10
10831.3	4.10978e-10		10831.3	3.52946e-10		10831.3	3.28602e-10		10831.3	3.2446e-10		10831.3	3.09006e-10
10851.3	4.10792e-10		10851.3	3.52818e-10		10851.3	3.28527e-10		10851.3	3.24398e-10		10851.3	3.08968e-10
10871.3	4.10608e-10		10871.3	3.52691e-10		10871.3	3.28451e-10		10871.3	3.24335e-10		10871.3	3.08929e-10
10891.3	4.10426e-10		10891.3	3.52566e-10		10891.3	3.28374e-10		10891.3	3.24269e-10		10891.3	3.0889e-10
10911.4	4.10248e-10		10911.4	3.52442e-10		10911.4	3.28296e-10		10911.4	3.24202e-10		10911.4	3.0885e-10
10931.4	4.10072e-10		10931.4	3.52321e-10		10931.4	3.28217e-10		10931.4	3.24133e-10		10931.4	3.08811e-10
10951.4	4.099e-10		10951.4	3.52201e-10		10951.4	3.28137e-10		10951.4	3.24062e-10		10951.4	3.08772e-10
10971.4	4.09731e-10		10971.4	3.52084e-10		10971.4	3.28056e-10		10971.4	3.23989e-10		10971.4	3.08732e-10
10991.4	4.09565e-10		10991.4	3.51968e-10		10991.4	3.27974e-10		10991.4	3.23914e-10		10991.4	3.08693e-10
11011.5	4.09402e-10		11011.5	3.51854e-10		11011.5	3.27891e-10		11011.5	3.23838e-10		11011.5	3.08654e-10
11031.5	4.09244e-10		11031.5	3.51742e-10		11031.5	3.27807e-10		11031.5	3.23759e-10		11031.5	3.08614e-10
11051.5	4.09088e-10		11051.5	3.51633e-10		11051.5	3.27722e-10		11051.5	3.23679e-10		11051.5	3.08575e-10
11071.5	4.08937e-10		11071.5	3.51525e-10		11071.5	3.27637e-10		11071.5	3.23597e-10		11071.5	3.08536e-10
11091.5	4.0879e-10		11091.5	3.5142e-10		11091.5	3.2755e-10		11091.5	3.23512e-10		11091.5	3.08496e-10
11111.6	4.08647e-10		11111.6	3.51317e-10		11111.6	3.27462e-10		11111.6	3.23426e-10		11111.6	3.08457e-10
11131.6	4.08508e-10		11131.6	3.51216e-10		11131.6	3.27373e-10		11131.6	3.23338e-10		11131.6	3.08418e-10
11151.6	4.08374e-10		11151.6	3.51117e-10		11151.6	3.27283e-10		11151.6	3.23248e-10		11151.6	3.08379e-10
11171.6	4.08244e-10		11171.6	3.51021e-10		11171.6	3.27192e-10		11171.6	3.23156e-10		11171.6	3.08341e-10
11191.6	4.08118e-10		11191.6	3.50926e-10		11191.6	3.27101e-10		11191.6	3.23063e-10		11191.6	3.08302e-10
11211.7	4.07997e-10		11211.7	3.50835e-10		11211.7	3.27008e-10		11211.7	3.22967e-10		11211.7	3.08264e-10
11231.7	4.07881e-10		11231.7	3.50745e-10		11231.7	3.26914e-10		11231.7	3.22869e-10		11231.7	3.08225e-10
11251.7	4.0777e-10		11251.7	3.50658e-10		11251.7	3.2682e-10		11251.7	3.2277e-10		11251.7	3.08187e-10
11271.7	4.07664e-10		11271.7	3.50574e-10		11271.7	3.26724e-10		11271.7	3.22668e-10		11271.7	3.0815e-10
11291.7	4.07562e-10		11291.7	3.50492e-10		11291.7	3.26628e-10		11291.7	3.22565e-10		11291.7	3.08112e-10
11311.7	4.07466e-10		11311.7	3.50412e-10		11311.7	3.2653e-10		11311.7	3.22459e-10		11311.7	3.08075e-10
11331.8	4.07375e-10		11331.8	3.50335e-10		11331.8	3.26432e-10		11331.8	3.22352e-10		11331.8	3.08038e-10
11351.8	4.07289e-10		11351.8	3.5026e-10		11351.8	3.26332e-10		11351.8	3.22243e-10		11351.8	3.08001e-10
11371.8	4.07209e-10		11371.8	3.50187e-10		11371.8	3.26232e-10		11371.8	3.22132e-10		11371.8	3.07964e-10
11391.8	4.07134e-10		11391.8	3.50118e-10		11391.8	3.26131e-10		11391.8	3.22018e-10		11391.8	3.07928e-10
11411.8	4.07064e-10		11411.8	3.5005e-10		11411.8	3.26029e-10		11411.8	3.21903e-10		11411.8	3.07893e-10
11431.9	4.07e-10		11431.9	3.49985e-10		11431.9	3.25925e-10		11431.9	3.21786e-10		11431.9	3.07857e-10
11451.9	4.06942e-10		11451.9	3.49923e-10		11451.9	3.25821e-10		11451.9	3.21667e-10		11451.9	3.07822e-10
11471.9	4.06889e-10		11471.9	3.49863e-10		11471.9	3.25716e-10		11471.9	3.21546e-10		11471.9	3.07787e-10
11491.9	4.06842e-10		11491.9	3.49806e-10		11491.9	3.2561e-10		11491.9	3.21424e-10		11491.9	3.07753e-10
11511.9	4.068e-10		11511.9	3.49751e-10		11511.9	3.25503e-10		11511.9	3.21299e-10		11511.9	3.07719e-10
11532	4.06765e-10		11532	3.49698e-10		11532	3.25395e-10		11532	3.21172e-10		11532	3.07686e-10
11552	4.06735e-10		11552	3.49648e-10		11552	3.25286e-10		11552	3.21043e-10		11552	3.07653e-10
11572	4.06711e-10		11572	3.49601e-10		11572	3.25176e-10		11572	3.20913e-10		11572	3.0762e-10
11592	4.06693e-10		11592	3.49556e-10		11592	3.25065e-10		11592	3.2078e-10		11592	3.07588e-10
11612	4.06681e-10		11612	3.49513e-10		11612	3.24953e-10		11612	3.20646e-10		11612	3.07556e-10
11632.1	4.06676e-10		11632.1	3.49473e-10		11632.1	3.24841e-10		11632.1	3.2051e-10		11632.1	3.07525e-10
11652.1	4.06676e-10		11652.1	3.49435e-10		11652.1	3.24727e-10		11652.1	3.20371e-10		11652.1	3.07494e-10
11672.1	4.06682e-10		11672.1	3.494e-10		11672.1	3.24612e-10		11672.1	3.20231e-10		11672.1	3.07464e-10
11692.1	4.06694e-10		11692.1	3.49367e-10		11692.1	3.24496e-10		11692.1	3.20089e-10		11692.1	3.07434e-10
11712.1	4.06712e-10		11712.1	3.49336e-10		11712.1	3.2438e-10		11712.1	3.19945e-10		11712.1	3.07405e-10
11732.1	4.06736e-10		11732.1	3.49308e-10		11732.1	3.24262e-10		11732.1	3.19799e-10		11732.1	3.07376e-10
11752.2	4.06766e-10		11752.2	3.49282e-10		11752.2	3.24143e-10		11752.2	3.19651e-10		11752.2	3.07348e-10
11772.2	4.06802e-10		11772.2	3.49258e-10		11772.2	3.24024e-10		11772.2	3.19501e-10		11772.2	3.07321e-10
11792.2	4.06845e-10		11792.2	3.49236e-10		11792.2	3.23903e-10		11792.2	3.1935e-10		11792.2	3.07294e-10
11812.2	4.06893e-10		11812.2	3.49217e-10		11812.2	3.23781e-10		11812.2	3.19196e-10		11812.2	3.07267e-10
11832.2	4.06947e-10		11832.2	3.49199e-10		11832.2	3.23658e-10		11832.2	3.19041e-10		11832.2	3.07241e-10
11852.3	4.07008e-10		11852.3	3.49184e-10		11852.3	3.23535e-10		11852.3	3.18883e-10		11852.3	3.07216e-10
11872.3	4.07074e-10		11872.3	3.49171e-10		11872.3	3.2341e-10		11872.3	3.18724e-10		11872.3	3.07192e-10
11892.3	4.07146e-10		11892.3	3.4916e-10		11892.3	3.23284e-10		11892.3	3.18563e-10		11892.3	3.07167e-10
11912.3	4.07225e-10		11912.3	3.4915e-10		11912.3	3.23158e-10		11912.3	3.184e-10		11912.3	3.07144e-10
11932.3	4.07309e-10		11932.3	3.49143e-10		11932.3	3.2303e-10		11932.3	3.18235e-10		11932.3	3.07121e-10
11952.4	4.07399e-10		11952.4	3.49138e-10		11952.4	3.22901e-10		11952.4	3.18069e-10		11952.4	3.07099e-10
11972.4	4.07495e-10		11972.4	3.49134e-10		11972.4	3.22771e-10		11972.4	3.179e-10		11972.4	3.07077e-10
11992.4	4.07596e-10		11992.4	3.49132e-10		11992.4	3.2264e-10		11992.4	3.1773e-10		11992.4	3.07057e-10
12012.4	4.07704e-10		12012.4	3.49132e-10		12012.4	3.22508e-10		12012.4	3.17558e-10		12012.4	3.07036e-10
12032.4	4.07817e-10		12032.4	3.49133e-10		12032.4	3.22375e-10		12032.4	3.17384e-10		12032.4	3.07017e-10
12052.4	4.07936e-10		12052.4	3.49137e-10		12052.4	3.22241e-10		12052.4	3.17208e-10		12052.4	3.06998e-10
12072.5	4.0806e-10		12072.5	3.49141e-10		12072.5	3.22106e-10		12072.5	3.17031e-10		12072.5	3.06979e-10
12092.5	4.0819e-10		12092.5	3.49147e-10		12092.5	3.2197e-10		12092.5	3.16851e-10		12092.5	3.06962e-10
12112.5	4.08325e-10		12112.5	3.49155e-10		12112.5	3.21833e-10		12112.5	3.1667e-10		12112.5	3.06945e-10
12132.5	4.08466e-10		12132.5	3.49164e-10		12132.5	3.21695e-10		12132.5	3.16487e-10		12132.5	3.06928e-10
12152.5	4.08611e-10		12152.5	3.49174e-10		12152.5	3.21555e-10		12152.5	3.16303e-10		12152.5	3.06913e-10
12172.6	4.08763e-10		12172.6	3.49185e-10		12172.6	3.21415e-10		12172.6	3.16117e-10		12172.6	3.06898e-10
12192.6	4.08919e-10		12192.6	3.49198e-10		12192.6	3.21273e-10		12192.6	3.15928e-10		12192.6	3.06883e-10
12212.6	4.0908e-10		12212.6	3.49211e-10		12212.6	3.2113e-10		12212.6	3.15739e-10		12212.6	3.06869e-10
12232.6	4.09246e-10		12232.6	3.49225e-10		12232.6	3.20987e-10		12232.6	3.15547e-10		12232.6	3.06857e-10
12252.6	4.09417e-10		12252.6	3.49241e-10		12252.6	3.20842e-10		12252.6	3.15354e-10		12252.6	3.06844e-10
12272.7	4.09593e-10		12272.7	3.49257e-10		12272.7	3.20695e-10		12272.7	3.15159e-10		12272.7	3.06833e-10
12292.7	4.09774e-10		12292.7	3.49274e-10		12292.7	3.20548e-10		12292.7	3.14962e-10		12292.7	3.06822e-10
12312.7	4.09959e-10		12312.7	3.49291e-10		12312.7	3.204e-10		12312.7	3.14764e-10		12312.7	3.06811e-10
12332.7	4.10148e-10		12332.7	3.49309e-10		12332.7	3.2025e-10		12332.7	3.14564e-10		12332.7	3.06802e-10
12352.7	4.10342e-10		12352.7	3.49328e-10		12352.7	3.201e-10		12352.7	3.14363e-10		12352.7	3.06793e-10
12372.8	4.1054e-10		12372.8	3.49347e-10		12372.8	3.19948e-10		12372.8	3.14159e-10		12372.8	3.06784e-10
12392.8	4.10742e-10		12392.8	3.49366e-10		12392.8	3.19795e-10		12392.8	3.13955e-10		12392.8	3.06777e-10
12412.8	4.10948e-10		12412.8	3.49386e-10		12412.8	3.1964e-10		12412.8	3.13748e-10		12412.8	3.0677e-10
12432.8	4.11158e-10		12432.8	3.49405e-10		12432.8	3.19485e-10		12432.8	3.1354e-10		12432.8	3.06764e-10
12452.8	4.11371e-10		12452.8	3.49425e-10		12452.8	3.19328e-10		12452.8	3.1333e-10		12452.8	3.06758e-10
12472.8	4.11589e-10		12472.8	3.49444e-10		12472.8	3.19171e-10		12472.8	3.13119e-10		12472.8	3.06753e-10
12492.9	4.11809e-10		12492.9	3.49463e-10		12492.9	3.19011e-10		12492.9	3.12907e-10		12492.9	3.06749e-10
12512.9	4.12033e-10		12512.9	3.49482e-10		12512.9	3.18851e-10		12512.9	3.12692e-10		12512.9	3.06745e-10
12532.9	4.1226e-10		12532.9	3.49501e-10		12532.9	3.1869e-10		12532.9	3.12477e-10		12532.9	3.06742e-10
12552.9	4.12489e-10		12552.9	3.49519e-10		12552.9	3.18527e-10		12552.9	3.12259e-10		12552.9	3.06739e-10
12572.9	4.12722e-10		12572.9	3.49537e-10		12572.9	3.18363e-10		12572.9	3.12041e-10		12572.9	3.06737e-10
12593	4.12957e-10		12593	3.49553e-10		12593	3.18197e-10		12593	3.1182e-10		12593	3.06736e-10
12613	4.13195e-10		12613	3.49569e-10		12613	3.18031e-10		12613	3.11599e-10		12613	3.06736e-10
12633	4.13435e-10		12633	3.49584e-10		12633	3.17863e-10		12633	3.11375e-10		12633	3.06736e-10
12653	4.13678e-10		12653	3.49598e-10		12653	3.17694e-10		12653	3.11151e-10		12653	3.06736e-10
12673	4.13922e-10		12673	3.49611e-10		12673	3.17523e-10		12673	3.10925e-10		12673	3.06737e-10
12693.1	4.14168e-10		12693.1	3.49623e-10		12693.1	3.17351e-10		12693.1	3.10698e-10		12693.1	3.06739e-10
12713.1	4.14416e-10		12713.1	3.49633e-10		12713.1	3.17178e-10		12713.1	3.10469e-10		12713.1	3.06741e-10
12733.1	4.14665e-10		12733.1	3.49642e-10		12733.1	3.17003e-10		12733.1	3.10239e-10		12733.1	3.06744e-10
12753.1	4.14915e-10		12753.1	3.49649e-10		12753.1	3.16828e-10		12753.1	3.10007e-10		12753.1	3.06748e-10
12773.1	4.15167e-10		12773.1	3.49654e-10		12773.1	3.1665e-10		12773.1	3.09774e-10		12773.1	3.06752e-10
12793.2	4.15419e-10		12793.2	3.49658e-10		12793.2	3.16472e-10		12793.2	3.0954e-10		12793.2	3.06756e-10
12813.2	4.15672e-10		12813.2	3.49659e-10		12813.2	3.16292e-10		12813.2	3.09305e-10		12813.2	3.06761e-10
12833.2	4.15926e-10		12833.2	3.49659e-10		12833.2	3.1611e-10		12833.2	3.09068e-10		12833.2	3.06767e-10
12853.2	4.16179e-10		12853.2	3.49656e-10		12853.2	3.15927e-10		12853.2	3.0883e-10		12853.2	3.06772e-10
12873.2	4.16433e-10		12873.2	3.49651e-10		12873.2	3.15743e-10		12873.2	3.08591e-10		12873.2	3.06779e-10
12893.2	4.16687e-10		12893.2	3.49643e-10		12893.2	3.15557e-10		12893.2	3.0835e-10		12893.2	3.06786e-10
12913.3	4.16941e-10		12913.3	3.49633e-10		12913.3	3.1537e-10		12913.3	3.08109e-10		12913.3	3.06793e-10
12933.3	4.17194e-10		12933.3	3.4962e-10		12933.3	3.15182e-10		12933.3	3.07866e-10		12933.3	3.06801e-10
12953.3	4.17446e-10		12953.3	3.49604e-10		12953.3	3.14992e-10		12953.3	3.07622e-10		12953.3	3.06809e-10
12973.3	4.17697e-10		12973.3	3.49585e-10		12973.3	3.148e-10		12973.3	3.07377e-10		12973.3	3.06817e-10
12993.3	4.17947e-10		12993.3	3.49564e-10		12993.3	3.14607e-10		12993.3	3.0713e-10		12993.3	3.06826e-10
13013.4	4.18196e-10		13013.4	3.49538e-10		13013.4	3.14412e-10		13013.4	3.06883e-10		13013.4	3.06836e-10
13033.4	4.18443e-10		13033.4	3.4951e-10		13033.4	3.14216e-10		13033.4	3.06634e-10		13033.4	3.06845e-10
13053.4	4.18688e-10		13053.4	3.49478e-10		13053.4	3.14019e-10		13053.4	3.06385e-10		13053.4	3.06855e-10
13073.4	4.18931e-10		13073.4	3.49442e-10		13073.4	3.13819e-10		13073.4	3.06134e-10		13073.4	3.06865e-10
13093.4	4.19171e-10		13093.4	3.49402e-10		13093.4	3.13619e-10		13093.4	3.05882e-10		13093.4	3.06876e-10
13113.5	4.1941e-10		13113.5	3.49359e-10		13113.5	3.13416e-10		13113.5	3.05629e-10		13113.5	3.06887e-10
13133.5	4.19645e-10		13133.5	3.49311e-10		13133.5	3.13212e-10		13133.5	3.05375e-10		13133.5	3.06898e-10
13153.5	4.19877e-10		13153.5	3.4926e-10		13153.5	3.13007e-10		13153.5	3.05121e-10		13153.5	3.06909e-10
13173.5	4.20106e-10		13173.5	3.49204e-10		13173.5	3.128e-10		13173.5	3.04865e-10		13173.5	3.0692e-10
13193.5	4.20332e-10		13193.5	3.49143e-10		13193.5	3.12591e-10		13193.5	3.04608e-10		13193.5	3.06932e-10
13213.6	4.20554e-10		13213.6	3.49078e-10		13213.6	3.12381e-10		13213.6	3.0435e-10		13213.6	3.06944e-10
13233.6	4.20771e-10		13233.6	3.49008e-10		13233.6	3.12168e-10		13233.6	3.04091e-10		13233.6	3.06956e-10
13253.6	4.20985e-10		13253.6	3.48933e-10		13253.6	3.11955e-10		13253.6	3.03832e-10		13253.6	3.06968e-10
13273.6	4.21194e-10		13273.6	3.48854e-10		13273.6	3.11739e-10		13273.6	3.03571e-10		13273.6	3.0698e-10
13293.6	4.21398e-10		13293.6	3.48769e-10		13293.6	3.11522e-10		13293.6	3.0331e-10		13293.6	3.06992e-10
13313.6	4.21597e-10		13313.6	3.48678e-10		13313.6	3.11303e-10		13313.6	3.03048e-10		13313.6	3.07005e-10
13333.7	4.21791e-10		13333.7	3.48583e-10		13333.7	3.11083e-10		13333.7	3.02785e-10		13333.7	3.07017e-10
13353.7	4.2198e-10		13353.7	3.48481e-10		13353.7	3.1086e-10		13353.7	3.02521e-10		13353.7	3.07029e-10
13373.7	4.22162e-10		13373.7	3.48374e-10		13373.7	3.10636e-10		13373.7	3.02256e-10		13373.7	3.07042e-10
13393.7	4.22339e-10		13393.7	3.48261e-10		13393.7	3.1041e-10		13393.7	3.01991e-10		13393.7	3.07054e-10
13413.7	4.22509e-10		13413.7	3.48142e-10		13413.7	3.10182e-10		13413.7	3.01724e-10		13413.7	3.07066e-10
13433.8	4.22673e-10		13433.8	3.48017e-10		13433.8	3.09953e-10		13433.8	3.01457e-10		13433.8	3.07078e-10
13453.8	4.2283e-10		13453.8	3.47886e-10		13453.8	3.09721e-10		13453.8	3.0119e-10		13453.8	3.0709e-10
13473.8	4.2298e-10		13473.8	3.47748e-10		13473.8	3.09488e-10		13473.8	3.00921e-10		13473.8	3.07102e-10
13493.8	4.23123e-10		13493.8	3.47603e-10		13493.8	3.09253e-10		13493.8	3.00652e-10		13493.8	3.07113e-10
13513.8	4.23258e-10		13513.8	3.47452e-10		13513.8	3.09016e-10		13513.8	3.00382e-10		13513.8	3.07125e-10
13533.9	4.23385e-10		13533.9	3.47294e-10		13533.9	3.08777e-10		13533.9	3.00111e-10		13533.9	3.07136e-10
13553.9	4.23504e-10		13553.9	3.47129e-10		13553.9	3.08537e-10		13553.9	2.9984e-10		13553.9	3.07147e-10
13573.9	4.23615e-10		13573.9	3.46957e-10		13573.9	3.08294e-10		13573.9	2.99568e-10		13573.9	3.07157e-10
13593.9	4.23717e-10		13593.9	3.46778e-10		13593.9	3.08049e-10		13593.9	2.99296e-10		13593.9	3.07168e-10
13613.9	4.2381e-10		13613.9	3.46591e-10		13613.9	3.07803e-10		13613.9	2.99023e-10		13613.9	3.07178e-10
13634	4.23894e-10		13634	3.46396e-10		13634	3.07554e-10		13634	2.98749e-10		13634	3.07187e-10
13654	4.23968e-10		13654	3.46194e-10		13654	3.07303e-10		13654	2.98475e-10		13654	3.07196e-10
13674	4.24033e-10		13674	3.45984e-10		13674	3.07051e-10		13674	2.982e-10		13674	3.07205e-10
13694	4.24088e-10		13694	3.45766e-10		13694	3.06796e-10		13694	2.97924e-10		13694	3.07213e-10
13714	4.24133e-10		13714	3.4554e-10		13714	3.0654e-10		13714	2.97648e-10		13714	3.07221e-10
13734	4.24167e-10		13734	3.45306e-10		13734	3.06281e-10		13734	2.97372e-10		13734	3.07228e-10
13754.1	4.2419e-10		13754.1	3.45063e-10		13754.1	3.0602e-10		13754.1	2.97095e-10		13754.1	3.07234e-10
13774.1	4.24202e-10		13774.1	3.44812e-10		13774.1	3.05757e-10		13774.1	2.96817e-10		13774.1	3.0724e-10
13794.1	4.24203e-10		13794.1	3.44552e-10		13794.1	3.05492e-10		13794.1	2.96539e-10		13794.1	3.07245e-10
13814.1	4.24192e-10		13814.1	3.44284e-10		13814.1	3.05225e-10		13814.1	2.96261e-10		13814.1	3.0725e-10
13834.1	4.2417e-10		13834.1	3.44006e-10		13834.1	3.04955e-10		13834.1	2.95982e-10		13834.1	3.07254e-10
13854.2	4.24135e-10		13854.2	3.43719e-10		13854.2	3.04684e-10		13854.2	2.95702e-10		13854.2	3.07257e-10
13874.2	4.24088e-10		13874.2	3.43424e-10		13874.2	3.0441e-10		13874.2	2.95423e-10		13874.2	3.07259e-10
13894.2	4.24029e-10		13894.2	3.43119e-10		13894.2	3.04134e-10		13894.2	2.95142e-10		13894.2	3.07261e-10
13914.2	4.23956e-10		13914.2	3.42804e-10		13914.2	3.03856e-10		13914.2	2.94862e-10		13914.2	3.07261e-10
13934.2	4.23871e-10		13934.2	3.4248e-10		13934.2	3.03575e-10		13934.2	2.9458e-10		13934.2	3.07261e-10
13954.3	4.23772e-10		13954.3	3.42146e-10		13954.3	3.03293e-10		13954.3	2.94299e-10		13954.3	3.0726e-10
13974.3	4.23659e-10		13974.3	3.41803e-10		13974.3	3.03007e-10		13974.3	2.94017e-10		13974.3	3.07258e-10
13994.3	4.23533e-10		13994.3	3.4145e-10		13994.3	3.0272e-10		13994.3	2.93735e-10		13994.3	3.07255e-10
14014.3	4.23392e-10		14014.3	3.41086e-10		14014.3	3.0243e-10		14014.3	2.93452e-10		14014.3	3.0725e-10
14034.3	4.23237e-10		14034.3	3.40712e-10		14034.3	3.02138e-10		14034.3	2.93169e-10		14034.3	3.07245e-10
14054.4	4.23067e-10		14054.4	3.40328e-10		14054.4	3.01844e-10		14054.4	2.92885e-10		14054.4	3.07239e-10
14074.4	4.22883e-10		14074.4	3.39934e-10		14074.4	3.01547e-10		14074.4	2.92602e-10		14074.4	3.07231e-10
14094.4	4.22683e-10		14094.4	3.39529e-10		14094.4	3.01248e-10		14094.4	2.92318e-10		14094.4	3.07223e-10
14114.4	4.22468e-10		14114.4	3.39114e-10		14114.4	3.00946e-10		14114.4	2.92033e-10		14114.4	3.07213e-10
14134.4	4.22237e-10		14134.4	3.38688e-10		14134.4	3.00642e-10		14134.4	2.91748e-10		14134.4	3.07201e-10
14154.4	4.21991e-10		14154.4	3.3825e-10		14154.4	3.00335e-10		14154.4	2.91463e-10		14154.4	3.07189e-10
14174.5	4.21728e-10		14174.5	3.37802e-10		14174.5	3.00026e-10		14174.5	2.91178e-10		14174.5	3.07175e-10
14194.5	4.21449e-10		14194.5	3.37343e-10		14194.5	2.99714e-10		14194.5	2.90892e-10		14194.5	3.0716e-10
14214.5	4.21154e-10		14214.5	3.36873e-10		14214.5	2.994e-10		14214.5	2.90606e-10		14214.5	3.07143e-10
14234.5	4.20841e-10		14234.5	3.36392e-10		14234.5	2.99083e-10		14234.5	2.90319e-10		14234.5	3.07125e-10
14254.5	4.20512e-10		14254.5	3.35899e-10		14254.5	2.98764e-10		14254.5	2.90033e-10		14254.5	3.07105e-10
14274.6	4.20166e-10		14274.6	3.35394e-10		14274.6	2.98442e-10		14274.6	2.89746e-10		14274.6	3.07084e-10
14294.6	4.19802e-10		14294.6	3.34878e-10		14294.6	2.98117e-10		14294.6	2.89458e-10		14294.6	3.07062e-10
14314.6	4.1942e-10		14314.6	3.34351e-10		14314.6	2.9779e-10		14314.6	2.89171e-10		14314.6	3.07037e-10
14334.6	4.19021e-10		14334.6	3.33811e-10		14334.6	2.9746e-10		14334.6	2.88883e-10		14334.6	3.07011e-10
14354.6	4.18603e-10		14354.6	3.3326e-10		14354.6	2.97127e-10		14354.6	2.88594e-10		14354.6	3.06983e-10
14374.7	4.18167e-10		14374.7	3.32697e-10		14374.7	2.96792e-10		14374.7	2.88306e-10		14374.7	3.06954e-10
14394.7	4.17713e-10		14394.7	3.32122e-10		14394.7	2.96454e-10		14394.7	2.88017e-10		14394.7	3.06923e-10
14414.7	4.1724e-10		14414.7	3.31535e-10		14414.7	2.96113e-10		14414.7	2.87728e-10		14414.7	3.06889e-10
14434.7	4.16748e-10		14434.7	3.30935e-10		14434.7	2.95769e-10		14434.7	2.87438e-10		14434.7	3.06854e-10
14454.7	4.16237e-10		14454.7	3.30324e-10		14454.7	2.95422e-10		14454.7	2.87148e-10		14454.7	3.06817e-10
14474.8	4.15706e-10		14474.8	3.297e-10		14474.8	2.95073e-10		14474.8	2.86858e-10		14474.8	3.06779e-10
14494.8	4.15157e-10		14494.8	3.29064e-10		14494.8	2.94721e-10		14494.8	2.86567e-10		14494.8	3.06738e-10
14514.8	4.14587e-10		14514.8	3.28415e-10		14514.8	2.94365e-10		14514.8	2.86277e-10		14514.8	3.06695e-10
14534.8	4.13998e-10		14534.8	3.27753e-10		14534.8	2.94007e-10		14534.8	2.85985e-10		14534.8	3.0665e-10
14554.8	4.13389e-10		14554.8	3.27079e-10		14554.8	2.93646e-10		14554.8	2.85694e-10		14554.8	3.06603e-10
14574.8	4.1276e-10		14574.8	3.26393e-10		14574.8	2.93282e-10		14574.8	2.85402e-10		14574.8	3.06553e-10
14594.9	4.12111e-10		14594.9	3.25694e-10		14594.9	2.92916e-10		14594.9	2.8511e-10		14594.9	3.06502e-10
14614.9	4.11441e-10		14614.9	3.24981e-10		14614.9	2.92546e-10		14614.9	2.84817e-10		14614.9	3.06448e-10
14634.9	4.1075e-10		14634.9	3.24257e-10		14634.9	2.92173e-10		14634.9	2.84524e-10		14634.9	3.06392e-10
14654.9	4.10039e-10		14654.9	3.23519e-10		14654.9	2.91796e-10		14654.9	2.8423e-10		14654.9	3.06334e-10
14674.9	4.09307e-10		14674.9	3.22768e-10		14674.9	2.91417e-10		14674.9	2.83936e-10		14674.9	3.06273e-10
14695	4.08554e-10		14695	3.22005e-10		14695	2.91035e-10		14695	2.83642e-10		14695	3.0621e-10
14715	4.0778e-10		14715	3.21228e-10		14715	2.9065e-10		14715	2.83347e-10		14715	3.06144e-10
14735	4.06984e-10		14735	3.20438e-10		14735	2.90261e-10		14735	2.83052e-10		14735	3.06076e-10
14755	4.06167e-10		14755	3.19635e-10		14755	2.8987e-10		14755	2.82756e-10		14755	3.06005e-10
14775	4.05329e-10		14775	3.1882e-10		14775	2.89475e-10		14775	2.8246e-10		14775	3.05932e-10
14795.1	4.04469e-10		14795.1	3.17991e-10		14795.1	2.89076e-10		14795.1	2.82163e-10		14795.1	3.05856e-10
14815.1	4.03587e-10		14815.1	3.17149e-10		14815.1	2.88675e-10		14815.1	2.81866e-10		14815.1	3.05778e-10
14835.1	4.02684e-10		14835.1	3.16293e-10		14835.1	2.8827e-10		14835.1	2.81569e-10		14835.1	3.05696e-10
14855.1	4.01758e-10		14855.1	3.15425e-10		14855.1	2.87862e-10		14855.1	2.8127e-10		14855.1	3.05612e-10
14875.1	4.00811e-10		14875.1	3.14543e-10		14875.1	2.87451e-10		14875.1	2.80971e-10		14875.1	3.05526e-10
14895.2	3.99841e-10		14895.2	3.13649e-10		14895.2	2.87036e-10		14895.2	2.80672e-10		14895.2	3.05436e-10
14915.2	3.9885e-10		14915.2	3.1274e-10		14915.2	2.86618e-10		14915.2	2.80372e-10		14915.2	3.05343e-10
14935.2	3.97836e-10		14935.2	3.11819e-10		14935.2	2.86197e-10		14935.2	2.80071e-10		14935.2	3.05248e-10
14955.2	3.968e-10		14955.2	3.10885e-10		14955.2	2.85772e-10		14955.2	2.7977e-10		14955.2	3.05149e-10
14975.2	3.95742e-10		14975.2	3.09937e-10		14975.2	2.85343e-10		14975.2	2.79468e-10		14975.2	3.05048e-10
14995.2	3.94661e-10		14995.2	3.08976e-10		14995.2	2.84912e-10		14995.2	2.79165e-10		14995.2	3.04944e-10
15015.3	3.93558e-10		15015.3	3.08002e-10		15015.3	2.84476e-10		15015.3	2.78861e-10		15015.3	3.04836e-10
15035.3	3.92433e-10		15035.3	3.07015e-10		15035.3	2.84037e-10		15035.3	2.78557e-10		15035.3	3.04725e-10
15055.3	3.91285e-10		15055.3	3.06015e-10		15055.3	2.83595e-10		15055.3	2.78252e-10		15055.3	3.04611e-10
15075.3	3.90114e-10		15075.3	3.05001e-10		15075.3	2.83149e-10		15075.3	2.77946e-10		15075.3	3.04494e-10
15095.3	3.88921e-10		15095.3	3.03975e-10		15095.3	2.82699e-10		15095.3	2.77639e-10		15095.3	3.04374e-10
15115.4	3.87706e-10		15115.4	3.02935e-10		15115.4	2.82246e-10		15115.4	2.77332e-10		15115.4	3.04251e-10
15135.4	3.86468e-10		15135.4	3.01883e-10		15135.4	2.81789e-10		15135.4	2.77023e-10		15135.4	3.04124e-10
15155.4	3.85208e-10		15155.4	3.00817e-10		15155.4	2.81328e-10		15155.4	2.76714e-10		15155.4	3.03993e-10
15175.4	3.83925e-10		15175.4	2.99739e-10		15175.4	2.80864e-10		15175.4	2.76403e-10		15175.4	3.0386e-10
15195.4	3.8262e-10		15195.4	2.98648e-10		15195.4	2.80395e-10		15195.4	2.76092e-10		15195.4	3.03723e-10
15215.5	3.81293e-10		15215.5	2.97543e-10		15215.5	2.79924e-10		15215.5	2.75779e-10		15215.5	3.03582e-10
15235.5	3.79943e-10		15235.5	2.96427e-10		15235.5	2.79448e-10		15235.5	2.75466e-10		15235.5	3.03438e-10
15255.5	3.7857e-10		15255.5	2.95297e-10		15255.5	2.78968e-10		15255.5	2.75151e-10		15255.5	3.0329e-10
15275.5	3.77176e-10		15275.5	2.94155e-10		15275.5	2.78485e-10		15275.5	2.74835e-10		15275.5	3.03139e-10
15295.5	3.75759e-10		15295.5	2.93e-10		15295.5	2.77998e-10		15295.5	2.74518e-10		15295.5	3.02984e-10
15315.5	3.74321e-10		15315.5	2.91833e-10		15315.5	2.77506e-10		15315.5	2.742e-10		15315.5	3.02826e-10
15335.6	3.7286e-10		15335.6	2.90653e-10		15335.6	2.77011e-10		15335.6	2.7388e-10		15335.6	3.02663e-10
15355.6	3.71377e-10		15355.6	2.89461e-10		15355.6	2.76512e-10		15355.6	2.7356e-10		15355.6	3.02497e-10
15375.6	3.69873e-10		15375.6	2.88257e-10		15375.6	2.76009e-10		15375.6	2.73237e-10		15375.6	3.02328e-10
15395.6	3.68346e-10		15395.6	2.8704e-10		15395.6	2.75502e-10		15395.6	2.72914e-10		15395.6	3.02154e-10
15415.6	3.66798e-10		15415.6	2.85812e-10		15415.6	2.74991e-10		15415.6	2.72589e-10		15415.6	3.01977e-10
15435.7	3.65229e-10		15435.7	2.84572e-10		15435.7	2.74476e-10		15435.7	2.72262e-10		15435.7	3.01796e-10
15455.7	3.63638e-10		15455.7	2.83319e-10		15455.7	2.73957e-10		15455.7	2.71934e-10		15455.7	3.01611e-10
15475.7	3.62026e-10		15475.7	2.82055e-10		15475.7	2.73433e-10		15475.7	2.71605e-10		15475.7	3.01422e-10
15495.7	3.60392e-10		15495.7	2.8078e-10		15495.7	2.72906e-10		15495.7	2.71274e-10		15495.7	3.01229e-10
15515.7	3.58738e-10		15515.7	2.79493e-10		15515.7	2.72374e-10		15515.7	2.70941e-10		15515.7	3.01032e-10
15535.8	3.57063e-10		15535.8	2.78195e-10		15535.8	2.71838e-10		15535.8	2.70606e-10		15535.8	3.00831e-10
15555.8	3.55368e-10		15555.8	2.76885e-10		15555.8	2.71298e-10		15555.8	2.7027e-10		15555.8	3.00626e-10
15575.8	3.53652e-10		15575.8	2.75564e-10		15575.8	2.70754e-10		15575.8	2.69932e-10		15575.8	3.00416e-10
15595.8	3.51915e-10		15595.8	2.74233e-10		15595.8	2.70206e-10		15595.8	2.69592e-10		15595.8	3.00203e-10
15615.8	3.50159e-10		15615.8	2.7289e-10		15615.8	2.69653e-10		15615.8	2.6925e-10		15615.8	2.99986e-10
15635.9	3.48383e-10		15635.9	2.71537e-10		15635.9	2.69096e-10		15635.9	2.68906e-10		15635.9	2.99764e-10
15655.9	3.46587e-10		15655.9	2.70174e-10		15655.9	2.68535e-10		15655.9	2.6856e-10		15655.9	2.99538e-10
15675.9	3.44772e-10		15675.9	2.688e-10		15675.9	2.67969e-10		15675.9	2.68212e-10		15675.9	2.99308e-10
15695.9	3.42937e-10		15695.9	2.67415e-10		15695.9	2.67399e-10		15695.9	2.67862e-10		15695.9	2.99074e-10
15715.9	3.41084e-10		15715.9	2.66021e-10		15715.9	2.66824e-10		15715.9	2.6751e-10		15715.9	2.98836e-10
15735.9	3.39212e-10		15735.9	2.64617e-10		15735.9	2.66245e-10		15735.9	2.67155e-10		15735.9	2.98593e-10
15756	3.37322e-10		15756	2.63204e-10		15756	2.65662e-10		15756	2.66798e-10		15756	2.98346e-10
15776	3.35413e-10		15776	2.6178e-10		15776	2.65074e-10		15776	2.66439e-10		15776	2.98094e-10
15796	3.33486e-10		15796	2.60348e-10		15796	2.64482e-10		15796	2.66078e-10		15796	2.97839e-10
15816	3.31542e-10		15816	2.58906e-10		15816	2.63885e-10		15816	2.65714e-10		15816	2.97578e-10
15836	3.29581e-10		15836	2.57456e-10		15836	2.63284e-10		15836	2.65347e-10		15836	2.97314e-10
15856.1	3.27603e-10		15856.1	2.55996e-10		15856.1	2.62678e-10		15856.1	2.64978e-10		15856.1	2.97045e-10
15876.1	3.25607e-10		15876.1	2.54529e-10		15876.1	2.62068e-10		15876.1	2.64606e-10		15876.1	2.96771e-10
15896.1	3.23596e-10		15896.1	2.53053e-10		15896.1	2.61452e-10		15896.1	2.64231e-10		15896.1	2.96494e-10
15916.1	3.21569e-10		15916.1	2.51568e-10		15916.1	2.60833e-10		15916.1	2.63854e-10		15916.1	2.96211e-10
15936.1	3.19525e-10		15936.1	2.50076e-10		15936.1	2.60209e-10		15936.1	2.63474e-10		15936.1	2.95924e-10
15956.2	3.17467e-10		15956.2	2.48577e-10		15956.2	2.5958e-10		15956.2	2.63091e-10		15956.2	2.95633e-10
15976.2	3.15393e-10		15976.2	2.47069e-10		15976.2	2.58946e-10		15976.2	2.62705e-10		15976.2	2.95337e-10
15996.2	3.13305e-10		15996.2	2.45555e-10		15996.2	2.58308e-10		15996.2	2.62316e-10		15996.2	2.95037e-10
16016.2	3.11203e-10		16016.2	2.44034e-10		16016.2	2.57665e-10		16016.2	2.61924e-10		16016.2	2.94732e-10
16036.2	3.09087e-10		16036.2	2.42506e-10		16036.2	2.57017e-10		16036.2	2.61528e-10		16036.2	2.94422e-10
16056.3	3.06957e-10		16056.3	2.40971e-10		16056.3	2.56365e-10		16056.3	2.6113e-10		16056.3	2.94108e-10
16076.3	3.04814e-10		16076.3	2.39431e-10		16076.3	2.55708e-10		16076.3	2.60728e-10		16076.3	2.9379e-10
16096.3	3.02659e-10		16096.3	2.37884e-10		16096.3	2.55046e-10		16096.3	2.60323e-10		16096.3	2.93466e-10
16116.3	3.00491e-10		16116.3	2.36332e-10		16116.3	2.54379e-10		16116.3	2.59914e-10		16116.3	2.93139e-10
16136.3	2.98311e-10		16136.3	2.34774e-10		16136.3	2.53708e-10		16136.3	2.59502e-10		16136.3	2.92806e-10
16156.3	2.9612e-10		16156.3	2.33211e-10		16156.3	2.53032e-10		16156.3	2.59086e-10		16156.3	2.92469e-10
16176.4	2.93919e-10		16176.4	2.31643e-10		16176.4	2.52351e-10		16176.4	2.58667e-10		16176.4	2.92128e-10
16196.4	2.91706e-10		16196.4	2.3007e-10		16196.4	2.51665e-10		16196.4	2.58244e-10		16196.4	2.91781e-10
16216.4	2.89484e-10		16216.4	2.28494e-10		16216.4	2.50974e-10		16216.4	2.57817e-10		16216.4	2.91431e-10
16236.4	2.87252e-10		16236.4	2.26913e-10		16236.4	2.50278e-10		16236.4	2.57387e-10		16236.4	2.91075e-10
16256.4	2.85011e-10		16256.4	2.25328e-10		16256.4	2.49578e-10		16256.4	2.56952e-10		16256.4	2.90715e-10
16276.5	2.82762e-10		16276.5	2.2374e-10		16276.5	2.48873e-10		16276.5	2.56514e-10		16276.5	2.90351e-10
16296.5	2.80504e-10		16296.5	2.22149e-10		16296.5	2.48163e-10		16296.5	2.56071e-10		16296.5	2.89982e-10
16316.5	2.78239e-10		16316.5	2.20554e-10		16316.5	2.47447e-10		16316.5	2.55624e-10		16316.5	2.89608e-10
16336.5	2.75967e-10		16336.5	2.18958e-10		16336.5	2.46727e-10		16336.5	2.55173e-10		16336.5	2.8923e-10
16356.5	2.73688e-10		16356.5	2.17359e-10		16356.5	2.46003e-10		16356.5	2.54718e-10		16356.5	2.88847e-10
16376.6	2.71403e-10		16376.6	2.15758e-10		16376.6	2.45273e-10		16376.6	2.54259e-10		16376.6	2.88459e-10
16396.6	2.69113e-10		16396.6	2.14155e-10		16396.6	2.44538e-10		16396.6	2.53795e-10		16396.6	2.88067e-10
16416.6	2.66817e-10		16416.6	2.12551e-10		16416.6	2.43799e-10		16416.6	2.53327e-10		16416.6	2.8767e-10
16436.6	2.64518e-10		16436.6	2.10946e-10		16436.6	2.43054e-10		16436.6	2.52854e-10		16436.6	2.87269e-10
16456.6	2.62214e-10		16456.6	2.09341e-10		16456.6	2.42305e-10		16456.6	2.52376e-10		16456.6	2.86864e-10
16476.7	2.59907e-10		16476.7	2.07735e-10		16476.7	2.4155e-10		16476.7	2.51894e-10		16476.7	2.86454e-10
16496.7	2.57598e-10		16496.7	2.06129e-10		16496.7	2.40791e-10		16496.7	2.51407e-10		16496.7	2.86039e-10
16516.7	2.55286e-10		16516.7	2.04523e-10		16516.7	2.40027e-10		16516.7	2.50916e-10		16516.7	2.8562e-10
16536.7	2.52973e-10		16536.7	2.02919e-10		16536.7	2.39258e-10		16536.7	2.50419e-10		16536.7	2.85196e-10
16556.7	2.50658e-10		16556.7	2.01315e-10		16556.7	2.38484e-10		16556.7	2.49918e-10		16556.7	2.84768e-10
16576.7	2.48344e-10		16576.7	1.99712e-10		16576.7	2.37705e-10		16576.7	2.49411e-10		16576.7	2.84336e-10
16596.8	2.46029e-10		16596.8	1.98112e-10		16596.8	2.36921e-10		16596.8	2.489e-10		16596.8	2.83899e-10
16616.8	2.43716e-10		16616.8	1.96513e-10		16616.8	2.36132e-10		16616.8	2.48383e-10		16616.8	2.83458e-10
16636.8	2.41404e-10		16636.8	1.94917e-10		16636.8	2.35339e-10		16636.8	2.47861e-10		16636.8	2.83013e-10
16656.8	2.39094e-10		16656.8	1.93324e-10		16656.8	2.3454e-10		16656.8	2.47333e-10		16656.8	2.82563e-10
16676.8	2.36787e-10		16676.8	1.91733e-10		16676.8	2.33737e-10		16676.8	2.46801e-10		16676.8	2.82109e-10
16696.9	2.34483e-10		16696.9	1.90147e-10		16696.9	2.32929e-10		16696.9	2.46263e-10		16696.9	2.8165e-10
16716.9	2.32183e-10		16716.9	1.88564e-10		16716.9	2.32116e-10		16716.9	2.45719e-10		16716.9	2.81188e-10
16736.9	2.29887e-10		16736.9	1.86985e-10		16736.9	2.31298e-10		16736.9	2.4517e-10		16736.9	2.80721e-10
16756.9	2.27597e-10		16756.9	1.85412e-10		16756.9	2.30475e-10		16756.9	2.44616e-10		16756.9	2.80251e-10
16776.9	2.25313e-10		16776.9	1.83843e-10		16776.9	2.29648e-10		16776.9	2.44055e-10		16776.9	2.79776e-10
16797	2.23036e-10		16797	1.82279e-10		16797	2.28816e-10		16797	2.43489e-10		16797	2.79297e-10
16817	2.20765e-10		16817	1.80722e-10		16817	2.27979e-10		16817	2.42917e-10		16817	2.78814e-10
16837	2.18503e-10		16837	1.7917e-10		16837	2.27137e-10		16837	2.4234e-10		16837	2.78327e-10
16857	2.16249e-10		16857	1.77625e-10		16857	2.26291e-10		16857	2.41756e-10		16857	2.77836e-10
16877	2.14004e-10		16877	1.76087e-10		16877	2.2544e-10		16877	2.41167e-10		16877	2.77341e-10
16897.1	2.1177e-10		16897.1	1.74556e-10		16897.1	2.24584e-10		16897.1	2.40571e-10		16897.1	2.76843e-10
16917.1	2.09545e-10		16917.1	1.73033e-10		16917.1	2.23724e-10		16917.1	2.3997e-10		16917.1	2.7634e-10
16937.1	2.07333e-10		16937.1	1.71518e-10		16937.1	2.22859e-10		16937.1	2.39362e-10		16937.1	2.75834e-10
16957.1	2.05132e-10		16957.1	1.70012e-10		16957.1	2.21989e-10		16957.1	2.38748e-10		16957.1	2.75325e-10
16977.1	2.02943e-10		16977.1	1.68514e-10		16977.1	2.21115e-10		16977.1	2.38128e-10		16977.1	2.74811e-10
16997.1	2.00769e-10		16997.1	1.67025e-10		16997.1	2.20237e-10		16997.1	2.37502e-10		16997.1	2.74294e-10
17017.2	1.98608e-10		17017.2	1.65547e-10		17017.2	2.19354e-10		17017.2	2.3687e-10		17017.2	2.73774e-10
17037.2	1.96461e-10		17037.2	1.64078e-10		17037.2	2.18467e-10		17037.2	2.36231e-10		17037.2	2.7325e-10
17057.2	1.94331e-10		17057.2	1.62619e-10		17057.2	2.17575e-10		17057.2	2.35585e-10		17057.2	2.72723e-10
17077.2	1.92216e-10		17077.2	1.61172e-10		17077.2	2.16679e-10		17077.2	2.34934e-10		17077.2	2.72192e-10
17097.2	1.90118e-10		17097.2	1.59735e-10		17097.2	2.15779e-10		17097.2	2.34276e-10		17097.2	2.71659e-10
17117.3	1.88038e-10		17117.3	1.5831e-10		17117.3	2.14874e-10		17117.3	2.33611e-10		17117.3	2.71122e-10
17137.3	1.85975e-10		17137.3	1.56897e-10		17137.3	2.13965e-10		17137.3	2.3294e-10		17137.3	2.70582e-10
17157.3	1.83932e-10		17157.3	1.55497e-10		17157.3	2.13053e-10		17157.3	2.32262e-10		17157.3	2.70039e-10
17177.3	1.81908e-10		17177.3	1.54109e-10		17177.3	2.12136e-10		17177.3	2.31578e-10		17177.3	2.69493e-10
17197.3	1.79904e-10		17197.3	1.52734e-10		17197.3	2.11215e-10		17197.3	2.30887e-10		17197.3	2.68944e-10
17217.4	1.77921e-10		17217.4	1.51373e-10		17217.4	2.1029e-10		17217.4	2.30189e-10		17217.4	2.68392e-10
17237.4	1.7596e-10		17237.4	1.50025e-10		17237.4	2.09362e-10		17237.4	2.29485e-10		17237.4	2.67837e-10
17257.4	1.74021e-10		17257.4	1.48692e-10		17257.4	2.08429e-10		17257.4	2.28775e-10		17257.4	2.6728e-10
17277.4	1.72105e-10		17277.4	1.47374e-10		17277.4	2.07493e-10		17277.4	2.28057e-10		17277.4	2.66721e-10
17297.4	1.70213e-10		17297.4	1.4607e-10		17297.4	2.06553e-10		17297.4	2.27333e-10		17297.4	2.66159e-10
17317.5	1.68344e-10		17317.5	1.44782e-10		17317.5	2.05609e-10		17317.5	2.26602e-10		17317.5	2.65594e-10
17337.5	1.66501e-10		17337.5	1.4351e-10		17337.5	2.04662e-10		17337.5	2.25864e-10		17337.5	2.65028e-10
17357.5	1.64684e-10		17357.5	1.42254e-10		17357.5	2.03712e-10		17357.5	2.2512e-10		17357.5	2.64459e-10
17377.5	1.62892e-10		17377.5	1.41014e-10		17377.5	2.02758e-10		17377.5	2.24369e-10		17377.5	2.63888e-10
17397.5	1.61128e-10		17397.5	1.39791e-10		17397.5	2.01801e-10		17397.5	2.23611e-10		17397.5	2.63315e-10
17417.5	1.59391e-10		17417.5	1.38586e-10		17417.5	2.00841e-10		17417.5	2.22847e-10		17417.5	2.6274e-10
17437.6	1.57682e-10		17437.6	1.37398e-10		17437.6	1.99877e-10		17437.6	2.22076e-10		17437.6	2.62163e-10
17457.6	1.56002e-10		17457.6	1.36228e-10		17457.6	1.98911e-10		17457.6	2.21298e-10		17457.6	2.61585e-10
17477.6	1.54352e-10		17477.6	1.35076e-10		17477.6	1.97941e-10		17477.6	2.20514e-10		17477.6	2.61005e-10
17497.6	1.52732e-10		17497.6	1.33943e-10		17497.6	1.96969e-10		17497.6	2.19723e-10		17497.6	2.60423e-10
17517.6	1.51142e-10		17517.6	1.32829e-10		17517.6	1.95994e-10		17517.6	2.18925e-10		17517.6	2.59841e-10
17537.7	1.49583e-10		17537.7	1.31735e-10		17537.7	1.95017e-10		17537.7	2.18121e-10		17537.7	2.59257e-10
17557.7	1.48057e-10		17557.7	1.3066e-10		17557.7	1.94037e-10		17557.7	2.17311e-10		17557.7	2.58671e-10
17577.7	1.46562e-10		17577.7	1.29604e-10		17577.7	1.93054e-10		17577.7	2.16493e-10		17577.7	2.58085e-10
17597.7	1.45101e-10		17597.7	1.2857e-10		17597.7	1.9207e-10		17597.7	2.1567e-10		17597.7	2.57498e-10
17617.7	1.43673e-10		17617.7	1.27555e-10		17617.7	1.91083e-10		17617.7	2.1484e-10		17617.7	2.5691e-10
17637.8	1.42279e-10		17637.8	1.26562e-10		17637.8	1.90094e-10		17637.8	2.14003e-10		17637.8	2.56322e-10
17657.8	1.4092e-10		17657.8	1.2559e-10		17657.8	1.89104e-10		17657.8	2.13161e-10		17657.8	2.55733e-10
17677.8	1.39596e-10		17677.8	1.24639e-10		17677.8	1.88111e-10		17677.8	2.12312e-10		17677.8	2.55144e-10
17697.8	1.38308e-10		17697.8	1.2371e-10		17697.8	1.87117e-10		17697.8	2.11457e-10		17697.8	2.54554e-10
17717.8	1.37055e-10		17717.8	1.22803e-10		17717.8	1.86121e-10		17717.8	2.10596e-10		17717.8	2.53964e-10
17737.9	1.35839e-10		17737.9	1.21919e-10		17737.9	1.85125e-10		17737.9	2.09729e-10		17737.9	2.53375e-10
17757.9	1.3466e-10		17757.9	1.21057e-10		17757.9	1.84126e-10		17757.9	2.08856e-10		17757.9	2.52785e-10
17777.9	1.33519e-10		17777.9	1.20218e-10		17777.9	1.83127e-10		17777.9	2.07977e-10		17777.9	2.52196e-10
17797.9	1.32415e-10		17797.9	1.19402e-10		17797.9	1.82127e-10		17797.9	2.07093e-10		17797.9	2.51607e-10
17817.9	1.3135e-10		17817.9	1.18609e-10		17817.9	1.81127e-10		17817.9	2.06203e-10		17817.9	2.51019e-10
17837.9	1.30323e-10		17837.9	1.1784e-10		17837.9	1.80125e-10		17837.9	2.05307e-10		17837.9	2.50432e-10
17858	1.29336e-10		17858	1.17095e-10		17858	1.79123e-10		17858	2.04406e-10		17858	2.49845e-10
17878	1.28387e-10		17878	1.16373e-10		17878	1.78122e-10		17878	2.035e-10		17878	2.4926e-10
17898	1.27479e-10		17898	1.15676e-10		17898	1.7712e-10		17898	2.02588e-10		17898	2.48676e-10
17918	1.2661e-10		17918	1.15003e-10		17918	1.76118e-10		17918	2.01672e-10		17918	2.48093e-10
17938	1.25781e-10		17938	1.14354e-10		17938	1.75116e-10		17938	2.00751e-10		17938	2.47511e-10
17958.1	1.24994e-10		17958.1	1.13731e-10		17958.1	1.74115e-10		17958.1	1.99825e-10		17958.1	2.46932e-10
17978.1	1.24246e-10		17978.1	1.13132e-10		17978.1	1.73115e-10		17978.1	1.98894e-10		17978.1	2.46354e-10
17998.1	1.2354e-10		17998.1	1.12558e-10		17998.1	1.72116e-10		17998.1	1.97959e-10		17998.1	2.45778e-10
18018.1	1.22875e-10		18018.1	1.12009e-10		18018.1	1.71117e-10		18018.1	1.9702e-10		18018.1	2.45205e-10
18038.1	1.22251e-10		18038.1	1.11485e-10		18038.1	1.7012e-10		18038.1	1.96077e-10		18038.1	2.44634e-10
18058.2	1.21669e-10		18058.2	1.10987e-10		18058.2	1.69125e-10		18058.2	1.9513e-10		18058.2	2.44065e-10
18078.2	1.21128e-10		18078.2	1.10513e-10		18078.2	1.68132e-10		18078.2	1.9418e-10		18078.2	2.43499e-10
18098.2	1.20629e-10		18098.2	1.10066e-10		18098.2	1.6714e-10		18098.2	1.93226e-10		18098.2	2.42936e-10
18118.2	1.20171e-10		18118.2	1.09644e-10		18118.2	1.66151e-10		18118.2	1.92268e-10		18118.2	2.42377e-10
18138.2	1.19755e-10		18138.2	1.09247e-10		18138.2	1.65164e-10		18138.2	1.91308e-10		18138.2	2.4182e-10
18158.3	1.19381e-10		18158.3	1.08876e-10		18158.3	1.6418e-10		18158.3	1.90345e-10		18158.3	2.41267e-10
18178.3	1.19048e-10		18178.3	1.0853e-10		18178.3	1.63199e-10		18178.3	1.89379e-10		18178.3	2.40718e-10
18198.3	1.18757e-10		18198.3	1.0821e-10		18198.3	1.62221e-10		18198.3	1.88411e-10		18198.3	2.40172e-10
18218.3	1.18507e-10		18218.3	1.07916e-10		18218.3	1.61247e-10		18218.3	1.87441e-10		18218.3	2.39631e-10
18238.3	1.18298e-10		18238.3	1.07647e-10		18238.3	1.60276e-10		18238.3	1.8647e-10		18238.3	2.39094e-10
18258.3	1.1813e-10		18258.3	1.07403e-10		18258.3	1.5931e-10		18258.3	1.85497e-10		18258.3	2.38561e-10
18278.4	1.18004e-10		18278.4	1.07184e-10		18278.4	1.58348e-10		18278.4	1.84522e-10		18278.4	2.38033e-10
18298.4	1.17917e-10		18298.4	1.06991e-10		18298.4	1.5739e-10		18298.4	1.83547e-10		18298.4	2.3751e-10
18318.4	1.17871e-10		18318.4	1.06823e-10		18318.4	1.56438e-10		18318.4	1.82571e-10		18318.4	2.36993e-10
18338.4	1.17865e-10		18338.4	1.0668e-10		18338.4	1.5549e-10		18338.4	1.81595e-10		18338.4	2.3648e-10
18358.4	1.17898e-10		18358.4	1.06562e-10		18358.4	1.54548e-10		18358.4	1.80619e-10		18358.4	2.35973e-10
18378.5	1.17971e-10		18378.5	1.06468e-10		18378.5	1.53613e-10		18378.5	1.79643e-10		18378.5	2.35472e-10
18398.5	1.18082e-10		18398.5	1.06398e-10		18398.5	1.52683e-10		18398.5	1.78668e-10		18398.5	2.34977e-10
18418.5	1.18231e-10		18418.5	1.06353e-10		18418.5	1.5176e-10		18418.5	1.77694e-10		18418.5	2.34488e-10
18438.5	1.18418e-10		18438.5	1.06332e-10		18438.5	1.50843e-10		18438.5	1.76722e-10		18438.5	2.34005e-10
18458.5	1.18641e-10		18458.5	1.06334e-10		18458.5	1.49934e-10		18458.5	1.75751e-10		18458.5	2.33529e-10
18478.6	1.18901e-10		18478.6	1.0636e-10		18478.6	1.49032e-10		18478.6	1.74783e-10		18478.6	2.3306e-10
18498.6	1.19196e-10		18498.6	1.06409e-10		18498.6	1.48138e-10		18498.6	1.73817e-10		18498.6	2.32598e-10
18518.6	1.19526e-10		18518.6	1.0648e-10		18518.6	1.47253e-10		18518.6	1.72855e-10		18518.6	2.32144e-10
18538.6	1.19891e-10		18538.6	1.06574e-10		18538.6	1.46376e-10		18538.6	1.71896e-10		18538.6	2.31697e-10
18558.6	1.20288e-10		18558.6	1.06689e-10		18558.6	1.45508e-10		18558.6	1.70941e-10		18558.6	2.31258e-10
18578.6	1.20717e-10		18578.6	1.06826e-10		18578.6	1.4465e-10		18578.6	1.6999e-10		18578.6	2.30827e-10
18598.7	1.21178e-10		18598.7	1.06985e-10		18598.7	1.43801e-10		18598.7	1.69045e-10		18598.7	2.30405e-10
18618.7	1.21669e-10		18618.7	1.07163e-10		18618.7	1.42963e-10		18618.7	1.68104e-10		18618.7	2.29991e-10
18638.7	1.22189e-10		18638.7	1.07362e-10		18638.7	1.42135e-10		18638.7	1.6717e-10		18638.7	2.29586e-10
18658.7	1.22737e-10		18658.7	1.0758e-10		18658.7	1.41319e-10		18658.7	1.66242e-10		18658.7	2.2919e-10
18678.7	1.23312e-10		18678.7	1.07817e-10		18678.7	1.40514e-10		18678.7	1.65321e-10		18678.7	2.28803e-10
18698.8	1.23912e-10		18698.8	1.08073e-10		18698.8	1.39721e-10		18698.8	1.64408e-10		18698.8	2.28427e-10
18718.8	1.24537e-10		18718.8	1.08346e-10		18718.8	1.3894e-10		18718.8	1.63503e-10		18718.8	2.2806e-10
18738.8	1.25184e-10		18738.8	1.08636e-10		18738.8	1.38172e-10		18738.8	1.62606e-10		18738.8	2.27703e-10
18758.8	1.25853e-10		18758.8	1.08943e-10		18758.8	1.37418e-10		18758.8	1.61719e-10		18758.8	2.27357e-10
18778.8	1.26541e-10		18778.8	1.09265e-10		18778.8	1.36677e-10		18778.8	1.60841e-10		18778.8	2.27021e-10
18798.9	1.27248e-10		18798.9	1.09602e-10		18798.9	1.35951e-10		18798.9	1.59974e-10		18798.9	2.26697e-10
18818.9	1.27971e-10		18818.9	1.09954e-10		18818.9	1.35239e-10		18818.9	1.59118e-10		18818.9	2.26384e-10
18838.9	1.28709e-10		18838.9	1.10318e-10		18838.9	1.34543e-10		18838.9	1.58274e-10		18838.9	2.26082e-10
18858.9	1.2946e-10		18858.9	1.10695e-10		18858.9	1.33863e-10		18858.9	1.57442e-10		18858.9	2.25793e-10
18878.9	1.30222e-10		18878.9	1.11084e-10		18878.9	1.33199e-10		18878.9	1.56624e-10		18878.9	2.25515e-10
18899	1.30994e-10		18899	1.11483e-10		18899	1.32552e-10		18899	1.55819e-10		18899	2.2525e-10
18919	1.31772e-10		18919	1.11891e-10		18919	1.31922e-10		18919	1.55029e-10		18919	2.24998e-10
18939	1.32556e-10		18939	1.12309e-10		18939	1.3131e-10		18939	1.54254e-10		18939	2.24758e-10
18959	1.33342e-10		18959	1.12733e-10		18959	1.30717e-10		18959	1.53496e-10		18959	2.24532e-10
18979	1.34129e-10		18979	1.13164e-10		18979	1.30143e-10		18979	1.52754e-10		18979	2.2432e-10
18999	1.34914e-10		18999	1.13601e-10		18999	1.29589e-10		18999	1.5203e-10		18999	2.24122e-10
19019.1	1.35695e-10		19019.1	1.14042e-10		19019.1	1.29056e-10		19019.1	1.51324e-10		19019.1	2.23937e-10
19039.1	1.36469e-10		19039.1	1.14485e-10		19039.1	1.28543e-10		19039.1	1.50638e-10		19039.1	2.23768e-10
19059.1	1.37233e-10		19059.1	1.1493e-10		19059.1	1.28052e-10		19059.1	1.49972e-10		19059.1	2.23613e-10
19079.1	1.37986e-10		19079.1	1.15376e-10		19079.1	1.27583e-10		19079.1	1.49327e-10		19079.1	2.23474e-10
19099.1	1.38723e-10		19099.1	1.1582e-10		19099.1	1.27137e-10		19099.1	1.48704e-10		19099.1	2.2335e-10
19119.2	1.39443e-10		19119.2	1.16263e-10		19119.2	1.26715e-10		19119.2	1.48104e-10		19119.2	2.23241e-10
19139.2	1.40141e-10		19139.2	1.16701e-10		19139.2	1.26316e-10		19139.2	1.47528e-10		19139.2	2.23149e-10
19159.2	1.40816e-10		19159.2	1.17134e-10		19159.2	1.25943e-10		19159.2	1.46977e-10		19159.2	2.23074e-10
19179.2	1.41464e-10		19179.2	1.1756e-10		19179.2	1.25596e-10		19179.2	1.46451e-10		19179.2	2.23015e-10
19199.2	1.42081e-10		19199.2	1.17978e-10		19199.2	1.25274e-10		19199.2	1.45953e-10		19199.2	2.22973e-10
19219.3	1.42664e-10		19219.3	1.18385e-10		19219.3	1.2498e-10		19219.3	1.45482e-10		19219.3	2.22949e-10
19239.3	1.4321e-10		19239.3	1.18781e-10		19239.3	1.24714e-10		19239.3	1.4504e-10		19239.3	2.22942e-10
19259.3	1.43715e-10		19259.3	1.19164e-10		19259.3	1.24476e-10		19259.3	1.44628e-10		19259.3	2.22954e-10
19279.3	1.44176e-10		19279.3	1.19531e-10		19279.3	1.24267e-10		19279.3	1.44248e-10		19279.3	2.22984e-10
19299.3	1.44588e-10		19299.3	1.19881e-10		19299.3	1.24089e-10		19299.3	1.43899e-10		19299.3	2.23033e-10
19319.4	1.44947e-10		19319.4	1.20212e-10		19319.4	1.23941e-10		19319.4	1.43584e-10		19319.4	2.23101e-10
19339.4	1.4525e-10		19339.4	1.20522e-10		19339.4	1.23826e-10		19339.4	1.43303e-10		19339.4	2.23189e-10
19359.4	1.45492e-10		19359.4	1.20809e-10		19359.4	1.23742e-10		19359.4	1.43059e-10		19359.4	2.23296e-10
19379.4	1.4567e-10		19379.4	1.2107e-10		19379.4	1.23692e-10		19379.4	1.42851e-10		19379.4	2.23424e-10
19399.4	1.45777e-10		19399.4	1.21305e-10		19399.4	1.23677e-10		19399.4	1.42681e-10		19399.4	2.23572e-10
19419.4	1.45811e-10		19419.4	1.21511e-10		19419.4	1.23696e-10		19419.4	1.42551e-10		19419.4	2.23741e-10
19439.5	1.45767e-10		19439.5	1.21684e-10		19439.5	1.23751e-10		19439.5	1.42462e-10		19439.5	2.23932e-10
19459.5	1.45639e-10		19459.5	1.21824e-10		19459.5	1.23843e-10		19459.5	1.42415e-10		19459.5	2.24144e-10
19479.5	1.45423e-10		19479.5	1.21928e-10		19479.5	1.23973e-10		19479.5	1.42411e-10		19479.5	2.24378e-10
19499.5	1.45113e-10		19499.5	1.21993e-10		19499.5	1.24142e-10		19499.5	1.42453e-10		19499.5	2.24634e-10
19519.5	1.44705e-10		19519.5	1.22016e-10		19519.5	1.2435e-10		19519.5	1.42541e-10		19519.5	2.24913e-10
19539.6	1.44193e-10		19539.6	1.21996e-10		19539.6	1.24598e-10		19539.6	1.42676e-10		19539.6	2.25215e-10
19559.6	1.43572e-10		19559.6	1.2193e-10		19559.6	1.24889e-10		19559.6	1.42861e-10		19559.6	2.25541e-10
19579.6	1.42836e-10		19579.6	1.21814e-10		19579.6	1.25221e-10		19579.6	1.43097e-10		19579.6	2.2589e-10
19599.6	1.41979e-10		19599.6	1.21647e-10		19599.6	1.25598e-10		19599.6	1.43385e-10		19599.6	2.26264e-10
19619.6	1.40996e-10		19619.6	1.21425e-10		19619.6	1.26019e-10		19619.6	1.43726e-10		19619.6	2.26662e-10
19639.7	1.3988e-10		19639.7	1.21146e-10		19639.7	1.26485e-10		19639.7	1.44124e-10		19639.7	2.27086e-10
19659.7	1.38626e-10		19659.7	1.20805e-10		19659.7	1.26998e-10		19659.7	1.44578e-10		19659.7	2.27534e-10
19679.7	1.37226e-10		19679.7	1.20402e-10		19679.7	1.27559e-10		19679.7	1.45091e-10		19679.7	2.28009e-10
19699.7	1.35675e-10		19699.7	1.19931e-10		19699.7	1.28169e-10		19699.7	1.45665e-10		19699.7	2.28509e-10
19719.7	1.33966e-10		19719.7	1.19391e-10		19719.7	1.28828e-10		19719.7	1.46301e-10		19719.7	2.29036e-10
19739.8	1.32092e-10		19739.8	1.18778e-10		19739.8	1.29539e-10		19739.8	1.47e-10		19739.8	2.2959e-10
19759.8	1.30045e-10		19759.8	1.18088e-10		19759.8	1.30302e-10		19759.8	1.47766e-10		19759.8	2.30171e-10
19779.8	1.2782e-10		19779.8	1.17318e-10		19779.8	1.31118e-10		19779.8	1.48599e-10		19779.8	2.3078e-10
19799.8	1.25408e-10		19799.8	1.16465e-10		19799.8	1.31989e-10		19799.8	1.49501e-10		19799.8	2.31417e-10
19819.8	1.22803e-10		19819.8	1.15524e-10		19819.8	1.32916e-10		19819.8	1.50475e-10		19819.8	2.32082e-10
19839.8	1.19996e-10		19839.8	1.14493e-10		19839.8	1.33899e-10		19839.8	1.51522e-10		19839.8	2.32776e-10
19859.9	1.1698e-10		19859.9	1.13368e-10		19859.9	1.34941e-10		19859.9	1.52645e-10		19859.9	2.335e-10
19879.9	1.13746e-10		19879.9	1.12144e-10		19879.9	1.36042e-10		19879.9	1.53844e-10		19879.9	2.34253e-10
19899.9	1.10287e-10		19899.9	1.10818e-10		19899.9	1.37204e-10		19899.9	1.55123e-10		19899.9	2.35036e-10
19919.9	1.06594e-10		19919.9	1.09386e-10		19919.9	1.38428e-10		19919.9	1.56483e-10		19919.9	2.3585e-10
19939.9	1.02659e-10		19939.9	1.07844e-10		19939.9	1.39716e-10		19939.9	1.57927e-10		19939.9	2.36694e-10
19960	9.84722e-11		19960	1.06187e-10		19960	1.41068e-10		19960	1.59456e-10		19960	2.3757e-10
19980	9.40258e-11		19980	1.04411e-10		19980	1.42486e-10		19980	1.61073e-10		19980	2.38478e-10
20000	8.93102e-11		20000	1.02512e-10		20000	1.43972e-10		20000	1.62781e-10		20000	2.39418e-10
