# Supplementary material for: Employing a MEMS plasma switch for conditioning high-voltage kinetic energy harvesters
Source: Nat Commun. 2020 Jun 26;11:3221. doi: 10.1038/s41467-020-17019-5 (PMC7319968; doi:10.1038/s41467-020-17019-5)
Supplement: Supplementary file 6 — Supplementary Data 1 [file 41467_2020_17019_MOESM6_ESM.zip › Dataset/Figure2.xlsx]

## Sheet: Figure2c
Simulation				Experimental
Time (s)	VTENG(V)	Vcres		Time (s)	VTENG(V)	Time (s)	Vcres
0	-7.29582e-17	-3.5246e-17		1e-06	-58.8987	5e-07	2.65631
1e-09	-3.30709e-12	-2.36092e-13		0.001	-58.8987	0.002	2.87943
2e-09	-1.76206e-11	-1.25835e-12		0.002	-58.8987	0.004	3.05214
4e-09	-9.2364e-11	-6.5996e-12		0.003	-58.8987	0.006	3.1871
8e-09	-4.34626e-10	-3.10665e-11		0.004	-58.8987	0.008	3.30132
1.6e-08	-1.90462e-09	-1.36166e-10		0.005	-58.8987	0.01	3.41301
3.2e-08	-7.96105e-09	-5.69207e-10		0.006	-58.8987	0.012	3.53848
6.4e-08	-3.23392e-08	-2.31234e-09		0.007	-58.8987	0.014	3.68979
1.28e-07	-1.28605e-07	-9.19588e-09		0.008	-58.8987	0.016	3.87353
2.56e-07	-4.99538e-07	-3.57203e-08		0.009	-58.8987	0.018	4.09087
5.12e-07	-1.8728e-06	-1.33923e-07		0.01	-33.8366	0.02	4.33863
1.024e-06	-6.43667e-06	-4.60309e-07		0.011	-33.8366	0.022	4.61089
1.78872e-06	-1.62762e-05	-1.16405e-06		0.012	-33.8366	0.024	4.9008
2.60135e-06	-2.97283e-05	-2.12628e-06		0.013	-33.8366	0.026	5.20196
3.52704e-06	-4.78015e-05	-3.41928e-06		0.014	-33.8366	0.028	5.50929
4.80453e-06	-7.54127e-05	-5.39511e-06		0.015	-33.8366	0.03	5.81921
6.56579e-06	-0.000115886	-8.29237e-06		0.016	-33.8366	0.032	6.12934
9.16167e-06	-0.000177504	-1.27057e-05		0.017	-32.6725	0.034	6.43808
1.31345e-05	-0.000272912	-1.95457e-05		0.018	-29.1543	0.036	6.74418
2.02452e-05	-0.000443688	-3.181e-05		0.019	-25.5094	0.038	7.04675
3.44665e-05	-0.000783142	-5.62697e-05		0.02	-25.5094	0.04	7.34565
6.29092e-05	-0.00145	-0.000104888		0.021	-25.5094	0.042	7.64221
0.000119795	-0.00276	-0.000201037		0.022	-25.5094	0.044	7.94058
0.000219795	-0.00499	-0.000367445		0.023	-25.5094	0.046	8.23979
0.000319795	-0.00712	-0.000530781		0.024	-25.5094	0.048	8.53862
0.000419795	-0.00915	-0.000690933		0.025	-25.5094	0.05	8.83561
0.000519795	-0.01108	-0.000848216		0.026	-25.5094	0.052	9.12905
0.000619795	-0.01293	-0.001		0.027	-25.5094	0.054	9.41709
0.000719795	-0.01469	-0.00116		0.028	-25.5094	0.056	9.69776
0.000819795	-0.01638	-0.00131		0.029	-25.5094	0.058	9.96902
0.000919795	-0.01799	-0.00145		0.03	-25.5094	0.06	10.2289
0.00102	-0.01953	-0.0016		0.031	-25.5094	0.062	10.4753
0.00112	-0.02101	-0.00175		0.032	-25.5094	0.064	10.7066
0.00122	-0.02243	-0.00189		0.033	-25.5094	0.066	10.9212
0.00132	-0.02379	-0.00204		0.034	-25.5094	0.068	11.1177
0.00142	-0.0251	-0.00218		0.035	-19.6844	0.07	11.2952
0.00152	-0.02636	-0.00233		0.036	-17.1393	0.072	11.453
0.00162	-0.02757	-0.00247		0.037	-17.1393	0.074	11.5907
0.00172	-0.02875	-0.00262		0.038	-17.1393	0.076	11.7084
0.00182	-0.02988	-0.00276		0.039	-17.1393	0.078	11.8066
0.00192	-0.03098	-0.00291		0.04	-17.1393	0.08	11.8859
0.00202	-0.03204	-0.00306		0.041	-17.1393	0.082	11.9474
0.00212	-0.03308	-0.00321		0.042	-17.1393	0.084	11.9923
0.00222	-0.03408	-0.00335		0.043	-16.7538	0.086	12.0222
0.00232	-0.03506	-0.0035		0.044	-13.1648	0.088	12.0389
0.00242	-0.03602	-0.00366		0.045	-13.1648	0.09	12.044
0.00252	-0.03695	-0.00381		0.046	-13.1648	0.092	12.0395
0.00262	-0.03786	-0.00396		0.047	-13.1648	0.094	12.0272
0.00272	-0.03875	-0.00412		0.048	-13.1648	0.096	12.0092
0.00282	-0.03962	-0.00428		0.049	-13.1648	0.098	11.9873
0.00292	-0.04048	-0.00444		0.05	-13.1648	0.1	11.9633
0.00302	-0.04132	-0.0046		0.051	-13.1648	0.102	11.9389
0.00312	-0.04215	-0.00476		0.052	-13.1648	0.104	11.9158
0.00322	-0.04296	-0.00493		0.053	-13.1648	0.106	11.8954
0.00332	-0.04377	-0.0051		0.054	-13.1648	0.108	11.879
0.00342	-0.04456	-0.00527		0.055	-13.1648	0.11	11.8679
0.00352	-0.04534	-0.00544		0.056	-13.1648	0.112	11.8632
0.00362	-0.04611	-0.00562		0.057	-13.1648	0.114	11.8658
0.00372	-0.04687	-0.00579		0.058	-13.1648	0.116	11.8764
0.00382	-0.04762	-0.00597		0.059	-13.1648	0.118	11.8956
0.00392	-0.04837	-0.00615		0.06	-12.496	0.12	11.9238
0.00402	-0.04911	-0.00634		0.061	-8.0863	0.122	11.9612
0.00412	-0.04984	-0.00652		0.062	-8.0863	0.124	12.0078
0.00422	-0.05056	-0.00671		0.063	-8.0863	0.126	12.0636
0.00432	-0.05128	-0.0069		0.064	-8.0863	0.128	12.1281
0.00442	-0.052	-0.0071		0.065	-8.0863	0.13	12.2006
0.00452	-0.0527	-0.00729		0.066	-8.0863	0.132	12.2805
0.00462	-0.05341	-0.00749		0.067	-8.0863	0.134	12.3667
0.00472	-0.05411	-0.00769		0.068	-8.0863	0.136	12.458
0.00482	-0.0548	-0.0079		0.069	-8.0863	0.138	12.5531
0.00492	-0.05549	-0.0081		0.07	-11.5324	0.14	12.6504
0.00502	-0.05618	-0.00831		0.071	-12.496	0.142	12.7483
0.00512	-0.05686	-0.00852		0.072	-12.496	0.144	12.8452
0.00522	-0.05754	-0.00874		0.073	-12.496	0.146	12.9392
0.00532	-0.05822	-0.00895		0.074	-12.496	0.148	13.0288
0.00542	-0.05889	-0.00917		0.075	-12.496	0.15	13.1123
0.00552	-0.05957	-0.0094		0.076	-12.496	0.152	13.1881
0.00562	-0.06024	-0.00962		0.077	-12.496	0.154	13.2548
0.00572	-0.0609	-0.00985		0.078	-12.496	0.156	13.3113
0.00582	-0.06157	-0.01008		0.079	-12.496	0.158	13.3565
0.00592	-0.06223	-0.01031		0.08	-12.496	0.16	13.3899
0.00602	-0.06289	-0.01055		0.081	-12.496	0.162	13.4108
0.00612	-0.06355	-0.01079		0.082	-12.496	0.164	13.4191
0.00622	-0.06421	-0.01103		0.083	-12.496	0.166	13.4148
0.00632	-0.06487	-0.01127		0.084	-12.496	0.168	13.3982
0.00642	-0.06552	-0.01152		0.085	-12.496	0.17	13.3698
0.00652	-0.06618	-0.01177		0.086	-12.496	0.172	13.3302
0.00662	-0.06683	-0.01202		0.087	-11.5324	0.174	13.2804
0.00672	-0.06748	-0.01227		0.088	-10.4291	0.176	13.2212
0.00682	-0.06813	-0.01253		0.089	-10.4291	0.178	13.1536
0.00692	-0.06878	-0.01279		0.09	-10.4291	0.18	13.0786
0.00702	-0.06944	-0.01306		0.091	-10.4291	0.182	12.9974
0.00712	-0.07009	-0.01332		0.092	-10.4291	0.184	12.9108
0.00722	-0.07073	-0.01359		0.093	-10.4291	0.186	12.8199
0.00732	-0.07138	-0.01386		0.094	-10.4291	0.188	12.7255
0.00742	-0.07203	-0.01414		0.095	-10.4291	0.19	12.6284
0.00752	-0.07268	-0.01442		0.096	-11.5324	0.192	12.5292
0.00762	-0.07333	-0.0147		0.097	-11.5324	0.194	12.4286
0.00772	-0.07398	-0.01498		0.098	-11.5324	0.196	12.3271
0.00782	-0.07463	-0.01527		0.099	-11.5324	0.198	12.225
0.00792	-0.07528	-0.01556		0.1	-11.5324	0.2	12.1226
0.00802	-0.07593	-0.01585		0.101	-11.5324	0.202	12.0201
0.00812	-0.07658	-0.01615		0.102	-11.5324	0.204	11.9176
0.00822	-0.07723	-0.01644		0.103	-11.5324	0.206	11.8152
0.00832	-0.07788	-0.01675		0.104	-11.5324	0.208	11.7126
0.00842	-0.07853	-0.01705		0.105	-11.5324	0.21	11.6098
0.00852	-0.07919	-0.01736		0.106	-11.5324	0.212	11.5063
0.00862	-0.07984	-0.01767		0.107	-11.5324	0.214	11.4018
0.00872	-0.0805	-0.01798		0.108	-11.5324	0.216	11.2955
0.00882	-0.08115	-0.0183		0.109	-11.5324	0.218	11.1869
0.00892	-0.08181	-0.01862		0.11	-11.5324	0.22	11.0749
0.00902	-0.08247	-0.01894		0.111	-11.5324	0.222	10.9586
0.00912	-0.08313	-0.01926		0.112	-11.5324	0.224	10.837
0.00922	-0.08379	-0.01959		0.113	-11.0778	0.226	10.7088
0.00932	-0.08445	-0.01993		0.114	-10.4291	0.228	10.5728
0.00942	-0.08512	-0.02026		0.115	-10.4291	0.23	10.4278
0.00952	-0.08578	-0.0206		0.116	-10.4291	0.232	10.2726
0.00962	-0.08645	-0.02094		0.117	-10.4291	0.234	10.1062
0.00972	-0.08712	-0.02128		0.118	-10.4291	0.236	9.92743
0.00982	-0.08779	-0.02163		0.119	-10.4291	0.238	9.73569
0.00992	-0.08846	-0.02198		0.12	-10.4291	0.24	9.53045
0.01002	-0.08914	-0.02233		0.121	-10.4291	0.242	9.31146
0.01012	-0.08981	-0.02269		0.122	-10.4291	0.244	9.07881
0.01022	-0.09049	-0.02305		0.123	-10.1559	0.246	8.8329
0.01032	-0.09117	-0.02342		0.124	-10.1559	0.248	8.57449
0.01042	-0.09186	-0.02378		0.125	-10.1559	0.25	8.30464
0.01052	-0.09254	-0.02415		0.126	-10.1559	0.252	8.02473
0.01062	-0.09323	-0.02453		0.127	-10.1559	0.254	7.73643
0.01072	-0.09392	-0.0249		0.128	-10.1559	0.256	7.44164
0.01082	-0.09461	-0.02528		0.129	-10.1559	0.258	7.14242
0.01092	-0.09531	-0.02567		0.13	-10.1559	0.26	6.84101
0.01102	-0.096	-0.02605		0.131	-10.1559	0.262	6.53973
0.01112	-0.0967	-0.02644		0.132	-10.1559	0.264	6.24091
0.01122	-0.09741	-0.02684		0.133	-10.1559	0.266	5.9469
0.01132	-0.09811	-0.02723		0.134	-10.1559	0.268	5.65999
0.01142	-0.09882	-0.02763		0.135	-10.1559	0.27	5.3824
0.01152	-0.09953	-0.02804		0.136	-10.1559	0.272	5.11626
0.01162	-0.10025	-0.02844		0.137	-10.1559	0.274	4.86355
0.01172	-0.10096	-0.02885		0.138	-10.1559	0.276	4.62618
0.01182	-0.10168	-0.02927		0.139	-8.93456	0.278	4.40588
0.01192	-0.10241	-0.02969		0.14	-7.81658	0.28	4.2043
0.01202	-0.10313	-0.03011		0.141	-7.81658	0.282	4.02293
0.01212	-0.10386	-0.03053		0.142	-7.81658	0.284	3.86315
0.01222	-0.1046	-0.03096		0.143	-7.81658	0.286	3.7262
0.01232	-0.10533	-0.0314		0.144	-7.81658	0.288	3.61318
0.01242	-0.10607	-0.03183		0.145	-7.81658	0.29	3.52504
0.01252	-0.10682	-0.03227		0.146	-7.81658	0.292	3.46254
0.01262	-0.10756	-0.03272		0.147	-7.81658	0.294	3.42624
0.01272	-0.10831	-0.03316		0.148	-7.65448	0.296	3.41648
0.01282	-0.10907	-0.03361		0.149	-7.65448	0.298	3.43331
0.01292	-0.10983	-0.03407		0.15	-7.65448	0.3	3.47653
0.01302	-0.11059	-0.03453		0.151	-7.65448	0.302	3.54563
0.01312	-0.11135	-0.03499		0.152	-7.65448	0.304	3.63977
0.01322	-0.11212	-0.03546		0.153	-7.65448	0.306	3.75779
0.01332	-0.1129	-0.03593		0.154	-7.65448	0.308	3.89827
0.01342	-0.11367	-0.0364		0.155	-7.65448	0.31	4.05947
0.01352	-0.11445	-0.03688		0.156	-7.65448	0.312	4.23943
0.01362	-0.11524	-0.03736		0.157	-7.65448	0.314	4.43601
0.01372	-0.11603	-0.03785		0.158	-7.65448	0.316	4.64694
0.01382	-0.11682	-0.03834		0.159	-7.65448	0.318	4.86992
0.01392	-0.11762	-0.03884		0.16	-7.65448	0.32	5.10264
0.01402	-0.11842	-0.03934		0.161	-7.65448	0.322	5.34291
0.01412	-0.11923	-0.03984		0.162	-7.65448	0.324	5.58868
0.01422	-0.12004	-0.04035		0.163	-7.65448	0.326	5.83812
0.01432	-0.12086	-0.04086		0.164	-7.65448	0.328	6.08966
0.01442	-0.12168	-0.04138		0.165	-4.45469	0.33	6.342
0.01452	-0.1225	-0.0419		0.166	-4.42667	0.332	6.59415
0.01462	-0.12333	-0.04242		0.167	-4.06627	0.334	6.84539
0.01472	-0.12417	-0.04295		0.168	-0.84773	0.336	7.09526
0.01482	-0.12501	-0.04348		0.169	-0.6015	0.338	7.34349
0.01492	-0.12585	-0.04402		0.17	-0.47752	0.34	7.59002
0.01502	-0.1267	-0.04457		0.171	-0.31569	0.342	7.83484
0.01512	-0.12755	-0.04511		0.172	-0.12051	0.344	8.078
0.01522	-0.12841	-0.04567		0.173	0.03196	0.346	8.31952
0.01532	-0.12928	-0.04622		0.174	0.85352	0.348	8.55934
0.01542	-0.13014	-0.04678		0.175	1.56034	0.35	8.79725
0.01552	-0.13102	-0.04735		0.176	2.81272	0.352	9.03291
0.01562	-0.1319	-0.04792		0.177	2.81272	0.354	9.26576
0.01572	-0.13278	-0.0485		0.178	2.81272	0.356	9.49508
0.01582	-0.13367	-0.04908		0.179	2.81272	0.358	9.71996
0.01592	-0.13457	-0.04966		0.18	2.81272	0.36	9.93935
0.01602	-0.13547	-0.05025		0.181	2.81272	0.362	10.1521
0.01612	-0.13638	-0.05085		0.182	2.81272	0.364	10.3568
0.01622	-0.13729	-0.05145		0.183	2.81272	0.366	10.5524
0.01632	-0.13821	-0.05206		0.184	2.81272	0.368	10.7376
0.01642	-0.13913	-0.05267		0.185	2.81272	0.37	10.911
0.01652	-0.14006	-0.05328		0.186	2.81272	0.372	11.0716
0.01662	-0.141	-0.0539		0.187	2.81272	0.374	11.2185
0.01672	-0.14194	-0.05453		0.188	2.81272	0.376	11.3507
0.01682	-0.14289	-0.05516		0.189	3.81971	0.378	11.4674
0.01692	-0.14384	-0.0558		0.19	3.81971	0.38	11.5681
0.01702	-0.1448	-0.05644		0.191	3.81971	0.382	11.6522
0.01712	-0.14577	-0.05709		0.192	3.81971	0.384	11.7192
0.01722	-0.14674	-0.05774		0.193	3.81971	0.386	11.7689
0.01732	-0.14772	-0.0584		0.194	3.81971	0.388	11.8007
0.01742	-0.1487	-0.05907		0.195	3.81971	0.39	11.8145
0.01752	-0.14969	-0.05974		0.196	3.81971	0.392	11.8098
0.01762	-0.15069	-0.06042		0.197	3.81971	0.394	11.7864
0.01772	-0.1517	-0.0611		0.198	3.81971	0.396	11.7439
0.01782	-0.15271	-0.06179		0.199	3.81971	0.398	11.6822
0.01792	-0.15372	-0.06248		0.2	3.81971	0.4	11.6009
0.01802	-0.15475	-0.06318		0.201	3.90026	0.402	11.4999
0.01812	-0.15578	-0.06389		0.202	3.90026	0.404	11.3791
0.01822	-0.15682	-0.0646		0.203	3.90026	0.406	11.2388
0.01832	-0.15786	-0.06532		0.204	3.90026	0.408	11.0792
0.01842	-0.15892	-0.06604		0.205	3.90026	0.41	10.9009
0.01852	-0.15998	-0.06677		0.206	3.90026	0.412	10.7047
0.01862	-0.16104	-0.06751		0.207	3.90026	0.414	10.4915
0.01872	-0.16212	-0.06825		0.208	3.90026	0.416	10.2627
0.01882	-0.1632	-0.069		0.209	3.90026	0.418	10.0198
0.01892	-0.16429	-0.06976		0.21	3.90026	0.42	9.76458
0.01902	-0.16539	-0.07052		0.211	3.90026	0.422	9.49888
0.01912	-0.16649	-0.07129		0.212	3.90026	0.424	9.22477
0.01922	-0.1676	-0.07207		0.213	3.90026	0.426	8.94435
0.01932	-0.16872	-0.07285		0.214	3.90026	0.428	8.65976
0.01942	-0.16985	-0.07364		0.215	2.91949	0.43	8.3731
0.01952	-0.17099	-0.07444		0.216	2.81272	0.432	8.08636
0.01962	-0.17213	-0.07524		0.217	1.56034	0.434	7.80143
0.01972	-0.17328	-0.07606		0.218	1.56034	0.436	7.51999
0.01982	-0.17444	-0.07687		0.219	1.56034	0.438	7.24354
0.01992	-0.17561	-0.0777		0.22	1.56034	0.44	6.97335
0.02002	-0.17679	-0.07853		0.221	1.56034	0.442	6.71046
0.02012	-0.17797	-0.07937		0.222	1.22189	0.444	6.45566
0.02022	-0.17916	-0.08022		0.223	-0.35413	0.446	6.20954
0.02032	-0.18036	-0.08108		0.224	-1.25073	0.448	5.97247
0.02042	-0.18157	-0.08194		0.225	-1.25073	0.45	5.74463
0.02052	-0.18279	-0.08281		0.226	-1.25073	0.452	5.52603
0.02062	-0.18402	-0.08369		0.227	-1.25073	0.454	5.31654
0.02072	-0.18526	-0.08457		0.228	-1.25073	0.456	5.11591
0.02082	-0.1865	-0.08547		0.229	-1.25073	0.458	4.92379
0.02092	-0.18776	-0.08637		0.23	-1.25073	0.46	4.73977
0.02102	-0.18902	-0.08728		0.231	-1.25073	0.462	4.56338
0.02112	-0.1903	-0.0882		0.232	-1.25073	0.464	4.39413
0.02122	-0.19158	-0.08912		0.233	-1.25073	0.466	4.23151
0.02132	-0.19287	-0.09006		0.234	-1.25073	0.468	4.07503
0.02142	-0.19417	-0.091		0.235	-1.25073	0.47	3.92424
0.02152	-0.19548	-0.09195		0.236	-1.25073	0.472	3.77874
0.02162	-0.1968	-0.09291		0.237	-1.25073	0.474	3.63819
0.02172	-0.19813	-0.09388		0.238	-1.25073	0.476	3.50237
0.02182	-0.19947	-0.09485		0.239	-1.25073	0.478	3.37116
0.02192	-0.20082	-0.09584		0.24	-1.25073	0.48	3.24457
0.02202	-0.20218	-0.09683		0.241	-1.67336	0.482	3.12275
0.02212	-0.20355	-0.09784		0.242	-1.67336	0.484	3.00599
0.02222	-0.20493	-0.09885		0.243	-1.67336	0.486	2.89472
0.02232	-0.20632	-0.09987		0.244	-1.67336	0.488	2.78951
0.02242	-0.20772	-0.1009		0.245	-1.67336	0.49	2.69102
0.02252	-0.20914	-0.10194		0.246	-1.67336	0.492	2.60001
0.02262	-0.21056	-0.10299		0.247	-1.67336	0.494	2.51726
0.02272	-0.21199	-0.10405		0.248	-1.67336	0.496	2.44356
0.02282	-0.21343	-0.10511		0.249	-1.27468	0.498	2.37968
0.02292	-0.21489	-0.10619		0.25	-1.27468	0.5	2.32625
0.02302	-0.21635	-0.10728		0.251	-1.27468	0.502	2.28382
0.02312	-0.21783	-0.10837		0.252	-1.27468	0.504	2.25273
0.02322	-0.21932	-0.10948		0.253	-1.27468	0.506	2.23315
0.02332	-0.22082	-0.1106		0.254	-1.27468	0.508	2.22503
0.02342	-0.22233	-0.11172		0.255	-1.27468	0.51	2.22808
0.02352	-0.22385	-0.11286		0.256	-1.27468	0.512	2.24185
0.02362	-0.22538	-0.11401		0.257	-1.27468	0.514	2.26566
0.02372	-0.22692	-0.11516		0.258	-1.27468	0.516	2.29873
0.02382	-0.22848	-0.11633		0.259	-1.27468	0.518	2.34013
0.02392	-0.23005	-0.11751		0.26	-1.27468	0.52	2.38891
0.02402	-0.23163	-0.1187		0.261	-1.27468	0.522	2.44412
0.02412	-0.23322	-0.1199		0.262	-1.27468	0.524	2.50484
0.02422	-0.23482	-0.1211		0.263	-1.27468	0.526	2.57024
0.02432	-0.23644	-0.12232		0.264	-1.67336	0.528	2.63961
0.02442	-0.23806	-0.12356		0.265	-2.04522	0.53	2.71239
0.02452	-0.2397	-0.1248		0.266	-2.49971	0.532	2.78813
0.02462	-0.24136	-0.12605		0.267	-2.49971	0.534	2.86651
0.02472	-0.24302	-0.12731		0.268	-2.49971	0.536	2.94728
0.02482	-0.2447	-0.12859		0.269	-2.49971	0.538	3.03025
0.02492	-0.24639	-0.12988		0.27	-2.49971	0.54	3.11523
0.02502	-0.24809	-0.13117		0.271	-2.49971	0.542	3.20195
0.02512	-0.24981	-0.13248		0.272	-2.49971	0.544	3.29003
0.02522	-0.25154	-0.1338		0.273	-2.49971	0.546	3.37894
0.02532	-0.25328	-0.13514		0.274	-2.49971	0.548	3.46793
0.02542	-0.25503	-0.13648		0.275	-4.3793	0.55	3.55606
0.02552	-0.2568	-0.13784		0.276	-4.74673	0.552	3.64218
0.02562	-0.25858	-0.1392		0.277	-4.74673	0.554	3.72493
0.02572	-0.26038	-0.14058		0.278	-4.74673	0.556	3.80284
0.02582	-0.26218	-0.14197		0.279	-4.74673	0.558	3.87433
0.02592	-0.264	-0.14338		0.28	-4.74673	0.56	3.93783
0.02602	-0.26584	-0.14479		0.281	-4.74673	0.562	3.99186
0.02612	-0.26769	-0.14622		0.282	-4.74673	0.564	4.0351
0.02622	-0.26955	-0.14766		0.283	-4.74673	0.566	4.06651
0.02632	-0.27142	-0.14911		0.284	-4.74673	0.568	4.08536
0.02642	-0.27331	-0.15057		0.285	-4.74673	0.57	4.09134
0.02652	-0.27522	-0.15205		0.286	-4.74673	0.572	4.08456
0.02662	-0.27713	-0.15354		0.287	-4.74673	0.574	4.06557
0.02672	-0.27906	-0.15504		0.288	-4.74673	0.576	4.03537
0.02682	-0.28101	-0.15655		0.289	-4.74673	0.578	3.99532
0.02692	-0.28297	-0.15808		0.29	-6.57591	0.58	3.9471
0.02702	-0.28494	-0.15962		0.291	-6.78481	0.582	3.89263
0.02712	-0.28693	-0.16117		0.292	-7.06316	0.584	3.83395
0.02722	-0.28893	-0.16274		0.293	-7.40562	0.586	3.77312
0.02732	-0.29094	-0.16431		0.294	-7.64119	0.588	3.71211
0.02742	-0.29297	-0.1659		0.295	-7.64119	0.59	3.65271
0.02752	-0.29501	-0.1675		0.296	-7.64119	0.592	3.59643
0.02762	-0.29707	-0.16912		0.297	-7.64119	0.594	3.54445
0.02772	-0.29914	-0.17075		0.298	-10.2497	0.596	3.49759
0.02782	-0.30123	-0.17239		0.299	-10.8391	0.598	3.4563
0.02792	-0.30333	-0.17404		0.3	-10.8391	0.6	3.42068
0.02802	-0.30545	-0.17571		0.301	-10.8391	0.602	3.39051
0.02812	-0.30757	-0.17739		0.302	-10.8391	0.604	3.36535
0.02822	-0.30972	-0.17908		0.303	-10.8391	0.606	3.34461
0.02832	-0.31188	-0.18078		0.304	-10.8391	0.608	3.32762
0.02842	-0.31405	-0.1825		0.305	-10.8391	0.61	3.31374
0.02852	-0.31623	-0.18423		0.306	-10.8391	0.612	3.30244
0.02862	-0.31843	-0.18597		0.307	-10.8391	0.614	3.29334
0.02872	-0.32065	-0.18773		0.308	-10.8391	0.616	3.28631
0.02882	-0.32288	-0.1895		0.309	-10.8391	0.618	3.28141
0.02892	-0.32512	-0.19128		0.31	-10.8391	0.62	3.27896
0.02902	-0.32738	-0.19307		0.311	-10.8391	0.622	3.27943
0.02912	-0.32965	-0.19488		0.312	-10.8391	0.624	3.28347
0.02922	-0.33193	-0.19669		0.313	-10.8391	0.626	3.29175
0.02932	-0.33423	-0.19853		0.314	-10.8391	0.628	3.30493
0.02942	-0.33655	-0.20037		0.315	-10.8391	0.63	3.32355
0.02952	-0.33887	-0.20222		0.316	-10.8391	0.632	3.34793
0.02962	-0.34121	-0.20409		0.317	-10.5379	0.634	3.37814
0.02972	-0.34356	-0.20597		0.318	-10.5379	0.636	3.41389
0.02982	-0.34593	-0.20786		0.319	-10.5379	0.638	3.45451
0.02992	-0.34831	-0.20976		0.32	-10.5379	0.64	3.49898
0.03002	-0.3507	-0.21167		0.321	-10.5379	0.642	3.54592
0.03012	-0.35311	-0.2136		0.322	-10.5379	0.644	3.59365
0.03022	-0.35553	-0.21554		0.323	-10.5379	0.646	3.64026
0.03032	-0.35796	-0.21748		0.324	-10.2497	0.648	3.68373
0.03042	-0.3604	-0.21944		0.325	-9.9343	0.65	3.72199
0.03052	-0.36286	-0.22141		0.326	-7.64119	0.652	3.75309
0.03062	-0.36533	-0.22339		0.327	-7.14436	0.654	3.77525
0.03072	-0.36781	-0.22538		0.328	-7.14436	0.656	3.78699
0.03082	-0.3703	-0.22738		0.329	-7.14436	0.658	3.78719
0.03092	-0.3728	-0.22939		0.33	-7.14436	0.66	3.77512
0.03102	-0.37532	-0.23141		0.331	-7.14436	0.662	3.75051
0.03112	-0.37785	-0.23344		0.332	-7.14436	0.664	3.7135
0.03122	-0.38038	-0.23548		0.333	-7.14436	0.666	3.66459
0.03132	-0.38293	-0.23753		0.334	-7.14436	0.668	3.60462
0.03142	-0.38549	-0.23958		0.335	-7.14436	0.67	3.53464
0.03152	-0.38806	-0.24165		0.336	-7.14436	0.672	3.45586
0.03162	-0.39063	-0.24372		0.337	-7.14436	0.674	3.36946
0.03172	-0.39322	-0.2458		0.338	-7.14436	0.676	3.27659
0.03182	-0.39582	-0.24789		0.339	-7.14436	0.678	3.17819
0.03192	-0.39842	-0.24998		0.34	-7.14436	0.68	3.07495
0.03202	-0.40104	-0.25209		0.341	-7.14436	0.682	2.96725
0.03212	-0.40366	-0.25419		0.342	-7.084	0.684	2.85513
0.03222	-0.40629	-0.25631		0.343	-6.46722	0.686	2.73828
0.03232	-0.40892	-0.25843		0.344	-6.46722	0.688	2.61609
0.03242	-0.41157	-0.26056		0.345	-6.46722	0.69	2.48766
0.03252	-0.41422	-0.26269		0.346	-6.46722	0.692	2.35193
0.03262	-0.41688	-0.26483		0.347	-6.43802	0.694	2.20774
0.03272	-0.41954	-0.26697		0.348	-5.9316	0.696	2.0539
0.03282	-0.42221	-0.26911		0.349	-4.40106	0.698	1.88935
0.03292	-0.42489	-0.27126		0.35	-3.51415	0.7	1.71321
0.03302	-0.42757	-0.27342		0.351	-3.28711	0.702	1.52488
0.03312	-0.43025	-0.27557		0.352	-3.28711	0.704	1.32411
0.03322	-0.43294	-0.27773		0.353	-3.28711	0.706	1.11102
0.03332	-0.43563	-0.27989		0.354	-3.28711	0.708	0.88615
0.03342	-0.43833	-0.28205		0.355	-3.28711	0.71	0.65041
0.03352	-0.44103	-0.28422		0.356	-3.28711	0.712	0.40511
0.03362	-0.44373	-0.28638		0.357	-3.28711	0.714	0.15186
0.03372	-0.44644	-0.28855		0.358	-3.28711	0.716	-0.10749
0.03382	-0.44914	-0.29071		0.359	-3.28711	0.718	-0.37088
0.03392	-0.45185	-0.29288		0.36	-3.28711	0.72	-0.63617
0.03402	-0.45456	-0.29504		0.361	-3.28711	0.722	-0.9012
0.03412	-0.45727	-0.29721		0.362	-3.28711	0.724	-1.16388
0.03422	-0.45998	-0.29937		0.363	-3.28711	0.726	-1.42221
0.03432	-0.46269	-0.30153		0.364	-3.28711	0.728	-1.67438
0.03442	-0.46539	-0.30369		0.365	-3.28711	0.73	-1.91875
0.03452	-0.4681	-0.30585		0.366	-2.51935	0.732	-2.15389
0.03462	-0.47081	-0.30801		0.367	-1.6864	0.734	-2.3786
0.03472	-0.47352	-0.31016		0.368	-0.35343	0.736	-2.59182
0.03482	-0.47622	-0.31231		0.369	1.47985	0.738	-2.79267
0.03492	-0.47892	-0.31445		0.37	1.58302	0.74	-2.98036
0.03502	-0.48162	-0.3166		0.371	3.37664	0.742	-3.15417
0.03512	-0.48432	-0.31873		0.372	3.81983	0.744	-3.31341
0.03522	-0.48701	-0.32087		0.373	4.08268	0.746	-3.45735
0.03532	-0.4897	-0.323		0.374	4.43563	0.748	-3.58525
0.03542	-0.49239	-0.32512		0.375	4.87207	0.75	-3.69628
0.03552	-0.49507	-0.32724		0.376	5.19657	0.752	-3.78956
0.03562	-0.49775	-0.32935		0.377	5.62106	0.754	-3.86412
0.03572	-0.50042	-0.33146		0.378	5.89765	0.756	-3.91899
0.03582	-0.50309	-0.33356		0.379	7.07593	0.758	-3.95317
0.03592	-0.50576	-0.33566		0.38	7.07593	0.76	-3.9657
0.03602	-0.50842	-0.33775		0.381	7.07593	0.762	-3.95572
0.03612	-0.51107	-0.33984		0.382	7.07593	0.764	-3.92248
0.03622	-0.51372	-0.34191		0.383	7.07593	0.766	-3.86543
0.03632	-0.51637	-0.34399		0.384	7.07593	0.768	-3.78425
0.03642	-0.51901	-0.34605		0.385	7.07593	0.77	-3.67885
0.03652	-0.52164	-0.34811		0.386	7.07593	0.772	-3.54945
0.03662	-0.52427	-0.35016		0.387	7.07593	0.774	-3.39652
0.03672	-0.52689	-0.35221		0.388	7.07593	0.776	-3.22084
0.03682	-0.52951	-0.35425		0.389	7.07593	0.778	-3.02341
0.03692	-0.53212	-0.35628		0.39	7.07593	0.78	-2.80548
0.03702	-0.53473	-0.35831		0.391	7.07593	0.782	-2.56846
0.03712	-0.53733	-0.36033		0.392	7.07593	0.784	-2.31389
0.03722	-0.53992	-0.36234		0.393	7.07593	0.786	-2.04334
0.03732	-0.54251	-0.36435		0.394	7.07593	0.788	-1.75841
0.03742	-0.54509	-0.36635		0.395	7.07593	0.79	-1.46061
0.03752	-0.54766	-0.36834		0.396	7.07593	0.792	-1.15135
0.03762	-0.55023	-0.37032		0.397	7.07593	0.794	-0.83188
0.03772	-0.5528	-0.3723		0.398	7.07593	0.796	-0.50325
0.03782	-0.55535	-0.37428		0.399	7.07593	0.798	-0.16629
0.03792	-0.5579	-0.37624		0.4	7.07593	0.8	0.17839
0.03802	-0.56045	-0.3782		0.401	7.46664	0.802	0.53037
0.03812	-0.56299	-0.38016		0.402	7.50532	0.804	0.88944
0.03822	-0.56552	-0.3821		0.403	7.50532	0.806	1.25553
0.03832	-0.56804	-0.38404		0.404	7.50532	0.808	1.62868
0.03842	-0.57056	-0.38598		0.405	7.50532	0.81	2.00899
0.03852	-0.57307	-0.3879		0.406	7.50532	0.812	2.39656
0.03862	-0.57557	-0.38982		0.407	7.50532	0.814	2.79145
0.03872	-0.57807	-0.39174		0.408	7.50532	0.816	3.1936
0.03882	-0.58056	-0.39364		0.409	7.50532	0.818	3.60283
0.03892	-0.58305	-0.39554		0.41	7.50532	0.82	4.01876
0.03902	-0.58552	-0.39743		0.411	7.50532	0.822	4.44082
0.03912	-0.58799	-0.39932		0.412	7.50532	0.824	4.8682
0.03922	-0.59045	-0.4012		0.413	7.50532	0.826	5.2999
0.03932	-0.5929	-0.40307		0.414	7.50532	0.828	5.73471
0.03942	-0.59534	-0.40494		0.415	7.07593	0.83	6.1712
0.03952	-0.59778	-0.40679		0.416	5.89765	0.832	6.60782
0.03962	-0.6002	-0.40864		0.417	5.65267	0.834	7.04287
0.03972	-0.60262	-0.41048		0.418	5.19657	0.836	7.47458
0.03982	-0.60503	-0.41231		0.419	4.43563	0.838	7.90112
0.03992	-0.60742	-0.41414		0.42	4.43563	0.84	8.32064
0.04002	-0.60981	-0.41595		0.421	4.43563	0.842	8.73131
0.04012	-0.61218	-0.41776		0.422	3.04453	0.844	9.13133
0.04022	-0.61454	-0.41956		0.423	3.0317	0.846	9.51895
0.04032	-0.61689	-0.42134		0.424	1.4281	0.848	9.8925
0.04042	-0.61923	-0.42312		0.425	0.87283	0.85	10.2504
0.04052	-0.62156	-0.42488		0.426	0.87283	0.852	10.591
0.04062	-0.62386	-0.42664		0.427	0.87283	0.854	10.913
0.04072	-0.62616	-0.42838		0.428	0.87283	0.856	11.2148
0.04082	-0.62844	-0.43011		0.429	0.87283	0.858	11.4951
0.04092	-0.6307	-0.43183		0.43	0.87283	0.86	11.7526
0.04102	-0.63294	-0.43353		0.431	0.87283	0.862	11.9861
0.04112	-0.63517	-0.43522		0.432	0.87283	0.864	12.1944
0.04122	-0.63738	-0.4369		0.433	0.87283	0.866	12.3764
0.04132	-0.63957	-0.43856		0.434	0.87283	0.868	12.5313
0.04142	-0.64173	-0.4402		0.435	0.87283	0.87	12.6582
0.04152	-0.64388	-0.44183		0.436	0.87283	0.872	12.7567
0.04162	-0.646	-0.44344		0.437	0.87283	0.874	12.8265
0.04172	-0.64809	-0.44503		0.438	0.87283	0.876	12.8676
0.04182	-0.65016	-0.4466		0.439	0.87283	0.878	12.8804
0.04192	-0.6522	-0.44816		0.44	0.87283	0.88	12.8658
0.04202	-0.65422	-0.44969		0.441	0.87283	0.882	12.8248
0.04212	-0.6562	-0.45119		0.442	0.87283	0.884	12.7591
0.04222	-0.65816	-0.45268		0.443	0.87283	0.886	12.6707
0.04232	-0.66007	-0.45414		0.444	0.87283	0.888	12.5618
0.04242	-0.66196	-0.45557		0.445	0.87283	0.89	12.4353
0.04252	-0.66381	-0.45698		0.446	0.87283	0.892	12.294
0.04262	-0.66562	-0.45836		0.447	0.87283	0.894	12.1411
0.04272	-0.66739	-0.45971		0.448	0.87283	0.896	11.9798
0.04282	-0.66912	-0.46103		0.449	0.87283	0.898	11.8133
0.04292	-0.67081	-0.46231		0.45	1.4281	0.9	11.645
0.04302	-0.67244	-0.46357		0.451	1.4281	0.902	11.4777
0.04312	-0.67404	-0.46479		0.452	1.4281	0.904	11.3144
0.04322	-0.67558	-0.46597		0.453	1.4281	0.906	11.1575
0.04332	-0.67707	-0.46711		0.454	1.4281	0.908	11.0092
0.04342	-0.6785	-0.46821		0.455	1.4281	0.91	10.8714
0.04352	-0.67988	-0.46927		0.456	1.4281	0.912	10.7455
0.04362	-0.68119	-0.47028		0.457	1.4281	0.914	10.6327
0.04372	-0.68244	-0.47125		0.458	1.4281	0.916	10.5337
0.04382	-0.68363	-0.47217		0.459	1.4281	0.918	10.4489
0.04392	-0.68475	-0.47305		0.46	1.4281	0.92	10.3788
0.04402	-0.68579	-0.47386		0.461	1.4281	0.922	10.3231
0.04412	-0.68676	-0.47463		0.462	1.4281	0.924	10.282
0.04422	-0.68765	-0.47533		0.463	1.4281	0.926	10.255
0.04432	-0.68846	-0.47598		0.464	1.29651	0.928	10.242
0.04442	-0.68919	-0.47657		0.465	0.87283	0.93	10.2425
0.04452	-0.68982	-0.47709		0.466	-0.65672	0.932	10.2561
0.04462	-0.69036	-0.47754		0.467	-0.85876	0.934	10.2823
0.04472	-0.6908	-0.47792		0.468	-0.85876	0.936	10.3206
0.04482	-0.69114	-0.47823		0.469	-0.85876	0.938	10.3702
0.04492	-0.69138	-0.47846		0.47	-0.85876	0.94	10.4304
0.04502	-0.6915	-0.47861		0.471	-0.85876	0.942	10.5001
0.04512	-0.6915	-0.47868		0.472	-0.85876	0.944	10.5783
0.04522	-0.69138	-0.47866		0.473	-0.85876	0.946	10.6635
0.04532	-0.69114	-0.47855		0.474	-0.85876	0.948	10.7542
0.04542	-0.69076	-0.47834		0.475	-0.85876	0.95	10.8486
0.04552	-0.69025	-0.47804		0.476	-3.32552	0.952	10.9449
0.04562	-0.68959	-0.47763		0.477	-3.52165	0.954	11.041
0.04572	-0.68877	-0.47712		0.478	-3.52165	0.956	11.135
0.04582	-0.6878	-0.47649		0.479	-3.52165	0.958	11.2249
0.04592	-0.68666	-0.47575		0.48	-3.52165	0.96	11.3089
0.04602	-0.68535	-0.47489		0.481	-3.52165	0.962	11.3855
0.04612	-0.68386	-0.4739		0.482	-3.52165	0.964	11.4533
0.04622	-0.68217	-0.47277		0.483	-3.52165	0.966	11.5116
0.04632	-0.68029	-0.47151		0.484	-3.52165	0.968	11.5599
0.04642	-0.6782	-0.47011		0.485	-3.52165	0.97	11.5983
0.04652	-0.67588	-0.46856		0.486	-3.52165	0.972	11.6273
0.04662	-0.67334	-0.46685		0.487	-3.52165	0.974	11.648
0.04672	-0.67055	-0.46497		0.488	-3.52165	0.976	11.6619
0.04682	-0.66751	-0.46293		0.489	-3.52165	0.978	11.6707
0.04692	-0.66419	-0.46071		0.49	-3.55154	0.98	11.6765
0.04702	-0.6606	-0.4583		0.491	-5.20157	0.982	11.6815
0.04712	-0.6567	-0.4557		0.492	-5.23426	0.984	11.6881
0.04722	-0.65248	-0.45289		0.493	-5.37326	0.986	11.6984
0.04732	-0.64792	-0.44987		0.494	-5.85414	0.988	11.7143
0.04742	-0.643	-0.44663		0.495	-6.25055	0.99	11.7378
0.04752	-0.6377	-0.44316		0.496	-6.25055	0.992	11.77
0.04762	-0.63198	-0.43945		0.497	-8.17432	0.994	11.8122
0.04772	-0.62583	-0.43547		0.498	-9.10606	0.996	11.8648
0.04782	-0.61919	-0.43124		0.499	-9.27364	0.998	11.9281
0.04792	-0.61204	-0.42672		0.5	-9.27364	1	12.0018
0.04802	-0.60433	-0.42192		0.501	-9.27364	1.002	12.0855
0.04812	-0.59599	-0.41681		0.502	-9.27364	1.004	12.1784
0.04822	-0.58698	-0.41138		0.503	-9.27364	1.006	12.2795
0.04832	-0.5772	-0.40563		0.504	-9.27364	1.008	12.3878
0.04842	-0.56657	-0.39953		0.505	-9.27364	1.01	12.502
0.04852	-0.55496	-0.39307		0.506	-9.27364	1.012	12.6213
0.04862	-0.54222	-0.38625		0.507	-9.27364	1.014	12.7446
0.04872	-0.52817	-0.37905		0.508	-9.27364	1.016	12.8711
0.04882	-0.51256	-0.37147		0.509	-9.27364	1.018	13
0.04892	-0.49508	-0.3635		0.51	-9.27364	1.02	13.1309
0.04902	-0.47535	-0.35515		0.511	-9.27364	1.022	13.2633
0.04912	-0.4529	-0.34641		0.512	-9.27364	1.024	13.3968
0.04922	-0.4272	-0.33729		0.513	-9.27364	1.026	13.5311
0.04932	-0.39772	-0.32779		0.514	-9.27364	1.028	13.6659
0.04942	-0.36395	-0.31791		0.515	-9.27364	1.03	13.8008
0.04952	-0.32549	-0.30762		0.516	-9.27364	1.032	13.9353
0.04962	-0.28209	-0.29688		0.517	-9.27364	1.034	14.0688
0.04972	-0.23359	-0.28567		0.518	-9.27364	1.036	14.2006
0.04982	-0.17996	-0.27391		0.519	-9.27364	1.038	14.3299
0.04992	-0.12121	-0.26158		0.52	-9.27364	1.04	14.4557
0.05002	-0.05736	-0.24861		0.521	-9.27364	1.042	14.5771
0.05012	0.01151	-0.23498		0.522	-9.27364	1.044	14.693
0.05022	0.08533	-0.22065		0.523	-9.27364	1.046	14.8026
0.05032	0.16401	-0.20561		0.524	-9.10606	1.048	14.905
0.05042	0.24743	-0.18982		0.525	-8.73998	1.05	14.9996
0.05052	0.33548	-0.1733		0.526	-8.6341	1.052	15.086
0.05062	0.42804	-0.15603		0.527	-7.43814	1.054	15.1642
0.05072	0.52496	-0.13804		0.528	-7.43814	1.056	15.2342
0.05082	0.6261	-0.11933		0.529	-7.43814	1.058	15.2967
0.05092	0.7313	-0.09992		0.53	-7.43814	1.06	15.3523
0.05102	0.84039	-0.07983		0.531	-7.43814	1.062	15.4021
0.05112	0.95322	-0.05909		0.532	-7.43814	1.064	15.4473
0.05122	1.06959	-0.03773		0.533	-7.43814	1.066	15.4891
0.05132	1.18935	-0.01577		0.534	-7.43814	1.068	15.5289
0.05142	1.31229	0.00674		0.535	-7.43814	1.07	15.5681
0.05152	1.43825	0.02978		0.536	-7.43814	1.072	15.6079
0.05162	1.56704	0.05332		0.537	-7.43814	1.074	15.6493
0.05172	1.69846	0.07732		0.538	-7.43814	1.076	15.6931
0.05182	1.83234	0.10175		0.539	-7.43814	1.078	15.74
0.05192	1.96849	0.12658		0.54	-7.43814	1.08	15.7902
0.05202	2.10672	0.15176		0.541	-7.43814	1.082	15.8438
0.05212	2.24687	0.17728		0.542	-5.57817	1.084	15.9005
0.05222	2.38874	0.20309		0.543	-5.43534	1.086	15.9599
0.05232	2.53217	0.22916		0.544	-5.43534	1.088	16.0216
0.05242	2.67699	0.25547		0.545	-5.43534	1.09	16.0847
0.05252	2.82302	0.28199		0.546	-5.43534	1.092	16.1485
0.05262	2.9701	0.30868		0.547	-4.77735	1.094	16.2122
0.05272	3.11808	0.33551		0.548	-4.14172	1.096	16.275
0.05282	3.2668	0.36247		0.549	-3.62138	1.098	16.3362
0.05292	3.41612	0.38951		0.55	-2.89099	1.1	16.3952
0.05302	3.56589	0.41663		0.551	-2.01628	1.102	16.4513
0.05312	3.71598	0.44378		0.552	-1.85584	1.104	16.504
0.05322	3.86625	0.47096		0.553	-1.85584	1.106	16.5527
0.05332	4.01657	0.49813		0.554	-1.85584	1.108	16.5969
0.05342	4.16683	0.52528		0.555	-1.85584	1.11	16.636
0.05352	4.3169	0.55238		0.556	-1.85584	1.112	16.6694
0.05362	4.46669	0.57942		0.557	-1.85584	1.114	16.6965
0.05372	4.61608	0.60637		0.558	-1.85584	1.116	16.7165
0.05382	4.76497	0.63322		0.559	-1.85584	1.118	16.7285
0.05392	4.91328	0.65996		0.56	-1.85584	1.12	16.7318
0.05402	5.06091	0.68656		0.561	-1.85584	1.122	16.7252
0.05412	5.20778	0.71301		0.562	-1.85584	1.124	16.708
0.05422	5.35381	0.73931		0.563	-1.85584	1.126	16.6793
0.05432	5.49894	0.76543		0.564	-1.85584	1.128	16.6384
0.05442	5.64308	0.79137		0.565	-1.85584	1.13	16.5848
0.05452	5.78619	0.8171		0.566	-1.82738	1.132	16.5182
0.05462	5.92819	0.84264		0.567	-0.40406	1.134	16.4385
0.05472	6.06904	0.86795		0.568	1.12347	1.136	16.3459
0.05482	6.20868	0.89304		0.569	1.96937	1.138	16.2411
0.05492	6.34708	0.9179		0.57	2.49916	1.14	16.1249
0.05502	6.48418	0.94252		0.571	4.63462	1.142	15.9983
0.05512	6.61995	0.96689		0.572	5.60794	1.144	15.8628
0.05522	6.75436	0.99101		0.573	5.72456	1.146	15.7197
0.05532	6.88737	1.01487		0.574	8.48299	1.148	15.5708
0.05542	7.01895	1.03847		0.575	8.63555	1.15	15.4176
0.05552	7.14909	1.0618		0.576	8.69848	1.152	15.2615
0.05562	7.27775	1.08486		0.577	8.79045	1.154	15.1041
0.05572	7.40493	1.10765		0.578	9.21246	1.156	14.9466
0.05582	7.5306	1.13016		0.579	9.27727	1.158	14.79
0.05592	7.65475	1.1524		0.58	9.75569	1.16	14.6351
0.05602	7.77737	1.17435		0.581	9.75569	1.162	14.4824
0.05612	7.89845	1.19602		0.582	9.75569	1.164	14.3322
0.05622	8.01799	1.21741		0.583	9.75569	1.166	14.1846
0.05632	8.13597	1.23852		0.584	9.75569	1.168	14.0397
0.05642	8.25241	1.25934		0.585	9.75569	1.17	13.8973
0.05652	8.36729	1.27988		0.586	9.75569	1.172	13.7574
0.05662	8.48061	1.30014		0.587	9.75569	1.174	13.6199
0.05672	8.59239	1.32011		0.588	9.75569	1.176	13.4848
0.05682	8.70261	1.33981		0.589	9.75569	1.178	13.3523
0.05692	8.8113	1.35922		0.59	9.75569	1.18	13.2229
0.05702	8.91845	1.37835		0.591	9.75569	1.182	13.0969
0.05712	9.02407	1.39721		0.592	9.75569	1.184	12.9752
0.05722	9.12817	1.41579		0.593	9.75569	1.186	12.8585
0.05732	9.23076	1.43409		0.594	9.75569	1.188	12.748
0.05742	9.33185	1.45212		0.595	9.75569	1.19	12.6445
0.05752	9.43145	1.46989		0.596	9.75569	1.192	12.5492
0.05762	9.52958	1.48738		0.597	9.75569	1.194	12.4629
0.05772	9.62624	1.50461		0.598	9.75569	1.196	12.3866
0.05782	9.72146	1.52158		0.599	9.75569	1.198	12.3209
0.05792	9.81523	1.53828		0.6	9.75569	1.2	12.2662
0.05802	9.90759	1.55473		0.601	9.75569	1.202	12.2229
0.05812	9.99854	1.57093		0.602	10.6461	1.204	12.1911
0.05822	10.0881	1.58687		0.603	10.6461	1.206	12.1704
0.05832	10.1763	1.60257		0.604	10.6461	1.208	12.1607
0.05842	10.2631	1.61801		0.605	10.6461	1.21	12.1616
0.05852	10.3486	1.63322		0.606	10.6461	1.212	12.1724
0.05862	10.4327	1.64818		0.607	10.6461	1.214	12.1927
0.05872	10.5156	1.66291		0.608	10.6461	1.216	12.2221
0.05882	10.5971	1.67741		0.609	10.6461	1.218	12.2602
0.05892	10.6774	1.69167		0.61	10.6461	1.22	12.3067
0.05902	10.7564	1.70571		0.611	10.6461	1.222	12.3617
0.05912	10.8342	1.71952		0.612	10.6461	1.224	12.4252
0.05922	10.9108	1.73311		0.613	10.6461	1.226	12.4976
0.05932	10.9861	1.74649		0.614	10.6461	1.228	12.5792
0.05942	11.0603	1.75965		0.615	10.4588	1.23	12.6707
0.05952	11.1333	1.7726		0.616	9.75569	1.232	12.7724
0.05962	11.2051	1.78534		0.617	9.27727	1.234	12.8851
0.05972	11.2758	1.79787		0.618	8.79045	1.236	13.0092
0.05982	11.3454	1.8102		0.619	8.63555	1.238	13.1448
0.05992	11.4139	1.82234		0.62	8.23907	1.24	13.2923
0.06002	11.4813	1.83428		0.621	7.78124	1.242	13.4513
0.06012	11.5476	1.84602		0.622	6.33722	1.244	13.6215
0.06022	11.6129	1.85758		0.623	3.40579	1.246	13.802
0.06032	11.6771	1.86895		0.624	3.09743	1.248	13.992
0.06042	11.7404	1.88013		0.625	3.09743	1.25	14.19
0.06052	11.8026	1.89114		0.626	3.09743	1.252	14.3945
0.06062	11.8638	1.90197		0.627	3.09743	1.254	14.6039
0.06072	11.9241	1.91262		0.628	3.09743	1.256	14.8164
0.06082	11.9834	1.9231		0.629	3.09743	1.258	15.03
0.06092	12.0418	1.93341		0.63	3.09743	1.26	15.2431
0.06102	12.0993	1.94356		0.631	3.09743	1.262	15.4538
0.06112	12.1558	1.95354		0.632	3.09743	1.264	15.6608
0.06122	12.2115	1.96336		0.633	3.09743	1.266	15.8627
0.06132	12.2663	1.97303		0.634	3.09743	1.268	16.0585
0.06142	12.3202	1.98253		0.635	3.09743	1.27	16.2474
0.06152	12.3733	1.99189		0.636	3.09743	1.272	16.429
0.06162	12.4255	2.0011		0.637	3.09743	1.274	16.6031
0.06172	12.4769	2.01015		0.638	3.09743	1.276	16.7697
0.06182	12.5275	2.01907		0.639	3.09743	1.278	16.9292
0.06192	12.5774	2.02784		0.64	3.09743	1.28	17.082
0.06202	12.6264	2.03647		0.641	3.09743	1.282	17.2287
0.06212	12.6747	2.04496		0.642	3.09743	1.284	17.3699
0.06222	12.7222	2.05332		0.643	3.09743	1.286	17.5063
0.06232	12.769	2.06154		0.644	3.09743	1.288	17.6385
0.06242	12.8151	2.06964		0.645	3.09743	1.29	17.7671
0.06252	12.8605	2.0776		0.646	3.09743	1.292	17.8923
0.06262	12.9051	2.08544		0.647	3.09743	1.294	18.0146
0.06272	12.9491	2.09316		0.648	3.09743	1.296	18.1339
0.06282	12.9924	2.10075		0.649	3.09743	1.298	18.2504
0.06292	13.035	2.10823		0.65	3.88531	1.3	18.3636
0.06302	13.077	2.11558		0.651	5.33845	1.302	18.4733
0.06312	13.1183	2.12282		0.652	5.33845	1.304	18.5791
0.06322	13.159	2.12995		0.653	5.33845	1.306	18.6803
0.06332	13.1991	2.13696		0.654	5.33845	1.308	18.7764
0.06342	13.2386	2.14387		0.655	5.33845	1.31	18.8667
0.06352	13.2774	2.15067		0.656	5.33845	1.312	18.9507
0.06362	13.3157	2.15736		0.657	5.33845	1.314	19.0278
0.06372	13.3534	2.16395		0.658	5.33845	1.316	19.0974
0.06382	13.3905	2.17043		0.659	5.33845	1.318	19.1593
0.06392	13.4271	2.17681		0.66	5.33845	1.32	19.2131
0.06402	13.4631	2.1831		0.661	5.33845	1.322	19.2587
0.06412	13.4986	2.18929		0.662	5.33845	1.324	19.296
0.06422	13.5336	2.19538		0.663	5.33845	1.326	19.3251
0.06432	13.568	2.20138		0.664	3.9017	1.328	19.346
0.06442	13.6019	2.20729		0.665	3.88531	1.33	19.359
0.06452	13.6354	2.2131		0.666	3.0952	1.332	19.3643
0.06462	13.6683	2.21883		0.667	2.63868	1.334	19.362
0.06472	13.7007	2.22447		0.668	2.30753	1.336	19.3524
0.06482	13.7327	2.23003		0.669	2.30753	1.338	19.3355
0.06492	13.7642	2.23549		0.67	2.30753	1.34	19.3113
0.06502	13.7952	2.24088		0.671	2.30753	1.342	19.2799
0.06512	13.8258	2.24618		0.672	2.30753	1.344	19.241
0.06522	13.8559	2.25141		0.673	2.30753	1.346	19.1942
0.06532	13.8856	2.25655		0.674	2.30753	1.348	19.1391
0.06542	13.9148	2.26162		0.675	2.30753	1.35	19.0753
0.06552	13.9437	2.26661		0.676	0.51429	1.352	19.0022
0.06562	13.9721	2.27153		0.677	-0.1114	1.354	18.9191
0.06572	14.0001	2.27637		0.678	-0.1114	1.356	18.8255
0.06582	14.0277	2.28114		0.679	-0.1114	1.358	18.721
0.06592	14.0549	2.28584		0.68	-0.1114	1.36	18.605
0.06602	14.0817	2.29047		0.681	-0.1114	1.362	18.4775
0.06612	14.1082	2.29503		0.682	-0.1114	1.364	18.3383
0.06622	14.1342	2.29952		0.683	-0.1114	1.366	18.1878
0.06632	14.1599	2.30394		0.684	-0.1114	1.368	18.0263
0.06642	14.1852	2.3083		0.685	-0.1114	1.37	17.8544
0.06652	14.2102	2.3126		0.686	-0.1114	1.372	17.6732
0.06662	14.2348	2.31683		0.687	-0.1114	1.374	17.4838
0.06672	14.2591	2.321		0.688	-0.1114	1.376	17.2873
0.06682	14.283	2.32511		0.689	-0.1114	1.378	17.0853
0.06692	14.3066	2.32915		0.69	-0.74814	1.38	16.879
0.06702	14.3299	2.33314		0.691	-1.36206	1.382	16.6699
0.06712	14.3528	2.33707		0.692	-1.70076	1.384	16.4593
0.06722	14.3754	2.34094		0.693	-1.76337	1.386	16.2484
0.06732	14.3977	2.34476		0.694	-2.40575	1.388	16.0379
0.06742	14.4197	2.34852		0.695	-2.54391	1.39	15.8288
0.06752	14.4414	2.35223		0.696	-2.7997	1.392	15.6213
0.06762	14.4628	2.35588		0.697	-5.16161	1.394	15.4157
0.06772	14.4839	2.35948		0.698	-5.45959	1.396	15.2118
0.06782	14.5047	2.36303		0.699	-6.05115	1.398	15.0093
0.06792	14.5252	2.36652		0.7	-6.05115	1.4	14.8077
0.06802	14.5455	2.36997		0.701	-6.05115	1.402	14.6063
0.06812	14.5654	2.37337		0.702	-6.05115	1.404	14.4043
0.06822	14.5851	2.37671		0.703	-6.05115	1.406	14.2012
0.06832	14.6045	2.38001		0.704	-6.05115	1.408	13.9964
0.06842	14.6237	2.38326		0.705	-6.05115	1.41	13.7893
0.06852	14.6426	2.38647		0.706	-6.05115	1.412	13.5797
0.06862	14.6613	2.38963		0.707	-6.05115	1.414	13.3677
0.06872	14.6797	2.39275		0.708	-6.05115	1.416	13.1534
0.06882	14.6978	2.39582		0.709	-6.05115	1.418	12.9375
0.06892	14.7157	2.39884		0.71	-6.05115	1.42	12.7206
0.06902	14.7334	2.40183		0.711	-6.05115	1.422	12.5036
0.06912	14.7509	2.40477		0.712	-6.05115	1.424	12.2877
0.06922	14.7681	2.40767		0.713	-6.05115	1.426	12.0741
0.06932	14.7851	2.41053		0.714	-6.05115	1.428	11.864
0.06942	14.8018	2.41335		0.715	-6.05115	1.43	11.6585
0.06952	14.8184	2.41613		0.716	-6.05115	1.432	11.4588
0.06962	14.8347	2.41887		0.717	-6.25947	1.434	11.2658
0.06972	14.8508	2.42157		0.718	-6.25947	1.436	11.0802
0.06982	14.8667	2.42423		0.719	-6.25947	1.438	10.9027
0.06992	14.8824	2.42686		0.72	-6.25947	1.44	10.7336
0.07002	14.8978	2.42945		0.721	-6.25947	1.442	10.5731
0.07012	14.9131	2.432		0.722	-6.25947	1.444	10.4214
0.07022	14.9282	2.43452		0.723	-6.25947	1.446	10.2786
0.07032	14.9431	2.437		0.724	-6.05115	1.448	10.1445
0.07042	14.9578	2.43945		0.725	-5.45959	1.45	10.0194
0.07052	14.9723	2.44186		0.726	-4.86198	1.452	9.90343
0.07062	14.9866	2.44425		0.727	-3.75269	1.454	9.79693
0.07072	15.0007	2.44659		0.728	-3.75269	1.456	9.70049
0.07082	15.0147	2.44891		0.729	-3.75269	1.458	9.61496
0.07092	15.0284	2.45119		0.73	-3.75269	1.46	9.54138
0.07102	15.042	2.45344		0.731	-3.75269	1.462	9.48106
0.07112	15.0555	2.45566		0.732	-3.75269	1.464	9.43549
0.07122	15.0687	2.45785		0.733	-3.75269	1.466	9.4063
0.07132	15.0818	2.46001		0.734	-3.75269	1.468	9.39518
0.07142	15.0947	2.46214		0.735	-3.75269	1.47	9.40382
0.07152	15.1075	2.46424		0.736	-3.75269	1.472	9.43381
0.07162	15.1201	2.46631		0.737	-3.75269	1.474	9.48653
0.07172	15.1325	2.46835		0.738	-3.75269	1.476	9.56311
0.07182	15.1448	2.47037		0.739	-3.75269	1.478	9.66433
0.07192	15.1569	2.47235		0.74	-3.75269	1.48	9.79054
0.07202	15.1689	2.47431		0.741	-3.75269	1.482	9.94169
0.07212	15.1807	2.47625		0.742	-3.27564	1.484	10.1172
0.07222	15.1924	2.47815		0.743	-1.5236	1.486	10.3162
0.07232	15.2039	2.48003		0.744	-0.08571	1.488	10.5371
0.07242	15.2153	2.48189		0.745	0.13083	1.49	10.7782
0.07252	15.2265	2.48371		0.746	1.72567	1.492	11.0372
0.07262	15.2376	2.48552		0.747	1.83563	1.494	11.3118
0.07272	15.2486	2.4873		0.748	2.21184	1.496	11.5992
0.07282	15.2594	2.48905		0.749	2.47117	1.498	11.8968
0.07292	15.2701	2.49078		0.75	2.75908	1.5	12.2017
0.07302	15.2807	2.49249		0.751	3.71906	1.502	12.5111
0.07312	15.2911	2.49417		0.752	3.74096	1.504	12.8224
0.07322	15.3014	2.49583		0.753	4.05968	1.506	13.1329
0.07332	15.3116	2.49747		0.754	4.05968	1.508	13.4402
0.07342	15.3217	2.49909		0.755	4.05968	1.51	13.7423
0.07352	15.3316	2.50068		0.756	4.05968	1.512	14.0369
0.07362	15.3414	2.50225		0.757	4.05968	1.514	14.3224
0.07372	15.3511	2.5038		0.758	4.05968	1.516	14.5972
0.07382	15.3607	2.50533		0.759	4.05968	1.518	14.8599
0.07392	15.3701	2.50684		0.76	4.05968	1.52	15.1092
0.07402	15.3795	2.50833		0.761	4.05968	1.522	15.3442
0.07412	15.3887	2.5098		0.762	4.05968	1.524	15.5639
0.07422	15.3978	2.51125		0.763	4.05968	1.526	15.7675
0.07432	15.4068	2.51267		0.764	4.05968	1.528	15.9545
0.07442	15.4157	2.51408		0.765	4.40207	1.53	16.1242
0.07452	15.4245	2.51547		0.766	6.12762	1.532	16.2764
0.07462	15.4332	2.51684		0.767	6.42526	1.534	16.4107
0.07472	15.4418	2.51819		0.768	6.62463	1.536	16.527
0.07482	15.4502	2.51953		0.769	9.24949	1.538	16.6252
0.07492	15.4586	2.52084		0.77	9.45288	1.54	16.7054
0.07502	15.4669	2.52214		0.771	9.99813	1.542	16.7678
0.07512	15.475	2.52342		0.772	12.0734	1.544	16.8128
0.07522	15.4831	2.52468		0.773	12.986	1.546	16.8406
0.07532	15.4911	2.52592		0.774	13.6031	1.548	16.852
0.07542	15.499	2.52715		0.775	14.8801	1.55	16.8474
0.07552	15.5068	2.52836		0.776	16.7414	1.552	16.8275
0.07562	15.5145	2.52956		0.777	16.8365	1.554	16.793
0.07572	15.5221	2.53073		0.778	17.4541	1.556	16.7446
0.07582	15.5296	2.53189		0.779	18.6414	1.558	16.6831
0.07592	15.537	2.53304		0.78	18.7614	1.56	16.6092
0.07602	15.5443	2.53417		0.781	19.2436	1.562	16.5235
0.07612	15.5516	2.53528		0.782	19.258	1.564	16.4266
0.07622	15.5587	2.53638		0.783	19.258	1.566	16.3193
0.07632	15.5658	2.53747		0.784	19.258	1.568	16.2018
0.07642	15.5728	2.53853		0.785	19.258	1.57	16.0749
0.07652	15.5797	2.53959		0.786	19.258	1.572	15.9387
0.07662	15.5865	2.54063		0.787	19.258	1.574	15.7937
0.07672	15.5932	2.54165		0.788	19.258	1.576	15.6402
0.07682	15.5999	2.54266		0.789	19.258	1.578	15.4783
0.07692	15.6065	2.54366		0.79	19.258	1.58	15.3085
0.07702	15.613	2.54464		0.791	19.258	1.582	15.1307
0.07712	15.6194	2.54561		0.792	19.258	1.584	14.9452
0.07722	15.6258	2.54657		0.793	19.258	1.586	14.7522
0.07732	15.632	2.54751		0.794	19.258	1.588	14.5517
0.07742	15.6382	2.54844		0.795	19.258	1.59	14.344
0.07752	15.6444	2.54936		0.796	19.258	1.592	14.1292
0.07762	15.6504	2.55026		0.797	19.258	1.594	13.9075
0.07772	15.6564	2.55115		0.798	19.258	1.596	13.6789
0.07782	15.6623	2.55203		0.799	19.258	1.598	13.4438
0.07792	15.6682	2.55289		0.8	19.258	1.6	13.2023
0.07802	15.6739	2.55375		0.801	19.258	1.602	12.9547
0.07812	15.6796	2.55459		0.802	19.5764	1.604	12.7012
0.07822	15.6853	2.55542		0.803	19.5764	1.606	12.4424
0.07832	15.6908	2.55623		0.804	19.5764	1.608	12.1785
0.07842	15.6964	2.55704		0.805	19.5764	1.61	11.9101
0.07852	15.7018	2.55784		0.806	19.5764	1.612	11.6377
0.07862	15.7072	2.55862		0.807	19.5764	1.614	11.3621
0.07872	15.7125	2.55939		0.808	19.5764	1.616	11.0841
0.07882	15.7177	2.56015		0.809	19.5764	1.618	10.8044
0.07892	15.7229	2.5609		0.81	19.5764	1.62	10.5241
0.07902	15.728	2.56164		0.811	19.5764	1.622	10.2442
0.07912	15.7331	2.56237		0.812	19.5764	1.624	9.96595
0.07922	15.7381	2.56309		0.813	19.5764	1.626	9.69047
0.07932	15.743	2.56379		0.814	19.5764	1.628	9.4191
0.07942	15.7479	2.56449		0.815	19.5764	1.63	9.15322
0.07952	15.7527	2.56518		0.816	19.258	1.632	8.89425
0.07962	15.7575	2.56585		0.817	18.7614	1.634	8.64366
0.07972	15.7622	2.56652		0.818	18.6414	1.636	8.40293
0.07982	15.7668	2.56718		0.819	18.5877	1.638	8.1736
0.07992	15.7714	2.56783		0.82	16.2026	1.64	7.95717
0.08002	15.7759	2.56846		0.821	14.7115	1.642	7.75516
0.08012	15.7804	2.56909		0.822	13.6383	1.644	7.56906
0.08022	15.7848	2.56971		0.823	12.7471	1.646	7.40033
0.08032	15.7892	2.57032		0.824	10.4897	1.648	7.25035
0.08042	15.7935	2.57092		0.825	10.4897	1.65	7.12044
0.08052	15.7978	2.57151		0.826	10.4897	1.652	7.01181
0.08062	15.802	2.57209		0.827	10.4897	1.654	6.92555
0.08072	15.8062	2.57267		0.828	10.4897	1.656	6.86257
0.08082	15.8103	2.57323		0.829	10.4897	1.658	6.82363
0.08092	15.8143	2.57379		0.83	10.4897	1.66	6.80927
0.08102	15.8184	2.57434		0.831	10.4897	1.662	6.81979
0.08112	15.8223	2.57488		0.832	10.4897	1.664	6.85525
0.08122	15.8262	2.57541		0.833	10.4897	1.666	6.91545
0.08132	15.8301	2.57593		0.834	10.4897	1.668	6.9999
0.08142	15.8339	2.57644		0.835	10.4897	1.67	7.10785
0.08152	15.8377	2.57695		0.836	10.4897	1.672	7.23828
0.08162	15.8414	2.57745		0.837	10.4897	1.674	7.38991
0.08172	15.8451	2.57794		0.838	10.4897	1.676	7.56123
0.08182	15.8487	2.57842		0.839	10.4897	1.678	7.75053
0.08192	15.8523	2.5789		0.84	10.4897	1.68	7.95593
0.08202	15.8558	2.57936		0.841	12.7471	1.682	8.1754
0.08212	15.8593	2.57982		0.842	12.7471	1.684	8.40682
0.08222	15.8627	2.58028		0.843	12.7471	1.686	8.64799
0.08232	15.8661	2.58072		0.844	12.7471	1.688	8.8967
0.08242	15.8695	2.58116		0.845	12.7471	1.69	9.1507
0.08252	15.8728	2.58159		0.846	12.7471	1.692	9.40777
0.08262	15.8761	2.58201		0.847	12.7471	1.694	9.66569
0.08272	15.8793	2.58243		0.848	12.7471	1.696	9.92229
0.08282	15.8825	2.58284		0.849	13.0766	1.698	10.1754
0.08292	15.8856	2.58324		0.85	13.3072	1.7	10.423
0.08302	15.8887	2.58363		0.851	13.4922	1.702	10.6628
0.08312	15.8918	2.58402		0.852	13.4922	1.704	10.8929
0.08322	15.8948	2.58441		0.853	13.4922	1.706	11.1112
0.08332	15.8978	2.58478		0.854	13.4922	1.708	11.3156
0.08342	15.9007	2.58515		0.855	13.4922	1.71	11.5042
0.08352	15.9036	2.58551		0.856	13.4922	1.712	11.6751
0.08362	15.9065	2.58587		0.857	13.4922	1.714	11.8264
0.08372	15.9093	2.58622		0.858	13.4922	1.716	11.9566
0.08382	15.9121	2.58656		0.859	13.4922	1.718	12.0639
0.08392	15.9148	2.5869		0.86	13.4922	1.72	12.1472
0.08402	15.9175	2.58723		0.861	13.4922	1.722	12.2056
0.08412	15.9202	2.58756		0.862	13.4922	1.724	12.2383
0.08422	15.9228	2.58788		0.863	13.3072	1.726	12.2451
0.08432	15.9254	2.58819		0.864	13.0766	1.728	12.2262
0.08442	15.9279	2.5885		0.865	12.7471	1.73	12.1821
0.08452	15.9304	2.5888		0.866	10.9154	1.732	12.114
0.08462	15.9329	2.5891		0.867	10.6229	1.734	12.0233
0.08472	15.9353	2.58939		0.868	10.5038	1.736	11.912
0.08482	15.9377	2.58967		0.869	10.5038	1.738	11.7823
0.08492	15.9401	2.58995		0.87	10.5038	1.74	11.6368
0.08502	15.9424	2.59022		0.871	10.5038	1.742	11.4783
0.08512	15.9447	2.59049		0.872	10.5038	1.744	11.3096
0.08522	15.947	2.59076		0.873	10.5038	1.746	11.134
0.08532	15.9492	2.59101		0.874	10.5038	1.748	10.9541
0.08542	15.9514	2.59127		0.875	10.5038	1.75	10.7729
0.08552	15.9535	2.59151		0.876	8.93163	1.752	10.5929
0.08562	15.9557	2.59176		0.877	8.74529	1.754	10.4166
0.08572	15.9578	2.59199		0.878	7.66992	1.756	10.2459
0.08582	15.9598	2.59223		0.879	7.66992	1.758	10.0827
0.08592	15.9618	2.59245		0.88	7.66992	1.76	9.92824
0.08602	15.9638	2.59268		0.881	7.66992	1.762	9.78369
0.08612	15.9657	2.59289		0.882	7.66992	1.764	9.64981
0.08622	15.9676	2.59311		0.883	7.66992	1.766	9.52715
0.08632	15.9695	2.59331		0.884	7.66992	1.768	9.41601
0.08642	15.9714	2.59352		0.885	7.66992	1.77	9.31655
0.08652	15.9732	2.59372		0.886	7.66992	1.772	9.2288
0.08662	15.975	2.59391		0.887	7.66992	1.774	9.1527
0.08672	15.9767	2.5941		0.888	7.57927	1.776	9.08813
0.08682	15.9784	2.59428		0.889	7.21055	1.778	9.03493
0.08692	15.9801	2.59447		0.89	7.1051	1.78	8.99291
0.08702	15.9817	2.59464		0.891	6.6046	1.782	8.96179
0.08712	15.9833	2.59481		0.892	5.6735	1.784	8.94126
0.08722	15.9849	2.59498		0.893	3.63204	1.786	8.93091
0.08732	15.9865	2.59514		0.894	2.81311	1.788	8.93016
0.08742	15.988	2.5953		0.895	0.94549	1.79	8.93831
0.08752	15.9895	2.59546		0.896	0.15743	1.792	8.95447
0.08762	15.9909	2.59561		0.897	-1.06173	1.794	8.97751
0.08772	15.9924	2.59576		0.898	-3.087	1.796	9.00612
0.08782	15.9937	2.5959		0.899	-3.18365	1.798	9.03877
0.08792	15.9951	2.59604		0.9	-3.18365	1.8	9.07375
0.08802	15.9964	2.59617		0.901	-3.18365	1.802	9.10921
0.08812	15.9977	2.5963		0.902	-3.18365	1.804	9.1432
0.08822	15.999	2.59643		0.903	-3.18365	1.806	9.17375
0.08832	16.0002	2.59655		0.904	-3.18365	1.808	9.19891
0.08842	16.0014	2.59667		0.905	-3.18365	1.81	9.21689
0.08852	16.0025	2.59679		0.906	-3.18365	1.812	9.22606
0.08862	16.0037	2.5969		0.907	-3.18365	1.814	9.22504
0.08872	16.0048	2.59701		0.908	-3.18365	1.816	9.21278
0.08882	16.0058	2.59711		0.909	-3.18365	1.818	9.1886
0.08892	16.0069	2.59722		0.91	-3.18365	1.82	9.15218
0.08902	16.0079	2.59731		0.911	-3.18365	1.822	9.10359
0.08912	16.0089	2.59741		0.912	-3.18365	1.824	9.04332
0.08922	16.0098	2.5975		0.913	-3.18365	1.826	8.97218
0.08932	16.0107	2.59759		0.914	-3.18365	1.828	8.89133
0.08942	16.0116	2.59767		0.915	-3.18365	1.83	8.8022
0.08952	16.0124	2.59775		0.916	-3.18365	1.832	8.70645
0.08962	16.0133	2.59783		0.917	-3.18365	1.834	8.60589
0.08972	16.014	2.5979		0.918	-3.18365	1.836	8.50247
0.08982	16.0148	2.59797		0.919	-3.18365	1.838	8.39815
0.08992	16.0155	2.59804		0.92	-3.18365	1.84	8.29497
0.09002	16.0162	2.59811		0.921	-3.18365	1.842	8.19489
0.09012	16.0169	2.59817		0.922	-3.18365	1.844	8.09987
0.09022	16.0175	2.59823		0.923	-3.18365	1.846	8.0118
0.09032	16.0181	2.59828		0.924	-3.087	1.848	7.93248
0.09042	16.0186	2.59833		0.925	-2.35302	1.85	7.86368
0.09052	16.0192	2.59838		0.926	-1.06173	1.852	7.80707
0.09062	16.0196	2.59843		0.927	-0.41729	1.854	7.76424
0.09072	16.0201	2.59847		0.928	-0.41729	1.856	7.73675
0.09082	16.0206	2.59851		0.929	-0.41729	1.858	7.72604
0.09092	16.0209	2.59855		0.93	-0.41729	1.86	7.73347
0.09102	16.0213	2.59859		0.931	-0.41729	1.862	7.76027
0.09112	16.0216	2.59862		0.932	-0.41729	1.864	7.80754
0.09122	16.022	2.59865		0.933	-0.41729	1.866	7.87617
0.09132	16.0222	2.59868		0.934	-0.41729	1.868	7.96685
0.09142	16.0224	2.5987		0.935	-0.41729	1.87	8.07998
0.09152	16.0226	2.59872		0.936	-0.41729	1.872	8.21566
0.09162	16.0228	2.59874		0.937	-0.41729	1.874	8.37366
0.09172	16.023	2.59876		0.938	-0.41729	1.876	8.55335
0.09182	16.0231	2.59877		0.939	-0.41729	1.878	8.75375
0.09192	16.0231	2.59879		0.94	-0.41729	1.88	8.97347
0.09202	16.0232	2.5988		0.941	-0.41729	1.882	9.21077
0.09212	16.0232	2.5988		0.942	0.2022	1.884	9.46355
0.09222	16.0232	2.59881		0.943	0.2022	1.886	9.72943
0.09232	16.0231	2.59881		0.944	0.2022	1.888	10.0058
0.09242	16.023	2.59881		0.945	0.2022	1.89	10.2899
0.09252	16.0229	2.59881		0.946	0.2022	1.892	10.5788
0.09262	16.0227	2.5988		0.947	0.68315	1.894	10.8696
0.09272	16.0225	2.59879		0.948	0.73727	1.896	11.1597
0.09282	16.0223	2.59878		0.949	2.26781	1.898	11.4463
0.09292	16.022	2.59877		0.95	2.75208	1.9	11.727
0.09302	16.0217	2.59876		0.951	2.98146	1.902	11.9997
0.09312	16.0214	2.59874		0.952	2.98146	1.904	12.2626
0.09322	16.021	2.59873		0.953	2.98146	1.906	12.5144
0.09332	16.0206	2.5987		0.954	2.98146	1.908	12.7539
0.09342	16.0202	2.59868		0.955	2.98146	1.91	12.9806
0.09352	16.0197	2.59866		0.956	2.98146	1.912	13.1943
0.09362	16.0192	2.59863		0.957	2.98146	1.914	13.3952
0.09372	16.0187	2.5986		0.958	2.98146	1.916	13.5838
0.09382	16.0181	2.59857		0.959	2.98146	1.918	13.761
0.09392	16.0175	2.59854		0.96	2.98146	1.92	13.928
0.09402	16.0169	2.59851		0.961	2.98146	1.922	14.0861
0.09412	16.0162	2.59847		0.962	2.98146	1.924	14.2371
0.09422	16.0155	2.59843		0.963	2.98146	1.926	14.3828
0.09432	16.0148	2.59839		0.964	2.98146	1.928	14.525
0.09442	16.014	2.59835		0.965	2.98146	1.93	14.6659
0.09452	16.0132	2.59831		0.966	4.15762	1.932	14.8073
0.09462	16.0124	2.59826		0.967	5.12556	1.934	14.9514
0.09472	16.0115	2.59822		0.968	5.32726	1.936	15.1001
0.09482	16.0106	2.59817		0.969	7.69245	1.938	15.2553
0.09492	16.0097	2.59812		0.97	8.20865	1.94	15.4185
0.09502	16.0087	2.59807		0.971	8.63044	1.942	15.5913
0.09512	16.0077	2.59801		0.972	11.1208	1.944	15.7749
0.09522	16.0066	2.59796		0.973	11.1788	1.946	15.9702
0.09532	16.0056	2.5979		0.974	11.7793	1.948	16.1777
0.09542	16.0044	2.59784		0.975	12.0354	1.95	16.3978
0.09552	16.0033	2.59778		0.976	12.3617	1.952	16.6303
0.09562	16.0021	2.59772		0.977	12.6036	1.954	16.8748
0.09572	16.0009	2.59766		0.978	13.1146	1.956	17.1304
0.09582	15.9997	2.59759		0.979	13.7398	1.958	17.3959
0.09592	15.9984	2.59752		0.98	13.7398	1.96	17.6699
0.09602	15.9971	2.59746		0.981	13.7398	1.962	17.9506
0.09612	15.9957	2.59739		0.982	13.7398	1.964	18.236
0.09622	15.9943	2.59732		0.983	13.7398	1.966	18.5241
0.09632	15.9929	2.59724		0.984	13.7398	1.968	18.8125
0.09642	15.9915	2.59717		0.985	13.7398	1.97	19.099
0.09652	15.99	2.59709		0.986	13.7398	1.972	19.3814
0.09662	15.9885	2.59702		0.987	13.7398	1.974	19.6573
0.09672	15.9869	2.59694		0.988	13.1146	1.976	19.9248
0.09682	15.9854	2.59686		0.989	13.1146	1.978	20.1818
0.09692	15.9837	2.59678		0.99	13.1146	1.98	20.4265
0.09702	15.9821	2.5967		0.991	13.1146	1.982	20.6572
0.09712	15.9804	2.59661		0.992	13.1146	1.984	20.8724
0.09722	15.9787	2.59653		0.993	13.1146	1.986	21.0708
0.09732	15.977	2.59644		0.994	13.1146	1.988	21.2512
0.09742	15.9752	2.59636		0.995	13.1146	1.99	21.4126
0.09752	15.9734	2.59627		0.996	13.1146	1.992	21.554
0.09762	15.9716	2.59618		0.997	13.1146	1.994	21.6747
0.09772	15.9697	2.59609		0.998	13.1146	1.996	21.7742
0.09782	15.9678	2.59599		0.999	13.1146	1.998	21.8518
0.09792	15.9658	2.5959		1	13.1146	2	21.9074
0.09802	15.9639	2.59581		1.001	13.1146	2.002	21.9408
0.09812	15.9619	2.59571		1.002	12.695	2.004	21.9522
0.09822	15.9599	2.59561		1.003	12.695	2.006	21.9419
0.09832	15.9578	2.59551		1.004	12.695	2.008	21.9107
0.09842	15.9557	2.59541		1.005	12.695	2.01	21.8595
0.09852	15.9536	2.59531		1.006	12.695	2.012	21.7898
0.09862	15.9514	2.59521		1.007	12.695	2.014	21.7032
0.09872	15.9493	2.59511		1.008	12.695	2.016	21.6018
0.09882	15.9471	2.59501		1.009	12.695	2.018	21.488
0.09892	15.9448	2.5949		1.01	12.695	2.02	21.3645
0.09902	15.9425	2.59479		1.011	12.695	2.022	21.2341
0.09912	15.9402	2.59469		1.012	12.695	2.024	21.0999
0.09922	15.9379	2.59458		1.013	12.695	2.026	20.965
0.09932	15.9355	2.59447		1.014	12.695	2.028	20.8325
0.09942	15.9331	2.59436		1.015	12.3617	2.03	20.7054
0.09952	15.9307	2.59425		1.016	12.0354	2.032	20.5863
0.09962	15.9283	2.59413		1.017	11.7793	2.034	20.4777
0.09972	15.9258	2.59402		1.018	10.4311	2.036	20.3816
0.09982	15.9233	2.59391		1.019	8.53049	2.038	20.2995
0.09992	15.9208	2.59379		1.02	7.51381	2.04	20.2328
0.10002	15.9182	2.59368		1.021	6.73713	2.042	20.1819
0.10012	15.9156	2.59356		1.022	3.86653	2.044	20.147
0.10022	15.913	2.59344		1.023	3.39354	2.046	20.1278
0.10032	15.9103	2.59332		1.024	2.49949	2.048	20.1238
0.10042	15.9077	2.5932		1.025	2.49949	2.05	20.1338
0.10052	15.9049	2.59308		1.026	2.49949	2.052	20.1567
0.10062	15.9022	2.59296		1.027	2.49949	2.054	20.1911
0.10072	15.8994	2.59283		1.028	2.49949	2.056	20.2355
0.10082	15.8966	2.59271		1.029	2.49949	2.058	20.2883
0.10092	15.8938	2.59259		1.03	2.49949	2.06	20.3481
0.10102	15.891	2.59246		1.031	2.49949	2.062	20.4133
0.10112	15.8881	2.59233		1.032	2.49949	2.064	20.4828
0.10122	15.8852	2.59221		1.033	2.49949	2.066	20.5552
0.10132	15.8823	2.59208		1.034	2.49949	2.068	20.6294
0.10142	15.8794	2.59195		1.035	2.49949	2.07	20.7042
0.10152	15.8764	2.59182		1.036	2.49949	2.072	20.7786
0.10162	15.8734	2.59169		1.037	2.49949	2.074	20.8513
0.10172	15.8703	2.59156		1.038	2.49949	2.076	20.9212
0.10182	15.8673	2.59142		1.039	2.49949	2.078	20.9868
0.10192	15.8642	2.59129		1.04	2.49949	2.08	21.0467
0.10202	15.8611	2.59116		1.041	3.39354	2.082	21.0992
0.10212	15.858	2.59102		1.042	3.39354	2.084	21.1423
0.10222	15.8548	2.59089		1.043	3.39354	2.086	21.1742
0.10232	15.8516	2.59075		1.044	3.39354	2.088	21.1926
0.10242	15.8484	2.59061		1.045	3.39354	2.09	21.1954
0.10252	15.8452	2.59048		1.046	3.39354	2.092	21.1805
0.10262	15.8419	2.59034		1.047	3.39354	2.094	21.1456
0.10272	15.8386	2.5902		1.048	3.39354	2.096	21.0889
0.10282	15.8353	2.59006		1.049	3.39354	2.098	21.0088
0.10292	15.832	2.58992		1.05	3.76588	2.1	20.9038
0.10302	15.8286	2.58978		1.051	3.86653	2.102	20.773
0.10312	15.8252	2.58963		1.052	3.95362	2.104	20.6158
0.10322	15.8218	2.58949		1.053	3.95362	2.106	20.4322
0.10332	15.8184	2.58935		1.054	3.95362	2.108	20.2226
0.10342	15.8149	2.5892		1.055	3.95362	2.11	19.9876
0.10352	15.8114	2.58906		1.056	3.95362	2.112	19.7287
0.10362	15.8079	2.58891		1.057	3.95362	2.114	19.4473
0.10372	15.8044	2.58877		1.058	3.95362	2.116	19.1454
0.10382	15.8009	2.58862		1.059	3.95362	2.118	18.8249
0.10392	15.7973	2.58847		1.06	3.95362	2.12	18.4882
0.10402	15.7937	2.58832		1.061	3.95362	2.122	18.1376
0.10412	15.7901	2.58817		1.062	3.95362	2.124	17.7752
0.10422	15.7864	2.58802		1.063	3.76588	2.126	17.4032
0.10432	15.7827	2.58787		1.064	3.39354	2.128	17.0237
0.10442	15.779	2.58772		1.065	2.23405	2.13	16.6387
0.10452	15.7753	2.58757		1.066	2.22717	2.132	16.2497
0.10462	15.7716	2.58742		1.067	1.18405	2.134	15.8584
0.10472	15.7678	2.58727		1.068	1.06217	2.136	15.466
0.10482	15.764	2.58711		1.069	1.06217	2.138	15.0739
0.10492	15.7602	2.58696		1.07	1.06217	2.14	14.683
0.10502	15.7564	2.58681		1.071	1.06217	2.142	14.2944
0.10512	15.7526	2.58665		1.072	1.06217	2.144	13.9092
0.10522	15.7487	2.5865		1.073	1.06217	2.146	13.5282
0.10532	15.7448	2.58634		1.074	1.06217	2.148	13.1524
0.10542	15.7409	2.58618		1.075	-0.12618	2.15	12.783
0.10552	15.737	2.58603		1.076	-1.0667	2.152	12.421
0.10562	15.733	2.58587		1.077	-1.8791	2.154	12.0675
0.10572	15.729	2.58571		1.078	-2.47556	2.156	11.7237
0.10582	15.725	2.58555		1.079	-2.47556	2.158	11.3908
0.10592	15.721	2.58539		1.08	-2.47556	2.16	11.0699
0.10602	15.717	2.58523		1.081	-2.47556	2.162	10.7622
0.10612	15.7129	2.58507		1.082	-2.47556	2.164	10.4686
0.10622	15.7088	2.58491		1.083	-2.47556	2.166	10.19
0.10632	15.7047	2.58475		1.084	-2.47556	2.168	9.92716
0.10642	15.7006	2.58459		1.085	-2.47556	2.17	9.68063
0.10652	15.6965	2.58443		1.086	-2.47556	2.172	9.45074
0.10662	15.6923	2.58426		1.087	-2.47556	2.174	9.23767
0.10672	15.6881	2.5841		1.088	-2.48585	2.176	9.04137
0.10682	15.6839	2.58394		1.089	-2.59671	2.178	8.86165
0.10692	15.6797	2.58377		1.09	-2.89839	2.18	8.69815
0.10702	15.6754	2.58361		1.091	-3.10782	2.182	8.55044
0.10712	15.6712	2.58344		1.092	-5.53118	2.184	8.41797
0.10722	15.6669	2.58328		1.093	-5.57514	2.186	8.30021
0.10732	15.6626	2.58311		1.094	-7.14975	2.188	8.19661
0.10742	15.6583	2.58294		1.095	-8.58914	2.19	8.10669
0.10752	15.6539	2.58278		1.096	-9.07532	2.192	8.03005
0.10762	15.6496	2.58261		1.097	-11.4273	2.194	7.9664
0.10772	15.6452	2.58244		1.098	-11.5581	2.196	7.91556
0.10782	15.6408	2.58227		1.099	-11.5581	2.198	7.87749
0.10792	15.6364	2.58211		1.1	-11.5581	2.2	7.85225
0.10802	15.6319	2.58194		1.101	-11.5581	2.202	7.84001
0.10812	15.6275	2.58177		1.102	-11.5581	2.204	7.841
0.10822	15.623	2.5816		1.103	-11.5581	2.206	7.85549
0.10832	15.6185	2.58143		1.104	-11.5581	2.208	7.88375
0.10842	15.614	2.58126		1.105	-11.5581	2.21	7.926
0.10852	15.6095	2.58109		1.106	-11.5581	2.212	7.98236
0.10862	15.605	2.58091		1.107	-11.5581	2.214	8.05285
0.10872	15.6004	2.58074		1.108	-11.5581	2.216	8.13732
0.10882	15.5958	2.58057		1.109	-11.5581	2.218	8.23543
0.10892	15.5912	2.5804		1.11	-11.5581	2.22	8.34666
0.10902	15.5866	2.58022		1.111	-11.5581	2.222	8.47029
0.10912	15.582	2.58005		1.112	-11.5581	2.224	8.6054
0.10922	15.5773	2.57988		1.113	-11.5581	2.226	8.75092
0.10932	15.5726	2.5797		1.114	-11.5581	2.228	8.90562
0.10942	15.568	2.57953		1.115	-11.5581	2.23	9.06819
0.10952	15.5633	2.57935		1.116	-11.5581	2.232	9.23724
0.10962	15.5585	2.57918		1.117	-11.4273	2.234	9.41139
0.10972	15.5538	2.579		1.118	-11.4273	2.236	9.5893
0.10982	15.549	2.57883		1.119	-11.4273	2.238	9.7697
0.10992	15.5443	2.57865		1.12	-11.4273	2.24	9.95146
0.11002	15.5395	2.57848		1.121	-11.4273	2.242	10.1336
0.11012	15.5347	2.5783		1.122	-11.4273	2.244	10.3154
0.11022	15.5299	2.57812		1.123	-11.4273	2.246	10.4962
0.11032	15.525	2.57794		1.124	-11.3905	2.248	10.6756
0.11042	15.5202	2.57777		1.125	-11.2665	2.25	10.8535
0.11052	15.5153	2.57759		1.126	-9.80644	2.252	11.0299
0.11062	15.5104	2.57741		1.127	-9.07532	2.254	11.2049
0.11072	15.5055	2.57723		1.128	-8.61534	2.256	11.3787
0.11082	15.5006	2.57705		1.129	-8.61534	2.258	11.5516
0.11092	15.4957	2.57687		1.13	-8.61534	2.26	11.724
0.11102	15.4907	2.57669		1.131	-8.61534	2.262	11.8961
0.11112	15.4857	2.57651		1.132	-8.61534	2.264	12.0682
0.11122	15.4808	2.57633		1.133	-8.61534	2.266	12.2405
0.11132	15.4758	2.57615		1.134	-8.61534	2.268	12.4129
0.11142	15.4708	2.57597		1.135	-8.61534	2.27	12.5855
0.11152	15.4657	2.57579		1.136	-8.61534	2.272	12.758
0.11162	15.4607	2.57561		1.137	-8.61534	2.274	12.9301
0.11172	15.4557	2.57543		1.138	-8.61534	2.276	13.1014
0.11182	15.4506	2.57525		1.139	-8.61534	2.278	13.2715
0.11192	15.4455	2.57507		1.14	-8.61534	2.28	13.4398
0.11202	15.4404	2.57489		1.141	-8.61534	2.282	13.6058
0.11212	15.4353	2.5747		1.142	-8.32733	2.284	13.7692
0.11222	15.4301	2.57452		1.143	-6.88221	2.286	13.9296
0.11232	15.425	2.57434		1.144	-5.56268	2.288	14.0867
0.11242	15.4199	2.57415		1.145	-4.96325	2.29	14.2403
0.11252	15.4147	2.57397		1.146	-3.64622	2.292	14.3907
0.11262	15.4095	2.57379		1.147	-3.30277	2.294	14.5378
0.11272	15.4043	2.5736		1.148	-3.15742	2.296	14.6821
0.11282	15.3991	2.57342		1.149	-2.66628	2.298	14.8238
0.11292	15.3939	2.57324		1.15	-2.30232	2.3	14.9635
0.11302	15.3886	2.57305		1.151	-2.29389	2.302	15.1018
0.11312	15.3834	2.57287		1.152	-1.50221	2.304	15.2392
0.11322	15.3781	2.57268		1.153	-1.2339	2.306	15.3762
0.11332	15.3728	2.5725		1.154	-1.2339	2.308	15.5132
0.11342	15.3675	2.57231		1.155	-1.2339	2.31	15.6508
0.11352	15.3622	2.57213		1.156	-1.2339	2.312	15.789
0.11362	15.3569	2.57194		1.157	-1.2339	2.314	15.9282
0.11372	15.3515	2.57175		1.158	-1.2339	2.316	16.0682
0.11382	15.3462	2.57157		1.159	-1.2339	2.318	16.209
0.11392	15.3408	2.57138		1.16	-1.2339	2.32	16.3504
0.11402	15.3354	2.57119		1.161	-1.2339	2.322	16.4922
0.11412	15.3301	2.57101		1.162	-1.2339	2.324	16.6339
0.11422	15.3247	2.57082		1.163	-1.2339	2.326	16.7754
0.11432	15.3193	2.57063		1.164	-1.2339	2.328	16.9161
0.11442	15.3138	2.57045		1.165	-0.82108	2.33	17.0559
0.11452	15.3084	2.57026		1.166	-0.2935	2.332	17.1946
0.11462	15.3029	2.57007		1.167	0.9577	2.334	17.3319
0.11472	15.2975	2.56988		1.168	1.11402	2.336	17.4678
0.11482	15.292	2.5697		1.169	2.97631	2.338	17.6025
0.11492	15.2865	2.56951		1.17	3.33607	2.34	17.7358
0.11502	15.281	2.56932		1.171	3.82323	2.342	17.868
0.11512	15.2755	2.56913		1.172	5.65284	2.344	17.9993
0.11522	15.27	2.56894		1.173	5.97186	2.346	18.1298
0.11532	15.2645	2.56876		1.174	7.23408	2.348	18.2598
0.11542	15.2589	2.56857		1.175	7.86775	2.35	18.3892
0.11552	15.2533	2.56838		1.176	8.52243	2.352	18.5181
0.11562	15.2478	2.56819		1.177	9.79272	2.354	18.6465
0.11572	15.2422	2.568		1.178	10.4889	2.356	18.7742
0.11582	15.2366	2.56781		1.179	11.0264	2.358	18.9009
0.11592	15.231	2.56762		1.18	11.2604	2.36	19.0264
0.11602	15.2254	2.56743		1.181	11.7728	2.362	19.1501
0.11612	15.2198	2.56724		1.182	12.1353	2.364	19.2717
0.11622	15.2141	2.56705		1.183	12.3221	2.366	19.3906
0.11632	15.2085	2.56686		1.184	15.0113	2.368	19.5063
0.11642	15.2028	2.56667		1.185	15.3564	2.37	19.6183
0.11652	15.1972	2.56648		1.186	15.7037	2.372	19.7261
0.11662	15.1915	2.56629		1.187	15.7479	2.374	19.8293
0.11672	15.1858	2.5661		1.188	15.7479	2.376	19.9275
0.11682	15.1801	2.56591		1.189	15.7479	2.378	20.0203
0.11692	15.1744	2.56572		1.19	15.7479	2.38	20.1074
0.11702	15.1687	2.56553		1.191	15.7479	2.382	20.1885
0.11712	15.1629	2.56534		1.192	15.7479	2.384	20.2634
0.11722	15.1572	2.56515		1.193	15.7479	2.386	20.3317
0.11732	15.1514	2.56496		1.194	15.7479	2.388	20.3931
0.11742	15.1457	2.56476		1.195	15.7479	2.39	20.4472
0.11752	15.1399	2.56457		1.196	15.7479	2.392	20.4937
0.11762	15.1341	2.56438		1.197	15.7479	2.394	20.532
0.11772	15.1283	2.56419		1.198	15.7479	2.396	20.5617
0.11782	15.1225	2.564		1.199	15.7479	2.398	20.5823
0.11792	15.1167	2.56381		1.2	15.7479	2.4	20.5932
0.11802	15.1109	2.56362		1.201	15.7479	2.402	20.5939
0.11812	15.1051	2.56342		1.202	15.7479	2.404	20.5841
0.11822	15.0992	2.56323		1.203	15.7479	2.406	20.5634
0.11832	15.0934	2.56304		1.204	15.7479	2.408	20.5316
0.11842	15.0875	2.56285		1.205	15.7479	2.41	20.4889
0.11852	15.0817	2.56266		1.206	15.7479	2.412	20.4352
0.11862	15.0758	2.56246		1.207	15.7479	2.414	20.3711
0.11872	15.0699	2.56227		1.208	15.7479	2.416	20.2971
0.11882	15.064	2.56208		1.209	15.7479	2.418	20.2141
0.11892	15.0581	2.56189		1.21	15.7479	2.42	20.1228
0.11902	15.0522	2.5617		1.211	15.7479	2.422	20.0245
0.11912	15.0463	2.5615		1.212	15.7479	2.424	19.9202
0.11922	15.0404	2.56131		1.213	15.7479	2.426	19.8113
0.11932	15.0344	2.56112		1.214	15.7479	2.428	19.6988
0.11942	15.0285	2.56093		1.215	15.7037	2.43	19.584
0.11952	15.0225	2.56073		1.216	15.3564	2.432	19.468
0.11962	15.0166	2.56054		1.217	15.1565	2.434	19.3518
0.11972	15.0106	2.56035		1.218	14.8593	2.436	19.2363
0.11982	15.0046	2.56015		1.219	13.7613	2.438	19.1221
0.11992	14.9986	2.55996		1.22	11.6012	2.44	19.0101
0.12002	14.9927	2.55977		1.221	10.095	2.442	18.9007
0.12012	14.9867	2.55958		1.222	8.73201	2.444	18.7945
0.12022	14.9807	2.55938		1.223	8.45579	2.446	18.6919
0.12032	14.9746	2.55919		1.224	8.24736	2.448	18.5934
0.12042	14.9686	2.559		1.225	8.24736	2.45	18.4995
0.12052	14.9626	2.5588		1.226	8.24736	2.452	18.4108
0.12062	14.9566	2.55861		1.227	8.24736	2.454	18.328
0.12072	14.9505	2.55842		1.228	8.24736	2.456	18.2519
0.12082	14.9444	2.55823		1.229	8.24736	2.458	18.1832
0.12092	14.9384	2.55803		1.23	8.24736	2.46	18.1228
0.12102	14.9323	2.55784		1.231	8.24736	2.462	18.0717
0.12112	14.9262	2.55765		1.232	8.24736	2.464	18.0307
0.12122	14.9202	2.55745		1.233	8.24736	2.466	18.0005
0.12132	14.9141	2.55726		1.234	8.24736	2.468	17.982
0.12142	14.908	2.55707		1.235	8.24736	2.47	17.9753
0.12152	14.9019	2.55687		1.236	8.24736	2.472	17.9808
0.12162	14.8958	2.55668		1.237	8.24736	2.474	17.9984
0.12172	14.8897	2.55649		1.238	8.24736	2.476	18.0275
0.12182	14.8835	2.55629		1.239	8.24736	2.478	18.0674
0.12192	14.8774	2.5561		1.24	8.24736	2.48	18.117
0.12202	14.8713	2.55591		1.241	8.45579	2.482	18.175
0.12212	14.8651	2.55571		1.242	8.45579	2.484	18.2396
0.12222	14.859	2.55552		1.243	8.45579	2.486	18.3092
0.12232	14.8529	2.55533		1.244	8.45579	2.488	18.3817
0.12242	14.8467	2.55514		1.245	8.45579	2.49	18.4552
0.12252	14.8405	2.55494		1.246	8.45579	2.492	18.5278
0.12262	14.8344	2.55475		1.247	8.45579	2.494	18.5977
0.12272	14.8282	2.55456		1.248	8.45579	2.496	18.6632
0.12282	14.822	2.55436		1.249	9.75282	2.498	18.7231
0.12292	14.8158	2.55417		1.25	10.0811	2.5	18.7762
0.12302	14.8096	2.55398		1.251	10.095	2.502	18.8218
0.12312	14.8034	2.55378		1.252	11.2232	2.504	18.8593
0.12322	14.7972	2.55359		1.253	11.2232	2.506	18.8885
0.12332	14.791	2.5534		1.254	11.2232	2.508	18.9095
0.12342	14.7848	2.55321		1.255	11.2232	2.51	18.9226
0.12352	14.7786	2.55301		1.256	11.2232	2.512	18.9281
0.12362	14.7723	2.55282		1.257	11.2232	2.514	18.9266
0.12372	14.7661	2.55263		1.258	11.2232	2.516	18.9188
0.12382	14.7599	2.55243		1.259	11.2232	2.518	18.9053
0.12392	14.7536	2.55224		1.26	11.2232	2.52	18.8867
0.12402	14.7474	2.55205		1.261	11.2232	2.522	18.8637
0.12412	14.7411	2.55186		1.262	11.2232	2.524	18.8368
0.12422	14.7349	2.55166		1.263	10.8837	2.526	18.8068
0.12432	14.7286	2.55147		1.264	10.0811	2.528	18.7741
0.12442	14.7224	2.55128		1.265	9.75282	2.53	18.7394
0.12452	14.7161	2.55109		1.266	8.45579	2.532	18.7032
0.12462	14.7098	2.55089		1.267	8.24736	2.534	18.6663
0.12472	14.7035	2.5507		1.268	7.44311	2.536	18.6294
0.12482	14.6973	2.55051		1.269	7.44311	2.538	18.5936
0.12492	14.691	2.55032		1.27	7.44311	2.54	18.5597
0.12502	14.6847	2.55013		1.271	7.44311	2.542	18.529
0.12512	14.6784	2.54993		1.272	7.44311	2.544	18.5025
0.12522	14.6721	2.54974		1.273	7.44311	2.546	18.4817
0.12532	14.6658	2.54955		1.274	7.44311	2.548	18.4677
0.12542	14.6595	2.54936		1.275	7.20669	2.55	18.4617
0.12552	14.6532	2.54917		1.276	6.20743	2.552	18.4651
0.12562	14.6469	2.54897		1.277	5.41701	2.554	18.4787
0.12572	14.6406	2.54878		1.278	5.26366	2.556	18.5033
0.12582	14.6342	2.54859		1.279	5.26366	2.558	18.5396
0.12592	14.6279	2.5484		1.28	5.26366	2.56	18.5877
0.12602	14.6216	2.54821		1.281	5.26366	2.562	18.6477
0.12612	14.6153	2.54802		1.282	5.26366	2.564	18.7193
0.12622	14.6089	2.54783		1.283	5.26366	2.566	18.8019
0.12632	14.6026	2.54763		1.284	5.26366	2.568	18.8947
0.12642	14.5963	2.54744		1.285	5.26366	2.57	18.9965
0.12652	14.5899	2.54725		1.286	5.26366	2.572	19.1061
0.12662	14.5836	2.54706		1.287	5.26366	2.574	19.2224
0.12672	14.5772	2.54687		1.288	5.26366	2.576	19.3438
0.12682	14.5709	2.54668		1.289	4.13235	2.578	19.4691
0.12692	14.5645	2.54649		1.29	4.05687	2.58	19.597
0.12702	14.5582	2.5463		1.291	3.67003	2.582	19.7264
0.12712	14.5518	2.54611		1.292	3.65793	2.584	19.8561
0.12722	14.5454	2.54592		1.293	2.38733	2.586	19.9855
0.12732	14.5391	2.54573		1.294	1.55571	2.588	20.1139
0.12742	14.5327	2.54554		1.295	0.95209	2.59	20.2406
0.12752	14.5263	2.54535		1.296	-1.06015	2.592	20.3654
0.12762	14.52	2.54516		1.297	-1.58518	2.594	20.4879
0.12772	14.5136	2.54497		1.298	-2.83661	2.596	20.608
0.12782	14.5072	2.54478		1.299	-2.83661	2.598	20.7254
0.12792	14.5008	2.54459		1.3	-2.83661	2.6	20.84
0.12802	14.4945	2.5444		1.301	-2.83661	2.602	20.9517
0.12812	14.4881	2.54421		1.302	-2.83661	2.604	21.06
0.12822	14.4817	2.54402		1.303	-2.83661	2.606	21.1648
0.12832	14.4753	2.54383		1.304	-2.83661	2.608	21.2656
0.12842	14.4689	2.54364		1.305	-2.83661	2.61	21.362
0.12852	14.4626	2.54345		1.306	-2.83661	2.612	21.4536
0.12862	14.4562	2.54326		1.307	-2.83661	2.614	21.5397
0.12872	14.4498	2.54307		1.308	-2.83661	2.616	21.62
0.12882	14.4434	2.54288		1.309	-2.83661	2.618	21.6939
0.12892	14.437	2.5427		1.31	-2.83661	2.62	21.7611
0.12902	14.4306	2.54251		1.311	-2.83661	2.622	21.8212
0.12912	14.4242	2.54232		1.312	-2.83661	2.624	21.8742
0.12922	14.4178	2.54213		1.313	-2.83661	2.626	21.92
0.12932	14.4114	2.54194		1.314	-2.83661	2.628	21.9586
0.12942	14.405	2.54176		1.315	-2.83661	2.63	21.9904
0.12952	14.3986	2.54157		1.316	-2.83661	2.632	22.0156
0.12962	14.3922	2.54138		1.317	-2.62592	2.634	22.0347
0.12972	14.3858	2.54119		1.318	-2.62592	2.636	22.0481
0.12982	14.3794	2.54101		1.319	-2.62592	2.638	22.0566
0.12992	14.373	2.54082		1.32	-2.62592	2.64	22.0606
0.13002	14.3666	2.54063		1.321	-2.62592	2.642	22.0607
0.13012	14.3602	2.54044		1.322	-2.62592	2.644	22.0574
0.13022	14.3538	2.54026		1.323	-1.81212	2.646	22.0514
0.13032	14.3474	2.54007		1.324	-1.58518	2.648	22.0429
0.13042	14.341	2.53988		1.325	-1.06015	2.65	22.0324
0.13052	14.3346	2.5397		1.326	-0.87785	2.652	22.0202
0.13062	14.3282	2.53951		1.327	-0.34694	2.654	22.0065
0.13072	14.3218	2.53933		1.328	0.67687	2.656	21.9917
0.13082	14.3154	2.53914		1.329	0.67687	2.658	21.9758
0.13092	14.309	2.53895		1.33	0.67687	2.66	21.9591
0.13102	14.3026	2.53877		1.331	0.67687	2.662	21.9417
0.13112	14.2962	2.53858		1.332	0.67687	2.664	21.9238
0.13122	14.2898	2.5384		1.333	0.67687	2.666	21.9056
0.13132	14.2834	2.53821		1.334	0.67687	2.668	21.8874
0.13142	14.277	2.53803		1.335	0.67687	2.67	21.8694
0.13152	14.2706	2.53784		1.336	0.67687	2.672	21.8518
0.13162	14.2642	2.53766		1.337	0.67687	2.674	21.8348
0.13172	14.2578	2.53748		1.338	0.67687	2.676	21.8189
0.13182	14.2514	2.53729		1.339	0.67687	2.678	21.8041
0.13192	14.245	2.53711		1.34	0.67687	2.68	21.7907
0.13202	14.2386	2.53692		1.341	0.67687	2.682	21.7789
0.13212	14.2322	2.53674		1.342	1.95696	2.684	21.7689
0.13222	14.2258	2.53656		1.343	2.36709	2.686	21.7606
0.13232	14.2194	2.53637		1.344	2.48347	2.688	21.7542
0.13242	14.213	2.53619		1.345	2.68014	2.69	21.7498
0.13252	14.2067	2.53601		1.346	3.0789	2.692	21.7473
0.13262	14.2003	2.53583		1.347	3.55488	2.694	21.7467
0.13272	14.1939	2.53564		1.348	3.71577	2.696	21.7481
0.13282	14.1875	2.53546		1.349	4.37141	2.698	21.7514
0.13292	14.1811	2.53528		1.35	5.03219	2.7	21.7567
0.13302	14.1747	2.5351		1.351	5.34049	2.702	21.7641
0.13312	14.1684	2.53491		1.352	5.58557	2.704	21.7737
0.13322	14.162	2.53473		1.353	5.58557	2.706	21.7856
0.13332	14.1556	2.53455		1.354	5.58557	2.708	21.7999
0.13342	14.1493	2.53437		1.355	5.58557	2.71	21.8168
0.13352	14.1429	2.53419		1.356	5.58557	2.712	21.8365
0.13362	14.1365	2.53401		1.357	5.58557	2.714	21.859
0.13372	14.1302	2.53383		1.358	5.58557	2.716	21.8845
0.13382	14.1238	2.53365		1.359	5.58557	2.718	21.9128
0.13392	14.1175	2.53347		1.36	5.58557	2.72	21.9438
0.13402	14.1111	2.53329		1.361	5.58557	2.722	21.9773
0.13412	14.1047	2.53311		1.362	5.58557	2.724	22.013
0.13422	14.0984	2.53293		1.363	5.58557	2.726	22.0502
0.13432	14.0921	2.53275		1.364	5.58557	2.728	22.0884
0.13442	14.0857	2.53257		1.365	6.22426	2.73	22.1268
0.13452	14.0794	2.53239		1.366	6.64241	2.732	22.1645
0.13462	14.0731	2.53222		1.367	8.23293	2.734	22.2005
0.13472	14.0667	2.53204		1.368	8.46812	2.736	22.2339
0.13482	14.0604	2.53186		1.369	9.74763	2.738	22.2636
0.13492	14.0541	2.53168		1.37	10.9121	2.74	22.2885
0.13502	14.0478	2.53151		1.371	11.5525	2.742	22.3077
0.13512	14.0414	2.53133		1.372	12.679	2.744	22.3202
0.13522	14.0351	2.53115		1.373	13.3563	2.746	22.3253
0.13532	14.0288	2.53097		1.374	15.2576	2.748	22.3222
0.13542	14.0226	2.5308		1.375	15.3965	2.75	22.3104
0.13552	14.0162	2.53062		1.376	15.6046	2.752	22.2895
0.13562	14.01	2.53045		1.377	17.3293	2.754	22.2593
0.13572	14.0037	2.53027		1.378	17.4771	2.756	22.2196
0.13582	13.9974	2.5301		1.379	18.7745	2.758	22.1705
0.13592	13.9911	2.52992		1.38	18.822	2.76	22.1123
0.13602	13.9849	2.52975		1.381	19.516	2.762	22.0452
0.13612	13.9786	2.52957		1.382	19.5249	2.764	21.9697
0.13622	13.9724	2.5294		1.383	19.5836	2.766	21.8864
0.13632	13.9661	2.52923		1.384	21.9328	2.768	21.7957
0.13642	13.9599	2.52905		1.385	22.2309	2.77	21.6984
0.13652	13.9537	2.52888		1.386	22.4099	2.772	21.5951
0.13662	13.9474	2.52871		1.387	23.2924	2.774	21.4866
0.13672	13.9412	2.52854		1.388	23.2924	2.776	21.3735
0.13682	13.935	2.52836		1.389	23.2924	2.778	21.2565
0.13692	13.9288	2.52819		1.39	23.2924	2.78	21.1364
0.13702	13.9226	2.52802		1.391	23.2924	2.782	21.0137
0.13712	13.9165	2.52785		1.392	23.2924	2.784	20.8893
0.13722	13.9103	2.52768		1.393	23.2924	2.786	20.7638
0.13732	13.9042	2.52751		1.394	23.2924	2.788	20.6379
0.13742	13.898	2.52734		1.395	23.2924	2.79	20.5121
0.13752	13.8919	2.52717		1.396	23.2924	2.792	20.3873
0.13762	13.8858	2.52701		1.397	23.2924	2.794	20.2639
0.13772	13.8797	2.52684		1.398	23.2924	2.796	20.1428
0.13782	13.8736	2.52667		1.399	23.2924	2.798	20.0245
0.13792	13.8675	2.52651		1.4	23.2924	2.8	19.9096
0.13802	13.8615	2.52634		1.401	23.2924	2.802	19.7989
0.13812	13.8555	2.52618		1.402	22.4099	2.804	19.6928
0.13822	13.8495	2.52601		1.403	22.2309	2.806	19.592
0.13832	13.8435	2.52585		1.404	22.2309	2.808	19.4969
0.13842	13.8375	2.52569		1.405	22.2309	2.81	19.4081
0.13852	13.8316	2.52553		1.406	22.2309	2.812	19.3259
0.13862	13.8257	2.52537		1.407	22.2309	2.814	19.2507
0.13872	13.8198	2.52521		1.408	22.2309	2.816	19.1826
0.13882	13.8139	2.52505		1.409	22.2309	2.818	19.1219
0.13892	13.8081	2.52489		1.41	22.2309	2.82	19.0685
0.13902	13.8023	2.52473		1.411	22.2309	2.822	19.0224
0.13912	13.7966	2.52458		1.412	22.2309	2.824	18.9836
0.13922	13.7909	2.52443		1.413	22.2309	2.826	18.9516
0.13932	13.7852	2.52427		1.414	21.9328	2.828	18.9262
0.13942	13.7796	2.52412		1.415	21.5166	2.83	18.9072
0.13952	13.774	2.52398		1.416	19.6261	2.832	18.894
0.13962	13.7685	2.52383		1.417	19.3337	2.834	18.8864
0.13972	13.763	2.52368		1.418	17.1917	2.836	18.8838
0.13982	13.7576	2.52354		1.419	15.9961	2.838	18.886
0.13992	13.7523	2.5234		1.42	14.1365	2.84	18.8927
0.14002	13.747	2.52326		1.421	12.7104	2.842	18.9037
0.14012	13.7418	2.52312		1.422	12.582	2.844	18.9188
0.14022	13.7367	2.52299		1.423	9.60141	2.846	18.9381
0.14032	13.7316	2.52286		1.424	9.60141	2.848	18.9616
0.14042	13.7267	2.52273		1.425	9.60141	2.85	18.9896
0.14052	13.7218	2.5226		1.426	9.60141	2.852	19.0222
0.14062	13.717	2.52248		1.427	9.60141	2.854	19.0599
0.14072	13.7123	2.52236		1.428	9.60141	2.856	19.103
0.14082	13.7077	2.52224		1.429	9.60141	2.858	19.1519
0.14092	13.7032	2.52213		1.43	9.60141	2.86	19.2069
0.14102	13.6988	2.52202		1.431	9.60141	2.862	19.2684
0.14112	13.6946	2.52191		1.432	9.60141	2.864	19.3365
0.14122	13.6904	2.52181		1.433	9.60141	2.866	19.4114
0.14132	13.6864	2.52171		1.434	9.60141	2.868	19.4931
0.14142	13.6824	2.52161		1.435	9.60141	2.87	19.5814
0.14152	13.6786	2.52152		1.436	9.60141	2.872	19.6759
0.14162	13.675	2.52143		1.437	9.60141	2.874	19.7763
0.14172	13.6714	2.52135		1.438	9.60141	2.876	19.882
0.14182	13.668	2.52127		1.439	9.60141	2.878	19.9923
0.14192	13.6647	2.5212		1.44	9.60141	2.88	20.1065
0.14202	13.6616	2.52113		1.441	10.5516	2.882	20.2238
0.14212	13.6585	2.52106		1.442	10.5516	2.884	20.3434
0.14222	13.6556	2.521		1.443	10.5516	2.886	20.4646
0.14232	13.6528	2.52094		1.444	10.5516	2.888	20.5866
0.14242	13.6502	2.52088		1.445	10.5516	2.89	20.7089
0.14252	13.6476	2.52083		1.446	10.5516	2.892	20.8307
0.14262	13.6452	2.52078		1.447	10.5516	2.894	20.9516
0.14272	13.6429	2.52074		1.448	10.5516	2.896	21.0712
0.14282	13.6407	2.5207		1.449	12.486	2.898	21.1891
0.14292	13.6386	2.52066		1.45	12.582	2.9	21.3048
0.14302	13.6366	2.52063		1.451	12.6949	2.902	21.4181
0.14312	13.6348	2.5206		1.452	12.6949	2.904	21.5284
0.14322	13.6329	2.52057		1.453	12.6949	2.906	21.6352
0.14332	13.6312	2.52055		1.454	12.6949	2.908	21.738
0.14342	13.6296	2.52052		1.455	12.6949	2.91	21.8361
0.14352	13.6281	2.5205		1.456	12.6949	2.912	21.9285
0.14362	13.6266	2.52049		1.457	12.6949	2.914	22.0143
0.14372	13.6252	2.52047		1.458	12.6949	2.916	22.0925
0.14382	13.6239	2.52046		1.459	12.6949	2.918	22.1619
0.14392	13.6226	2.52045		1.46	12.6949	2.92	22.2215
0.14402	13.6214	2.52044		1.461	12.6949	2.922	22.27
0.14412	13.6203	2.52043		1.462	12.6949	2.924	22.3065
0.14422	13.6192	2.52043		1.463	12.582	2.926	22.3302
0.14432	13.6181	2.52043		1.464	12.486	2.928	22.3405
0.14442	13.6171	2.52042		1.465	10.5516	2.93	22.337
0.14452	13.6162	2.52042		1.466	10.2681	2.932	22.3197
0.14462	13.6152	2.52042		1.467	10.1825	2.934	22.2889
0.14472	13.6144	2.52042		1.468	10.1825	2.936	22.2455
0.14482	13.6135	2.52043		1.469	10.1825	2.938	22.1904
0.14492	13.6127	2.52043		1.47	10.1825	2.94	22.125
0.14502	13.6119	2.52043		1.471	10.1825	2.942	22.0511
0.14512	13.6111	2.52044		1.472	10.1825	2.944	21.9705
0.14522	13.6104	2.52044		1.473	10.1825	2.946	21.8853
0.14532	13.6096	2.52045		1.474	10.1825	2.948	21.7978
0.14542	13.6089	2.52046		1.475	9.95894	2.95	21.7101
0.14552	13.6082	2.52047		1.476	8.22972	2.952	21.6243
0.14562	13.6075	2.52047		1.477	8.04827	2.954	21.5423
0.14572	13.6069	2.52048		1.478	6.97576	2.956	21.4659
0.14582	13.6062	2.52049		1.479	6.97576	2.958	21.3968
0.14592	13.6056	2.5205		1.48	6.97576	2.96	21.3361
0.14602	13.605	2.52051		1.481	6.97576	2.962	21.2849
0.14612	13.6044	2.52052		1.482	6.97576	2.964	21.244
0.14622	13.6038	2.52053		1.483	6.97576	2.966	21.2138
0.14632	13.6032	2.52054		1.484	6.97576	2.968	21.1947
0.14642	13.6026	2.52056		1.485	6.97576	2.97	21.187
0.14652	13.602	2.52057		1.486	6.97576	2.972	21.1905
0.14662	13.6014	2.52058		1.487	6.97576	2.974	21.2055
0.14672	13.6009	2.52059		1.488	6.97576	2.976	21.2317
0.14682	13.6003	2.5206		1.489	6.87519	2.978	21.2691
0.14692	13.5997	2.52061		1.49	6.51171	2.98	21.3176
0.14702	13.5992	2.52063		1.491	5.45913	2.982	21.3771
0.14712	13.5986	2.52064		1.492	4.42557	2.984	21.4474
0.14722	13.5981	2.52065		1.493	4.01396	2.986	21.5284
0.14732	13.5975	2.52066		1.494	1.50976	2.988	21.6197
0.14742	13.597	2.52068		1.495	0.73544	2.99	21.7209
0.14752	13.5965	2.52069		1.496	0.3937	2.992	21.8314
0.14762	13.5959	2.5207		1.497	-1.22875	2.994	21.9503
0.14772	13.5954	2.52072		1.498	-3.25829	2.996	22.0764
0.14782	13.5948	2.52073		1.499	-3.25829	2.998	22.2085
0.14792	13.5943	2.52074		1.5	-3.25829	3	22.3449
0.14802	13.5938	2.52076		1.501	-3.25829	3.002	22.4839
0.14812	13.5932	2.52077		1.502	-3.25829	3.004	22.6233
0.14822	13.5927	2.52078		1.503	-3.25829	3.006	22.7612
0.14832	13.5922	2.5208		1.504	-3.25829	3.008	22.8953
0.14842	13.5916	2.52081		1.505	-3.25829	3.01	23.0237
0.14852	13.5911	2.52082		1.506	-3.25829	3.012	23.1444
0.14862	13.5906	2.52084		1.507	-3.25829	3.014	23.2559
0.14872	13.59	2.52085		1.508	-3.25829	3.016	23.3568
0.14882	13.5895	2.52086		1.509	-3.25829	3.018	23.4463
0.14892	13.589	2.52088		1.51	-3.25829	3.02	23.5239
0.14902	13.5885	2.52089		1.511	-3.25829	3.022	23.5899
0.14912	13.5879	2.5209		1.512	-3.25829	3.024	23.6447
0.14922	13.5874	2.52092		1.513	-3.25829	3.026	23.6895
0.14932	13.5869	2.52093		1.514	-3.25829	3.028	23.7258
0.14942	13.5863	2.52095		1.515	-3.25829	3.03	23.7555
0.14952	13.5858	2.52096		1.516	-3.25829	3.032	23.7806
0.14962	13.5853	2.52097		1.517	-2.63815	3.034	23.8035
0.14972	13.5847	2.52099		1.518	-2.63815	3.036	23.8263
0.14982	13.5842	2.521		1.519	-2.63815	3.038	23.8514
0.14992	13.5837	2.52101		1.52	-2.63815	3.04	23.8806
0.15002	13.5831	2.52103		1.521	-2.63815	3.042	23.9157
0.15012	13.5826	2.52104		1.522	-2.63815	3.044	23.9581
0.15022	13.582	2.52105		1.523	-1.4559	3.046	24.0087
0.15032	13.5815	2.52107		1.524	-1.33586	3.048	24.0681
0.15042	13.581	2.52108		1.525	-1.22875	3.05	24.1364
0.15052	13.5804	2.52109		1.526	-0.36691	3.052	24.2132
0.15062	13.5799	2.52111		1.527	0.3937	3.054	24.2982
0.15072	13.5793	2.52112		1.528	1.17565	3.056	24.3905
0.15082	13.5788	2.52114		1.529	1.17565	3.058	24.489
0.15092	13.5782	2.52115		1.53	1.17565	3.06	24.5928
0.15102	13.5777	2.52116		1.531	1.17565	3.062	24.7008
0.15112	13.5771	2.52118		1.532	1.17565	3.064	24.8122
0.15122	13.5766	2.52119		1.533	1.17565	3.066	24.9261
0.15132	13.5761	2.5212		1.534	1.17565	3.068	25.042
0.15142	13.5755	2.52122		1.535	1.17565	3.07	25.1595
0.15152	13.5749	2.52123		1.536	1.17565	3.072	25.2786
0.15162	13.5744	2.52124		1.537	1.17565	3.074	25.3994
0.15172	13.5738	2.52126		1.538	1.17565	3.076	25.5221
0.15182	13.5733	2.52127		1.539	1.17565	3.078	25.6471
0.15192	13.5727	2.52128		1.54	1.17565	3.08	25.7749
0.15202	13.5722	2.5213		1.541	1.17565	3.082	25.9058
0.15212	13.5716	2.52131		1.542	1.50651	3.084	26.0403
0.15222	13.5711	2.52132		1.543	2.34549	3.086	26.1785
0.15232	13.5705	2.52134		1.544	4.22457	3.088	26.3204
0.15242	13.5699	2.52135		1.545	4.6063	3.09	26.4658
0.15252	13.5694	2.52136		1.546	5.31999	3.092	26.6141
0.15262	13.5688	2.52138		1.547	7.51181	3.094	26.7647
0.15272	13.5683	2.52139		1.548	7.76801	3.096	26.9168
0.15282	13.5677	2.5214		1.549	7.9659	3.098	27.0691
0.15292	13.5671	2.52142		1.55	8.20599	3.1	27.2207
0.15302	13.5666	2.52143		1.551	8.36107	3.102	27.3703
0.15312	13.566	2.52144		1.552	8.46819	3.104	27.5169
0.15322	13.5654	2.52146		1.553	9.23491	3.106	27.6594
0.15332	13.5648	2.52147		1.554	9.23491	3.108	27.797
0.15342	13.5643	2.52148		1.555	9.23491	3.11	27.9293
0.15352	13.5637	2.5215		1.556	9.23491	3.112	28.0557
0.15362	13.5631	2.52151		1.557	9.23491	3.114	28.1763
0.15372	13.5625	2.52152		1.558	9.23491	3.116	28.2912
0.15382	13.562	2.52154		1.559	9.23491	3.118	28.4009
0.15392	13.5614	2.52155		1.56	9.23491	3.12	28.5057
0.15402	13.5608	2.52156		1.561	9.23491	3.122	28.6064
0.15412	13.5602	2.52158		1.562	9.23491	3.124	28.7035
0.15422	13.5597	2.52159		1.563	9.23491	3.126	28.7976
0.15432	13.5591	2.5216		1.564	9.61954	3.128	28.8888
0.15442	13.5585	2.52161		1.565	10.8452	3.13	28.9772
0.15452	13.5579	2.52163		1.566	11.0489	3.132	29.0625
0.15462	13.5573	2.52164		1.567	11.2862	3.134	29.1441
0.15472	13.5567	2.52165		1.568	13.3031	3.136	29.2206
0.15482	13.5562	2.52167		1.569	13.594	3.138	29.2907
0.15492	13.5556	2.52168		1.57	14.0321	3.14	29.3524
0.15502	13.555	2.52169		1.571	15.4842	3.142	29.4035
0.15512	13.5544	2.52171		1.572	16.7686	3.144	29.4413
0.15522	13.5538	2.52172		1.573	16.8915	3.146	29.4633
0.15532	13.5532	2.52173		1.574	17.6356	3.148	29.4668
0.15542	13.5526	2.52174		1.575	19.2663	3.15	29.449
0.15552	13.552	2.52176		1.576	19.5674	3.152	29.4076
0.15562	13.5514	2.52177		1.577	20.43	3.154	29.3402
0.15572	13.5508	2.52178		1.578	21.033	3.156	29.2451
0.15582	13.5502	2.5218		1.579	21.1065	3.158	29.1211
0.15592	13.5496	2.52181		1.58	22.1078	3.16	28.9672
0.15602	13.549	2.52182		1.581	22.1103	3.162	28.7831
0.15612	13.5484	2.52184		1.582	22.4635	3.164	28.5692
0.15622	13.5478	2.52185		1.583	24.4032	3.166	28.326
0.15632	13.5472	2.52186		1.584	25.5625	3.168	28.0549
0.15642	13.5466	2.52187		1.585	25.8072	3.17	27.7575
0.15652	13.546	2.52189		1.586	26.1064	3.172	27.4355
0.15662	13.5454	2.5219		1.587	26.8043	3.174	27.091
0.15672	13.5448	2.52191		1.588	26.8043	3.176	26.7263
0.15682	13.5442	2.52192		1.589	26.8043	3.178	26.3434
0.15692	13.5435	2.52194		1.59	26.8043	3.18	25.9445
0.15702	13.5429	2.52195		1.591	26.8043	3.182	25.5316
0.15712	13.5423	2.52196		1.592	26.8043	3.184	25.1065
0.15722	13.5417	2.52198		1.593	26.8043	3.186	24.6709
0.15732	13.5411	2.52199		1.594	26.8043	3.188	24.2261
0.15742	13.5404	2.522		1.595	26.8043	3.19	23.7734
0.15752	13.5398	2.52201		1.596	26.8043	3.192	23.3142
0.15762	13.5392	2.52203		1.597	26.8043	3.194	22.8496
0.15772	13.5386	2.52204		1.598	26.8043	3.196	22.3807
0.15782	13.538	2.52205		1.599	26.8043	3.198	21.909
0.15792	13.5373	2.52206		1.6	26.8043	3.2	21.4357
0.15802	13.5367	2.52208		1.601	26.8043	3.202	20.9627
0.15812	13.5361	2.52209		1.602	26.1064	3.204	20.4919
0.15822	13.5355	2.5221		1.603	25.8072	3.206	20.0255
0.15832	13.5348	2.52211		1.604	25.8072	3.208	19.566
0.15842	13.5342	2.52213		1.605	25.8072	3.21	19.1161
0.15852	13.5336	2.52214		1.606	25.8072	3.212	18.6789
0.15862	13.5329	2.52215		1.607	25.8072	3.214	18.2571
0.15872	13.5323	2.52216		1.608	25.8072	3.216	17.8541
0.15882	13.5317	2.52218		1.609	25.8072	3.218	17.4725
0.15892	13.531	2.52219		1.61	25.8072	3.22	17.1153
0.15902	13.5304	2.5222		1.611	25.8072	3.222	16.7847
0.15912	13.5297	2.52221		1.612	25.8072	3.224	16.483
0.15922	13.5291	2.52223		1.613	25.8072	3.226	16.2115
0.15932	13.5284	2.52224		1.614	25.5625	3.228	15.9713
0.15942	13.5278	2.52225		1.615	23.7018	3.23	15.763
0.15952	13.5272	2.52226		1.616	23.332	3.232	15.5864
0.15962	13.5265	2.52228		1.617	22.3348	3.234	15.4409
0.15972	13.5259	2.52229		1.618	19.8331	3.236	15.3255
0.15982	13.5252	2.5223		1.619	18.1766	3.238	15.2386
0.15992	13.5246	2.52231		1.62	17.934	3.24	15.1786
0.16002	13.5239	2.52232		1.621	16.4765	3.242	15.1436
0.16012	13.5233	2.52234		1.622	13.474	3.244	15.1315
0.16022	13.5226	2.52235		1.623	13.4411	3.246	15.1404
0.16032	13.5219	2.52236		1.624	12.8991	3.248	15.1686
0.16042	13.5213	2.52237		1.625	12.8991	3.25	15.2144
0.16052	13.5206	2.52238		1.626	12.8991	3.252	15.2765
0.16062	13.52	2.5224		1.627	12.8991	3.254	15.3539
0.16072	13.5193	2.52241		1.628	12.8991	3.256	15.4459
0.16082	13.5186	2.52242		1.629	12.8991	3.258	15.5522
0.16092	13.518	2.52243		1.63	12.8991	3.26	15.6725
0.16102	13.5173	2.52245		1.631	12.8991	3.262	15.8068
0.16112	13.5166	2.52246		1.632	12.8991	3.264	15.9553
0.16122	13.516	2.52247		1.633	12.8991	3.266	16.1181
0.16132	13.5153	2.52248		1.634	12.8991	3.268	16.2952
0.16142	13.5146	2.52249		1.635	12.8991	3.27	16.4864
0.16152	13.514	2.52251		1.636	12.8991	3.272	16.6913
0.16162	13.5133	2.52252		1.637	12.8991	3.274	16.9094
0.16172	13.5126	2.52253		1.638	12.8991	3.276	17.1396
0.16182	13.5119	2.52254		1.639	12.8991	3.278	17.3807
0.16192	13.5113	2.52255		1.64	12.8991	3.28	17.6311
0.16202	13.5106	2.52256		1.641	12.2055	3.282	17.889
0.16212	13.5099	2.52258		1.642	12.2055	3.284	18.1522
0.16222	13.5092	2.52259		1.643	12.2055	3.286	18.4187
0.16232	13.5085	2.5226		1.644	12.2055	3.288	18.6862
0.16242	13.5078	2.52261		1.645	12.2055	3.29	18.9525
0.16252	13.5071	2.52262		1.646	12.2055	3.292	19.2155
0.16262	13.5065	2.52264		1.647	12.2055	3.294	19.4732
0.16272	13.5058	2.52265		1.648	12.2055	3.296	19.7238
0.16282	13.5051	2.52266		1.649	13.2248	3.298	19.966
0.16292	13.5044	2.52267		1.65	13.4411	3.3	20.1985
0.16302	13.5037	2.52268		1.651	13.474	3.302	20.4203
0.16312	13.503	2.52269		1.652	14.6968	3.304	20.6307
0.16322	13.5023	2.52271		1.653	14.6968	3.306	20.8291
0.16332	13.5016	2.52272		1.654	14.6968	3.308	21.0153
0.16342	13.5009	2.52273		1.655	14.6968	3.31	21.1889
0.16352	13.5002	2.52274		1.656	14.6968	3.312	21.3498
0.16362	13.4995	2.52275		1.657	14.6968	3.314	21.4978
0.16372	13.4988	2.52276		1.658	14.6968	3.316	21.6329
0.16382	13.4981	2.52278		1.659	14.6968	3.318	21.7546
0.16392	13.4974	2.52279		1.66	14.6968	3.32	21.8629
0.16402	13.4967	2.5228		1.661	14.6968	3.322	21.9575
0.16412	13.496	2.52281		1.662	14.6968	3.324	22.0381
0.16422	13.4952	2.52282		1.663	13.474	3.326	22.1046
0.16432	13.4945	2.52283		1.664	13.2248	3.328	22.1567
0.16442	13.4938	2.52284		1.665	12.2055	3.33	22.1945
0.16452	13.4931	2.52286		1.666	11.973	3.332	22.2183
0.16462	13.4924	2.52287		1.667	11.4831	3.334	22.2284
0.16472	13.4916	2.52288		1.668	11.0099	3.336	22.2258
0.16482	13.4909	2.52289		1.669	10.723	3.338	22.2112
0.16492	13.4902	2.5229		1.67	10.723	3.34	22.1863
0.16502	13.4895	2.52291		1.671	10.723	3.342	22.1526
0.16512	13.4887	2.52292		1.672	10.723	3.344	22.1121
0.16522	13.488	2.52293		1.673	10.723	3.346	22.067
0.16532	13.4873	2.52295		1.674	10.723	3.348	22.0196
0.16542	13.4866	2.52296		1.675	9.69497	3.35	21.9723
0.16552	13.4858	2.52297		1.676	8.74168	3.352	21.9277
0.16562	13.4851	2.52298		1.677	8.01302	3.354	21.888
0.16572	13.4844	2.52299		1.678	7.41564	3.356	21.8555
0.16582	13.4836	2.523		1.679	7.41564	3.358	21.8321
0.16592	13.4829	2.52301		1.68	7.41564	3.36	21.8195
0.16602	13.4821	2.52302		1.681	7.41564	3.362	21.8191
0.16612	13.4814	2.52304		1.682	7.41564	3.364	21.8317
0.16622	13.4807	2.52305		1.683	7.41564	3.366	21.858
0.16632	13.4799	2.52306		1.684	7.41564	3.368	21.8981
0.16642	13.4792	2.52307		1.685	7.41564	3.37	21.9519
0.16652	13.4784	2.52308		1.686	7.41564	3.372	22.0188
0.16662	13.4777	2.52309		1.687	7.41564	3.374	22.0981
0.16672	13.4769	2.5231		1.688	7.41564	3.376	22.1887
0.16682	13.4762	2.52311		1.689	7.03815	3.378	22.2894
0.16692	13.4754	2.52312		1.69	6.96253	3.38	22.3991
0.16702	13.4746	2.52313		1.691	6.83466	3.382	22.5163
0.16712	13.4739	2.52314		1.692	5.79431	3.384	22.6396
0.16722	13.4731	2.52316		1.693	5.16521	3.386	22.7677
0.16732	13.4724	2.52317		1.694	2.53178	3.388	22.8992
0.16742	13.4716	2.52318		1.695	2.46633	3.39	23.033
0.16752	13.4708	2.52319		1.696	2.45955	3.392	23.1677
0.16762	13.4701	2.5232		1.697	-0.02658	3.394	23.3023
0.16772	13.4693	2.52321		1.698	-0.92782	3.396	23.4357
0.16782	13.4685	2.52322		1.699	-0.92782	3.398	23.5669
0.16792	13.4677	2.52323		1.7	-0.92782	3.4	23.6949
0.16802	13.467	2.52324		1.701	-0.92782	3.402	23.8188
0.16812	13.4662	2.52325		1.702	-0.92782	3.404	23.9378
0.16822	13.4654	2.52326		1.703	-0.92782	3.406	24.051
0.16832	13.4646	2.52327		1.704	-0.92782	3.408	24.1577
0.16842	13.4638	2.52328		1.705	-0.92782	3.41	24.2571
0.16852	13.4631	2.52329		1.706	-0.92782	3.412	24.3485
0.16862	13.4623	2.5233		1.707	-0.92782	3.414	24.4315
0.16872	13.4615	2.52332		1.708	-0.92782	3.416	24.5055
0.16882	13.4607	2.52333		1.709	-0.92782	3.418	24.5703
0.16892	13.4599	2.52334		1.71	-0.92782	3.42	24.6255
0.16902	13.4591	2.52335		1.711	-0.92782	3.422	24.6711
0.16912	13.4583	2.52336		1.712	-0.92782	3.424	24.7071
0.16922	13.4575	2.52337		1.713	-0.92782	3.426	24.7335
0.16932	13.4567	2.52338		1.714	-0.92782	3.428	24.7508
0.16942	13.4559	2.52339		1.715	-0.92782	3.43	24.759
0.16952	13.4551	2.5234		1.716	-0.92782	3.432	24.7586
0.16962	13.4543	2.52341		1.717	-0.03088	3.434	24.7499
0.16972	13.4535	2.52342		1.718	-0.03088	3.436	24.7333
0.16982	13.4527	2.52343		1.719	-0.03088	3.438	24.7091
0.16992	13.4519	2.52344		1.72	-0.03088	3.44	24.6775
0.17002	13.4511	2.52345		1.721	-0.03088	3.442	24.6388
0.17012	13.4503	2.52346		1.722	-0.03088	3.444	24.5929
0.17022	13.4494	2.52347		1.723	-0.02658	3.446	24.5399
0.17032	13.4486	2.52348		1.724	1.34969	3.448	24.4796
0.17042	13.4478	2.52349		1.725	1.97066	3.45	24.4119
0.17052	13.447	2.5235		1.726	2.01775	3.452	24.3365
0.17062	13.4461	2.52351		1.727	2.45955	3.454	24.2533
0.17072	13.4453	2.52352		1.728	2.46633	3.456	24.1618
0.17082	13.4445	2.52353		1.729	2.46633	3.458	24.062
0.17092	13.4437	2.52354		1.73	2.46633	3.46	23.9538
0.17102	13.4428	2.52355		1.731	2.46633	3.462	23.837
0.17112	13.442	2.52356		1.732	2.46633	3.464	23.712
0.17122	13.4412	2.52357		1.733	2.46633	3.466	23.5789
0.17132	13.4403	2.52358		1.734	2.46633	3.468	23.4382
0.17142	13.4395	2.52359		1.735	2.46633	3.47	23.2907
0.17152	13.4386	2.5236		1.736	2.46633	3.472	23.1373
0.17162	13.4378	2.52361		1.737	2.46633	3.474	22.9789
0.17172	13.4369	2.52362		1.738	2.46633	3.476	22.8168
0.17182	13.4361	2.52363		1.739	2.46633	3.478	22.6524
0.17192	13.4352	2.52364		1.74	2.46633	3.48	22.4872
0.17202	13.4344	2.52365		1.741	4.18736	3.482	22.3229
0.17212	13.4335	2.52366		1.742	4.51797	3.484	22.1611
0.17222	13.4327	2.52367		1.743	4.55337	3.486	22.0036
0.17232	13.4318	2.52367		1.744	7.2351	3.488	21.8522
0.17242	13.4309	2.52368		1.745	7.303	3.49	21.7087
0.17252	13.4301	2.52369		1.746	7.48632	3.492	21.575
0.17262	13.4292	2.5237		1.747	8.65716	3.494	21.4528
0.17272	13.4284	2.52371		1.748	8.84554	3.496	21.3439
0.17282	13.4275	2.52372		1.749	9.26117	3.498	21.2499
0.17292	13.4266	2.52373		1.75	9.74398	3.5	21.1726
0.17302	13.4257	2.52374		1.751	10.1878	3.502	21.1135
0.17312	13.4248	2.52375		1.752	10.3041	3.504	21.0741
0.17322	13.424	2.52376		1.753	10.5923	3.506	21.0558
0.17332	13.4231	2.52377		1.754	10.5923	3.508	21.0598
0.17342	13.4222	2.52378		1.755	10.5923	3.51	21.0873
0.17352	13.4213	2.52379		1.756	10.5923	3.512	21.1391
0.17362	13.4204	2.5238		1.757	10.5923	3.514	21.2161
0.17372	13.4195	2.52381		1.758	10.5923	3.516	21.3189
0.17382	13.4186	2.52381		1.759	10.5923	3.518	21.4476
0.17392	13.4177	2.52382		1.76	10.5923	3.52	21.6023
0.17402	13.4169	2.52383		1.761	10.5923	3.522	21.7828
0.17412	13.416	2.52384		1.762	10.5923	3.524	21.9886
0.17422	13.4151	2.52385		1.763	10.5923	3.526	22.2188
0.17432	13.4141	2.52386		1.764	10.6916	3.528	22.4723
0.17442	13.4132	2.52387		1.765	11.2277	3.53	22.7477
0.17452	13.4123	2.52388		1.766	12.9317	3.532	23.0432
0.17462	13.4114	2.52389		1.767	13.1379	3.534	23.357
0.17472	13.4105	2.52389		1.768	13.6845	3.536	23.6869
0.17482	13.4096	2.5239		1.769	15.2922	3.538	24.0306
0.17492	13.4087	2.52391		1.77	15.9139	3.54	24.3856
0.17502	13.4077	2.52392		1.771	16.5784	3.542	24.7494
0.17512	13.4068	2.52393		1.772	17.4967	3.544	25.1195
0.17522	13.4059	2.52394		1.773	19.1047	3.546	25.4933
0.17532	13.405	2.52395		1.774	19.524	3.548	25.8684
0.17542	13.404	2.52396		1.775	19.5587	3.55	26.2423
0.17552	13.4031	2.52396		1.776	21.1194	3.552	26.6129
0.17562	13.4022	2.52397		1.777	21.2986	3.554	26.9778
0.17572	13.4012	2.52398		1.778	22.5143	3.556	27.3353
0.17582	13.4003	2.52399		1.779	22.5622	3.558	27.6835
0.17592	13.3993	2.524		1.78	23.2239	3.56	28.0208
0.17602	13.3984	2.52401		1.781	23.2298	3.562	28.3457
0.17612	13.3974	2.52401		1.782	23.6079	3.564	28.6569
0.17622	13.3965	2.52402		1.783	27.9802	3.566	28.9531
0.17632	13.3955	2.52403		1.784	31.8104	3.568	29.233
0.17642	13.3946	2.52404		1.785	31.9814	3.57	29.4958
0.17652	13.3936	2.52405		1.786	32.4174	3.572	29.7401
0.17662	13.3926	2.52406		1.787	32.4174	3.574	29.9651
0.17672	13.3917	2.52406		1.788	32.4174	3.576	30.1695
0.17682	13.3907	2.52407		1.789	32.4174	3.578	30.3523
0.17692	13.3897	2.52408		1.79	32.4174	3.58	30.5125
0.17702	13.3887	2.52409		1.791	32.4174	3.582	30.6487
0.17712	13.3878	2.5241		1.792	32.4174	3.584	30.7601
0.17722	13.3868	2.5241		1.793	32.4174	3.586	30.8456
0.17732	13.3858	2.52411		1.794	32.4174	3.588	30.9041
0.17742	13.3848	2.52412		1.795	32.4174	3.59	30.9348
0.17752	13.3838	2.52413		1.796	32.4174	3.592	30.9369
0.17762	13.3828	2.52413		1.797	32.4174	3.594	30.91
0.17772	13.3819	2.52414		1.798	32.4174	3.596	30.8536
0.17782	13.3809	2.52415		1.799	32.4174	3.598	30.7676
0.17792	13.3799	2.52416		1.8	32.4174	3.6	30.6521
0.17802	13.3789	2.52417		1.801	32.4174	3.602	30.5076
0.17812	13.3779	2.52417		1.802	32.0196	3.604	30.3346
0.17822	13.3768	2.52418		1.803	31.9814	3.606	30.134
0.17832	13.3758	2.52419		1.804	31.8104	3.608	29.907
0.17842	13.3748	2.5242		1.805	30.1157	3.61	29.6547
0.17852	13.3738	2.5242		1.806	30.1157	3.612	29.3785
0.17862	13.3728	2.52421		1.807	30.1157	3.614	29.0801
0.17872	13.3718	2.52422		1.808	30.1157	3.616	28.7609
0.17882	13.3707	2.52423		1.809	30.1157	3.618	28.4225
0.17892	13.3697	2.52423		1.81	30.1157	3.62	28.0664
0.17902	13.3687	2.52424		1.811	30.1157	3.622	27.6943
0.17912	13.3676	2.52425		1.812	30.1157	3.624	27.3075
0.17922	13.3666	2.52425		1.813	27.5478	3.626	26.9074
0.17932	13.3656	2.52426		1.814	26.5954	3.628	26.4952
0.17942	13.3645	2.52427		1.815	26.1615	3.63	26.0724
0.17952	13.3635	2.52428		1.816	24.2457	3.632	25.64
0.17962	13.3624	2.52428		1.817	22.525	3.634	25.1994
0.17972	13.3614	2.52429		1.818	20.8647	3.636	24.7518
0.17982	13.3603	2.5243		1.819	20.3056	3.638	24.2987
0.17992	13.3592	2.5243		1.82	18.1278	3.64	23.8417
0.18002	13.3582	2.52431		1.821	17.6293	3.642	23.3825
0.18012	13.3571	2.52432		1.822	14.7496	3.644	22.9231
0.18022	13.356	2.52432		1.823	14.7207	3.646	22.4657
0.18032	13.355	2.52433		1.824	14.3026	3.648	22.0128
0.18042	13.3539	2.52434		1.825	14.3026	3.65	21.5669
0.18052	13.3528	2.52434		1.826	14.3026	3.652	21.131
0.18062	13.3517	2.52435		1.827	14.3026	3.654	20.708
0.18072	13.3506	2.52436		1.828	14.3026	3.656	20.301
0.18082	13.3496	2.52436		1.829	14.3026	3.658	19.9129
0.18092	13.3485	2.52437		1.83	14.3026	3.66	19.5468
0.18102	13.3474	2.52438		1.831	14.3026	3.662	19.2055
0.18112	13.3463	2.52438		1.832	14.3026	3.664	18.8914
0.18122	13.3452	2.52439		1.833	14.3026	3.666	18.6067
0.18132	13.3441	2.52439		1.834	14.3026	3.668	18.3534
0.18142	13.343	2.5244		1.835	14.3026	3.67	18.1328
0.18152	13.3418	2.52441		1.836	14.3026	3.672	17.9459
0.18162	13.3407	2.52441		1.837	14.3026	3.674	17.793
0.18172	13.3396	2.52442		1.838	14.3026	3.676	17.6742
0.18182	13.3385	2.52443		1.839	14.3026	3.678	17.589
0.18192	13.3373	2.52443		1.84	14.3026	3.68	17.5364
0.18202	13.3362	2.52444		1.841	14.3026	3.682	17.5154
0.18212	13.3351	2.52444		1.842	14.6175	3.684	17.5242
0.18222	13.3339	2.52445		1.843	14.6175	3.686	17.5612
0.18232	13.3328	2.52445		1.844	14.6175	3.688	17.6244
0.18242	13.3316	2.52446		1.845	14.6175	3.69	17.7119
0.18252	13.3305	2.52447		1.846	14.6175	3.692	17.8215
0.18262	13.3293	2.52447		1.847	14.6175	3.694	17.9514
0.18272	13.3282	2.52448		1.848	14.7496	3.696	18.0995
0.18282	13.327	2.52448		1.849	15.2023	3.698	18.2639
0.18292	13.3259	2.52449		1.85	16.8062	3.7	18.443
0.18302	13.3247	2.52449		1.851	16.9777	3.702	18.635
0.18312	13.3235	2.5245		1.852	17.4607	3.704	18.8385
0.18322	13.3223	2.5245		1.853	17.4607	3.706	19.052
0.18332	13.3212	2.52451		1.854	17.4607	3.708	19.2741
0.18342	13.32	2.52451		1.855	17.4607	3.71	19.5036
0.18352	13.3188	2.52452		1.856	17.4607	3.712	19.7391
0.18362	13.3176	2.52452		1.857	17.4607	3.714	19.9796
0.18372	13.3164	2.52453		1.858	17.4607	3.716	20.2238
0.18382	13.3152	2.52453		1.859	17.4607	3.718	20.4707
0.18392	13.314	2.52454		1.86	17.4607	3.72	20.7193
0.18402	13.3128	2.52454		1.861	17.4607	3.722	20.9686
0.18412	13.3116	2.52455		1.862	16.9777	3.724	21.2177
0.18422	13.3104	2.52455		1.863	16.8062	3.726	21.4659
0.18432	13.3091	2.52456		1.864	16.4877	3.728	21.7127
0.18442	13.3079	2.52456		1.865	15.2023	3.73	21.9577
0.18452	13.3067	2.52457		1.866	14.7496	3.732	22.2006
0.18462	13.3055	2.52457		1.867	14.6175	3.734	22.4414
0.18472	13.3042	2.52458		1.868	14.3026	3.736	22.6803
0.18482	13.303	2.52458		1.869	14.3026	3.738	22.9175
0.18492	13.3017	2.52459		1.87	14.3026	3.74	23.1537
0.18502	13.3005	2.52459		1.871	14.3026	3.742	23.3892
0.18512	13.2992	2.52459		1.872	14.3026	3.744	23.6248
0.18522	13.298	2.5246		1.873	14.3026	3.746	23.8611
0.18532	13.2967	2.5246		1.874	14.3026	3.748	24.0985
0.18542	13.2954	2.52461		1.875	13.4192	3.75	24.3377
0.18552	13.2942	2.52461		1.876	12.9835	3.752	24.5788
0.18562	13.2929	2.52462		1.877	12.2425	3.754	24.8219
0.18572	13.2916	2.52462		1.878	12.0429	3.756	25.0668
0.18582	13.2903	2.52462		1.879	12.0107	3.758	25.3131
0.18592	13.289	2.52463		1.88	12.0107	3.76	25.56
0.18602	13.2877	2.52463		1.881	12.0107	3.762	25.8064
0.18612	13.2864	2.52463		1.882	12.0107	3.764	26.0509
0.18622	13.2851	2.52464		1.883	12.0107	3.766	26.2921
0.18632	13.2838	2.52464		1.884	12.0107	3.768	26.528
0.18642	13.2825	2.52464		1.885	12.0107	3.77	26.7567
0.18652	13.2812	2.52465		1.886	12.0107	3.772	26.9762
0.18662	13.2798	2.52465		1.887	11.7598	3.774	27.1841
0.18672	13.2785	2.52465		1.888	10.7951	3.776	27.3785
0.18682	13.2772	2.52466		1.889	9.66548	3.778	27.5573
0.18692	13.2759	2.52466		1.89	8.29734	3.78	27.7184
0.18702	13.2745	2.52466		1.891	7.50068	3.782	27.8602
0.18712	13.2731	2.52467		1.892	6.6715	3.784	27.9811
0.18722	13.2718	2.52467		1.893	5.63688	3.786	28.0798
0.18732	13.2704	2.52467		1.894	3.40736	3.788	28.1552
0.18742	13.2691	2.52468		1.895	3.08329	3.79	28.2067
0.18752	13.2677	2.52468		1.896	3.00531	3.792	28.2338
0.18762	13.2663	2.52468		1.897	0.59071	3.794	28.2364
0.18772	13.265	2.52468		1.898	0.07467	3.796	28.2147
0.18782	13.2636	2.52469		1.899	0.07467	3.798	28.1692
0.18792	13.2622	2.52469		1.9	0.07467	3.8	28.1007
0.18802	13.2608	2.52469		1.901	0.07467	3.802	28.0103
0.18812	13.2594	2.52469		1.902	0.07467	3.804	27.8992
0.18822	13.258	2.5247		1.903	0.07467	3.806	27.7691
0.18832	13.2566	2.5247		1.904	0.07467	3.808	27.6216
0.18842	13.2552	2.5247		1.905	0.07467	3.81	27.4587
0.18852	13.2537	2.5247		1.906	0.07467	3.812	27.2826
0.18862	13.2523	2.5247		1.907	0.07467	3.814	27.0955
0.18872	13.2509	2.52471		1.908	0.07467	3.816	26.8998
0.18882	13.2494	2.52471		1.909	0.07467	3.818	26.6978
0.18892	13.248	2.52471		1.91	0.07467	3.82	26.4921
0.18902	13.2465	2.52471		1.911	0.07467	3.822	26.2853
0.18912	13.2451	2.52471		1.912	0.07467	3.824	26.08
0.18922	13.2436	2.52471		1.913	0.07467	3.826	25.8785
0.18932	13.2422	2.52472		1.914	0.07467	3.828	25.6836
0.18942	13.2407	2.52472		1.915	0.07467	3.83	25.4975
0.18952	13.2392	2.52472		1.916	0.07467	3.832	25.3227
0.18962	13.2377	2.52472		1.917	0.59071	3.834	25.1613
0.18972	13.2363	2.52472		1.918	0.59071	3.836	25.0156
0.18982	13.2348	2.52472		1.919	0.59071	3.838	24.8873
0.18992	13.2332	2.52472		1.92	0.59071	3.84	24.7784
0.19002	13.2317	2.52472		1.921	0.6425	3.842	24.6903
0.19012	13.2302	2.52473		1.922	1.66822	3.844	24.6246
0.19022	13.2287	2.52473		1.923	2.13478	3.846	24.5823
0.19032	13.2272	2.52473		1.924	2.38289	3.848	24.5643
0.19042	13.2257	2.52473		1.925	3.00531	3.85	24.5713
0.19052	13.2241	2.52473		1.926	3.40736	3.852	24.6037
0.19062	13.2226	2.52473		1.927	3.54885	3.854	24.6615
0.19072	13.221	2.52473		1.928	4.21804	3.856	24.7446
0.19082	13.2195	2.52473		1.929	4.21804	3.858	24.8525
0.19092	13.2179	2.52473		1.93	4.21804	3.86	24.9844
0.19102	13.2163	2.52473		1.931	4.21804	3.862	25.1392
0.19112	13.2148	2.52473		1.932	4.21804	3.864	25.3157
0.19122	13.2132	2.52473		1.933	4.21804	3.866	25.5123
0.19132	13.2116	2.52473		1.934	4.21804	3.868	25.7273
0.19142	13.21	2.52473		1.935	4.21804	3.87	25.9588
0.19152	13.2084	2.52473		1.936	4.21804	3.872	26.2049
0.19162	13.2068	2.52473		1.937	4.21804	3.874	26.4635
0.19172	13.2052	2.52473		1.938	4.21804	3.876	26.7327
0.19182	13.2035	2.52473		1.939	4.21804	3.878	27.0106
0.19192	13.2019	2.52473		1.94	4.21804	3.88	27.2953
0.19202	13.2003	2.52472		1.941	5.19721	3.882	27.5852
0.19212	13.1986	2.52472		1.942	5.87946	3.884	27.8789
0.19222	13.197	2.52472		1.943	6.76704	3.886	28.1751
0.19232	13.1953	2.52472		1.944	8.20528	3.888	28.4728
0.19242	13.1936	2.52472		1.945	8.50129	3.89	28.7713
0.19252	13.192	2.52472		1.946	9.6272	3.892	29.07
0.19262	13.1903	2.52472		1.947	10.4106	3.894	29.3685
0.19272	13.1886	2.52472		1.948	10.4767	3.896	29.6665
0.19282	13.1869	2.52472		1.949	11.0754	3.898	29.9639
0.19292	13.1852	2.52471		1.95	11.2223	3.9	30.2605
0.19302	13.1835	2.52471		1.951	11.2366	3.902	30.5562
0.19312	13.1818	2.52471		1.952	11.3466	3.904	30.8508
0.19322	13.1801	2.52471		1.953	12.3547	3.906	31.144
0.19332	13.1783	2.52471		1.954	12.3547	3.908	31.4352
0.19342	13.1766	2.5247		1.955	12.3547	3.91	31.7239
0.19352	13.1749	2.5247		1.956	12.3547	3.912	32.0093
0.19362	13.1731	2.5247		1.957	12.3547	3.914	32.2904
0.19372	13.1713	2.5247		1.958	12.3547	3.916	32.5662
0.19382	13.1696	2.52469		1.959	12.3547	3.918	32.8355
0.19392	13.1678	2.52469		1.96	12.3547	3.92	33.0971
0.19402	13.166	2.52469		1.961	12.3547	3.922	33.3497
0.19412	13.1642	2.52469		1.962	12.3547	3.924	33.5921
0.19422	13.1624	2.52468		1.963	12.3547	3.926	33.8232
0.19432	13.1606	2.52468		1.964	12.6248	3.928	34.042
0.19442	13.1588	2.52468		1.965	13.0449	3.93	34.2475
0.19452	13.157	2.52467		1.966	14.0972	3.932	34.4389
0.19462	13.1551	2.52467		1.967	15.5457	3.934	34.6157
0.19472	13.1533	2.52467		1.968	15.5783	3.936	34.7771
0.19482	13.1514	2.52466		1.969	16.1263	3.938	34.9228
0.19492	13.1496	2.52466		1.97	18.2522	3.94	35.0522
0.19502	13.1477	2.52465		1.971	18.3108	3.942	35.1648
0.19512	13.1458	2.52465		1.972	18.7733	3.944	35.2601
0.19522	13.1439	2.52465		1.973	20.2836	3.946	35.3374
0.19532	13.142	2.52464		1.974	20.6612	3.948	35.3957
0.19542	13.1401	2.52464		1.975	22.0407	3.95	35.4341
0.19552	13.1382	2.52463		1.976	22.4954	3.952	35.4515
0.19562	13.1363	2.52463		1.977	22.6064	3.954	35.4463
0.19572	13.1344	2.52462		1.978	23.3663	3.956	35.4171
0.19582	13.1324	2.52462		1.979	23.7152	3.958	35.3623
0.19592	13.1305	2.52461		1.98	24.1358	3.96	35.2804
0.19602	13.1285	2.52461		1.981	24.2649	3.962	35.1697
0.19612	13.1265	2.5246		1.982	26.8851	3.964	35.029
0.19622	13.1246	2.5246		1.983	31.4207	3.966	34.857
0.19632	13.1226	2.52459		1.984	35.5122	3.968	34.6531
0.19642	13.1206	2.52459		1.985	35.7152	3.97	34.4168
0.19652	13.1186	2.52458		1.986	36.0065	3.972	34.1482
0.19662	13.1166	2.52458		1.987	36.0065	3.974	33.8478
0.19672	13.1145	2.52457		1.988	36.0065	3.976	33.5168
0.19682	13.1125	2.52456		1.989	36.0065	3.978	33.1568
0.19692	13.1104	2.52456		1.99	36.0065	3.98	32.7697
0.19702	13.1084	2.52455		1.991	36.0065	3.982	32.3581
0.19712	13.1063	2.52455		1.992	36.0065	3.984	31.9247
0.19722	13.1042	2.52454		1.993	36.0065	3.986	31.4727
0.19732	13.1021	2.52453		1.994	36.0065	3.988	31.0051
0.19742	13.1	2.52453		1.995	36.0065	3.99	30.5252
0.19752	13.098	2.52452		1.996	36.0065	3.992	30.0363
0.19762	13.0958	2.52451		1.997	36.0065	3.994	29.5414
[truncated: 225,085+ more rows]

## Sheet: Figure2d
Simulation			Experimetal
Time (s)	Current(A)-sampling50Hz		Time (s)	Current(A)-sampling50Hz
0	-6.04942e-07		0.02	-4.7576e-07
0.02	4.30726e-08		0.04	-1.69763e-07
0.04	-4.79118e-08		0.06	-2.33995e-08
0.06	1.12407e-08		0.08	1.24855e-08
0.08	4.37541e-09		0.1	1.01165e-07
0.1	-2.32011e-08		0.12	5.95435e-07
0.12	6.32235e-08		0.14	-2.38942e-08
0.14	-8.78235e-08		0.16	-3.0268e-08
0.16	4.98968e-07		0.18	4.04543e-09
0.18	4.69268e-08		0.2	-1.53668e-08
0.2	-5.49752e-07		0.22	-5.19882e-07
0.22	9.17613e-08		0.24	-1.38738e-07
0.24	-6.68719e-08		0.26	-1.58616e-08
0.26	2.27686e-08		0.28	2.11876e-08
0.28	-2.31469e-09		0.3	1.90426e-07
0.3	-1.87249e-08		0.32	4.89759e-07
0.32	6.75049e-08		0.34	-2.77651e-08
0.34	-8.69696e-08		0.36	-1.24273e-08
0.36	6.73243e-07		0.38	-2.9977e-09
0.38	-3.22587e-07		0.4	-5.9983e-08
0.4	-3.51673e-07		0.42	-5.18077e-07
0.42	5.87633e-08		0.44	-1.07946e-07
0.44	-5.04718e-08		0.46	-1.32131e-08
0.46	2.22048e-08		0.48	3.07045e-08
0.48	-9.2869e-09		0.5	3.39584e-07
0.5	-2.64298e-09		0.52	3.4651e-07
0.52	4.42187e-08		0.54	-3.94939e-08
0.54	-1.1284e-08		0.56	-2.91038e-11
0.56	7.3079e-07		0.58	-8.76025e-09
0.58	-6.13119e-07		0.6	-1.89728e-07
0.6	-1.4881e-07		0.62	-4.29427e-07
0.62	3.68224e-09		0.64	-7.82602e-08
0.64	-2.39948e-08		0.66	-1.1496e-08
0.66	1.67057e-08		0.68	4.77303e-08
0.68	-1.71705e-08		0.7	4.94445e-07
0.7	2.35476e-08		0.72	1.8804e-07
0.72	-4.78276e-09		0.74	-5.21832e-08
0.74	1.47617e-07		0.76	1.08557e-08
0.76	6.16258e-07		0.78	-1.13505e-08
0.78	-7.67734e-07		0.8	-3.4587e-07
0.8	6.17269e-09		0.82	-3.04746e-07
0.82	-4.60846e-08		0.84	-5.00586e-08
0.84	1.67094e-09		0.86	-1.25147e-09
0.86	9.49791e-09		0.88	6.40866e-08
0.88	-2.35673e-08		0.9	6.19795e-07
0.9	5.13909e-08		0.92	5.80913e-08
0.92	-6.10043e-08		0.94	-5.45988e-08
0.94	3.58664e-07		0.96	1.23982e-08
0.96	3.58659e-07		0.98	-1.2049e-08
0.98	-7.40908e-07		1	-4.6927e-07
1	8.69184e-08		1.02	-2.30328e-07
1.02	-7.22507e-08		1.04	-3.15194e-08
1.04	1.83719e-08		1.06	8.23638e-09
1.06	3.24565e-09		1.08	8.6904e-08
1.08	-2.62968e-08		1.1	6.76781e-07
1.1	7.29788e-08		1.12	-1.13796e-08
1.12	-1.02896e-07		1.14	-4.80795e-08
1.14	5.9126e-07		1.16	8.81846e-09
1.16	-2.06573e-08		1.18	-1.07684e-08
1.18	-6.03902e-07		1.2	-5.36966e-07
1.2	9.99019e-08		1.22	-1.86323e-07
1.22	-7.43083e-08		1.24	-2.13622e-08
1.24	2.57492e-08		1.26	1.56579e-08
1.26	-3.31704e-09		1.28	1.13592e-07
1.28	-1.99549e-08		1.3	6.66361e-07
1.3	7.39426e-08		1.32	-2.65136e-08
1.32	-9.45734e-08		1.34	-3.44589e-08
1.34	7.57573e-07		1.36	3.57977e-09
1.36	-3.88987e-07		1.38	-2.02854e-08
1.38	-3.90302e-07		1.4	-5.78904e-07
1.4	6.25898e-08		1.42	-1.56928e-07
1.42	-5.55964e-08		1.44	-1.53668e-08
1.44	2.4384e-08		1.46	2.33704e-08
1.46	-1.03881e-08		1.48	1.88709e-07
1.48	-2.56507e-09		1.5	5.73986e-07
1.5	4.8205e-08		1.52	-3.39351e-08
1.52	-1.20727e-08		1.54	-1.21945e-08
1.54	8.06127e-07		1.56	-2.50293e-09
1.56	-6.91125e-07		1.58	-7.47677e-08
1.58	-1.7362e-07		1.6	-5.73084e-07
1.6	4.36984e-09		1.62	-1.17812e-07
1.62	-2.72854e-08		1.64	-1.30094e-08
1.64	1.83273e-08		1.66	3.52447e-08
1.66	-1.83053e-08		1.68	3.66854e-07
1.68	2.44409e-08		1.7	3.975e-07
1.7	-2.15749e-09		1.72	-4.86034e-08
1.72	1.51387e-07		1.74	3.92902e-09
1.74	6.94104e-07		1.76	-1.00117e-08
1.76	-8.45224e-07		1.78	-2.17726e-07
1.78	-6.39106e-09		1.8	-4.60568e-07
1.8	-4.78468e-08		1.82	-7.97445e-08
1.82	-3.21645e-10		1.84	-1.0652e-08
1.84	1.11292e-08		1.86	5.23287e-08
1.86	-2.57027e-08		1.88	5.45318e-07
1.88	5.5123e-08		1.9	2.17347e-07
1.9	-6.34441e-08		1.92	-6.23986e-08
1.92	3.7729e-07		1.94	1.40572e-08
1.94	4.17061e-07		1.96	-1.29512e-08
1.96	-8.52748e-07		1.98	-4.07948e-07
1.98	8.84205e-08		2	-3.29455e-07
2	-7.92687e-08		2.02	-5.20377e-08
2.02	1.89351e-08		2.04	-2.50293e-09
2.04	4.08125e-09		2.06	7.41275e-08
2.06	-2.8585e-08		2.08	6.93981e-07
2.08	7.74805e-08		2.1	6.02449e-08
2.1	-1.07748e-07		2.12	-6.04778e-08
2.12	6.06635e-07		2.14	1.34751e-08
2.14	6.78771e-08		2.16	-1.36206e-08
2.16	-7.0755e-07		2.18	-5.27827e-07
2.18	1.10374e-07		2.2	-2.47965e-07
2.2	-8.3556e-08		2.22	-3.80969e-08
2.22	2.72436e-08		2.24	6.95582e-09
2.24	-1.99756e-09		2.26	9.87202e-08
2.26	-2.43863e-08		2.28	7.60134e-07
2.28	8.4213e-08		2.3	-1.43191e-08
2.3	-1.12307e-07		2.32	-5.58503e-08
2.32	8.0612e-07		2.34	1.00699e-08
2.34	-3.5674e-07		2.36	-1.21654e-08
2.36	-4.96727e-07		2.38	-5.94679e-07
2.38	8.0509e-08		2.4	-2.13418e-07
2.4	-6.77545e-08		2.42	-2.56114e-08
2.42	2.74416e-08		2.44	1.58325e-08
2.44	-8.80351e-09		2.46	1.2925e-07
2.46	-9.72123e-09		2.48	7.42846e-07
2.48	6.55745e-08		2.5	-3.38187e-08
2.5	-4.97117e-08		2.52	-3.62925e-08
2.52	8.94033e-07		2.54	5.52973e-09
2.54	-6.88459e-07		2.56	-2.40398e-08
2.56	-2.71186e-07		2.58	-6.46105e-07
2.58	2.49872e-08		2.6	-1.70752e-07
2.6	-4.06665e-08		2.62	-2.09839e-08
2.62	2.22489e-08		2.64	2.72412e-08
2.64	-1.65035e-08		2.66	1.94006e-07
2.66	1.50224e-08		2.68	6.55098e-07
2.68	2.14204e-08		2.7	-3.90864e-08
2.7	9.02929e-08		2.72	-1.07393e-08
2.72	8.31925e-07		2.74	-6.25732e-09
2.74	-8.81549e-07		2.76	-8.99599e-08
2.76	-7.25281e-08		2.78	-6.32921e-07
2.78	-3.28403e-08		2.8	-1.28319e-07
2.8	-1.13684e-08		2.82	-1.429e-08
2.82	1.52495e-08		2.84	3.91156e-08
2.84	-2.52613e-08		2.86	3.9232e-07
2.86	4.80091e-08		2.88	4.60801e-07
2.88	-4.2924e-08		2.9	-5.48316e-08
2.9	3.14042e-07		2.92	5.84987e-09
2.92	5.97049e-07		2.94	-1.0361e-08
2.94	-9.58494e-07		2.96	-2.47179e-07
2.96	6.14107e-08		2.98	-5.13537e-07
2.98	-7.66516e-08		3	-9.21427e-08
3	1.32623e-08		3.02	-1.03319e-08
3.02	7.41099e-09		3.04	5.88771e-08
3.04	-3.0427e-08		3.06	6.00528e-07
3.06	7.63269e-08		3.08	2.50409e-07
3.08	-9.98732e-08		3.1	-6.98201e-08
3.1	5.60494e-07		3.12	1.5687e-08
3.12	2.44901e-07		3.14	-1.48139e-08
3.14	-8.5715e-07		3.16	-4.45114e-07
3.16	1.15471e-07		3.18	-3.56173e-07
3.18	-9.23174e-08		3.2	-7.33125e-08
3.2	2.66696e-08		3.22	-1.74623e-09
3.22	8.7854e-10		3.24	8.08504e-08
3.24	-2.98335e-08		3.26	7.67817e-07
3.26	9.2335e-08		3.28	7.44476e-08
3.28	-1.26989e-07		3.3	-7.22648e-08
3.3	7.97438e-07		3.32	1.70548e-08
3.32	-1.7951e-07		3.34	-1.4028e-08
3.34	-6.51415e-07		3.36	-5.83881e-07
3.36	1.05767e-07		3.38	-2.82074e-07
3.38	-8.38838e-08		3.4	-3.98431e-08
3.4	3.06233e-08		3.42	1.09721e-08
3.42	-6.31664e-09		3.44	1.07364e-07
3.44	-1.83834e-08		3.46	8.45728e-07
3.46	8.36436e-08		3.48	-1.58616e-08
3.48	-9.02802e-08		3.5	-6.34754e-08
3.5	9.48341e-07		3.52	1.16124e-08
3.52	-5.91981e-07		3.54	-1.2893e-08
3.54	-3.94958e-07		3.56	-6.70349e-07
3.56	5.27601e-08		3.58	-2.28698e-07
3.58	-5.73855e-08		3.6	-2.58151e-08
3.6	2.69617e-08		3.62	1.95287e-08
3.62	-1.46943e-08		3.64	1.4127e-07
3.64	5.49204e-09		3.66	8.29896e-07
3.66	4.48064e-08		3.68	-3.91156e-08
3.68	3.38245e-08		3.7	-4.05998e-08
3.7	9.50817e-07		3.72	5.64614e-09
3.72	-8.90343e-07		3.74	-2.77942e-08
3.74	-1.55938e-07		3.76	-7.17613e-07
3.76	-1.36336e-08		3.78	-1.86061e-07
3.78	-2.4315e-08		3.8	-2.05182e-08
3.8	1.94981e-08		3.82	2.9715e-08
3.82	-2.39204e-08		3.84	1.93424e-07
3.84	3.89335e-08		3.86	7.55623e-07
3.86	-1.86703e-08		3.88	-4.3161e-08
3.88	2.46081e-07		3.9	-1.61526e-08
3.9	7.64578e-07		3.92	-4.71482e-09
3.92	-1.02562e-06		3.94	-1.03348e-07
3.94	1.87191e-08		3.96	-6.99947e-07
3.96	-6.84019e-08		3.98	-1.42318e-07
3.98	5.13068e-09		4	-1.64146e-08
4	1.11721e-08		4.02	4.41214e-08
4.02	-3.1259e-08		4.04	4.13362e-07
4.04	7.2611e-08		4.06	5.32134e-07
4.06	-8.54861e-08		4.08	-6.62403e-08
4.08	5.09606e-07		4.1	7.27596e-09
4.1	4.29922e-07		4.12	-1.23982e-08
4.12	-9.9201e-07		4.14	-2.77505e-07
4.14	1.08314e-07		4.16	-5.65516e-07
4.16	-9.68514e-08		4.18	-1.00437e-07
4.18	2.41152e-08		4.2	-8.67294e-09
4.2	3.87095e-09		4.22	6.35919e-08
4.22	-3.35758e-08		4.24	6.53614e-07
4.24	9.60421e-08		4.26	2.94094e-07
4.26	-1.2977e-07		4.28	-8.11997e-08
4.28	7.68351e-07		4.3	1.92958e-08
4.3	9.7239e-09		4.32	-1.67056e-08
4.32	-8.22153e-07		4.34	-5.04748e-07
4.34	1.24712e-07		4.36	-3.97704e-07
4.36	-9.82124e-08		4.38	-7.99191e-08
4.38	3.2091e-08		4.4	2.53203e-09
4.4	-2.7473e-09		4.42	8.78936e-08
4.42	-2.7667e-08		4.44	8.50472e-07
4.44	1.00584e-07		4.46	8.69331e-08
4.46	-1.26404e-07		4.48	-8.16653e-08
4.48	9.74441e-07		4.5	1.83354e-08
4.5	-4.28741e-07		4.52	-1.51922e-08
4.52	-5.83025e-07		4.54	-6.47095e-07
4.54	8.9761e-08		4.56	-3.14351e-07
4.56	-7.92846e-08		4.58	-4.10073e-08
4.58	3.16815e-08		4.6	1.07975e-08
4.6	-1.01641e-08		4.62	1.19297e-07
4.62	-1.05983e-08		4.64	9.42993e-07
4.64	7.86399e-08		4.66	-2.12167e-08
4.66	-5.13096e-08		4.68	-7.02275e-08
4.68	1.064e-06		4.7	1.35624e-08
4.7	-8.13453e-07		4.72	-1.46101e-08
4.72	-3.31532e-07		4.74	-7.44883e-07
4.74	2.81396e-08		4.76	-2.53785e-07
4.76	-4.8777e-08		4.78	-2.76777e-08
4.78	2.57526e-08		4.8	1.97906e-08
4.8	-1.82859e-08		4.82	1.61293e-07
4.82	1.61775e-08		4.84	9.19244e-07
4.84	3.17064e-08		4.86	-4.36266e-08
4.86	1.00492e-07		4.88	-4.42087e-08
4.88	1.00498e-06		4.9	3.95812e-09
4.9	-1.03394e-06		4.92	-3.56231e-08
4.92	-1.12061e-07		4.94	-7.87113e-07
4.94	-3.43905e-08		4.96	-2.14059e-07
4.96	-1.68858e-08		4.98	-2.16532e-08
4.98	1.83445e-08		5	3.38769e-08
5	-2.77925e-08		5.02	2.18046e-07
5.02	5.19139e-08		5.04	8.46339e-07
5.04	-3.70106e-08		5.06	-5.21541e-08
5.06	3.38673e-07		5.08	-1.32713e-08
5.08	7.60568e-07		5.1	-5.09317e-09
5.1	-1.11856e-06		5.12	-1.26631e-07
5.12	4.74526e-08		5.14	-7.65402e-07
5.14	-8.42631e-08		5.16	-1.55269e-07
5.16	1.10399e-08		5.18	-1.68511e-08
5.18	1.02719e-08		5.2	5.14265e-08
5.2	-3.49989e-08		5.22	4.59957e-07
5.22	8.66628e-08		5.24	5.85627e-07
5.24	-1.0522e-07		5.26	-7.50879e-08
5.26	6.25397e-07		5.28	8.73115e-09
5.28	3.72085e-07		5.3	-1.35042e-08
5.3	-1.05854e-06		5.32	-3.33472e-07
5.32	1.24646e-07		5.34	-6.10016e-07
5.34	-1.08289e-07		5.36	-1.07975e-07
5.36	2.86842e-08		5.38	-7.5961e-09
5.38	2.79333e-09		5.4	7.2032e-08
5.4	-3.58253e-08		5.42	7.35512e-07
5.42	1.07639e-07		5.44	3.13012e-07
5.44	-1.42636e-07		5.46	-9.09204e-08
5.46	8.84818e-07		5.48	1.91794e-08
5.48	-6.77525e-08		5.5	-1.6822e-08
5.5	-8.66407e-07		5.52	-5.71512e-07
5.52	1.30813e-07		5.54	-4.41709e-07
5.54	-1.05261e-07		5.56	-7.19156e-08
5.56	3.49991e-08		5.58	4.42378e-09
5.58	-3.71927e-09		5.6	1.00466e-07
5.6	-2.84739e-08		5.62	9.56381e-07
5.62	1.09324e-07		5.64	8.22474e-08
5.64	-1.30257e-07		5.66	-9.04547e-08
5.66	1.08521e-06		5.68	1.95869e-08
5.68	-5.18572e-07		5.7	-1.59198e-08
5.7	-6.18981e-07		5.72	-7.29167e-07
5.72	9.12135e-08		5.74	-3.39409e-07
5.74	-8.41139e-08		5.76	-4.46453e-08
5.76	3.37224e-08		5.78	1.42027e-08
5.78	-1.1074e-08		5.8	1.3606e-07
5.8	-1.04458e-08		5.82	1.04652e-06
5.82	8.53105e-08		5.84	-2.86091e-08
5.84	-4.8044e-08		5.86	-7.7911e-08
5.86	1.16799e-06		5.88	1.39407e-08
5.88	-8.86876e-07		5.9	-1.69966e-08
5.9	-3.58392e-07		5.92	-8.27364e-07
5.92	2.81461e-08		5.94	-2.75031e-07
5.94	-5.25785e-08		5.96	-3.00351e-08
5.96	2.77057e-08		5.98	2.45345e-08
5.98	-1.98354e-08		6	1.80677e-07
6	1.84359e-08		6.02	1.01212e-06
6.02	3.4939e-08		6.04	-5.00004e-08
6.04	1.16363e-07		6.06	-4.47617e-08
6.06	1.09871e-06		6.08	2.96859e-09
6.08	-1.13555e-06		6.1	-4.72355e-08
6.1	-1.28529e-07		6.12	-8.71136e-07
6.12	-3.78518e-08		6.14	-2.23285e-07
6.14	-1.88077e-08		6.16	-2.37487e-08
6.16	1.96636e-08		6.18	3.7573e-08
6.18	-2.92141e-08		6.2	2.51865e-07
6.2	5.46195e-08		6.22	9.25269e-07
6.22	-3.41611e-08		6.24	-5.8848e-08
6.24	3.57858e-07		6.26	-1.30094e-08
6.26	8.58272e-07		6.28	-6.49015e-09
6.28	-1.2247e-06		6.3	-1.585e-07
6.3	3.79433e-08		6.32	-8.34669e-07
6.32	-8.91521e-08		6.34	-1.70112e-07
6.34	9.85618e-09		6.36	-1.69093e-08
6.36	1.16626e-08		6.38	5.8295e-08
6.38	-3.70672e-08		6.4	5.25179e-07
6.4	9.1249e-08		6.42	6.35686e-07
6.42	-1.05633e-07		6.44	-9.02219e-08
6.44	6.53117e-07		6.46	1.37952e-08
6.46	4.56381e-07		6.48	-1.50758e-08
6.48	-1.16712e-06		6.5	-4.03059e-07
6.5	1.26784e-07		6.52	-6.28206e-07
6.52	-1.16289e-07		6.54	-1.19791e-07
6.54	2.92114e-08		6.56	-5.03496e-09
6.56	4.04959e-09		6.58	8.20728e-08
6.58	-3.90509e-08		6.6	8.28935e-07
6.6	1.1597e-07		6.62	3.26923e-07
6.62	-1.50027e-07		6.64	-1.04483e-07
6.64	9.37357e-07		6.66	2.36905e-08
6.66	-3.79721e-09		6.68	-1.81026e-08
6.68	-9.80857e-07		6.7	-6.55185e-07
6.7	1.42399e-07		6.72	-4.68717e-07
6.72	-1.16541e-07		6.74	-7.66595e-08
6.74	3.74373e-08		6.76	7.82893e-09
6.76	-3.02046e-09		6.78	1.10886e-07
6.78	-3.21844e-08		6.8	1.06916e-06
6.8	1.20171e-07		6.82	7.67468e-08
6.82	-1.43425e-07		6.84	-1.0134e-07
6.84	1.15765e-06		6.86	2.12749e-08
6.86	-4.67284e-07		6.88	-1.65892e-08
6.88	-7.01263e-07		6.9	-8.1613e-07
6.9	1.04295e-07		6.92	-3.66068e-07
6.92	-9.47832e-08		6.94	-4.78467e-08
6.94	3.70262e-08		6.96	1.36497e-08
6.96	-1.14515e-08		6.98	1.52853e-07
6.98	-1.23951e-08		7	1.16008e-06
7	9.56704e-08		7.02	-3.82424e-08
7.02	-5.57601e-08		7.04	-8.31788e-08
7.04	1.26859e-06		7.06	1.52504e-08
7.06	-9.41927e-07		7.08	-1.78406e-08
7.08	-4.11641e-07		7.1	-9.19157e-07
7.1	3.42841e-08		7.12	-2.9942e-07
7.12	-5.97357e-08		7.14	-3.31493e-08
7.14	3.0365e-08		7.16	2.72703e-08
7.16	-2.04476e-08		7.18	2.05473e-07
7.18	1.75002e-08		7.2	1.1145e-06
7.2	4.4346e-08		7.22	-5.59958e-08
7.22	1.13517e-07		7.24	-4.85743e-08
7.24	1.21535e-06		7.26	4.86034e-09
7.26	-1.19256e-06		7.28	-5.78875e-08
7.28	-1.58384e-07		7.3	-9.59e-07
7.3	-3.57567e-08		7.32	-2.44006e-07
7.32	-2.37718e-08		7.34	-2.59897e-08
7.34	2.25112e-08		7.36	4.38886e-08
7.36	-3.17416e-08		7.38	2.80794e-07
7.38	5.89482e-08		7.4	1.0205e-06
7.4	-3.35532e-08		7.42	-7.11298e-08
7.42	3.85329e-07		7.44	-1.03319e-08
7.44	9.44882e-07		7.46	-7.27596e-09
7.46	-1.34957e-06		7.48	-1.85828e-07
7.48	3.01654e-08		7.5	-9.11619e-07
7.5	-9.57323e-08		7.52	-1.8088e-07
7.52	9.30852e-09		7.54	-1.68511e-08
7.54	1.27794e-08		7.56	6.46978e-08
7.56	-3.89932e-08		7.58	5.77886e-07
7.58	9.55338e-08		7.6	7.02596e-07
7.6	-1.04837e-07		7.62	-1.03813e-07
7.62	6.80022e-07		7.64	1.68802e-08
7.64	5.70889e-07		7.66	-1.55997e-08
7.66	-1.29111e-06		7.68	-4.58793e-07
7.68	1.27021e-07		7.7	-7.00064e-07
7.7	-1.2463e-07		7.72	-1.29861e-07
7.72	2.93493e-08		7.74	-3.60888e-09
7.74	5.57055e-09		7.76	9.20554e-08
7.76	-4.24476e-08		7.78	9.17789e-07
7.78	1.24079e-07		7.8	3.58967e-07
7.8	-1.56648e-07		7.82	-1.17609e-07
7.82	9.83082e-07		7.84	2.53494e-08
7.84	7.76466e-08		7.86	-2.12167e-08
7.86	-1.11657e-06		7.88	-7.27305e-07
7.88	1.54316e-07		7.9	-5.04748e-07
7.9	-1.28943e-07		7.92	-9.00764e-08
7.92	3.97176e-08		7.94	8.78936e-09
7.94	-1.77518e-09		7.96	1.26951e-07
7.96	-3.70689e-08		7.98	1.18793e-06
7.98	1.33034e-07		8	7.68341e-08
8	-1.60566e-07		8.02	-1.15921e-07
8.02	1.22749e-06		8.04	2.55532e-08
8.04	-4.3446e-07		8.06	-1.76951e-08
8.06	-8.47198e-07		8.08	-9.06613e-07
8.08	1.24563e-07		8.1	-3.97442e-07
8.1	-1.10376e-07		8.12	-5.16011e-08
8.12	4.05645e-08		8.14	1.97033e-08
8.14	-9.24588e-09		8.16	1.7116e-07
8.16	-2.13161e-08		8.18	1.28031e-06
8.18	1.17493e-07		8.2	-4.58094e-08
8.2	-9.69889e-08		8.22	-9.09495e-08
8.22	1.38304e-06		8.24	1.62108e-08
8.24	-8.87696e-07		8.26	-1.96742e-08
8.26	-5.54106e-07		8.28	-1.02227e-06
8.28	6.21481e-08		8.3	-3.24653e-07
8.3	-7.84937e-08		8.32	-3.53612e-08
8.32	3.56835e-08		8.34	2.91911e-08
8.34	-1.85496e-08		8.36	2.296e-07
8.36	6.99419e-09		8.38	1.22419e-06
8.38	7.18589e-08		8.4	-6.2224e-08
8.4	5.37921e-08		8.42	-5.05825e-08
8.42	1.37678e-06		8.44	3.57977e-09
8.44	-1.21292e-06		8.46	-7.49715e-08
8.46	-2.65192e-07		8.48	-1.04986e-06
8.48	-1.36543e-08		8.5	-2.6272e-07
8.5	-3.98112e-08		8.52	-2.67755e-08
8.52	2.77573e-08		8.54	4.88362e-08
8.54	-3.03807e-08		8.56	3.19269e-07
8.56	4.87018e-08		8.58	1.11581e-06
8.58	-4.22472e-09		8.6	-8.10251e-08
8.6	3.13742e-07		8.62	-9.42964e-09
8.62	1.16976e-06		8.64	-8.3528e-09
8.64	-1.45619e-06		8.66	-2.20345e-07
8.66	-3.72067e-08		8.68	-9.8953e-07
8.68	-8.46665e-08		8.7	-2.00642e-07
8.7	-2.0056e-09		8.72	-1.68802e-08
8.72	1.73335e-08		8.74	7.24394e-08
8.74	-3.90737e-08		8.76	6.43224e-07
8.76	8.88134e-08		8.78	7.73405e-07
8.78	-8.20424e-08		8.8	-1.16241e-07
8.8	6.10914e-07		8.82	1.84227e-08
8.82	8.00686e-07		8.84	-1.81899e-08
8.84	-1.44246e-06		8.86	-5.20027e-07
8.86	1.01493e-07		8.88	-7.48027e-07
8.88	-1.25946e-07		8.9	-1.38301e-07
8.9	2.38969e-08		8.92	-3.20142e-09
8.92	9.41531e-09		8.94	1.03901e-07
8.94	-4.57841e-08		8.96	1.01936e-06
8.96	1.26691e-07		8.98	3.88682e-07
8.98	-1.53339e-07		9	-1.34052e-07
9	9.59719e-07		9.02	3.13739e-08
9.02	2.6731e-07		9.04	-2.15077e-08
9.04	-1.29995e-06		9.06	-8.11997e-07
9.06	1.62325e-07		9.08	-5.5859e-07
9.08	-1.41793e-07		9.1	-9.0251e-08
9.1	4.01584e-08		9.12	1.16124e-08
9.12	1.02668e-09		9.14	1.39378e-07
9.14	-4.34416e-08		9.16	1.30967e-06
9.16	1.45166e-07		9.18	8.32952e-08
9.18	-1.78395e-07		9.2	-1.27387e-07
9.2	1.2593e-06		9.22	2.59606e-08
9.22	-2.78088e-07		9.24	-1.8772e-08
9.24	-1.04165e-06		9.26	-9.96224e-07
9.26	1.5096e-07		9.28	-4.43251e-07
9.28	-1.30155e-07		9.3	-5.79457e-08
9.3	4.46638e-08		9.32	2.22062e-08
9.32	-6.96233e-09		9.34	1.87167e-07
9.34	-3.0437e-08		9.36	1.41058e-06
9.36	1.38178e-07		9.38	-4.87198e-08
9.38	-1.37232e-07		9.4	-1.01252e-07
9.4	1.46474e-06		9.42	1.85974e-08
9.42	-7.9257e-07		9.44	-2.51166e-08
9.44	-7.20974e-07		9.46	-1.11834e-06
9.46	9.33979e-08		9.48	-3.58647e-07
9.48	-9.94123e-08		9.5	-4.0076e-08
9.5	4.13348e-08		9.52	3.52447e-08
9.52	-1.65865e-08		9.54	2.51835e-07
9.54	-3.67479e-09		9.56	1.34841e-06
9.56	9.94696e-08		9.58	-7.177e-08
9.58	-4.33874e-09		9.6	-5.39876e-08
9.6	1.5193e-06		9.62	4.45289e-09
9.62	-1.24843e-06		9.64	-8.39937e-08
9.64	-4.06427e-07		9.66	-1.1478e-06
9.66	1.32886e-08		9.68	-2.95055e-07
9.68	-5.87857e-08		9.7	-2.98605e-08
9.7	3.28287e-08		9.72	5.33473e-08
9.72	-2.66744e-08		9.74	3.5073e-07
9.74	3.23921e-08		9.76	1.23141e-06
9.76	3.62953e-08		9.78	-9.32196e-08
9.78	2.1067e-07		9.8	-7.07223e-09
9.8	1.4143e-06		9.82	-9.63337e-09
9.82	-1.51929e-06		9.84	-2.45491e-07
9.84	-1.51196e-07		9.86	-1.08543e-06
9.86	-6.05499e-08		9.88	-2.19327e-07
9.88	-2.0441e-08		9.9	-1.67056e-08
9.9	2.37882e-08		9.92	7.86968e-08
9.92	-3.76174e-08		9.94	6.73084e-07
9.94	7.52739e-08		9.96	8.79634e-07
9.96	-4.48132e-08		9.98	-1.30676e-07
9.98	5.01326e-07		10	2.15077e-08
10	1.11609e-06		10.02	-1.97033e-08
10.02	-1.61047e-06		10.04	-5.61558e-07
10.04	3.91876e-08		10.06	-8.41042e-07
10.06	-1.17994e-07		10.08	-1.54192e-07
10.08	1.22551e-08		10.1	-2.82307e-09
10.1	1.48775e-08		10.12	1.12836e-07
10.12	-4.67421e-08		10.14	1.09678e-06
10.14	1.18198e-07		10.16	4.58793e-07
10.16	-1.26618e-07		10.18	-1.46392e-07
10.18	8.47917e-07		10.2	2.91329e-08
10.2	6.59419e-07		10.22	-1.83936e-08
10.22	-1.55093e-06		10.24	-8.8464e-07
10.24	1.47576e-07		10.26	-6.16623e-07
10.26	-1.50303e-07		10.28	-1.10536e-07
10.28	3.50888e-08		10.3	1.2602e-08
10.3	6.50001e-09		10.32	1.50525e-07
10.32	-5.00562e-08		10.34	1.43237e-06
10.34	1.4968e-07		10.36	1.01718e-07
10.36	-1.82505e-07		10.38	-1.40426e-07
10.38	1.18723e-06		10.4	2.81434e-08
10.4	1.06332e-07		10.42	-2.08674e-08
10.42	-1.34788e-06		10.44	-1.09241e-06
10.44	1.78746e-07		10.46	-4.93106e-07
10.46	-1.54409e-07		10.48	-6.60657e-08
10.48	4.6431e-08		10.5	2.27592e-08
10.5	-1.20434e-09		10.52	2.0687e-07
10.52	-4.47245e-08		10.54	1.55185e-06
10.54	1.61572e-07		10.56	-5.38421e-08
10.56	-1.88855e-07		10.58	-1.11264e-07
10.58	1.47347e-06		10.6	1.77242e-08
10.6	-4.59701e-07		10.62	-2.33413e-08
10.62	-1.05523e-06		10.64	-1.22315e-06
10.64	1.50618e-07		10.66	-3.9913e-07
10.66	-1.35474e-07		10.68	-4.41214e-08
10.68	4.81858e-08		10.7	3.74857e-08
10.7	-9.37587e-09		10.72	2.76836e-07
10.72	-2.81797e-08		10.74	1.48552e-06
10.74	1.4744e-07		10.76	-8.0996e-08
10.76	-1.24696e-07		10.78	-5.84696e-08
10.78	1.65972e-06		10.8	4.45289e-09
10.8	-9.95584e-07		10.82	-9.02801e-08
10.82	-7.32581e-07		10.84	-1.26113e-06
10.84	8.52087e-08		10.86	-3.23955e-07
10.86	-1.01465e-07		10.88	-3.24217e-08
10.88	4.34159e-08		10.9	5.64032e-08
10.9	-1.90659e-08		10.92	3.82308e-07
10.92	6.82721e-10		10.94	1.35275e-06
10.94	1.03598e-07		10.96	-1.04337e-07
10.96	2.44888e-08		10.98	-7.47968e-09
10.98	1.68678e-06		11	-1.07102e-08
11	-1.41451e-06		11.02	-2.74798e-07
11.02	-4.16797e-07		11.04	-1.18141e-06
11.04	4.15164e-09		11.06	-2.43017e-07
11.06	-6.02123e-08		11.08	-1.7084e-08
11.08	3.51496e-08		11.1	8.6904e-08
11.1	-3.08795e-08		11.12	7.278e-07
11.12	4.19271e-08		11.14	9.8758e-07
11.14	3.02741e-08		11.16	-1.46887e-07
11.16	2.71095e-07		11.18	2.44472e-08
11.18	1.52e-06		11.2	-1.95287e-08
11.2	-1.69359e-06		11.22	-6.154e-07
11.22	-1.40513e-07		11.24	-9.28267e-07
11.24	-7.58783e-08		11.26	-1.73051e-07
11.26	-1.80556e-08		11.28	-1.13505e-09
11.28	2.50715e-08		11.3	1.20897e-07
11.3	-4.28655e-08		11.32	1.19151e-06
11.32	8.99653e-08		11.34	5.16826e-07
11.34	-6.04516e-08		11.36	-1.62894e-07
11.36	6.02846e-07		11.38	3.46045e-08
11.38	1.16714e-06		11.4	-2.44181e-08
11.4	-1.78962e-06		11.42	-9.68779e-07
11.42	5.70163e-08		11.44	-6.73899e-07
11.44	-1.36266e-07		11.46	-1.23342e-07
11.46	1.68444e-08		11.48	1.15833e-08
11.48	1.50377e-08		11.5	1.69675e-07
11.5	-5.14131e-08		11.52	1.57178e-06
11.52	1.33718e-07		11.54	1.12108e-07
11.54	-1.4321e-07		11.56	-1.56928e-07
11.56	9.66849e-07		11.58	2.98023e-08
11.58	6.87732e-07		11.6	-1.92958e-08
11.6	-1.70171e-06		11.62	-1.20187e-06
11.62	1.63526e-07		11.64	-5.29137e-07
11.64	-1.6677e-07		11.66	-7.07805e-08
11.66	3.94091e-08		11.68	2.56405e-08
11.68	6.7511e-09		11.7	2.28843e-07
11.7	-5.48382e-08		11.72	1.70391e-06
11.72	1.67014e-07		11.74	-6.12054e-08
11.74	-2.01215e-07		11.76	-1.19326e-07
11.76	1.3336e-06		11.78	1.76951e-08
11.78	8.90574e-08		11.8	-2.59315e-08
11.8	-1.46978e-06		11.82	-1.34329e-06
11.82	1.93732e-07		11.84	-4.35888e-07
11.84	-1.69459e-07		11.86	-4.9331e-08
11.86	5.11783e-08		11.88	4.24916e-08
11.88	-1.74286e-09		11.9	3.04426e-07
11.9	-4.8128e-08		11.92	1.62638e-06
11.92	1.7865e-07		11.94	-8.96107e-08
11.94	-2.03815e-07		11.96	-6.12636e-08
11.96	1.64571e-06		11.98	2.88128e-09
11.98	-5.58461e-07		12	-1.02416e-07
12	-1.14405e-06		12.02	-1.37556e-06
12.02	1.59996e-07		12.04	-3.54979e-07
12.04	-1.47423e-07		12.06	-3.48373e-08
12.06	5.30435e-08		12.08	6.65605e-08
12.08	-1.1545e-08		12.1	4.22937e-07
12.1	-2.76141e-08		12.12	1.47923e-06
12.12	1.58594e-07		12.14	-1.17405e-07
12.14	-1.21864e-07		12.16	-5.18048e-09
12.16	1.82769e-06		12.18	-1.19617e-08
12.18	-1.15012e-06		12.2	-3.11411e-07
12.2	-7.68286e-07		12.22	-1.27815e-06
12.22	8.28464e-08		12.24	-2.76399e-07
12.24	-1.0697e-07		12.26	-1.65892e-08
12.26	4.69593e-08		12.28	9.60717e-08
12.28	-2.27631e-08		12.3	7.8755e-07
12.3	7.03534e-09		12.32	1.08869e-06
12.32	1.04818e-07		12.34	-1.65455e-07
12.34	6.19147e-08		12.36	2.9424e-08
12.36	1.84187e-06		12.38	-2.26428e-08
12.38	-1.60094e-06		12.4	-6.88364e-07
12.4	-4.13645e-07		12.42	-9.98145e-07
12.42	-9.27828e-09		12.44	-1.95898e-07
12.44	-5.96501e-08		12.46	-1.10595e-09
12.46	3.69385e-08		12.48	1.37894e-07
12.48	-3.52652e-08		12.5	1.30659e-06
12.5	5.27794e-08		12.52	5.61879e-07
12.52	2.39325e-08		12.54	-1.81142e-07
12.54	3.43918e-07		12.56	3.6991e-08
12.56	1.66168e-06		12.58	-2.25264e-08
12.58	-1.92367e-06		12.6	-1.07547e-06
12.6	-1.40295e-07		12.62	-7.37316e-07
12.62	-9.21387e-08		12.64	-1.21072e-07
12.64	-1.61213e-08		12.66	1.52504e-08
12.66	2.56816e-08		12.68	1.86119e-07
12.68	-4.57162e-08		12.7	1.73101e-06
12.7	9.80081e-08		12.72	1.14844e-07
12.72	-6.15432e-08		12.74	-1.70752e-07
12.74	6.6108e-07		12.76	3.02971e-08
12.76	1.32262e-06		12.78	-1.89757e-08
12.78	-1.99219e-06		12.8	-1.31995e-06
12.8	4.94578e-08		12.82	-5.76081e-07
12.82	-1.48641e-07		12.84	-7.7358e-08
12.84	1.67212e-08		12.86	2.88128e-08
12.86	1.69416e-08		12.88	2.5265e-07
12.88	-5.57328e-08		12.9	1.86512e-06
12.9	1.44999e-07		12.92	-6.96746e-08
12.92	-1.50853e-07		12.94	-1.3056e-07
12.94	1.03992e-06		12.96	1.83936e-08
12.96	7.75634e-07		12.98	-2.84927e-08
12.98	-1.88553e-06		13	-1.47184e-06
13	1.71531e-07		13.02	-4.72035e-07
13.02	-1.82391e-07		13.04	-5.55592e-08
13.04	4.18922e-08		13.06	4.51691e-08
13.06	7.93617e-09		13.08	3.39584e-07
13.08	-5.98322e-08		13.1	1.77135e-06
13.1	1.82827e-07		13.12	-9.8953e-08
13.12	-2.16131e-07		13.14	-6.2224e-08
13.14	1.448e-06		13.16	1.86265e-09
13.16	1.13126e-07		13.18	-1.21625e-07
13.18	-1.64012e-06		13.2	-1.49602e-06
13.2	2.10057e-07		13.22	-3.87343e-07
13.22	-1.87015e-07		13.24	-3.5041e-08
13.24	5.53628e-08		13.26	7.21775e-08
13.26	-7.91349e-10		13.28	4.69648e-07
13.28	-5.42195e-08		13.3	1.61093e-06
13.3	1.99e-07		13.32	-1.33878e-07
13.32	-2.26061e-07		13.34	-1.94996e-09
13.34	1.80537e-06		13.36	-1.35915e-08
13.36	-5.52645e-07		13.38	-3.57133e-07
13.38	-1.31721e-06		13.4	-1.39244e-06
13.4	1.81682e-07		13.42	-2.87866e-07
13.42	-1.67049e-07		13.44	-1.60071e-08
13.44	5.82533e-08		13.46	1.05967e-07
13.46	-1.02375e-08		13.48	8.61939e-07
13.48	-3.58355e-08		13.5	1.18595e-06
13.5	1.8472e-07		13.52	-1.82889e-07
13.52	-1.57207e-07		13.54	3.27127e-08
13.54	2.02504e-06		13.56	-2.34286e-08
13.56	-1.18094e-06		13.58	-7.55274e-07
13.58	-9.5324e-07		13.6	-1.09585e-06
13.6	1.10689e-07		13.62	-2.0396e-07
13.62	-1.2962e-07		13.64	-5.82077e-10
13.64	5.35367e-08		13.66	1.53028e-07
13.66	-2.12205e-08		13.68	1.4219e-06
13.68	-3.90287e-09		13.7	6.20697e-07
13.7	1.37909e-07		13.72	-2.01719e-07
13.72	3.53661e-09		13.74	4.12401e-08
13.74	2.06852e-06		13.76	-2.24682e-08
13.76	-1.70342e-06		13.78	-1.17102e-06
13.78	-5.88443e-07		13.8	-8.02684e-07
13.8	1.92035e-08		13.82	-1.45839e-07
13.82	-8.25732e-08		13.84	1.86847e-08
13.84	4.36006e-08		13.86	2.02301e-07
13.86	-3.23555e-08		13.88	1.88267e-06
13.88	3.7047e-08		13.9	1.30822e-07
13.9	6.74878e-08		13.92	-1.8804e-07
13.92	2.46513e-07		13.94	3.18978e-08
13.94	1.95984e-06		13.96	-1.72586e-08
13.96	-2.00789e-06		13.98	-1.43531e-06
13.98	-2.75068e-07		14	-6.33707e-07
14	-6.68018e-08		14.02	-8.66712e-08
14.02	-3.76006e-08		14.04	2.91329e-08
14.04	3.40917e-08		14.06	2.76777e-07
14.06	-4.69515e-08		14.08	2.03104e-06
14.08	9.11259e-08		14.1	-7.75908e-08
14.1	-3.26956e-08		14.12	-1.38418e-07
14.12	6.00592e-07		14.14	1.74041e-08
14.14	1.61434e-06		14.16	-2.81143e-08
14.16	-2.1763e-06		14.18	-1.60083e-06
14.18	-1.15809e-08		14.2	-5.16593e-07
14.2	-1.44866e-07		14.22	-6.17001e-08
14.22	6.14607e-09		14.24	5.07571e-08
14.24	2.25961e-08		14.26	3.67552e-07
14.26	-5.86524e-08		14.28	1.92775e-06
14.28	1.44949e-07		14.3	-1.09198e-07
14.3	-1.32946e-07		14.32	-6.36501e-08
14.32	1.01625e-06		14.34	1.25147e-09
14.34	1.12175e-06		14.36	-1.36643e-07
14.36	-2.19959e-06		14.38	-1.6233e-06
14.38	1.46392e-07		14.4	-4.25382e-07
14.4	-1.94095e-07		14.42	-3.90573e-08
14.42	3.72607e-08		14.44	8.05885e-08
14.44	1.26005e-08		14.46	5.14265e-07
14.46	-6.51393e-08		14.48	1.75298e-06
14.48	1.86773e-07		14.5	-1.51515e-07
14.5	-2.09681e-07		14.52	1.77533e-09
14.52	1.40537e-06		14.54	-1.40863e-08
14.54	5.36171e-07		14.56	-3.97209e-07
14.56	-2.03784e-06		14.58	-1.50548e-06
14.58	2.21026e-07		14.6	-3.1924e-07
14.6	-2.12511e-07		14.62	-1.7375e-08
14.62	5.54342e-08		14.64	1.17812e-07
14.64	4.70721e-09		14.66	9.26026e-07
14.66	-6.57342e-08		14.68	1.30222e-06
14.68	2.15271e-07		14.7	-2.05793e-07
14.7	-2.5255e-07		14.72	3.59432e-08
14.72	1.77576e-06		14.74	-2.22353e-08
14.74	-1.05181e-07		14.76	-8.21805e-07
14.76	-1.76605e-06		14.78	-1.19043e-06
14.78	2.31264e-07		14.8	-2.27854e-07
14.8	-2.06993e-07		14.82	3.55067e-09
14.82	6.38842e-08		14.84	1.63011e-07
14.84	-3.23229e-09		14.86	1.54349e-06
14.86	-5.70291e-08		14.88	6.78119e-07
14.88	2.22967e-07		14.9	-2.19094e-07
14.9	-2.4197e-07		14.92	4.12983e-08
14.92	2.08584e-06		14.94	-2.22644e-08
14.94	-7.49923e-07		14.96	-1.26049e-06
14.96	-1.40425e-06		14.98	-8.72358e-07
14.98	1.89333e-07		15	-1.49477e-07
15	-1.80375e-07		15.02	1.83354e-08
15.02	6.42293e-08		15.04	2.26515e-07
15.04	-1.28922e-08		15.06	2.04323e-06
15.06	-3.50176e-08		15.08	1.46683e-07
15.08	2.019e-07		15.1	-2.04222e-07
15.1	-1.5082e-07		15.12	3.26545e-08
15.12	2.28917e-06		15.14	-1.84518e-08
15.14	-1.41512e-06		15.16	-1.55924e-06
15.16	-1.01313e-06		15.18	-6.89761e-07
15.18	1.08542e-07		15.2	-9.60135e-08
15.2	-1.38012e-07		15.22	3.52447e-08
15.22	5.78371e-08		15.24	3.03931e-07
15.24	-2.39828e-08		15.26	2.20272e-06
15.26	-6.65838e-10		15.28	-8.62056e-08
15.28	1.50645e-07		15.3	-1.43395e-07
15.3	2.78922e-08		15.32	1.5425e-08
15.32	2.33792e-06		15.34	-2.99478e-08
15.34	-1.91579e-06		15.36	-1.74076e-06
15.36	-6.28543e-07		15.38	-5.57309e-07
15.38	1.29488e-08		15.4	-6.91507e-08
15.4	-8.87662e-08		15.42	5.67816e-08
15.42	4.81733e-08		15.44	4.06842e-07
15.44	-3.75401e-08		15.46	2.08675e-06
15.46	4.69356e-08		15.48	-1.24797e-07
15.48	6.85868e-08		15.5	-6.26606e-08
15.5	3.11198e-07		15.52	2.03727e-10
15.52	2.21402e-06		15.54	-1.50903e-07
15.54	-2.27487e-06		15.56	-1.7579e-06
15.56	-2.88211e-07		15.58	-4.61645e-07
15.58	-8.28894e-08		15.6	-4.09491e-08
15.6	-3.85419e-08		15.62	8.62347e-08
15.62	3.66816e-08		15.64	5.65022e-07
15.64	-5.15964e-08		15.66	1.90406e-06
15.66	1.02281e-07		15.68	-1.71538e-07
15.68	-3.28388e-08		15.7	6.54836e-09
15.7	6.80926e-07		15.72	-1.75205e-08
15.72	1.87361e-06		15.74	-4.34928e-07
15.74	-2.47048e-06		15.76	-1.61293e-06
15.76	-2.92708e-08		15.78	-3.55853e-07
15.78	-1.61192e-07		15.8	-1.65019e-08
15.8	4.81088e-09		15.82	1.27126e-07
15.82	2.57367e-08		15.84	9.93721e-07
15.84	-6.45868e-08		15.86	1.43133e-06
15.86	1.59035e-07		15.88	-2.29047e-07
15.88	-1.39943e-07		15.9	4.03961e-08
15.9	1.1064e-06		15.92	-2.29338e-08
15.92	1.31516e-06		15.94	-8.92032e-07
15.94	-2.48567e-06		15.96	-1.2877e-06
15.96	1.48611e-07		15.98	-2.4811e-07
15.98	-2.14855e-07		16	3.95812e-09
16	3.87671e-08		16.02	1.78319e-07
16.02	1.54715e-08		16.04	1.66532e-06
16.04	-7.27507e-08		16.06	7.44272e-07
16.06	2.06377e-07		16.08	-2.39554e-07
16.08	-2.25993e-07		16.1	4.19968e-08
16.1	1.53908e-06		16.12	-2.09256e-08
16.12	7.51114e-07		16.14	-1.38223e-06
16.14	-2.34531e-06		16.16	-9.5088e-07
16.16	2.3849e-07		16.18	-1.65746e-07
16.18	-2.39042e-07		16.2	2.21771e-08
16.2	5.98235e-08		16.22	2.44385e-07
16.22	6.74559e-09		16.24	2.21413e-06
16.24	-7.41527e-08		16.26	1.5882e-07
16.26	2.39011e-07		16.28	-2.18424e-07
16.28	-2.78551e-07		16.3	3.21597e-08
16.3	1.93596e-06		16.32	-1.65019e-08
16.32	2.46099e-08		16.34	-1.69149e-06
16.34	-2.0248e-06		16.36	-7.45407e-07
16.36	2.59145e-07		16.38	-1.04046e-07
16.38	-2.34447e-07		16.4	3.90282e-08
16.4	7.0337e-08		16.42	3.28175e-07
16.42	-1.71944e-09		16.44	2.38908e-06
16.44	-6.63694e-08		16.46	-9.6712e-08
16.46	2.53713e-07		16.48	-1.51427e-07
16.48	-2.77739e-07		16.5	1.5134e-08
16.5	2.32283e-06		16.52	-3.14612e-08
16.52	-7.74637e-07		16.54	-1.88104e-06
16.54	-1.66794e-06		16.56	-6.08183e-07
16.56	2.2209e-07		16.58	-7.94243e-08
16.58	-2.09963e-07		16.6	6.32135e-08
16.6	7.23316e-08		16.62	4.42e-07
16.62	-1.13224e-08		16.64	2.25246e-06
16.64	-4.67467e-08		16.66	-1.36934e-07
16.66	2.39004e-07		16.68	-5.943e-08
16.68	-2.03086e-07		16.7	-4.5402e-09
16.7	2.5629e-06		16.72	-1.61323e-07
16.72	-1.43506e-06		16.74	-1.89961e-06
16.74	-1.27007e-06		16.76	-4.97414e-07
16.76	1.47705e-07		16.78	-5.05825e-08
16.78	-1.69922e-07		16.8	9.55479e-08
16.8	6.7217e-08		16.82	6.09463e-07
16.82	-2.2214e-08		16.84	2.05991e-06
16.84	-1.4577e-08		16.86	-1.93308e-07
16.86	1.94612e-07		16.88	1.34751e-08
16.88	-4.27954e-08		16.9	-1.82481e-08
16.9	2.6608e-06		16.92	-4.81203e-07
16.92	-2.00745e-06		16.94	-1.74105e-06
16.94	-8.63681e-07		16.96	-3.87838e-07
16.96	5.12993e-08		16.98	-1.77824e-08
16.98	-1.20365e-07		17	1.39669e-07
17	5.84925e-08		17.02	1.03877e-06
17.02	-3.67459e-08		17.04	1.58724e-06
17.04	3.35706e-08		17.06	-2.51981e-07
17.06	1.13961e-07		17.08	4.49072e-08
17.08	2.28437e-07		17.1	-2.33995e-08
17.1	2.564e-06		17.12	-9.36241e-07
17.12	-2.46434e-06		17.14	-1.42091e-06
17.14	-4.62061e-07		17.16	-2.72441e-07
17.16	-5.72923e-08		17.18	2.47383e-09
17.18	-6.36478e-08		17.2	1.9843e-07
17.2	4.58062e-08		17.22	1.77108e-06
17.22	-5.18167e-08		17.24	8.36066e-07
17.24	9.2125e-08		17.26	-2.60043e-07
17.26	8.4077e-09		17.28	4.39759e-08
17.28	6.04099e-07		17.3	-1.93832e-08
17.3	2.2597e-06		17.32	-1.46995e-06
17.32	-2.71324e-06		17.34	-1.03595e-06
17.34	-1.3355e-07		17.36	-1.81957e-07
17.36	-1.51885e-07		17.38	2.32831e-08
17.38	-1.19941e-08		17.4	2.65078e-07
17.4	3.34302e-08		17.42	2.37345e-06
17.42	-6.67348e-08		17.44	1.79687e-07
17.44	1.54552e-07		17.46	-2.296e-07
17.46	-1.06191e-07		17.48	3.09956e-08
17.48	1.05951e-06		17.5	-1.53377e-08
17.5	1.84599e-06		17.52	-1.81523e-06
17.52	-2.83818e-06		17.54	-8.15402e-07
17.54	8.72781e-08		17.56	-1.18336e-07
17.56	-2.21134e-07		17.58	4.29282e-08
17.58	2.80168e-08		17.6	3.55969e-07
17.6	2.257e-08		17.62	2.57697e-06
17.62	-7.82924e-08		17.64	-1.11235e-07
17.64	2.10449e-07		17.66	-1.52068e-07
17.66	-2.10912e-07		17.68	1.28348e-08
17.68	1.51444e-06		17.7	-3.43134e-08
17.7	1.19783e-06		17.72	-2.02566e-06
17.72	-2.77282e-06		17.74	-6.65052e-07
17.74	2.2574e-07		17.76	-7.67759e-08
17.76	-2.61617e-07		17.78	6.92962e-08
17.78	5.68413e-08		17.8	4.79689e-07
17.8	1.28993e-08		17.82	2.42397e-06
17.82	-8.40387e-08		17.84	-1.55705e-07
17.84	2.53846e-07		17.86	-4.99713e-08
17.86	-2.86833e-07		17.88	-7.18865e-09
17.88	1.96029e-06		17.9	-1.80124e-07
17.9	5.76185e-07		17.92	-2.04105e-06
17.92	-2.50842e-06		17.94	-5.48811e-07
17.94	2.87265e-07		17.96	-4.75848e-08
17.96	-2.72088e-07		17.98	1.01922e-07
17.98	7.33807e-08		18	6.65575e-07
18	4.7838e-09		18.02	2.21556e-06
18.02	-8.30753e-08		18.04	-2.20083e-07
18.04	2.85624e-07		18.06	2.23808e-08
18.06	-3.28078e-07		18.08	-2.09256e-08
18.08	2.42049e-06		18.1	-5.26576e-07
18.1	-3.34495e-07		18.12	-1.86916e-06
18.12	-2.17274e-06		18.14	-4.15835e-07
18.14	2.84692e-07		18.16	-1.72877e-08
18.16	-2.60112e-07		18.18	1.50962e-07
18.18	8.20819e-08		18.2	1.10371e-06
18.2	-5.47115e-09		18.22	1.72429e-06
18.22	-6.92905e-08		18.24	-2.76661e-07
18.24	2.88395e-07		18.26	5.01168e-08
18.26	-2.96914e-07		18.28	-2.17115e-08
18.28	2.76094e-06		18.3	-1.01136e-06
18.3	-1.13005e-06		18.32	-1.53092e-06
18.32	-1.76667e-06		18.34	-2.90951e-07
18.34	2.28209e-07		18.36	4.86034e-09
18.36	-2.26393e-07		18.38	2.14612e-07
18.38	8.01843e-08		18.4	1.89952e-06
18.4	-1.43557e-08		18.42	9.02743e-07
18.42	-4.70069e-08		18.44	-2.75148e-07
18.44	2.68198e-07		18.46	4.26953e-08
18.46	-2.00074e-07		18.48	-1.82481e-08
18.48	3.01729e-06		18.5	-1.57298e-06
18.5	-1.76267e-06		18.52	-1.1368e-06
18.52	-1.3584e-06		18.54	-1.92376e-07
18.54	1.46732e-07		18.56	2.68628e-08
18.56	-1.83466e-07		18.58	2.8967e-07
18.58	7.42307e-08		18.6	2.5483e-06
18.6	-2.62737e-08		18.62	1.88418e-07
18.62	-1.07741e-08		18.64	-2.35654e-07
18.64	2.16518e-07		18.66	2.64263e-08
18.66	-1.44279e-08		18.68	-1.19326e-08
18.68	3.09325e-06		18.7	-1.94306e-06
18.7	-2.3952e-06		18.72	-8.85833e-07
18.72	-9.57679e-07		18.74	-1.31491e-07
18.74	4.53723e-08		18.76	4.76721e-08
18.76	-1.3149e-07		18.78	3.91272e-07
18.78	6.30279e-08		18.8	2.76018e-06
18.8	-3.71401e-08		18.82	-1.32277e-07
18.82	3.07197e-08		18.84	-1.40048e-07
18.84	1.48196e-07		18.86	5.55883e-09
18.86	2.27991e-07		18.88	-3.40224e-08
18.88	3.02886e-06		18.9	-2.16949e-06
18.9	-2.7698e-06		18.92	-7.23434e-07
18.92	-6.06187e-07		18.94	-8.48959e-08
18.94	-4.78769e-08		18.96	7.41275e-08
18.96	-8.31744e-08		18.98	5.22385e-07
18.98	5.33728e-08		19	2.59047e-06
19	-5.24476e-08		19.02	-1.77388e-07
19.02	8.58018e-08		19.04	-3.30329e-08
19.04	5.08198e-08		19.06	-1.28639e-08
19.06	5.68331e-07		19.08	-1.99798e-07
19.08	2.76443e-06		19.1	-2.18366e-06
19.1	-3.10726e-06		19.12	-5.87664e-07
19.12	-2.77224e-07		19.14	-4.9622e-08
19.14	-1.439e-07		19.16	1.14e-07
19.16	-3.20358e-08		19.18	7.30302e-07
19.18	4.12778e-08		19.2	2.36766e-06
19.2	-6.68537e-08		19.22	-2.49042e-07
19.22	1.44683e-07		19.24	3.12866e-08
19.24	-5.69135e-08		19.26	-1.94414e-08
19.26	9.72881e-07		19.28	-5.86035e-07
19.28	2.37376e-06		19.3	-1.98165e-06
19.3	-3.28048e-06		19.32	-4.49858e-07
19.32	-2.38836e-08		19.34	-1.61817e-08
19.34	-2.20781e-07		19.36	1.66154e-07
19.36	1.09433e-08		19.38	1.18822e-06
19.38	3.05207e-08		19.4	1.83805e-06
19.4	-7.96391e-08		19.42	-2.97616e-07
19.42	2.0075e-07		19.44	5.25906e-08
19.44	-1.59861e-07		19.46	-1.83936e-08
19.46	1.40235e-06		19.48	-1.07684e-06
19.48	1.9442e-06		19.5	-1.65307e-06
19.5	-3.32988e-06		19.52	-3.15224e-07
19.52	1.4948e-07
19.54	-2.74719e-07
19.56	4.34617e-08
19.58	2.17029e-08
19.6	-9.01256e-08
19.62	2.52967e-07
19.64	-2.57551e-07
19.66	1.84134e-06
19.68	1.25625e-06
19.7	-3.14589e-06
19.72	2.73804e-07
19.74	-3.05508e-07
19.76	6.88903e-08
19.78	1.38471e-08
19.8	-9.73953e-08
19.82	3.03073e-07
19.84	-3.40572e-07
19.86	2.36068e-06
19.88	4.65844e-07
19.9	-2.92016e-06
19.92	3.34464e-07
19.94	-3.18192e-07
19.96	8.73735e-08
19.98	4.06378e-09
20	-9.47046e-08
20.02	3.32345e-07
20.04	-3.78155e-07
20.06	2.81827e-06
20.08	-4.13027e-07
20.1	-2.51097e-06
20.12	3.26113e-07
20.14	-3.00604e-07
20.16	9.38626e-08
20.18	-4.2869e-09
20.2	-8.27579e-08
20.22	3.40868e-07
20.24	-3.50124e-07
20.26	3.22831e-06
20.28	-1.20009e-06
20.3	-2.13137e-06
20.32	2.75542e-07
20.34	-2.70816e-07
20.36	9.39144e-08
20.38	-1.43934e-08
20.4	-5.95384e-08
20.42	3.20589e-07
20.44	-2.55731e-07
20.46	3.46036e-06
20.48	-1.95192e-06
20.5	-1.71048e-06
20.52	1.921e-07
20.54	-2.26539e-07
20.56	8.75415e-08
20.58	-2.50277e-08
20.6	-2.72026e-08
20.62	2.77909e-07
20.64	-9.47173e-08
20.66	3.64141e-06
20.68	-2.55314e-06
20.7	-1.26447e-06
20.72	9.03896e-08
20.74	-1.73683e-07
20.76	7.77019e-08
20.78	-3.77395e-08
20.8	1.74265e-08
20.82	2.08785e-07
20.84	1.57718e-07
20.86	3.65608e-06
20.88	-3.11344e-06
20.9	-8.7673e-07
20.92	-1.49685e-08
20.94	-1.20164e-07
20.96	6.63449e-08
20.98	-5.16704e-08
21	6.90675e-08
21.02	1.19469e-07
21.04	4.68539e-07
21.06	3.47099e-06
21.08	-3.48192e-06
21.1	-5.1853e-07
21.12	-1.15438e-07
21.14	-6.69667e-08
21.16	5.32973e-08
21.18	-6.34481e-08
21.2	1.19752e-07
21.22	3.1524e-08
21.24	8.14873e-07
21.26	3.34055e-06
21.28	-3.73223e-06
21.3	-2.6412e-07
21.32	-1.92586e-07
21.34	-2.6939e-08
21.36	4.52625e-08
21.38	-7.89269e-08
21.4	1.76909e-07
21.42	-7.38137e-08
21.44	1.20338e-06
21.46	2.92707e-06
21.48	-3.88648e-06
21.5	-2.73681e-08
21.52	-2.64309e-07
21.54	1.31624e-08
21.56	3.61072e-08
21.58	-9.33141e-08
21.6	2.36113e-07
21.62	-1.82068e-07
21.64	1.64803e-06
21.66	2.44338e-06
21.68	-3.98256e-06
21.7	1.55214e-07
21.72	-3.22748e-07
21.74	4.77415e-08
21.76	2.6668e-08
21.78	-1.03904e-07
21.8	2.8899e-07
21.82	-2.79391e-07
21.84	2.07895e-06
21.86	1.75807e-06
21.88	-3.89809e-06
21.9	2.88398e-07
21.92	-3.60233e-07
21.94	7.4737e-08
21.96	1.87429e-08
21.98	-1.11829e-07
22	3.3668e-07
22.02	-3.61186e-07
22.04	2.54084e-06
22.06	1.17212e-06
22.08	-3.69436e-06
22.1	3.6791e-07
22.12	-3.78518e-07
22.14	9.31062e-08
22.16	1.28772e-08
22.18	-1.18238e-07
22.2	3.83828e-07
22.22	-4.38146e-07
22.24	3.06309e-06
22.26	2.57602e-07
22.28	-3.42805e-06
22.3	4.0906e-07
22.32	-3.83405e-07
22.34	1.08869e-07
22.36	3.26302e-09
22.38	-1.13024e-07
22.4	4.07903e-07
22.42	-4.58658e-07
22.44	3.50846e-06
22.46	-5.58194e-07
22.48	-3.02783e-06
22.5	3.90279e-07
22.52	-3.63198e-07
22.54	1.13502e-07
22.56	-4.76306e-09
22.58	-1.00519e-07
22.6	4.15716e-07
22.62	-4.30209e-07
22.64	3.92828e-06
22.66	-1.45883e-06
22.68	-2.61576e-06
22.7	3.33914e-07
22.72	-3.29308e-07
22.74	1.11094e-07
22.76	-1.07858e-08
22.78	-8.53837e-08
22.8	4.11145e-07
22.82	-3.66207e-07
22.84	4.28295e-06
22.86	-2.08524e-06
22.88	-2.3283e-06
22.9	2.74997e-07
22.92	-2.99754e-07
22.94	1.08069e-07
22.96	-1.92723e-08
22.98	-6.27061e-08
23	3.82049e-07
23.02	-2.66901e-07
23.04	4.3471e-06
23.06	-2.64415e-06
23.08	-1.98386e-06
23.1	1.99419e-07
23.12	-2.59275e-07
23.14	9.95233e-08
23.16	-2.54647e-08
23.18	-3.87685e-08
23.2	3.48897e-07
23.22	-1.42074e-07
23.24	4.43545e-06
23.26	-3.16365e-06
23.28	-1.71468e-06
23.3	1.31235e-07
23.32	-2.23552e-07
23.34	9.04691e-08
23.36	-2.85045e-08
23.38	-2.15612e-08
23.4	3.23722e-07
23.42	-4.14617e-08
23.44	4.4843e-06
23.46	-3.41734e-06
23.48	-1.51989e-06
23.5	8.86524e-08
23.52	-2.01485e-07
23.54	8.96371e-08
23.56	-4.17913e-08
23.58	1.45951e-08
23.6	2.62736e-07
23.62	1.40577e-07
23.64	4.31255e-06
23.66	-3.92056e-06
23.68	-1.19821e-06
23.7	3.11262e-09
23.72	-1.56025e-07
23.74	7.84409e-08
23.76	-4.98096e-08
23.78	4.89564e-08
23.8	2.03817e-07
23.82	3.4194e-07
23.84	4.17038e-06
23.86	-4.32315e-06
23.88	-9.41416e-07
23.9	-6.92072e-08
23.92	-1.18132e-07
23.94	6.95924e-08
23.96	-5.87438e-08
23.98	8.36411e-08
24	1.40291e-07
24.02	5.49883e-07
24.04	3.99951e-06
24.06	-4.51028e-06
24.08	-6.6862e-07
24.1	-1.38262e-07
24.12	-8.0396e-08
24.14	6.2253e-08
24.16	-7.20431e-08
24.18	1.31522e-07
24.2	5.28231e-08
24.22	8.48948e-07
24.24	3.69946e-06
24.26	-4.75348e-06
24.28	-3.93637e-07
24.3	-2.16936e-07
24.32	-3.7371e-08
24.34	5.17487e-08
24.36	-8.39222e-08
24.38	1.8015e-07
24.4	-3.93073e-08
24.42	1.17291e-06
24.44	3.32958e-06
24.46	-4.90543e-06
24.48	-1.5613e-07
24.5	-2.85989e-07
24.52	1.94902e-09
24.54	4.11009e-08
24.56	-9.34721e-08
24.58	2.25028e-07
24.6	-1.25738e-07
24.62	1.49545e-06
24.64	2.91512e-06
24.66	-4.8406e-06
24.68	4.97698e-08
24.7	-3.38691e-07
24.72	3.43657e-08
24.74	3.50146e-08
24.76	-1.09483e-07
24.78	2.86652e-07
24.8	-2.4321e-07
24.82	1.95077e-06
24.84	2.25989e-06
24.86	-4.86269e-06
24.88	2.39973e-07
24.9	-3.95564e-07
24.92	7.06771e-08
24.94	2.41546e-08
24.96	-1.18853e-07
24.98	3.3705e-07
25	-3.40851e-07
25.02	2.37025e-06
25.04	1.58627e-06
25.06	-4.73378e-06
25.08	3.70688e-07
25.1	-4.32023e-07
25.12	1.01597e-07
25.14	6.35907e-09
25.16	-1.07657e-07
25.18	3.47329e-07
25.2	-3.6619e-07
25.22	2.71145e-06
25.24	1.06213e-06
25.26	-4.93341e-06
25.28	-4.6692e-06
