# Supplementary material for: Employing a MEMS plasma switch for conditioning high-voltage kinetic energy harvesters
Source: Nat Commun. 2020 Jun 26;11:3221. doi: 10.1038/s41467-020-17019-5 (PMC7319968; doi:10.1038/s41467-020-17019-5)
Supplement: Supplementary file 6 — Supplementary Data 1 [file 41467_2020_17019_MOESM6_ESM.zip › Dataset/Figure3.xlsx]

## Sheet: Figure3e
Time(s)	Vbuf(V)	Vcstore(V)
0	5.25	0.25
0.003	5.25	0.0831
0.006	6.28235	0.09832
0.009	6.73718	0.07082
0.012	6.46429	0.05491
0.016	6.73342	0.02457
0.019	6.57099	0.01743
0.022	6.98062	0.01173
0.025	6.9151	0.01774
0.028	6.98077	0.02285
0.032	7.04348	0.02456
0.035	7.10573	0.02569
0.038	7.12648	0.02894
0.041	7.10573	0.03134
0.044	7.10573	0.03289
0.048	7.0583	0.0336
0.051	7.09387	0.03967
0.054	7.08202	0.04785
0.057	7.09091	0.05788
0.06	7.12055	0.06649
0.064	7.10277	0.07665
0.067	7.10573	0.08512
0.07	7.12945	0.09161
0.073	7.10573	0.09585
0.076	7.03458	0.09783
0.08	6.98419	0.10051
0.083	6.96047	0.09768
0.086	6.96344	0.09585
0.089	6.9249	0.095
0.092	6.84486	0.09811
0.096	6.7915	0.09896
0.099	6.76482	0.09754
0.102	6.76482	0.09712
0.105	6.7915	0.09472
0.108	6.77668	0.09034
0.112	6.72036	0.08399
0.115	6.69071	0.07566
0.118	6.62549	0.06536
0.121	6.59289	0.05929
0.124	6.59289	0.05449
0.128	6.55731	0.05421
0.131	6.6166	0.05223
0.134	6.64032	0.05477
0.137	6.69071	0.05858
0.14	6.76779	0.06366
0.144	6.80929	0.07002
0.147	6.87747	0.07736
0.15	6.9664	0.08569
0.153	7.00791	0.08583
0.156	7.07016	0.08399
0.16	7.09091	0.08343
0.163	7.13241	0.08442
0.166	7.18874	0.08696
0.169	7.25988	0.0878
0.172	7.34585	0.08696
0.176	7.50889	0.08442
0.179	7.68083	0.08018
0.182	7.91798	0.07722
0.185	8.2085	0.07524
0.188	8.47826	0.07101
0.192	8.72134	0.07072
0.195	9	0.06818
0.198	9.24605	0.06663
0.201	9.58399	0.0631
0.204	9.87747	0.06084
0.208	10.251	0.06014
0.211	10.5682	0.05802
0.214	10.8231	0.05774
0.217	11.0781	0.05957
0.22	11.333	0.06352
0.224	11.582	0.0631
0.227	11.751	0.06126
0.23	11.834	0.06098
0.233	11.8933	0.05901
0.236	11.9289	0.05562
0.24	11.8725	0.0511
0.243	11.7866	0.04842
0.246	11.6709	0.04433
0.249	11.5257	0.03882
0.252	11.419	0.03811
0.256	11.3567	0.04221
0.259	11.2767	0.04489
0.262	11.1789	0.05237
0.265	11.0632	0.05844
0.268	10.9298	0.0631
0.272	10.8468	0.06635
0.275	10.8142	0.06818
0.278	10.8943	0.07157
0.281	10.9565	0.07623
0.284	11.001	0.07891
0.288	11.0277	0.07962
0.291	11.0366	0.08159
0.294	11.0959	0.08187
0.297	11.1433	0.08343
0.3	11.1789	0.08625
0.304	11.2026	0.08442
0.307	11.2144	0.07792
0.31	11.2144	0.0727
0.313	11.2026	0.06875
0.316	11.2411	0.0631
0.32	11.2619	0.05576
0.323	11.2648	0.04997
0.326	11.3123	0.04602
0.329	11.3982	0.04094
0.332	11.5168	0.03797
0.336	11.6621	0.03416
0.339	11.7658	0.0295
0.342	11.8281	0.02103
0.345	11.917	0.012
0.348	12.0385	0.00565
0.352	12.1304	-0.000705816
0.355	12.2549	-0.00678
0.358	12.3439	-0.01553
0.361	12.3972	-0.02075
0.364	12.415	-0.02569
0.368	12.4595	-0.0271
0.371	12.5247	-0.02795
0.374	12.6047	-0.03148
0.377	12.6937	-0.03473
0.38	12.7856	-0.03444
0.384	12.8745	-0.03063
0.387	13.0227	-0.02654
0.39	13.1621	-0.02513
0.393	13.3488	-0.02019
0.396	13.5771	-0.01793
0.4	13.8468	-0.0151
0.403	14.1581	-0.00875
0.406	14.5109	-0.00212
0.409	14.837	0.00776
0.412	15.1304	0.0144
0.416	15.3854	0.02075
0.419	15.5959	0.02682
0.422	15.7559	0.02936
0.425	15.9279	0.03134
0.428	16.1057	0.0295
0.432	16.2154	0.0271
0.435	16.251	0.02739
0.438	16.2747	0.0271
0.441	16.2866	0.02922
0.444	16.2866	0.03049
0.448	16.2747	0.03091
0.451	16.251	0.03049
0.454	16.2154	0.03247
0.457	16.168	0.03684
0.46	16.1087	0.03713
0.464	16.168	0.04249
0.467	16.2154	0.04644
0.47	16.3132	0.05167
0.473	16.3933	0.05816
0.476	16.4555	0.06296
0.48	16.5	0.06931
0.483	16.5267	0.07722
0.486	16.5356	0.08343
0.489	16.5267	0.08498
0.492	16.5622	0.08512
0.496	16.5741	0.08385
0.499	16.6927	0.08117
0.502	16.7875	0.07383
0.505	16.8587	0.07101
0.508	16.9684	0.06649
0.512	17.0484	0.06352
0.515	17.1611	0.06211
0.518	17.2381	0.06197
0.521	17.2796	0.05985
0.524	17.3478	0.05872
0.528	17.3745	0.05858
0.531	17.3597	0.05647
0.534	17.3715	0.05562
0.537	17.4101	0.05632
0.54	17.5375	0.05887
0.544	17.6858	0.06028
0.547	17.7866	0.06056
0.55	17.8399	0.05675
0.553	17.8458	0.05237
0.556	17.8043	0.04771
0.56	17.7154	0.03953
0.563	17.6472	0.03374
0.566	17.5375	0.0271
0.569	17.5168	0.01962
0.572	17.5168	0.01129
0.576	17.5316	0.00833
0.579	17.6235	0.00748
0.582	17.7866	0.00551
0.585	18.0148	0.00861
0.588	18.2401	0.01383
0.592	18.4565	0.01821
0.595	18.7885	0.02795
0.598	19.0998	0.03684
0.601	19.3844	0.04785
0.604	19.6364	0.05774
0.608	19.918	0.06649
0.611	20.2293	0.07708
0.614	20.5702	0.08625
0.617	20.8725	0.09401
0.62	21.1304	0.09712
0.624	21.3379	0.09529
0.627	21.5514	0.09147
0.63	21.6966	0.08272
0.633	21.7055	0.07849
0.636	21.7026	0.07552
0.64	21.7441	0.07058
0.643	21.7619	0.06366
0.646	21.7559	0.05802
0.649	21.7263	0.05392
0.652	21.7411	0.04842
0.656	21.7381	0.04771
0.659	21.7174	0.0456
0.662	21.7411	0.04207
0.665	21.8093	0.03741
0.668	21.8597	0.03487
0.672	21.8923	0.03741
0.675	21.9071	0.03586
0.678	21.9042	0.03642
0.681	21.8834	0.0391
0.684	21.8449	0.0439
0.688	21.7885	0.04757
0.691	21.7767	0.05308
0.694	21.7411	0.05421
0.697	21.6878	0.05421
0.7	21.6225	0.04687
0.704	21.4773	0.04164
0.707	21.3824	0.03882
0.71	21.3439	0.03543
0.713	21.2994	0.03444
0.716	21.1868	0.03261
0.72	21.1364	0.02993
0.723	21.08	0.0264
0.726	21.08	0.02823
0.729	21.1304	0.02922
0.732	21.2312	0.03233
0.736	21.3824	0.03402
0.739	21.4536	0.04023
0.742	21.5129	0.05096
0.745	21.5603	0.05675
0.748	21.5958	0.06381
0.752	21.6196	0.07213
0.755	21.6314	0.07877
0.758	21.6314	0.08696
0.761	21.6878	0.09966
0.764	21.7381	0.10446
0.768	21.7767	0.11053
0.771	21.7974	0.11434
0.774	21.8626	0.11561
0.777	21.9664	0.11434
0.78	22.165	0.11053
0.784	22.3844	0.10743
0.787	22.6126	0.10503
0.79	22.9061	0.10008
0.793	23.1966	0.0926
0.796	23.5464	0.08879
0.8	23.9555	0.07947
0.803	24.3557	0.07115
0.806	24.747	0.06112
0.809	25.0613	0.0559
0.812	25.3547	0.05548
0.816	25.6215	0.05364
0.819	25.7935	0.0504
0.822	25.9328	0.04898
0.825	26.0336	0.04616
0.828	26.0899	0.04785
0.832	26.0958	0.0511
0.835	26.0454	0.04969
0.838	26.001	0.0528
0.841	25.832	0.06042
0.844	25.669	0.06931
0.848	25.5119	0.07919
0.851	25.4289	0.08682
0.854	25.3577	0.09218
0.857	25.3666	0.1015
0.86	25.3933	0.10855
0.864	25.4378	0.11632
0.867	25.5	0.12479
0.87	25.58	0.12479
0.873	25.6779	0.12253
0.876	25.663	0.12069
0.88	25.666	0.119
0.883	25.6868	0.12069
0.886	25.7253	0.12253
0.889	25.7134	0.12422
0.892	25.7134	0.12549
0.896	25.7253	0.12931
0.899	25.749	0.13269
0.902	25.7846	0.13269
0.905	25.8943	0.12931
0.908	26.0099	0.12874
0.912	26.001	0.12804
0.915	25.998	0.13043
0.918	26.001	0.13298
0.921	26.0099	0.13566
0.924	25.9625	0.13523
0.928	25.9269	0.13495
0.931	25.9032	0.13481
0.934	25.8913	0.13481
0.937	25.829	0.13495
0.94	25.7846	0.12874
0.944	25.7579	0.12211
0.947	25.6808	0.11829
0.95	25.6156	0.10841
0.953	25.5622	0.09896
0.956	25.5207	0.09317
0.96	25.4911	0.08809
0.963	25.4733	0.08399
0.966	25.4674	0.08117
0.969	25.4733	0.07665
0.972	25.5534	0.07044
0.976	25.7698	0.06254
0.979	26.0543	0.05618
0.982	26.333	0.04842
0.985	26.6621	0.04545
0.988	27.0356	0.04108
0.992	27.4476	0.03854
0.995	27.8241	0.03487
0.998	28.2213	0.03007
1.001	28.6334	0.02739
1.004	29.0543	0.02682
1.008	29.4101	0.02837
1.011	29.7569	0.03204
1.014	30.0267	0.03783
1.017	30.2816	0.04277
1.02	30.5158	0.04362
1.024	30.7233	0.0463
1.027	30.8982	0.05082
1.03	31.0346	0.05421
1.033	31.1265	0.05943
1.036	31.168	0.06324
1.04	31.1532	0.06564
1.043	31.1443	0.06663
1.046	31.1413	0.06621
1.049	31.082	0.06437
1.052	31.0346	0.06409
1.056	31.0613	0.06832
1.059	31.0939	0.07383
1.062	31.1324	0.07736
1.065	31.1769	0.07891
1.068	31.2273	0.08145
1.072	31.3458	0.0847
1.075	31.4644	0.09161
1.078	31.583	0.09599
1.081	31.7016	0.10107
1.084	31.752	0.1039
1.088	31.7342	0.10446
1.091	31.7787	0.10277
1.094	31.8172	0.10206
1.097	31.8498	0.10234
1.1	31.8765	0.10333
1.104	31.8972	0.10503
1.107	31.9121	0.10743
1.11	31.921	0.10432
1.113	31.9239	0.09896
1.116	31.921	0.08837
1.12	31.8439	0.0758
1.123	31.7549	0.06748
1.126	31.7223	0.06338
1.129	31.6838	0.06352
1.132	31.6393	0.06169
1.136	31.6512	0.05491
1.139	31.6512	0.05265
1.142	31.6453	0.05491
1.145	31.5771	0.06169
1.148	31.5148	0.06973
1.152	31.4585	0.0758
1.155	31.4081	0.08286
1.158	31.2954	0.08766
1.161	31.1887	0.09317
1.164	31.0939	0.09613
1.168	31.0109	0.0998
1.171	30.9397	0.10743
1.174	30.8804	0.11279
1.177	30.833	0.12211
1.18	30.7974	0.12888
1.184	30.836	0.13283
1.187	30.8804	0.13072
1.19	30.9931	0.12549
1.193	31.168	0.12041
1.196	31.337	0.11872
1.2	31.5	0.11745
1.203	31.7194	0.11364
1.206	32.0573	0.10404
1.209	32.4457	0.09486
1.212	32.8103	0.08936
1.216	33.0771	0.08456
1.219	33.3706	0.08075
1.222	33.6848	0.07496
1.225	33.9516	0.07044
1.228	34.1709	0.06423
1.232	34.337	0.06254
1.235	34.5059	0.05915
1.238	34.6719	0.05407
1.241	34.8291	0.0535
1.244	34.9091	0.05124
1.248	34.9743	0.05054
1.251	35.0188	0.05463
1.254	35.0425	0.05731
1.257	34.9832	0.05858
1.26	34.9713	0.06141
1.264	35.0069	0.06254
1.267	34.9595	0.06818
1.27	34.8913	0.07213
1.273	34.8646	0.07439
1.276	34.8172	0.07496
1.28	34.8172	0.07383
1.283	34.8024	0.07425
1.286	34.7727	0.07623
1.289	34.7905	0.07651
1.292	34.7935	0.07806
1.296	34.7816	0.07764
1.299	34.749	0.0782
1.302	34.7579	0.07976
1.305	34.8083	0.07933
1.308	34.9002	0.0799
1.312	35.0336	0.08442
1.315	35.1403	0.08667
1.318	35.2826	0.08667
1.321	35.4605	0.09063
1.324	35.6057	0.09232
1.328	35.7124	0.09176
1.331	35.8429	0.09218
1.334	35.997	0.09063
1.337	36.0445	0.09034
1.34	36.1156	0.09133
1.344	36.2105	0.09034
1.347	36.2609	0.09034
1.35	36.3291	0.09105
1.353	36.3468	0.08922
1.356	36.3765	0.09105
1.36	36.418	0.09331
1.363	36.4032	0.09599
1.366	36.3943	0.0991
1.369	36.3913	0.10263
1.372	36.3943	0.10065
1.376	36.4654	0.09641
1.379	36.5366	0.09317
1.382	36.67	0.09119
1.385	36.8597	0.08752
1.388	37.0998	0.08216
1.392	37.3844	0.07835
1.395	37.6453	0.07609
1.398	37.9447	0.0751
1.401	38.2767	0.0751
1.404	38.6354	0.07284
1.408	38.9466	0.06536
1.411	39.2045	0.05915
1.414	39.4091	0.05124
1.417	39.6225	0.04489
1.42	39.7767	0.04334
1.424	39.9338	0.03741
1.427	40.0257	0.0336
1.43	40.0524	0.03219
1.433	40.0138	0.03021
1.436	39.9723	0.03388
1.44	39.9219	0.03995
1.443	39.8567	0.04193
1.446	39.8389	0.04574
1.449	39.8004	0.0511
1.452	39.8034	0.05477
1.456	39.8478	0.05675
1.459	39.8715	0.05999
1.462	39.9427	0.06423
1.465	39.9931	0.06945
1.468	40.085	0.07298
1.472	40.1561	0.07835
1.475	40.2747	0.08554
1.478	40.4407	0.09401
1.481	40.586	0.10023
1.484	40.7045	0.10418
1.488	40.7964	0.10587
1.491	40.8617	0.10855
1.494	40.9624	0.10601
1.497	41.0306	0.10418
1.5	40.998	0.10277
1.504	40.8646	0.1015
1.507	40.7609	0.10333
1.51	40.6868	0.10531
1.513	40.6423	0.10446
1.516	40.6275	0.10404
1.52	40.58	0.10432
1.523	40.5682	0.10531
1.526	40.5919	0.10672
1.529	40.5207	0.11152
1.532	40.4852	0.11674
1.536	40.4852	0.11646
1.539	40.5207	0.11364
1.542	40.5237	0.11095
1.545	40.5563	0.10841
1.548	40.5563	0.10954
1.552	40.5919	0.10841
1.555	40.663	0.10503
1.558	40.6393	0.09938
1.561	40.6512	0.09444
1.564	40.6986	0.08696
1.568	40.7816	0.08018
1.571	40.832	0.07439
1.574	40.8439	0.07284
1.577	40.8794	0.07552
1.58	41.001	0.07623
1.584	41.1403	0.07496
1.587	41.2974	0.07171
1.59	41.4042	0.06649
1.593	41.585	0.06254
1.596	41.7717	0.06014
1.6	41.8963	0.05957
1.603	42.083	0.05788
1.606	42.3261	0.05181
1.609	42.5573	0.05054
1.612	42.7767	0.0511
1.616	43.0464	0.0535
1.619	43.2925	0.05449
1.622	43.5712	0.05703
1.625	43.8142	0.05788
1.628	43.9536	0.05703
1.632	44.1136	0.05774
1.635	44.2263	0.05999
1.638	44.3537	0.06352
1.641	44.4901	0.06508
1.644	44.6294	0.0679
1.648	44.7036	0.07228
1.651	44.7806	0.07228
1.654	44.7984	0.07115
1.657	44.7569	0.06889
1.66	44.6561	0.06254
1.664	44.5642	0.0583
1.667	44.4812	0.05294
1.67	44.3389	0.04941
1.673	44.2678	0.04743
1.676	44.2055	0.04673
1.68	44.0899	0.04433
1.683	43.9209	0.04348
1.686	43.8291	0.04715
1.689	43.752	0.05209
1.692	43.6957	0.0583
1.696	43.5978	0.06578
1.699	43.4585	0.07425
1.702	43.3458	0.08046
1.705	43.2599	0.08766
1.708	43.2006	0.09613
1.712	43.1739	0.10291
1.715	43.248	0.10799
1.718	43.3547	0.11434
1.721	43.4259	0.11844
1.724	43.5237	0.12295
1.728	43.58	0.12761
1.731	43.6571	0.12888
1.734	43.749	0.12973
1.737	43.918	0.13015
1.74	44.0336	0.13015
1.744	44.2263	0.13001
1.747	44.3656	0.13001
1.75	44.4516	0.12394
1.753	44.4842	0.11801
1.756	44.5316	0.11251
1.76	44.5939	0.10771
1.763	44.6028	0.10361
1.766	44.6206	0.10023
1.769	44.5791	0.09783
1.772	44.5405	0.09345
1.776	44.5672	0.09006
1.779	44.6532	0.08442
1.782	44.7243	0.07947
1.785	44.8429	0.06903
1.788	45.0089	0.06254
1.792	45.1542	0.05999
1.795	45.3409	0.05844
1.798	45.501	0.05816
1.801	45.6966	0.06239
1.804	45.9279	0.06494
1.808	46.1947	0.07199
1.811	46.4288	0.07736
1.814	46.7549	0.08399
1.817	47.0366	0.08569
1.82	47.2678	0.08272
1.824	47.4427	0.08131
1.827	47.6176	0.0782
1.83	47.7866	0.07044
1.833	47.8814	0.06451
1.836	47.9644	0.05745
1.84	47.9674	0.04927
1.843	47.9526	0.03995
1.846	47.92	0.03275
1.849	47.9378	0.0247
1.852	47.9437	0.02202
1.856	47.9378	0.01821
1.859	47.9822	0.01623
1.862	48.0712	0.01934
1.865	48.1986	0.02132
1.868	48.2964	0.02216
1.872	48.3646	0.02513
1.875	48.4032	0.02724
1.878	48.4121	0.03473
1.881	48.3913	0.04136
1.884	48.4713	0.05336
1.888	48.5217	0.06423
1.891	48.5425	0.07044
1.894	48.5336	0.08117
1.897	48.5632	0.0902
1.9	48.5692	0.0943
1.904	48.5514	0.09641
1.907	48.5099	0.09656
1.91	48.4447	0.09472
1.913	48.3557	0.09091
1.916	48.2431	0.08512
1.92	48.1067	0.07736
1.923	47.9466	0.07383
1.926	47.8251	0.07157
1.929	47.7421	0.06762
1.932	47.7036	0.06522
1.936	47.7777	0.06141
1.939	47.834	0.05915
1.942	47.8725	0.05519
1.945	47.8933	0.04955
1.948	47.8963	0.04545
1.952	47.8814	0.03995
1.955	47.8547	0.03628
1.958	47.8221	0.03473
1.961	47.7836	0.03529
1.964	47.7391	0.03797
1.968	47.6887	0.03981
1.971	47.6324	0.0408
1.974	47.6324	0.04094
1.977	47.6828	0.04023
1.98	47.7777	0.04164
1.984	47.9111	0.04193
1.987	48.0771	0.04108
1.99	48.2698	0.0391
1.993	48.4832	0.03924
1.996	48.7796	0.03854
2	49.0287	0.03402
2.003	49.2925	0.02894
2.006	49.6334	0.02329
2.009	49.9832	0.02329
2.012	50.336	0.01976
2.016	50.6858	0.01595
2.019	51.0267	0.01186
2.022	51.3528	0.00748
2.025	51.5899	0.00282
2.028	51.7945	-0.00212
2.032	51.9605	-0.00113
2.035	52.082	-0.00042349
2.038	52.0909	0.00296
2.041	52.0494	0.00579
2.044	52.0198	0.00805
2.048	52.002	0.00974
2.051	51.996	0.01708
2.054	52.002	0.02386
2.057	51.9575	0.0271
2.06	51.9308	0.03303
2.064	51.9219	0.0384
2.067	51.9308	0.0432
2.07	51.9516	0.04715
2.073	51.9783	0.04997
2.076	52.0109	0.05167
2.08	52.0494	0.05844
2.083	52.0939	0.06084
2.086	52.2065	0.06479
2.089	52.3192	0.06705
2.092	52.4318	0.07058
2.096	52.5445	0.06917
2.099	52.5949	0.06606
2.102	52.6512	0.06748
2.105	52.7134	0.06719
2.108	52.7134	0.06846
2.112	52.6512	0.07129
2.115	52.5949	0.07242
2.118	52.5445	0.07185
2.121	52.5	0.07284
2.124	52.4615	0.07242
2.128	52.2984	0.06733
2.131	52.1413	0.06381
2.134	51.9901	0.06183
2.137	51.8449	0.05816
2.14	51.7737	0.05604
2.144	51.7144	0.05548
2.147	51.667	0.05322
2.15	51.5692	0.05548
2.153	51.4269	0.05604
2.156	51.3142	0.05816
2.16	51.1749	0.06183
2.163	51.0771	0.07002
2.166	50.9585	0.07326
2.169	50.8192	0.07157
2.172	50.7213	0.07143
2.176	50.7273	0.06988
2.179	50.831	0.06988
2.182	50.9585	0.07439
2.185	51.1037	0.07722
2.188	51.2668	0.07835
2.192	51.4476	0.07778
2.195	51.6463	0.07552
2.198	51.8567	0.07453
2.201	52.0731	0.06861
2.204	52.3577	0.06719
2.208	52.7045	0.06409
2.211	53.1077	0.06225
2.214	53.5613	0.06169
2.217	53.997	0.06239
2.22	54.4091	0.06437
2.224	54.7233	0.06465
2.227	54.996	0.06324
2.23	55.2154	0.06635
2.233	55.4378	0.07101
2.236	55.5889	0.07425
2.24	55.663	0.07284
2.243	55.7223	0.06973
2.246	55.7668	0.06494
2.249	55.8024	0.06465
2.252	55.8972	0.06592
2.256	55.9832	0.06282
2.259	55.9921	0.06155
2.262	55.9239	0.05887
2.265	55.7787	0.05774
2.268	55.6868	0.05816
2.272	55.5178	0.05096
2.275	55.3399	0.0456
2.278	55.2213	0.04207
2.281	55.1621	0.04037
2.284	55.1621	0.03755
2.288	55.1532	0.03684
2.291	55.1354	0.03233
2.294	55.1087	0.02724
2.297	55.1354	0.01863
2.3	55.1532	0.01299
2.304	55.168	0.00734
2.307	55.1858	-0.00127
2.31	55.2065	-0.0096
2.313	55.2302	-0.01468
2.316	55.2569	-0.01976
2.32	55.2184	-0.01863
2.323	55.2451	-0.01454
2.326	55.337	-0.01398
2.329	55.3636	-0.00776
2.332	55.3873	-0.00212
2.336	55.3399	0.00918
2.339	55.3518	0.0199
2.342	55.2925	0.02979
2.345	55.2243	0.0415
2.348	55.1472	0.05505
2.352	55.0672	0.06748
2.355	55.0524	0.08173
2.358	55.1028	0.09754
2.361	55.1502	0.10841
2.364	55.1947	0.12027
2.368	55.2421	0.12662
2.371	55.2925	0.13043
2.374	55.3399	0.13171
2.377	55.3785	0.13015
2.38	55.4704	0.12846
2.384	55.6097	0.12662
2.387	55.8528	0.11872
2.39	56.0632	0.10827
2.393	56.3034	0.10178
2.396	56.5731	0.09599
2.4	56.8666	0.09091
2.403	57.1779	0.08357
2.406	57.4387	0.08018
2.409	57.7737	0.0775
2.412	58.0464	0.07849
2.416	58.3192	0.08018
2.419	58.5237	0.08258
2.422	58.7164	0.0854
2.425	58.8913	0.08865
2.428	59.0484	0.0926
2.432	59.1878	0.0943
2.435	59.3034	0.09994
2.438	59.3834	0.10037
2.441	59.4219	0.09881
2.444	59.419	0.09529
2.448	59.3745	0.09303
2.451	59.2885	0.09232
2.454	59.2293	0.0902
2.457	59.2026	0.08639
2.46	59.1463	0.07736
2.464	59.0603	0.06931
2.467	58.9447	0.06254
2.47	58.8676	0.05703
2.473	58.7668	0.05251
2.476	58.6423	0.04898
2.48	58.6245	0.04673
2.483	58.583	0.04602
2.486	58.58	0.0439
2.489	58.5474	0.04362
2.492	58.6156	0.04842
2.496	58.7164	0.05209
2.499	58.7816	0.05463
2.502	58.8113	0.05604
2.505	58.8735	0.05957
2.508	58.9743	0.05901
2.512	59.0514	0.05731
2.515	59.1047	0.05745
2.518	59.1966	0.05618
2.521	59.2589	0.0535
2.524	59.2915	0.04941
2.528	59.2945	0.04715
2.531	59.2678	0.04376
2.534	59.2115	0.04221
2.537	59.1255	0.04221
2.54	59.0099	0.04673
2.544	58.8646	0.0528
2.547	58.6897	0.06042
2.55	58.5534	0.06931
2.553	58.3933	0.07919
2.556	58.3399	0.08385
2.56	58.2629	0.08357
2.563	58.2302	0.08484
2.566	58.248	0.08766
2.569	58.254	0.08879
2.572	58.3103	0.08823
2.576	58.4111	0.08597
2.579	58.5504	0.08498
2.582	58.7223	0.08202
2.585	58.9209	0.08329
2.588	59.2707	0.08258
2.592	59.5731	0.0799
2.595	59.8903	0.07524
2.598	60.2164	0.06861
2.601	60.5455	0.05999
2.604	60.8093	0.05562
2.608	61.1324	0.05251
2.611	61.4407	0.05096
2.614	61.7283	0.05096
2.617	61.9891	0.04955
2.62	62.2174	0.05025
2.624	62.4071	0.0504
2.627	62.6206	0.04701
2.63	62.7895	0.03981
2.633	62.9081	0.03176
2.636	62.9704	0.02612
2.64	62.9704	0.0199
2.643	62.9704	0.01313
2.646	62.9704	0.00579
2.649	62.9704	0.00113
2.652	62.9704	-0.00381
2.656	62.9704	-0.00579
2.659	63.0385	-0.00776
2.662	63.0445	-0.00974
2.665	63.0504	-0.01172
2.668	62.9941	-0.01073
2.672	62.9437	-0.01002
2.675	62.831	-0.00339
2.678	62.7866	0.00296
2.681	62.748	0.00903
2.684	62.7154	0.01807
2.688	62.6887	0.02386
2.691	62.668	0.03233
2.694	62.6532	0.03698
2.697	62.582	0.0408
2.7	62.585	0.04376
2.704	62.5939	0.04884
2.707	62.6709	0.05576
2.71	62.748	0.06423
2.713	62.8251	0.07397
2.716	62.9022	0.0847
2.72	62.9793	0.09317
2.723	63.0563	0.10234
2.726	63.1334	0.10898
2.729	63.1482	0.11307
2.732	63.169	0.11462
2.736	63.1957	0.1166
2.739	63.0978	0.119
2.742	63.0059	0.11886
2.745	62.92	0.11942
2.748	62.7777	0.11773
2.752	62.6472	0.11378
2.755	62.5287	0.11053
2.758	62.4219	0.10474
2.761	62.3271	0.10263
2.764	62.2441	0.09797
2.768	62.0425	0.09077
2.771	61.9209	0.07806
2.774	61.8794	0.06931
2.777	61.9802	0.06155
2.78	62.1551	0.05505
2.784	62.3982	0.05011
2.787	62.7036	0.04701
2.79	63.0652	0.04574
2.793	63.4773	0.0463
2.796	63.9338	0.0487
2.8	64.3607	0.04969
2.803	64.8142	0.04927
2.806	65.2885	0.05068
2.809	65.7095	0.05392
2.812	66.1334	0.05872
2.816	66.5543	0.06183
2.819	66.8982	0.06324
2.822	67.2213	0.06592
2.825	67.5178	0.06988
2.828	67.7816	0.0751
2.832	68.0069	0.08456
2.835	68.1877	0.095
2.838	68.25	0.10319
2.841	68.25	0.10884
2.844	68.25	0.11787
2.848	68.25	0.12408
2.851	68.1877	0.12747
2.854	68.0692	0.12804
2.857	67.9625	0.12281
2.86	67.8676	0.11829
2.864	67.7846	0.11152
2.867	67.7134	0.10573
2.87	67.6542	0.09797
2.873	67.6067	0.08823
2.876	67.5712	0.07947
2.88	67.5474	0.07171
2.883	67.5356	0.06522
2.886	67.5356	0.05703
2.889	67.5474	0.05011
2.892	67.5712	0.04447
2.896	67.6067	0.03713
2.899	67.6542	0.03134
2.902	67.7134	0.02739
2.905	67.7846	0.02851
2.908	67.8676	0.03148
2.912	67.9002	0.03628
2.915	67.9506	0.0432
2.918	68.0188	0.04927
2.921	68.0366	0.05745
2.924	67.998	0.06748
2.928	67.9654	0.07284
2.931	67.9387	0.07651
2.934	67.8557	0.07849
2.937	67.7223	0.07877
2.94	67.6067	0.08032
2.944	67.5089	0.0799
2.947	67.3666	0.08075
2.95	67.248	0.0799
2.953	67.1532	0.08032
2.956	67.082	0.08173
2.96	66.9723	0.08413
2.963	66.8923	0.08456
2.966	66.7796	0.083
2.969	66.7026	0.08244
2.972	66.6611	0.07962
2.976	66.6551	0.07778
2.979	66.747	0.07722
2.982	66.8004	0.07496
2.985	66.9397	0.07101
2.988	67.0968	0.06536
2.992	67.334	0.06126
2.995	67.583	0.05901
2.998	67.9061	0.05562
3.001	68.2974	0.05407
3.004	68.6828	0.05407
3.008	68.9881	0.05237
3.011	69.2757	0.05223
3.014	69.6077	0.05068
3.017	69.9101	0.05068
3.02	70.2391	0.04898
3.024	70.5267	0.05181
3.027	70.7727	0.05618
3.03	70.9713	0.05915
3.033	71.1166	0.06366
3.036	71.1403	0.06649
3.04	71.1047	0.07383
3.043	71.0721	0.08244
3.046	71.0366	0.09204
3.049	71.0603	0.10234
3.052	71.0751	0.11011
3.056	71.1433	0.11533
3.059	71.1344	0.11801
3.062	71.1166	0.11815
3.065	71.0899	0.11872
3.068	71.0543	0.11646
3.072	71.0158	0.11462
3.075	70.9802	0.11646
3.078	70.8854	0.11575
3.081	70.7312	0.11547
3.084	70.6482	0.11237
3.088	70.5741	0.10968
3.091	70.5771	0.1015
3.094	70.5889	0.0943
3.097	70.6038	0.08512
3.1	70.6838	0.07693
3.104	70.6986	0.06973
3.107	70.6482	0.05759
3.11	70.5949	0.04701
3.113	70.6008	0.04122
3.116	70.6038	0.03727
3.12	70.6097	0.03543
3.123	70.6868	0.03275
3.126	70.835	0.02922
3.129	70.9862	0.02781
3.132	71.1344	0.02823
3.136	71.3419	0.03049
3.139	71.5405	0.03162
3.142	71.7243	0.03162
3.145	71.8251	0.03374
3.148	71.8429	0.03501
3.152	71.7777	0.03868
3.155	71.6976	0.04178
3.158	71.6028	0.04136
3.161	71.4931	0.04037
3.164	71.3745	0.03854
3.168	71.253	0.03882
3.171	71.1966	0.04418
3.174	71.1373	0.04842
3.177	71.1314	0.04828
3.18	71.1729	0.04673
3.184	71.3241	0.04997
3.187	71.4486	0.05477
3.19	71.6028	0.06084
3.193	71.8429	0.0679
3.196	72.1008	0.0727
3.2	72.3765	0.07849
3.203	72.67	0.08851
3.206	73.0435	0.09656
3.209	73.4911	0.10263
3.212	74.0069	0.10672
3.216	74.4545	0.1118
3.219	74.8903	0.11759
3.222	75.2401	0.12084
3.225	75.498	0.12451
3.228	75.7263	0.12507
3.232	75.919	0.12549
3.235	76.0642	0.12281
3.238	76.0879	0.12324
3.241	76.0524	0.12084
3.244	76.0198	0.11589
3.248	75.9901	0.10545
3.251	75.9012	0.09274
3.254	75.8834	0.08103
3.257	75.8063	0.07355
3.26	75.8004	0.06733
3.264	75.8034	0.06268
3.267	75.8152	0.05661
3.27	75.83	0.04912
3.273	75.7796	0.04348
3.276	75.7322	0.0367
3.28	75.6937	0.0288
3.283	75.67	0.01976
3.286	75.5988	0.01285
3.289	75.6107	0.01129
3.292	75.6373	0.00889
3.296	75.6107	0.01186
3.299	75.5929	0.02019
3.302	75.584	0.03063
3.305	75.5899	0.03995
3.308	75.5484	0.05435
3.312	75.5217	0.06733
3.315	75.5721	0.07566
3.318	75.5692	0.07933
3.321	75.5129	0.08131
3.324	75.5336	0.08159
3.328	75.501	0.08343
3.331	75.5455	0.08385
3.334	75.5366	0.08286
3.337	75.5425	0.08343
3.34	75.6314	0.0823
3.344	75.7352	0.07947
3.347	75.7856	0.07496
3.35	75.7826	0.07171
3.353	75.7263	0.06649
3.356	75.6166	0.06225
3.36	75.5217	0.05901
3.363	75.4476	0.05378
3.366	75.332	0.04983
3.369	75.2431	0.0504
3.372	75.1186	0.05251
3.376	75.0208	0.05322
3.379	75.0059	0.05576
3.382	75.0682	0.06338
3.385	75.2075	0.06663
3.388	75.418	0.06846
3.392	75.6877	0.07185
3.395	76.0109	0.07355
3.398	76.3192	0.07651
3.401	76.6749	0.0775
3.404	77.0099	0.07947
3.408	77.3182	0.08244
3.411	77.6621	0.08343
3.414	78.0415	0.08244
3.417	78.3883	0.08244
3.42	78.6966	0.08639
3.424	78.9605	0.08809
3.427	79.1739	0.09077
3.43	79.331	0.09147
3.433	79.4259	0.0902
3.436	79.4526	0.08992
3.44	79.4051	0.09063
3.443	79.2777	0.08936
3.446	79.1324	0.08611
3.449	79.0375	0.08385
3.452	78.9308	0.08258
3.456	78.8123	0.07933
3.459	78.8123	0.07411
3.462	78.8686	0.07016
3.465	78.919	0.06451
3.468	79.0257	0.06042
3.472	79.1205	0.05491
3.475	79.2036	0.05124
3.478	79.2747	0.04941
3.481	79.334	0.04912
3.484	79.3814	0.04715
3.488	79.417	0.04969
3.491	79.4407	0.05675
3.494	79.5148	0.06508
3.497	79.5712	0.07143
3.5	79.6097	0.07877
3.504	79.6304	0.08385
3.507	79.6334	0.08992
3.51	79.6186	0.09698
3.513	79.586	0.10178
3.516	79.5356	0.10432
3.52	79.4674	0.10785
3.523	79.3814	0.11237
3.526	79.2777	0.11759
3.529	79.2243	0.12027
3.532	79.2213	0.12338
3.536	79.2629	0.12366
3.539	79.3488	0.12408
3.542	79.417	0.1214
3.545	79.4674	0.11858
3.548	79.5	0.11561
3.552	79.5148	0.11279
3.555	79.5119	0.10714
3.558	79.4911	0.10192
3.561	79.5148	0.10037
3.564	79.583	0.09952
3.568	79.6334	0.09938
3.571	79.666	0.09994
3.574	79.7431	0.09825
3.577	79.8587	0.0943
3.58	80.0069	0.09133
3.584	80.1818	0.08936
3.587	80.3775	0.08512
3.59	80.5879	0.07566
3.593	80.8073	0.06748
3.596	81.0296	0.06084
3.6	81.249	0.0528
3.603	81.4654	0.04362
3.606	81.747	0.0336
3.609	82.0257	0.02597
3.612	82.2955	0.01779
3.616	82.5504	0.01228
3.619	82.7846	0.00946
3.622	82.9921	0.00607
3.625	83.167	0.00212
3.628	83.3034	-0.0024
3.632	83.4634	-0.00127
3.635	83.579	0.00226
3.638	83.6443	0.01115
3.641	83.6532	0.0192
3.644	83.668	0.02936
3.648	83.6265	0.04136
3.651	83.5968	0.05195
3.654	83.579	0.06437
3.657	83.5731	0.07566
3.66	83.579	0.08258
3.664	83.5968	0.08809
3.667	83.6265	0.09514
3.67	83.668	0.10347
3.673	83.6532	0.10658
3.676	83.6443	0.10743
3.68	83.6413	0.10898
3.683	83.6443	0.10799
3.686	83.6532	0.10743
3.689	83.668	0.10728
3.692	83.6887	0.1046
3.696	83.7154	0.09938
3.699	83.748	0.09458
3.702	83.7866	0.0902
3.705	83.831	0.08653
3.708	83.9437	0.08385
3.712	84.1186	0.07919
3.715	84.2875	0.07877
3.718	84.3824	0.08258
3.721	84.4654	0.08442
3.724	84.5366	0.08427
3.728	84.5958	0.08216
3.731	84.6433	0.07806
3.734	84.6166	0.07199
3.737	84.5217	0.06719
3.74	84.4269	0.06395
3.744	84.332	0.05929
3.747	84.2371	0.05322
3.75	84.08	0.04898
3.753	83.9288	0.04362
3.756	83.7836	0.04037
3.76	83.6443	0.03924
3.763	83.5109	0.03402
3.766	83.3834	0.02795
3.769	83.2619	0.02724
3.772	83.084	0.02569
3.776	82.918	0.02626
3.779	82.8943	0.02569
3.782	83.0129	0.02696
3.785	83.2055	0.03007
3.788	83.4664	0.03529
3.792	83.7895	0.04263
3.795	84.169	0.04884
3.798	84.5988	0.05392
3.801	85.0109	0.05491
3.804	85.3992	0.05802
3.808	85.6897	0.05999
3.811	86.0069	0.06084
3.814	86.3449	0.06056
3.817	86.6976	0.05915
3.82	86.9911	0.05661
3.824	87.2816	0.05294
3.827	87.5632	0.04814
3.83	87.83	0.04545
3.833	88.0761	0.03868
3.836	88.2332	0.03077
3.84	88.3636	0.02795
3.843	88.3933	0.02696
3.846	88.3785	0.02781
3.849	88.3814	0.02753
3.852	88.4022	0.02936
3.856	88.3785	0.03331
3.859	88.3785	0.0391
3.862	88.4022	0.04969
3.865	88.4496	0.05887
3.868	88.5208	0.06663
3.872	88.4852	0.06973
3.875	88.4733	0.07439
3.878	88.417	0.07764
3.881	88.3785	0.07947
3.884	88.2955	0.08286
3.888	88.2984	0.08456
3.891	88.3192	0.08456
3.894	88.3577	0.08286
3.897	88.414	0.07947
3.9	88.4881	0.07439
3.904	88.58	0.06762
3.907	88.6215	0.06211
3.91	88.6749	0.05788
3.913	88.7401	0.05519
3.916	88.8172	0.0511
3.92	88.9061	0.04263
3.923	89.0069	0.036
3.926	89.0514	0.0312
3.929	89.1018	0.02851
3.932	89.1581	0.0312
3.936	89.2204	0.03896
3.939	89.2885	0.04531
3.942	89.2322	0.05025
3.945	89.1818	0.05378
3.948	89.0751	0.0559
3.952	88.9802	0.05661
3.955	88.829	0.05915
3.958	88.752	0.06056
3.961	88.6245	0.06084
3.964	88.5148	0.05999
3.968	88.3607	0.05802
3.971	88.168	0.05491
3.974	88.0049	0.05364
3.977	87.8715	0.05421
3.98	87.83	0.05364
3.984	87.8745	0.05195
3.987	87.999	0.04912
3.99	88.1976	0.04489
3.993	88.4644	0.04517
3.996	88.7935	0.04376
4	89.1788	0.04065
4.003	89.6146	0.04207
4.006	90.0949	0.05124
4.009	90.6136	0.05901
4.012	91.0968	0.06536
4.016	91.6008	0.0703
4.019	92.0514	0.07383
4.022	92.5049	0.07595
4.025	92.8933	0.07665
4.028	93.2787	0.07595
4.032	93.587	0.07383
4.035	93.8745	0.0703
4.038	94.0049	0.06536
4.041	94.0346	0.05901
4.044	93.9575	0.05745
4.048	93.836	0.05449
4.051	93.7322	0.05308
4.054	93.6462	0.04997
4.057	93.5781	0.04814
4.06	93.5277	0.05054
4.064	93.4951	0.05421
4.067	93.4802	0.05618
4.07	93.421	0.05647
4.073	93.3854	0.0583
4.076	93.3113	0.06197
4.08	93.2668	0.06451
4.083	93.252	0.06592
4.086	93.2668	0.06917
4.089	93.3113	0.07101
4.092	93.3854	0.07143
4.096	93.421	0.0734
4.099	93.418	0.07665
4.102	93.4447	0.08089
4.105	93.501	0.08286
4.108	93.5188	0.08258
4.112	93.5603	0.083
4.115	93.5573	0.08413
4.118	93.5721	0.083
4.121	93.6047	0.0799
4.124	93.6551	0.07806
4.128	93.7233	0.07453
4.131	93.8093	0.07284
4.134	93.913	0.07002
4.137	94.0346	0.06606
4.14	94.1057	0.06098
4.144	94.1265	0.05774
4.147	94.0346	0.05308
4.15	93.8982	0.04997
4.153	93.7233	0.04517
4.156	93.5781	0.04193
4.16	93.4625	0.04023
4.163	93.3142	0.03684
4.166	93.2016	0.03501
4.169	93.0563	0.03501
4.172	93.003	0.03713
4.176	92.9733	0.0384
4.179	92.9674	0.04178
4.182	93.0474	0.04729
4.185	93.2075	0.05195
4.188	93.3795	0.05872
4.192	93.6255	0.06112
4.195	93.9397	0.06832
4.198	94.254	0.07383
4.201	94.6304	0.07736
4.204	95.001	0.08187
4.208	95.4279	0.0871
4.211	95.9051	0.08978
4.214	96.3587	0.09317
4.217	96.7767	0.09726
4.22	97.1472	0.10206
4.224	97.4585	0.1046
4.227	97.7045	0.10488
4.23	97.9476	0.10615
4.233	98.1136	0.10841
4.236	98.2589	0.10841
4.24	98.3152	0.10615
4.243	98.3508	0.1046
4.246	98.3034	0.10051
4.249	98.2352	0.09712
4.252	98.2085	0.09147
4.256	98.2233	0.08357
4.259	98.2115	0.07665
4.262	98.2352	0.06479
4.265	98.2945	0.05449
4.268	98.2589	0.04898
4.272	98.2589	0.0391
4.275	98.2263	0.03134
4.278	98.2233	0.02597
4.281	98.25	0.02301
4.284	98.3063	0.0192
4.288	98.3923	0.01779
4.291	98.5079	0.01581
4.294	98.6532	0.01327
4.297	98.7599	0.01016
4.3	98.8903	0.00946
4.304	99.0445	0.01115
4.307	99.2223	0.01525
4.31	99.2935	0.02146
4.313	99.3202	0.02979
4.316	99.2342	0.03727
4.32	99.166	0.04687
4.323	99.1156	0.05534
4.326	99.0208	0.06564
4.329	98.9496	0.07453
4.332	98.8399	0.07877
4.336	98.7599	0.08131
4.339	98.6413	0.08837
4.342	98.5464	0.09049
4.345	98.413	0.09359
4.348	98.247	0.09444
4.352	98.1166	0.09627
4.355	97.9595	0.0991
4.358	97.7816	0.09966
4.361	97.6512	0.10093
4.364	97.5059	0.09966
4.368	97.414	0.09585
4.371	97.3755	0.09274
4.374	97.3903	0.08738
4.377	97.4585	0.083
4.38	97.5119	0.0799
4.384	97.6127	0.0751
4.387	97.7549	0.06861
4.39	97.9328	0.06663
4.393	98.1462	0.06592
4.396	98.3893	0.06945
4.4	98.7184	0.07101
4.403	99.0593	0.07355
4.406	99.4061	0.07383
4.409	99.7589	0.0751
4.412	100.118	0.07439
4.416	100.476	0.07496
4.419	100.761	0.07383
4.422	101.096	0.07101
4.425	101.345	0.06973
4.428	101.564	0.07002
4.432	101.81	0.07482
4.435	102.009	0.07792
4.438	102.216	0.0823
4.441	102.365	0.08766
4.444	102.454	0.09373
4.448	102.483	0.10023
4.451	102.516	0.1039
4.454	102.545	0.10771
4.457	102.634	0.11434
4.46	102.652	0.12352
4.464	102.661	0.13227
4.467	102.723	0.14088
4.47	102.839	0.14639
4.473	102.946	0.155
4.476	102.981	0.16347
4.48	102.946	0.17151
4.483	102.901	0.17589
4.486	102.91	0.1766
4.489	102.842	0.1766
4.492	102.765	0.17264
4.496	102.679	0.1677
4.499	102.646	0.16474
4.502	102.605	0.16375
4.505	102.56	0.15853
4.508	102.581	0.15232
4.512	102.599	0.1454
4.515	102.608	0.13806
4.518	102.602	0.13354
4.521	102.643	0.12564
4.524	102.732	0.11759
4.528	102.869	0.11293
4.531	102.984	0.10898
4.534	103.079	0.10573
4.537	103.159	0.10291
4.54	103.23	0.09726
4.544	103.23	0.09204
4.547	103.221	0.08752
4.55	103.135	0.08399
4.553	103.041	0.07849
4.556	102.943	0.07101
4.56	102.842	0.06776
4.563	102.67	0.0655
4.566	102.495	0.06719
4.569	102.323	0.06988
4.572	102.154	0.07086
4.576	101.982	0.07044
4.579	101.87	0.06861
4.582	101.878	0.06832
4.585	101.941	0.06931
4.588	102.119	0.07157
4.592	102.344	0.0751
4.595	102.679	0.07665
4.598	103.118	0.07919
4.601	103.654	0.08244
4.604	104.152	0.08639
4.608	104.606	0.09133
4.611	105.071	0.0943
4.614	105.474	0.09529
4.617	105.94	0.09726
4.62	106.331	0.09698
4.624	106.642	0.09444
4.627	106.93	0.08964
4.63	107.25	0.08879
4.633	107.529	0.08893
4.636	107.692	0.09034
4.64	107.733	0.09303
4.643	107.715	0.09049
4.646	107.701	0.08569
4.649	107.683	0.08159
4.652	107.724	0.0782
4.656	107.695	0.0758
4.659	107.662	0.07439
4.662	107.626	0.07693
4.665	107.65	0.07425
4.668	107.671	0.07284
4.672	107.695	0.07298
4.675	107.659	0.07468
4.678	107.626	0.07764
4.681	107.597	0.07863
4.684	107.508	0.07764
4.688	107.49	0.07792
4.691	107.475	0.07947
4.694	107.458	0.07905
4.697	107.499	0.07665
4.7	107.538	0.07849
4.704	107.641	0.08131
4.707	107.742	0.08484
4.71	107.772	0.08907
4.713	107.73	0.09105
4.716	107.686	0.09373
4.72	107.707	0.09712
4.723	107.792	0.10121
4.726	107.813	0.10277
4.729	107.831	0.10206
4.732	107.908	0.10559
4.736	107.982	0.1039
4.739	108.053	0.09994
4.742	108.053	0.0967
4.745	107.982	0.09416
4.748	107.908	0.09557
4.752	107.769	0.09472
4.755	107.564	0.09161
4.758	107.363	0.08625
4.761	107.17	0.08187
4.764	106.992	0.07849
4.768	106.897	0.0758
4.771	106.755	0.07679
4.774	106.696	0.08145
4.777	106.719	0.08682
4.78	106.82	0.08992
4.784	106.986	0.09077
4.787	107.206	0.0926
4.79	107.535	0.09543
4.793	107.967	0.09924
4.796	108.368	0.10107
4.8	108.797	0.09768
4.803	109.257	0.09529
4.806	109.74	0.09091
4.809	110.241	0.08752
4.812	110.692	0.08512
4.816	111.148	0.08075
4.819	111.537	0.07764
4.822	111.851	0.07284
4.825	112.085	0.06635
4.828	112.233	0.06112
4.832	112.352	0.05689
4.835	112.367	0.05364
4.838	112.34	0.05463
4.841	112.204	0.05985
4.844	112.02	0.06338
4.848	111.851	0.06846
4.851	111.759	0.07482
4.854	111.744	0.07919
4.857	111.744	0.08456
4.86	111.765	0.09091
4.864	111.875	0.09529
4.867	111.943	0.10065
4.87	111.969	0.10672
4.873	112.017	0.11025
4.876	112.147	0.1142
4.88	112.23	0.11858
4.883	112.266	0.12041
4.886	112.322	0.12267
4.889	112.337	0.12507
4.892	112.31	0.12733
4.896	112.242	0.1262
4.899	112.195	0.12789
4.902	112.23	0.12945
4.905	112.218	0.12789
4.908	112.159	0.12648
4.912	112.052	0.12549
4.915	111.96	0.11872
4.918	111.883	0.11533
4.921	111.827	0.11533
4.924	111.86	0.11251
4.928	111.851	0.10714
4.931	111.8	0.10248
4.934	111.839	0.09529
4.937	111.836	0.08879
4.94	111.791	0.08329
4.944	111.836	0.07877
4.947	111.907	0.07524
4.95	111.943	0.06973
4.953	111.943	0.06225
4.956	111.907	0.05604
4.96	111.898	0.05138
4.963	111.91	0.04856
4.966	111.875	0.04461
4.969	111.86	0.04277
4.972	111.934	0.04305
4.976	112.029	0.04221
4.979	112.138	0.0432
4.982	112.257	0.04574
4.985	112.509	0.04955
4.988	112.758	0.05759
4.992	113.06	0.06691
4.995	113.472	0.0775
4.998	113.858	0.08286
5.001	114.273	0.08922
5.004	114.711	0.09656
5.008	115.168	0.10164
5.011	115.568	0.10743
5.014	116.037	0.11392
5.017	116.437	0.11815
5.02	116.763	0.12309
5.024	117.071	0.12549
5.027	117.35	0.12832
5.03	117.655	0.12832
5.033	117.981	0.12549
5.036	118.254	0.11985
5.04	118.461	0.11434
5.043	118.598	0.10898
5.046	118.663	0.10079
5.049	118.719	0.09303
5.052	118.699	0.08893
5.056	118.731	0.08851
5.059	118.749	0.08879
5.062	118.814	0.08978
5.065	118.865	0.09147
5.068	118.9	0.08794
5.072	118.983	0.0854
5.075	118.983	0.08682
5.078	119.031	0.08597
5.081	118.995	0.08611
5.084	118.945	0.08724
5.088	118.879	0.08611
5.091	118.793	0.08893
5.094	118.749	0.09246
5.097	118.684	0.0967
5.1	118.604	0.09867
5.104	118.577	0.09839
5.107	118.541	0.09585
5.11	118.503	0.0943
5.113	118.399	0.0967
5.116	118.23	0.09656
5.12	118.126	0.09684
5.123	118.02	0.10051
5.126	117.972	0.10164
5.129	117.922	0.10051
5.132	117.875	0.10037
5.136	117.83	0.09825
5.139	117.789	0.09091
5.142	117.756	0.08456
5.145	117.732	0.07947
5.148	117.717	0.0727
5.152	117.711	0.06423
5.155	117.709	0.06028
5.158	117.771	0.05759
5.161	117.836	0.05618
5.164	117.91	0.05929
5.168	117.993	0.0607
5.171	118.017	0.06042
5.174	118.112	0.06141
5.177	118.209	0.06042
5.18	118.304	0.06042
5.184	118.453	0.06762
5.187	118.58	0.07284
5.19	118.811	0.0823
5.193	119.078	0.09303
5.196	119.38	0.10178
5.2	119.712	0.11124
5.203	120	0.11815
5.206	120.305	0.12253
5.209	120.623	0.12436
5.212	120.877	0.12662
5.216	121.195	0.12902
5.219	121.438	0.12832
5.222	121.731	0.12154
5.225	122.069	0.11519
5.228	122.446	0.10954
5.232	122.724	0.10164
5.235	122.961	0.09472
5.238	123.151	0.08879
5.241	123.225	0.08357
5.244	123.246	0.07905
5.248	123.276	0.07228
5.251	123.308	0.06945
5.254	123.406	0.06762
5.257	123.501	0.06381
5.26	123.655	0.06423
5.264	123.8	0.06564
5.267	123.869	0.07101
5.27	123.99	0.07439
5.273	124.035	0.07609
5.276	124.002	0.07609
5.28	123.96	0.07439
5.283	123.848	0.07425
5.286	123.794	0.07595
5.289	123.67	0.07651
5.292	123.542	0.0727
5.296	123.418	0.06748
5.299	123.365	0.05788
5.302	123.314	0.05011
5.305	123.267	0.04094
5.308	123.222	0.0336
5.312	123.175	0.02837
5.315	123.056	0.02527
5.318	122.935	0.02103
5.321	122.816	0.02188
5.324	122.769	0.0216
5.328	122.792	0.02019
5.331	122.825	0.02089
5.334	122.935	0.024
5.337	122.991	0.02979
5.34	123.062	0.03501
5.344	123.086	0.04235
5.347	123.125	0.0456
5.35	123.11	0.048
5.353	123.041	0.04955
5.356	122.988	0.05025
5.36	122.887	0.05308
5.363	122.739	0.05477
5.366	122.543	0.05534
5.369	122.431	0.05152
5.372	122.401	0.05251
5.376	122.386	0.05209
5.379	122.449	0.05322
5.382	122.588	0.05265
5.385	122.736	0.05364
5.388	122.887	0.05322
5.392	123.036	0.05463
5.395	123.305	0.05491
5.398	123.691	0.05407
5.401	124.118	0.05505
5.404	124.642	0.05463
5.408	125.191	0.0528
5.411	125.689	0.0528
5.414	126.13	0.05491
5.417	126.578	0.05294
5.42	127.026	0.04983
5.424	127.399	0.04263
5.427	127.755	0.03755
5.43	128.019	0.03458
5.433	128.185	0.03077
5.436	128.309	0.02612
5.44	128.449	0.02357
5.443	128.535	0.02315
5.446	128.629	0.02188
5.449	128.665	0.02005
5.452	128.641	0.01793
5.456	128.558	0.01553
5.459	128.416	0.01285
5.462	128.214	0.00988
5.465	128.022	0.0096
5.468	127.906	0.01172
5.472	127.805	0.01623
5.475	127.788	0.02019
5.478	127.853	0.02357
5.481	127.871	0.02343
5.484	127.903	0.02301
5.488	127.882	0.02527
5.491	127.876	0.03289
5.494	127.823	0.0391
5.497	127.791	0.04687
5.5	127.716	0.05322
5.504	127.663	0.06112
5.507	127.693	0.06733
5.51	127.743	0.07213
5.513	127.752	0.0758
5.516	127.788	0.08131
5.52	127.788	0.08512
5.523	127.752	0.08696
5.526	127.681	0.08978
5.529	127.636	0.09034
5.532	127.613	0.08865
5.536	127.541	0.08794
5.539	127.553	0.08851
5.542	127.518	0.08738
5.545	127.565	0.08752
5.548	127.696	0.08569
5.552	127.779	0.07863
5.555	127.882	0.06931
5.558	127.945	0.06395
5.561	127.965	0.05985
5.564	127.945	0.05463
5.568	127.882	0.04856
5.571	127.779	0.03868
5.574	127.702	0.03148
5.577	127.719	0.02696
5.58	127.764	0.0216
5.584	127.891	0.0151
5.587	128.09	0.01073
5.59	128.286	0.01172
5.593	128.535	0.01186
5.596	128.825	0.0144
5.6	129.151	0.01934
5.603	129.513	0.02343
5.606	129.842	0.02372
5.609	130.263	0.0264
5.612	130.702	0.02823
5.616	131.214	0.03247
5.619	131.795	0.03317
5.622	132.371	0.03656
5.625	132.928	0.04235
5.628	133.456	0.05054
5.632	133.942	0.05788
5.635	134.375	0.06381
5.638	134.68	0.06804
5.641	134.852	0.0703
5.644	134.947	0.06733
5.648	135.021	0.06564
5.651	135.068	0.0655
5.654	135.151	0.06395
5.657	135.208	0.06098
5.66	135.237	0.06282
5.664	135.302	0.06324
5.667	135.403	0.06225
5.67	135.471	0.06606
5.673	135.501	0.07143
5.676	135.424	0.07185
5.68	135.308	0.07355
5.683	135.222	0.07355
5.686	135.104	0.07185
5.689	135.021	0.06522
5.692	134.911	0.05985
5.696	134.781	0.05604
5.699	134.635	0.05082
5.702	134.543	0.04743
5.705	134.505	0.04616
5.708	134.452	0.04108
5.712	134.315	0.03868
5.715	134.164	0.03275
5.718	134.004	0.02626
5.721	133.841	0.0192
5.724	133.743	0.01158
5.728	133.642	0.00339
5.731	133.601	-0.00212
5.734	133.619	-0.00791
5.737	133.633	-0.01101
5.74	133.651	-0.01143
5.744	133.678	-0.00889
5.747	133.713	-0.00635
5.75	133.69	-0.00381
5.753	133.675	0.00169
5.756	133.607	0.00395
5.76	133.616	0.00918
5.763	133.571	0.01412
5.766	133.473	0.01877
5.769	133.322	0.02612
5.772	133.248	0.03289
5.776	133.251	0.0391
5.779	133.331	0.0415
5.782	133.482	0.04305
5.785	133.693	0.04376
5.788	133.951	0.04658
5.792	134.182	0.04531
5.795	134.511	0.0432
5.798	134.932	0.04023
5.801	135.376	0.03938
5.804	135.907	0.03741
5.808	136.387	0.03755
5.811	136.874	0.03684
5.814	137.292	0.03529
5.817	137.766	0.03289
5.82	138.222	0.03261
5.824	138.649	0.03444
5.827	139.035	0.03515
5.83	139.435	0.04065
5.833	139.776	0.04475
5.836	139.983	0.0504
5.84	140.114	0.06056
5.843	140.223	0.06903
5.846	140.244	0.0758
5.849	140.238	0.08089
5.852	140.268	0.08724
5.856	140.333	0.09458
5.859	140.434	0.10587
5.862	140.44	0.11166
5.865	140.419	0.11491
5.868	140.44	0.11858
5.872	140.372	0.12267
5.875	140.283	0.12422
5.878	140.173	0.1262
5.881	140.042	0.12535
5.884	139.891	0.12465
5.888	139.782	0.12084
5.891	139.651	0.12013
5.894	139.506	0.11928
5.897	139.352	0.12126
5.9	139.195	0.12606
5.904	139.041	0.13043
5.907	138.889	0.13439
5.91	138.741	0.1382
5.913	138.664	0.14187
5.916	138.59	0.14512
5.92	138.581	0.14173
5.923	138.637	0.14116
5.926	138.759	0.14046
5.929	138.946	0.13989
5.932	139.129	0.1365
5.936	139.304	0.13326
5.939	139.533	0.13015
5.942	139.684	0.12422
5.945	139.758	0.11547
5.948	139.885	0.11011
5.952	139.936	0.10488
5.955	139.977	0.10277
5.958	140.016	0.09754
5.961	139.989	0.09246
5.964	139.897	0.0878
5.968	139.802	0.08385
5.971	139.699	0.08089
5.974	139.518	0.07919
5.977	139.453	0.0758
5.98	139.429	0.07072
5.984	139.503	0.07016
5.987	139.669	0.07115
5.99	139.921	0.06748
5.993	140.253	0.06536
5.996	140.597	0.06183
6	140.953	0.05689
6.003	141.32	0.05054
6.006	141.762	0.04305
6.009	142.272	0.03473
6.012	142.776	0.02555
6.016	143.262	0.01553
6.019	143.787	0.00791
6.022	144.276	0.00296
6.025	144.655	0.000988142
6.028	144.981	-0.000988142
6.032	145.242	-0.00296
6.035	145.364	-0.00494
6.038	145.408	-0.00692
6.041	145.438	-0.00889
6.044	145.316	-0.00791
6.048	145.236	-0.0072
6.051	145.198	-0.00678
6.054	145.201	-0.00339
6.057	145.245	0
6.06	145.331	0.00635
6.064	145.396	0.01242
6.067	145.378	0.01821
6.07	145.34	0.02668
6.073	145.212	0.03458
6.076	145.126	0.03868
6.08	145.02	0.04193
6.083	144.96	0.04433
6.086	144.949	0.04884
6.089	144.922	0.05223
6.092	144.949	0.05745
6.096	144.898	0.0583
6.099	144.839	0.05802
6.102	144.839	0.05661
6.105	144.83	0.0511
6.108	144.806	0.04475
6.112	144.768	0.03755
6.115	144.714	0.03275
6.118	144.708	0.03035
6.121	144.688	0.0271
6.124	144.72	0.02301
6.128	144.806	0.01807
6.131	144.946	0.01553
6.134	145.07	0.01539
6.137	145.112	0.0144
6.14	145.138	0.01581
6.144	145.088	0.01666
6.147	145.091	0.0199
6.15	145.079	0.0223
6.153	145.052	0.02386
6.156	145.017	0.02781
6.16	144.91	0.0312
6.163	144.863	0.04023
6.166	144.744	0.04545
6.169	144.554	0.04983
6.172	144.362	0.05632
6.176	144.172	0.05844
6.179	144.116	0.05915
6.182	144.056	0.05844
6.185	144.056	0.05929
6.188	144.178	0.06465
6.192	144.347	0.07129
6.195	144.62	0.07595
6.198	144.99	0.07863
6.201	145.453	0.07933
6.204	146.001	0.08131
6.208	146.561	0.08159
6.211	147.122	0.08018
6.214	147.67	0.07708
6.217	148.263	0.07552
6.22	148.894	0.07552
6.224	149.49	0.07383
6.227	150.039	0.07044
6.23	150.528	0.06536
6.233	151.014	0.06183
6.236	151.423	0.05689
6.24	151.743	0.0535
6.243	151.962	0.05167
6.246	152.069	0.04842
6.249	152.188	0.04673
6.252	152.25	0.04334
6.256	152.25	0.04447
6.259	152.188	0.04715
6.262	152.131	0.05167
6.265	152.081	0.05802
6.268	152.037	0.06296
6.272	151.998	0.06649
6.275	151.965	0.06861
6.278	151.876	0.06931
6.281	151.799	0.06861
6.284	151.672	0.06945
6.288	151.562	0.06861
6.291	151.47	0.06931
6.294	151.396	0.06861
6.297	151.34	0.06649
6.3	151.301	0.06296
6.304	151.281	0.06098
6.307	151.278	0.05731
6.31	151.292	0.05519
6.313	151.325	0.05167
6.316	151.375	0.04673
6.32	151.444	0.04362
6.323	151.53	0.04235
6.326	151.571	0.04291
6.329	151.568	0.04235
6.332	151.583	0.04065
6.336	151.616	0.04404
6.339	151.666	0.0463
6.342	151.734	0.0504
6.345	151.758	0.05604
6.348	151.737	0.05999
6.352	151.672	0.06225
6.355	151.5	0.06903
6.358	151.352	0.07411
6.361	151.227	0.0775
6.364	151.126	0.07919
6.368	150.987	0.08216
6.371	150.815	0.08315
6.374	150.679	0.0854
6.377	150.578	0.08893
6.38	150.575	0.09049
6.384	150.664	0.09006
6.387	150.839	0.08766
6.39	151.094	0.08329
6.393	151.423	0.08018
[truncated: 15,978 more rows]

## Sheet: Figure3g
Time(s)	Voltages across Cstore (V)_noLoad		Time(s)	Voltages across Cstore (V)_Load330kohm	Regoulator output (V)		Time(s)	Voltages across Cstore (V)_Load1Mohm
0	0.25		2	1.19209e-07	0		-8.88178e-16	1.19209e-07
0.003	0.0831		2.003	1.19209e-07	0.06698		0.003	0.08255
0.006	0.09832		2.007	0.04706	0.06059		0.006	0.05294
0.009	0.07082		2.01	0.00335	0.05759		0.009	0.00893
0.012	0.05491		2.013	0.02652	0.04811		0.012	0.02557
0.016	0.02457		2.016	0.0271	0.0479		0.016	0.01136
0.019	0.01743		2.019	0.02797	0.04406		0.019	-0.01049
0.022	0.01173		2.023	0.03671	0.04056		0.022	-0.04021
0.025	0.01774		2.026	0.04196	0.03741		0.025	-0.06643
0.028	0.02285		2.029	0.05332	0.03916		0.028	-0.06818
0.032	0.02456		2.032	0.05944	0.04126		0.032	-0.06643
0.035	0.02569		2.035	0.08129	0.04371		0.035	-0.06119
0.038	0.02894		2.039	0.08654	0.0465		0.038	-0.05245
0.041	0.03134		2.042	0.08479	0.04965		0.041	-0.05157
0.044	0.03289		2.045	0.08741	0.05315		0.044	-0.0472
0.048	0.0336		2.048	0.08479	0.05629		0.048	-0.0472
0.051	0.03967		2.051	0.07692	0.06294		0.051	-0.04021
0.054	0.04785		2.055	0.07343	0.06853		0.054	-0.03759
0.057	0.05788		2.058	0.06294	0.06853		0.057	-0.04108
0.06	0.06649		2.061	0.05682	0.07133		0.06	-0.06206
0.064	0.07665		2.064	0.04545	0.06853		0.064	-0.06993
0.067	0.08512		2.067	0.04021	0.06853		0.067	-0.06469
0.07	0.09161		2.071	0.03147	0.07133		0.07	-0.06556
0.073	0.09585		2.074	0.04021	0.07238		0.073	-0.06119
0.076	0.09783		2.077	0.04545	0.07552		0.076	-0.05157
0.08	0.10051		2.08	0.0472	0.07238		0.08	-0.04633
0.083	0.09768		2.083	0.05507	0.07133		0.083	-0.05507
0.086	0.09585		2.087	0.04808	0.06853		0.086	-0.06818
0.089	0.095		2.09	0.0472	0.06469		0.089	-0.07605
0.092	0.09811		2.093	0.05245	0.06049		0.092	-0.08829
0.096	0.09896		2.096	0.0542	0.0521		0.096	-0.09353
0.099	0.09754		2.099	0.06206	0.0479		0.099	-0.10315
0.102	0.09712		2.103	0.06469	0.03951		0.102	-0.10577
0.105	0.09472		2.106	0.07168	0.03147		0.105	-0.10927
0.108	0.09034		2.109	0.07168	0.02448		0.108	-0.12325
0.112	0.08399		2.112	0.07605	0.02308		0.112	-0.12675
0.115	0.07566		2.115	0.07517	0.02727		0.115	-0.11976
0.118	0.06536		2.119	0.07867	0.03252		0.118	-0.11364
0.121	0.05929		2.122	0.09615	0.03881		0.121	-0.11014
0.124	0.05449		2.125	0.09528	0.04615		0.124	-0.10927
0.128	0.05421		2.128	0.09703	0.05		0.128	-0.09965
0.131	0.05223		2.131	0.09178	0.05035		0.131	-0.08304
0.134	0.05477		2.135	0.07955	0.05105		0.134	-0.06119
0.137	0.05858		2.138	0.07168	0.0521		0.137	-0.03409
0.14	0.06366		2.141	0.05857	0.0535		0.14	-0.01311
0.144	0.07002		2.144	0.04196	0.05455		0.144	9.0032e-08
0.147	0.07736		2.147	0.0236	0.0507		0.147	-0.00612
0.15	0.08569		2.151	0.0035	0.05035		0.15	-0.01049
0.153	0.08583		2.154	-0.01836	0.04965		0.153	-0.02273
0.156	0.08399		2.157	-0.02098	0.05315		0.156	-0.02185
0.16	0.08343		2.16	-0.01399	0.05245		0.16	-0.01923
0.163	0.08442		2.163	-0.00699	0.05594		0.163	-0.03584
0.166	0.08696		2.167	9.25329e-08	0.05524		0.166	-0.0507
0.169	0.0878		2.17	0.00699	0.05035		0.169	-0.05245
0.172	0.08696		2.173	0.01399	0.0458		0.172	-0.0507
0.176	0.08442		2.176	0.02098	0.03776		0.176	-0.04545
0.179	0.08018		2.179	0.02797	0.03077		0.179	-0.03671
0.182	0.07722		2.183	0.0236	0.02552		0.182	-0.01486
0.185	0.07524		2.186	0.01748	0.01818		0.185	0.00699
0.188	0.07101		2.189	0.00962	0.01713		0.188	0.03671
0.192	0.07072		2.192	1.19209e-07	0.01399		0.192	0.05157
0.195	0.06818		2.195	1.19209e-07	0.01713		0.195	0.08217
0.198	0.06663		2.199	0.00962	0.01818		0.198	0.10752
0.201	0.0631		2.202	0.01748	0.02552		0.201	0.11626
0.204	0.06084		2.205	0.0236	0.03077		0.204	0.10839
0.208	0.06014		2.208	0.03759	0.03392		0.208	0.09528
0.211	0.05802		2.211	0.05769	0.03881		0.211	0.07692
0.214	0.05774		2.215	0.07255	0.04091		0.214	0.04371
0.217	0.05957		2.218	0.09178	0.04021		0.217	0.00699
0.22	0.06352		2.221	0.10402	0.03671		0.22	-0.02185
0.224	0.0631		2.224	0.10927	0.03042		0.224	-0.04108
0.227	0.06126		2.227	0.10752	0.02587		0.227	-0.03934
0.23	0.06098		2.231	0.09878	0.01923		0.23	-0.03759
0.233	0.05901		2.234	0.08304	0.01503		0.233	-0.02448
0.236	0.05562		2.237	0.08129	0.00944		0.236	-0.00962
0.24	0.0511		2.24	0.07255	0.00699		0.24	0.00699
0.243	0.04842		2.243	0.06643	0.00385		0.243	0.01399
0.246	0.04433		2.247	0.07255	0.00385		0.246	0.02098
0.249	0.03882		2.25	0.08129	0.01084		0.249	0.03759
0.252	0.03811		2.253	0.09266	0.01643		0.252	0.04108
0.256	0.04221		2.256	0.10664	0.02063		0.256	0.0507
0.259	0.04489		2.259	0.11364	0.02343		0.259	0.05507
0.262	0.05237		2.263	0.11364	0.02483		0.262	0.06381
0.265	0.05844		2.266	0.11626	0.02483		0.265	0.08654
0.268	0.0631		2.269	0.11014	0.02343		0.268	0.10227
0.272	0.06635		2.272	0.09528	0.02448		0.272	0.1014
0.275	0.06818		2.275	0.07343	0.02343		0.275	0.09528
0.278	0.07157		2.279	0.04633	0.02413		0.278	0.09353
0.281	0.07623		2.282	0.02535	0.02203		0.281	0.07517
0.284	0.07891		2.285	0.01224	0.02552		0.284	0.05157
0.288	0.07962		2.288	-0.00262	0.03077		0.288	0.04371
0.291	0.08159		2.291	-0.01748	0.03392		0.291	0.03059
0.294	0.08187		2.295	-0.02098	0.03497		0.294	0.0236
0.297	0.08343		2.298	-0.02448	0.03392		0.297	0.01311
0.3	0.08625		2.301	-0.01836	0.03077		0.3	0.01049
0.304	0.08442		2.304	-0.00262	0.02937		0.304	0.01748
0.307	0.07792		2.307	0.02273	0.02517		0.307	0.01486
0.31	0.0727		2.311	0.03671	0.02273		0.31	0.00262
0.313	0.06875		2.314	0.03934	0.02203		0.313	8.75311e-08
0.316	0.0631		2.317	0.04983	0.02308		0.316	0.00699
0.32	0.05576		2.32	0.05682	0.02203		0.32	-0.00699
0.323	0.04997		2.323	0.06031	0.02343		0.323	-0.02098
0.326	0.04602		2.327	0.06031	0.02727		0.326	-0.0236
0.329	0.04094		2.33	0.04545	0.02902		0.329	-0.01486
0.332	0.03797		2.333	0.03671	0.02867		0.332	-0.00612
0.336	0.03416		2.336	0.02448	0.02622		0.336	0.00262
0.339	0.0295		2.339	0.02972	0.02552		0.339	0.01136
0.342	0.02103		2.343	0.04108	0.03042		0.342	0.02972
0.345	0.012		2.346	0.05857	0.03252		0.345	0.03497
0.348	0.00565		2.349	0.05157	0.03182		0.348	0.03671
0.352	-0.000705816		2.352	0.03147	0.03287		0.352	0.04633
0.355	-0.00678		2.355	0.02098	0.03182		0.355	0.06381
0.358	-0.01553		2.359	0.000874186	0.03252		0.358	0.07605
0.361	-0.02075		2.362	-0.01748	0.03042		0.361	0.08129
0.364	-0.02569		2.365	-0.03409	0.03007		0.364	0.07955
0.368	-0.0271		2.368	-0.03934	0.02762		0.368	0.08217
0.371	-0.02795		2.371	-0.04458	0.02308		0.371	0.07955
0.374	-0.03148		2.375	-0.05944	0.02028		0.374	0.06206
0.377	-0.03473		2.378	-0.0708	0.01923		0.377	0.04108
0.38	-0.03444		2.381	-0.06556	0.02448		0.38	0.02797
0.384	-0.03063		2.384	-0.05332	0.03147		0.384	0.01311
0.387	-0.02654		2.387	-0.03584	0.03566		0.387	-0.01311
0.39	-0.02513		2.391	-0.02622	0.03706		0.39	-0.03934
0.393	-0.02019		2.394	-0.01486	0.03951		0.393	-0.0542
0.396	-0.01793		2.397	-0.01311	0.04301		0.396	-0.05594
0.4	-0.0151		2.4	-0.02098	0.04755		0.4	-0.06381
0.403	-0.00875		2.403	-0.0271	0.0486		0.403	-0.06643
0.406	-0.00212		2.407	-0.0201	0.05		0.406	-0.06381
0.409	0.00776		2.41	-0.00962	0.0472		0.409	-0.05594
0.412	0.0144		2.413	-0.01661	0.0486		0.412	-0.0542
0.416	0.02075		2.416	-0.03147	0.04965		0.416	-0.05857
0.419	0.02682		2.419	-0.04458	0.0542		0.419	-0.04808
0.422	0.02936		2.423	-0.05594	0.05839		0.422	-0.04371
0.425	0.03134		2.426	-0.0542	0.05839		0.425	-0.04545
0.428	0.0295		2.429	-0.04895	0.05804		0.428	-0.04371
0.432	0.0271		2.432	-0.04021	0.05734		0.432	-0.03846
0.435	0.02739		2.435	-0.02797	0.05245		0.435	-0.02972
0.438	0.0271		2.439	-0.01399	0.0479		0.438	-0.02885
0.441	0.02922		2.442	1.02536e-07	0.03986		0.441	-0.03584
0.444	0.03049		2.445	0.01399	0.03287		0.444	-0.04895
0.448	0.03091		2.448	0.02797	0.02692		0.448	-0.05682
0.451	0.03049		2.451	0.03059	0.02203		0.451	-0.04983
0.454	0.03247		2.455	0.03147	0.02273		0.454	-0.0507
0.457	0.03684		2.458	0.04021	0.02517		0.457	-0.03846
0.46	0.03713		2.461	0.04545	0.02552		0.46	-0.04371
0.464	0.04249		2.464	0.0472	0.02378		0.464	-0.04545
0.467	0.04644		2.467	0.04545	0.02448		0.467	-0.04371
0.47	0.05167		2.471	0.04983	0.02378		0.47	-0.03846
0.473	0.05816		2.474	0.05857	0.02552		0.473	-0.03934
0.476	0.06296		2.477	0.07168	0.02902		0.476	-0.03496
0.48	0.06931		2.48	0.07955	0.02972		0.48	-0.03671
0.483	0.07722		2.483	0.08217	0.02762		0.483	-0.04633
0.486	0.08343		2.487	0.07955	0.02727		0.486	-0.0542
0.489	0.08498		2.49	0.07168	0.02867		0.489	-0.05857
0.492	0.08512		2.493	0.05857	0.03182		0.492	-0.05769
0.496	0.08385		2.496	0.05157	0.03287		0.496	-0.04196
0.499	0.08117		2.499	0.04108	0.03182		0.499	-0.02448
0.502	0.07383		2.503	0.01748	0.02867		0.502	-0.01661
0.505	0.07101		2.506	-0.00787	0.02727		0.505	0.00262
0.508	0.06649		2.509	-0.01399	0.02308		0.508	0.01224
0.512	0.06352		2.512	-0.000874033	0.02063		0.512	0.01224
0.515	0.06211		2.515	0.01049	0.02448		0.515	0.01224
0.518	0.06197		2.519	0.0201	0.02622		0.518	0.00262
0.521	0.05985		2.522	0.02797	0.02587		0.521	0.00437
0.524	0.05872		2.525	0.03409	0.02343		0.524	0.00612
0.528	0.05858		2.528	0.03846	0.02343		0.528	-0.0035
0.531	0.05647		2.531	0.03147	0.02587		0.531	-0.01486
0.534	0.05562		2.535	0.03409	0.03007		0.534	-0.00699
0.537	0.05632		2.538	0.03497	0.03147		0.537	0.01049
0.54	0.05887		2.541	0.02273	0.03007		0.54	0.01661
0.544	0.06028		2.544	0.00699	0.03042		0.544	0.04196
0.547	0.06056		2.547	0.00874	0.02867		0.547	0.0542
0.55	0.05675		2.551	0.02797	0.02483		0.55	0.06294
0.553	0.05237		2.554	0.03409	0.02727		0.553	0.06818
0.556	0.04771		2.557	0.04808	0.02378		0.556	0.05857
0.56	0.03953		2.56	0.05857	0.01888		0.56	0.05507
0.563	0.03374		2.563	0.07517	0.01259		0.563	0.05769
0.566	0.0271		2.567	0.08654	0.0049		0.566	0.05507
0.569	0.01962		2.57	0.09091	0.00034965		0.569	0.03759
0.572	0.01129		2.573	0.0979	-0.00034965		0.572	0.02797
0.576	0.00833		2.576	0.0979	-0.00105		0.576	0.01661
0.579	0.00748		2.579	0.09091	0.0021		0.579	0.0035
0.582	0.00551		2.583	0.07692	0.00455		0.582	9.0032e-08
0.585	0.00861		2.586	0.06731	0.01014		0.585	-0.0035
0.588	0.01383		2.589	0.06381	0.01434		0.588	-0.00699
0.592	0.01821		2.592	0.05507	0.02168		0.592	-0.000874033
0.595	0.02795		2.595	0.0507	0.02378		0.595	-0.00612
0.598	0.03684		2.599	0.0507	0.02832		0.598	-0.02098
0.601	0.04785		2.602	0.06469	0.03462		0.601	-0.02273
0.604	0.05774		2.605	0.08129	0.03811		0.604	-0.01136
0.608	0.06649		2.608	0.10052	0.03881		0.608	-0.00962
0.611	0.07708		2.611	0.11276	0.03671		0.611	0.01136
0.614	0.08625		2.615	0.10839	0.03182		0.614	0.03846
0.617	0.09401		2.618	0.09878	0.02867		0.617	0.06031
0.62	0.09712		2.621	0.08392	0.02727		0.62	0.08654
0.624	0.09529		2.624	0.06381	0.02762		0.624	0.09615
0.627	0.09147		2.627	0.03846	0.02972		0.627	0.10052
0.63	0.08272		2.631	0.01923	0.02902		0.63	0.11101
0.633	0.07849		2.634	-0.0035	0.02552		0.633	0.09703
0.636	0.07552		2.637	-0.01836	0.02378		0.636	0.06818
0.64	0.07058		2.64	-0.0236	0.02832		0.64	0.03409
0.643	0.06366		2.643	-0.00787	0.03077		0.643	-0.0035
0.646	0.05802		2.647	0.00787	0.03112		0.646	-0.03322
0.649	0.05392		2.65	0.0236	0.02937		0.649	-0.04371
0.652	0.04842		2.653	0.02797	0.02552		0.652	-0.04283
0.656	0.04771		2.656	0.03059	0.01958		0.656	-0.04021
0.659	0.0456		2.659	0.03147	0.01993		0.659	-0.02448
0.662	0.04207		2.663	0.04021	0.02203		0.662	-0.01661
0.665	0.03741		2.666	0.05507	0.02972		0.665	-0.00699
0.668	0.03487		2.669	0.06469	0.03846		0.668	0.01399
0.672	0.03741		2.672	0.07867	0.04371		0.672	0.0236
0.675	0.03586		2.675	0.08566	0.0493		0.675	0.02185
0.678	0.03642		2.679	0.07605	0.05524		0.678	0.0201
0.681	0.0391		2.682	0.07255	0.05769		0.681	0.00699
0.684	0.0439		2.685	0.07517	0.05664		0.684	-0.00612
0.688	0.04757		2.688	0.07255	0.0521		0.688	-0.00787
0.691	0.05308		2.691	0.06469	0.04406		0.691	-0.00962
0.694	0.05421		2.695	0.05157	0.03252		0.694	-0.02098
0.697	0.05421		2.698	0.03322	0.02587		0.697	-0.02098
0.7	0.04687		2.701	0.02098	0.02413		0.7	-0.02098
0.704	0.04164		2.704	0.00699	0.02343		0.704	-0.02098
0.707	0.03882		2.707	-0.01661	0.02448		0.707	5.41859e-08
0.71	0.03543		2.711	-0.0271	0.02727		0.71	0.02098
0.713	0.03444		2.714	-0.02448	0.03182		0.713	0.03059
0.716	0.03261		2.717	-0.03147	0.03427		0.716	0.02885
0.72	0.02993		2.72	-0.03846	0.03462		0.72	0.0271
0.723	0.0264		2.723	-0.02448	0.03287		0.723	0.00437
0.726	0.02823		2.727	-0.000874062	0.02902		0.726	-0.00699
0.729	0.02922		2.73	0.02098	0.02692		0.729	-0.02622
0.732	0.03233		2.733	0.04108	0.02203		0.732	-0.05332
0.736	0.03402		2.736	0.05944	0.02273		0.736	-0.05769
0.739	0.04023		2.739	0.06643	0.02517		0.739	-0.0507
0.742	0.05096		2.743	0.06206	0.02937		0.742	-0.04371
0.745	0.05675		2.746	0.04458	0.03077		0.745	-0.02535
0.748	0.06381		2.749	0.03322	0.03392		0.748	-0.00524
0.752	0.07213		2.752	0.01836	0.03497		0.752	0.01661
0.755	0.07877		2.755	0.00175	0.03392		0.755	0.02885
0.758	0.08696		2.759	-0.01661	0.03462		0.758	0.04108
0.761	0.09966		2.762	-0.02535	0.03252		0.761	0.05157
0.764	0.10446		2.765	-0.02273	0.02762		0.764	0.05857
0.768	0.11053		2.768	-0.02797	0.02448		0.768	0.0507
0.771	0.11434		2.771	-0.03934	0.02308		0.771	0.03759
0.774	0.11561		2.775	-0.05507	0.02343		0.774	0.04021
0.777	0.11434		2.778	-0.06556	0.02168		0.777	0.03934
0.78	0.11053		2.781	-0.07255	0.02622		0.78	0.0271
0.784	0.10743		2.784	-0.07605	0.02867		0.784	0.01486
0.787	0.10503		2.787	-0.05507	0.02902		0.787	0.00262
0.79	0.10008		2.791	-0.04196	0.02727		0.79	-0.00962
0.793	0.0926		2.794	-0.0271	0.02727		0.793	-0.02185
0.796	0.08879		2.797	-0.000874072	0.02902		0.796	-0.03409
0.8	0.07947		2.8	0.03497	0.03252		0.8	-0.02535
0.803	0.07115		2.803	0.06906	0.03322		0.803	-0.01661
0.806	0.06112		2.807	0.08042	0.03112		0.806	-0.00787
0.809	0.0559		2.81	0.07867	0.03462		0.809	0.01049
0.812	0.05548		2.813	0.06206	0.03531		0.812	0.03846
0.816	0.05364		2.816	0.05157	0.03706		0.816	0.05507
0.819	0.0504		2.819	0.03759	0.03986		0.819	0.04895
0.822	0.04898		2.823	0.02972	0.03986		0.822	0.04108
0.825	0.04616		2.826	0.02797	0.03706		0.825	0.02185
0.828	0.04785		2.829	0.01311	0.03147		0.828	0.00262
0.832	0.0511		2.832	-0.0035	0.02762		0.832	-0.01661
0.835	0.04969		2.835	-0.000874045	0.02168		0.835	-0.03584
0.838	0.0528		2.839	0.02098	0.01818		0.838	-0.04371
0.841	0.06042		2.842	0.04108	0.01329		0.841	-0.05944
0.844	0.06931		2.845	0.04808	0.00699		0.844	-0.06206
0.848	0.07919		2.848	0.05157	0.00769		0.848	-0.06119
0.851	0.08682		2.851	0.05157	0.01084		0.851	-0.05507
0.854	0.09218		2.855	0.04808	0.02028		0.854	-0.04371
0.857	0.1015		2.858	0.0507	0.03147		0.857	-0.03846
0.86	0.10855		2.861	0.05944	0.03986		0.86	-0.0201
0.864	0.11632		2.864	0.06469	0.04545		0.864	-0.00175
0.867	0.12479		2.867	0.05507	0.04825		0.867	0.01486
0.87	0.12479		2.871	0.04021	0.04825		0.87	0.02972
0.873	0.12253		2.874	0.04108	0.04545		0.873	0.03322
0.876	0.12069		2.877	0.04808	0.03986		0.876	0.03671
0.88	0.119		2.88	0.05157	0.03147		0.88	0.01923
0.883	0.12069		2.883	0.05157	0.02028		0.883	0.01311
0.886	0.12253		2.887	0.04808	0.01469		0.886	-0.01224
0.889	0.12422		2.89	0.0507	0.01469		0.889	-0.03584
0.892	0.12549		2.893	0.04808	0.01643		0.892	-0.05769
0.896	0.12931		2.896	0.06119	0.02063		0.896	-0.0778
0.899	0.13269		2.899	0.05944	0.02727		0.899	-0.08479
0.902	0.13269		2.903	0.0542	0.03182		0.902	-0.08654
0.905	0.12931		2.906	0.04545	0.03427		0.905	-0.08129
0.908	0.12874		2.909	0.03322	0.03462		0.908	-0.06906
0.912	0.12804		2.912	0.03846	0.03287		0.912	-0.06119
0.915	0.13043		2.915	0.03059	0.02902		0.915	-0.04808
0.918	0.13298		2.919	0.02098	0.02308		0.918	-0.03147
0.921	0.13566		2.922	0.01923	0.01503		0.921	-0.0035
0.924	0.13523		2.925	0.01399	0.00944		0.924	0.01311
0.928	0.13495		2.928	0.01661	0.00699		0.928	0.02797
0.931	0.13481		2.931	0.01748	0.00385		0.931	0.0507
0.934	0.13481		2.935	0.02797	0.00385		0.934	0.06993
0.937	0.13495		2.938	0.0271	0.00699		0.937	0.08566
0.94	0.12874		2.941	0.02448	0.00944		0.94	0.08654
0.944	0.12211		2.944	0.0201	0.01119		0.944	0.08217
0.947	0.11829		2.947	0.01399	0.01224		0.947	0.07255
0.95	0.10841		2.951	0.01748	0.01259		0.95	0.05769
0.953	0.09896		2.954	0.01923	0.01224		0.953	0.02797
0.956	0.09317		2.957	0.01748	0.01119		0.956	0.00612
0.96	0.08809		2.96	0.0236	0.01329		0.96	-0.00612
0.963	0.08399		2.963	0.02797	0.01783		0.963	-0.01836
0.966	0.08117		2.967	0.03059	0.02028		0.966	-0.03059
0.969	0.07665		2.97	0.04108	0.02448		0.969	-0.02185
0.972	0.07044		2.973	0.04808	0.03042		0.972	-0.01311
0.976	0.06254		2.976	0.05157	0.03811		0.976	-0.00437
0.979	0.05618		2.979	0.05157	0.04685		0.979	0.00437
0.982	0.04842		2.983	0.04808	0.05594		0.982	0.02273
0.985	0.04545		2.986	0.0507	0.06469		0.985	0.03934
0.988	0.04108		2.989	0.03846	0.06853		0.988	0.0542
0.992	0.03854		2.992	0.03409	0.06748		0.992	0.05594
0.995	0.03487		2.995	0.03759	0.06154		0.995	0.06381
0.998	0.03007		2.999	0.03759	0.05524		0.998	0.06643
1.001	0.02739		3.002	0.03409	0.0493		1.001	0.06381
1.004	0.02682		3.005	0.0271	0.03986		1.004	0.05594
1.008	0.02837		3.008	0.02797	0.03147		1.008	0.06381
1.011	0.03204		3.011	0.0271	0.02413		1.011	0.06643
1.014	0.03783		3.015	0.02448	0.01783		1.014	0.06381
1.017	0.04277		3.018	0.0201	0.01329		1.017	0.05594
1.02	0.04362		3.021	0.01399	0.01119		1.02	0.0542
1.024	0.0463		3.024	0.0271	0.01224		1.024	0.04895
1.027	0.05082		3.027	0.0271	0.01259		1.027	0.04021
1.03	0.05421		3.031	0.0236	0.01224		1.03	0.02797
1.033	0.05943		3.034	0.02797	0.01503		1.033	0.0236
1.036	0.06324		3.037	0.04021	0.01643		1.036	0.01748
1.04	0.06564		3.04	0.05857	0.02028		1.04	0.00962
1.043	0.06663		3.043	0.07168	0.02203		1.043	-0.00962
1.046	0.06621		3.047	0.08916	0.02168		1.046	-0.01748
1.049	0.06437		3.05	0.10927	0.02378		1.049	-0.01399
1.052	0.06409		3.053	0.12063	0.02832		1.052	-0.01049
1.056	0.06832		3.056	0.13287	0.03077		1.056	-0.00699
1.059	0.07383		3.059	0.14423	0.03112		1.059	-0.01311
1.062	0.07736		3.063	0.16434	0.02937		1.062	-0.01748
1.065	0.07891		3.066	0.1722	0.02552		1.065	-0.0201
1.068	0.08145		3.069	0.16783	0.01958		1.068	-0.03059
1.072	0.0847		3.072	0.16084	0.01608		1.072	-0.03759
1.075	0.09161		3.075	0.16084	0.01119		1.075	-0.04108
1.078	0.09599		3.079	0.15822	0.01329		1.078	-0.04108
1.081	0.10107		3.082	0.15297	0.01399		1.081	-0.04895
1.084	0.1039		3.085	0.1451	0.01329		1.084	-0.05507
1.088	0.10446		3.088	0.13636	0.01119		1.088	-0.03846
1.091	0.10277		3.091	0.11713	0.01224		1.091	-0.0201
1.094	0.10206		3.095	0.10839	0.01259		1.094	0.00962
1.097	0.10234		3.098	0.10052	0.01224		1.097	0.01836
1.1	0.10333		3.101	0.09528	0.01119		1.1	0.0271
1.104	0.10503		3.104	0.08304	0.00944		1.104	0.02622
1.107	0.10743		3.107	0.06381	0.00699		1.107	0.01573
1.11	0.10432		3.111	0.04895	0.00769		1.11	0.00524
1.113	0.09896		3.114	0.04021	0.00699		1.113	0.00437
1.116	0.08837		3.117	0.03759	0.00944		1.116	-0.00787
1.12	0.0758		3.12	0.04108	0.01503		1.12	-0.0201
1.123	0.06748		3.123	0.04108	0.01923		1.123	-0.02273
1.126	0.06338		3.127	0.03759	0.02587		1.126	-0.01573
1.129	0.06352		3.13	0.02098	0.03042		1.129	0.000874184
1.132	0.06169		3.133	0.01399	0.03287		1.132	0.03671
1.136	0.05491		3.136	0.00699	0.03322		1.136	0.05944
1.139	0.05265		3.139	9.25329e-08	0.03531		1.139	0.08829
1.142	0.05491		3.143	-0.00699	0.03462		1.142	0.10052
1.145	0.06169		3.146	-0.01399	0.03112		1.145	0.10577
1.148	0.06973		3.149	-0.02098	0.02937		1.148	0.10402
1.152	0.0758		3.152	-0.02797	0.02552		1.152	0.10664
1.155	0.08286		3.155	-0.01399	0.01958		1.155	0.10227
1.158	0.08766		3.159	0.00962	0.01608		1.158	0.08916
1.161	0.09317		3.162	0.03147	0.01503		1.161	0.07867
1.164	0.09613		3.165	0.06119	0.02028		1.164	0.06119
1.168	0.0998		3.168	0.07605	0.02343		1.168	0.05769
1.171	0.10743		3.171	0.08566	0.02448		1.171	0.06818
1.174	0.11279		3.175	0.09004	0.02343		1.174	0.08129
1.177	0.12211		3.178	0.09878	0.02483		1.177	0.09703
1.18	0.12888		3.181	0.09091	0.02483		1.18	0.11538
1.184	0.13283		3.184	0.0778	0.02343		1.184	0.125
1.187	0.13072		3.187	0.05944	0.02448		1.187	0.12587
1.19	0.12549		3.191	0.04545	0.02343		1.19	0.12762
1.193	0.12041		3.194	0.03584	0.02413		1.193	0.13986
1.196	0.11872		3.197	0.04196	0.02203		1.196	0.15122
1.2	0.11745		3.2	0.04283	0.02168		1.2	0.15035
1.203	0.11364		3.203	0.04983	0.02378		1.203	0.13724
1.206	0.10404		3.207	0.05332	0.02448		1.206	0.12325
1.209	0.09486		3.21	0.05332	0.02762		1.209	0.11014
1.212	0.08936		3.213	0.04021	0.02867		1.212	0.09965
1.216	0.08456		3.216	0.04633	0.02762		1.216	0.08217
1.219	0.08075		3.219	0.03934	0.02448		1.219	0.06906
1.222	0.07496		3.223	0.02885	0.01923		1.222	0.0507
1.225	0.07044		3.226	0.01486	0.01643		1.225	0.01748
1.228	0.06423		3.229	0.00874	0.01608		1.228	0.00175
1.232	0.06254		3.232	0.000874215	0.01818		1.232	-0.00612
1.235	0.05915		3.235	0.01224	0.01888		1.235	-0.00437
1.238	0.05407		3.239	0.03147	0.01818		1.238	-0.00262
1.241	0.0535		3.242	0.05682	0.01608		1.241	0.00874
1.244	0.05124		3.245	0.07692	0.01259		1.244	0.01836
1.248	0.05054		3.248	0.09178	0.01224		1.248	0.01661
1.251	0.05463		3.251	0.09004	0.01119		1.251	0.01486
1.254	0.05731		3.255	0.09266	0.01329		1.254	0.01311
1.257	0.05858		3.258	0.09965	0.01399		1.257	0.01136
1.26	0.06141		3.261	0.09965	0.01329		1.26	0.00962
1.264	0.06254		3.264	0.09266	0.01119		1.264	-0.01311
1.267	0.06818		3.267	0.08829	0.01224		1.267	-0.03409
1.27	0.07213		3.271	0.07517	0.01259		1.27	-0.04196
1.273	0.07439		3.274	0.0743	0.01224		1.273	-0.04808
1.276	0.07496		3.277	0.07605	0.01119		1.276	-0.06206
1.28	0.07383		3.28	0.09178	0.01329		1.28	-0.06119
1.283	0.07425		3.283	0.10052	0.01399		1.283	-0.04545
1.286	0.07623		3.287	0.10227	0.01329		1.286	-0.0472
1.289	0.07651		3.29	0.09703	0.01119		1.289	-0.05507
1.292	0.07806		3.293	0.09441	0.01224		1.292	-0.05769
1.296	0.07764		3.296	0.08479	0.01643		1.296	-0.05507
1.299	0.0782		3.299	0.07955	0.01923		1.299	-0.0472
1.302	0.07976		3.303	0.05769	0.02063		1.302	-0.04545
1.305	0.07933		3.306	0.03234	0.02063		1.305	-0.05157
1.308	0.0799		3.309	0.00524	0.01923		1.308	-0.04458
1.312	0.08442		3.312	-0.02185	0.01643		1.312	-0.03409
1.315	0.08667		3.315	-0.03759	0.01224		1.315	-0.04108
1.318	0.08667		3.319	-0.03234	0.01503		1.318	-0.04458
1.321	0.09063		3.322	-0.01748	0.01643		1.321	-0.03322
1.324	0.09232		3.325	-0.00437	0.01643		1.324	-0.02797
1.328	0.09176		3.328	0.00699	0.01503		1.328	-0.03059
1.331	0.09218		3.331	0.02797	0.01224		1.331	-0.02185
1.334	0.09063		3.335	0.03759	0.01259		1.334	-0.01311
1.337	0.09034		3.338	0.05682	0.01224		1.337	-0.00437
1.34	0.09133		3.341	0.0743	0.01503		1.34	0.00437
1.344	0.09034		3.344	0.07692	0.01643		1.344	0.01311
1.347	0.09034		3.347	0.06469	0.01643		1.347	0.02185
1.35	0.09105		3.351	0.0472	0.01503		1.35	0.02098
1.353	0.08922		3.354	0.03409	0.01608		1.353	0.01049
1.356	0.09105		3.357	0.0271	0.02343		1.356	9.6701e-08
1.36	0.09331		3.36	0.01836	0.03252		1.36	-0.000874033
1.363	0.09599		3.363	0.00962	0.04266		1.363	-0.0035
1.366	0.0991		3.367	0.000874193	0.05315		1.366	-0.01748
1.369	0.10263		3.37	-0.00787	0.05944		1.369	-0.0201
1.372	0.10065		3.373	-0.01661	0.06154		1.372	-0.02098
1.376	0.09641		3.376	-0.02535	0.05944		1.376	-0.02972
1.379	0.09317		3.379	-0.02273	0.05769		1.379	-0.03496
1.382	0.09119		3.383	-0.01836	0.05245		1.382	-0.03671
1.385	0.08752		3.386	-0.0236	0.04371		1.385	-0.04458
1.388	0.08216		3.389	-0.01748	0.03147		1.388	-0.05857
1.392	0.07835		3.392	-0.00962	0.02028		1.392	-0.06906
1.395	0.07609		3.395	1.19209e-07	0.01084		1.395	-0.07605
1.398	0.0751		3.399	1.19209e-07	0.00385		1.398	-0.06818
1.401	0.0751		3.402	1.19209e-07	0		1.401	-0.05507
1.404	0.07284		3.405	0.00962	0		1.404	-0.05769
1.408	0.06536		3.408	0.01748	0		1.408	-0.06469
1.411	0.05915		3.411	0.03322	0		1.411	-0.06469
1.414	0.05124		3.415	0.04545	0		1.414	-0.05944
1.417	0.04489		3.418	0.0542	0		1.417	-0.04108
1.42	0.04334		3.421	0.06906	0		1.42	-0.02098
1.424	0.03741		3.424	0.07867	0.00385		1.424	-0.01049
1.427	0.0336		3.427	0.08304	0.00699		1.427	6.33558e-08
1.43	0.03219		3.431	0.08217	0.00944		1.43	0.01049
1.433	0.03021		3.434	0.08566	0.01119		1.433	0.03059
1.436	0.03388		3.437	0.08217	0.01224		1.436	0.04895
1.44	0.03995		3.44	0.07168	0.01259		1.44	0.06556
1.443	0.04193		3.443	0.07517	0.01224		1.443	0.06906
1.446	0.04574		3.447	0.08129	0.01119		1.446	0.05769
1.449	0.0511		3.45	0.09004	0.00944		1.449	0.04108
1.452	0.05477		3.453	0.09178	0.00699		1.452	0.03059
1.456	0.05675		3.456	0.08654	0.00769		1.456	0.02797
1.459	0.05999		3.459	0.08566	0.00699		1.459	0.0236
1.462	0.06423		3.463	0.06993	0.00944		1.462	0.01748
1.465	0.06945		3.466	0.0507	0.01119		1.465	0.00962
1.468	0.07298		3.469	0.01836	0.01224		1.468	1.19209e-07
1.472	0.07835		3.472	-0.00437	0.01643		1.472	1.19209e-07
1.475	0.08554		3.475	-0.0271	0.02308		1.475	1.19209e-07
1.478	0.09401		3.479	-0.04983	0.02762		1.478	1.19209e-07
1.481	0.10023		3.482	-0.06119	0.03392		1.481	1.19209e-07
1.484	0.10418		3.485	-0.04983	0.03741		1.484	1.19209e-07
1.488	0.10587		3.488	-0.04633	0.03811		1.488	0.00962
1.491	0.10855		3.491	-0.03934	0.03601		1.491	0.01748
1.494	0.10601		3.495	-0.02885	0.03566		1.494	0.01399
1.497	0.10418		3.498	-0.01486	0.03706		1.497	0.0201
1.5	0.10277		3.501	0.000874206	0.03566		1.5	0.01486
1.504	0.1015		3.504	0.01661	0.03531		1.504	0.00962
1.507	0.10333		3.507	0.02098	0.03147		1.507	0.01399
1.51	0.10531		3.511	0.0236	0.02867		1.51	0.02622
1.513	0.10446		3.514	0.03409	0.02378		1.513	0.03497
1.516	0.10404		3.517	0.04108	0.01748		1.516	0.03059
1.52	0.10432		3.52	0.0542	0.01434		1.52	0.02448
1.523	0.10531		3.523	0.07343	0.01049		1.523	0.01661
1.526	0.10672		3.527	0.08741	0.00594		1.526	0.00874
1.529	0.11152		3.53	0.09441	0.00455		1.529	0.00262
1.532	0.11674		3.533	0.09441	0.00559		1.532	-0.01311
1.536	0.11646		3.536	0.0778	0.00909		1.536	-0.01748
1.539	0.11364		3.539	0.06731	0.01119		1.539	-0.03147
1.542	0.11095		3.543	0.05332	0.02028		1.542	-0.04545
1.545	0.10841		3.546	0.03584	0.02797		1.545	-0.04808
1.548	0.10954		3.549	0.01486	0.03427		1.548	-0.03759
1.552	0.10841		3.552	0.00175	0.03846		1.552	-0.0236
1.555	0.10503		3.555	-0.0035	0.03986		1.555	-0.00787
1.558	0.09938		3.559	-0.000874033	0.03846		1.558	0.00787
1.561	0.09444		3.562	9.6701e-08	0.03427		1.561	0.0236
1.564	0.08696		3.565	0.01049	0.02727		1.564	0.02797
1.568	0.08018		3.568	0.02098	0.02203		1.568	0.03059
1.571	0.07439		3.571	0.03147	0.01923		1.571	0.03147
1.574	0.07284		3.575	0.03059	0.01503		1.574	0.03059
1.577	0.07552		3.578	0.02797	0.01329		1.577	0.02797
1.58	0.07623		3.581	0.0236	0.01399		1.58	0.0236
1.584	0.07496		3.584	0.0271	0.01329		1.584	0.01748
1.587	0.07171		3.587	0.0271	0.01503		1.587	1.10039e-07
1.59	0.06649		3.591	0.0236	0.02308		1.59	-0.0271
1.593	0.06254		3.594	0.02797	0.02902		1.593	-0.04108
1.596	0.06014		3.597	0.03059	0.03671		1.596	-0.06119
1.6	0.05957		3.6	0.03147	0.04161		1.6	-0.08566
1.603	0.05788		3.603	0.03059	0.04371		1.603	-0.10315
1.606	0.05181		3.607	0.02797	0.04301		1.606	-0.11364
1.609	0.05054		3.61	0.0236	0.04336		1.609	-0.11713
1.612	0.0511		3.613	0.01748	0.04021		1.612	-0.11364
1.616	0.0535		3.616	0.00962	0.03811		1.616	-0.09353
1.619	0.05449		3.619	1.19209e-07	0.03706		1.619	-0.05857
1.622	0.05703		3.623	0.00962	0.03636		1.622	-0.01049
1.625	0.05788		3.626	0.01748	0.03601		1.625	0.02797
1.628	0.05703		3.629	0.01399	0.03671		1.628	0.06469
1.632	0.05774		3.632	0.01049	0.03846		1.632	0.10752
1.635	0.05999		3.635	0.00699	0.04126		1.635	0.13374
1.638	0.06352		3.639	0.0035	0.04126		1.638	0.14161
1.641	0.06508		3.642	9.0032e-08	0.03846		1.641	0.14073
1.644	0.0679		3.645	-0.0035	0.03287		1.644	0.13112
1.648	0.07228		3.648	0.00262	0.02902		1.648	0.11276
1.651	0.07228		3.651	0.01661	0.02308		1.651	0.08566
1.654	0.07115		3.655	0.01748	0.01888		1.654	0.0708
1.657	0.06889		3.658	0.02622	0.01643		1.657	0.05857
1.66	0.06254		3.661	0.04283	0.01643		1.66	0.0507
1.664	0.0583		3.664	0.05769	0.01503		1.664	0.03759
1.667	0.05294		3.667	0.05944	0.01224		1.667	0.03059
1.67	0.04941		3.671	0.05769	0.01259		1.67	0.03147
1.673	0.04743		3.674	0.05245	0.01224		1.673	0.04021
1.676	0.04673		3.677	0.03409	0.01503		1.676	0.04545
1.68	0.04433		3.68	0.01399	0.01643		1.68	0.0472
1.683	0.04348		3.683	-0.00787	0.01643		1.683	0.05507
1.686	0.04715		3.687	-0.0201	0.01888		1.686	0.05769
1.689	0.05209		3.69	-0.03059	0.02308		1.689	0.06469
1.692	0.0583		3.693	-0.04895	0.02902		1.692	0.07605
1.696	0.06578		3.696	-0.0542	0.03287		1.696	0.08217
1.699	0.07425		3.699	-0.04633	0.03846		1.699	0.08304
1.702	0.08046		3.703	-0.03671	0.0451		1.702	0.07867
1.705	0.08766		3.706	-0.01573	0.04825		1.705	0.06906
1.708	0.09613		3.709	0.01486	0.0479		1.708	0.0542
1.712	0.10291		3.712	0.04371	0.0479		1.712	0.04545
1.715	0.10799		3.715	0.06906	0.0521		1.715	0.03322
1.718	0.11434		3.719	0.08916	0.0521		1.718	0.0271
1.721	0.11844		3.722	0.11364	0.0479		1.721	0.0271
1.724	0.12295		3.725	0.14073	0.04406		1.724	0.01399
1.728	0.12761		3.728	0.14773	0.04126		1.728	0.01049
1.731	0.12888		3.731	0.14423	0.03951		1.731	-0.00262
1.734	0.12973		3.735	0.13024	0.03427		1.734	-0.00437
1.737	0.13015		3.738	0.11713	0.03007		1.737	-0.00612
1.74	0.13015		3.741	0.1049	0.02762		1.74	-0.00787
1.744	0.13001		3.744	0.10315	0.02692		1.744	6.08549e-08
1.747	0.13001		3.747	0.10227	0.02727		1.747	-0.0035
1.75	0.12394		3.751	0.10227	0.03252		1.75	-0.00699
1.753	0.11801		3.754	0.10315	0.04266		1.753	-0.01049
1.756	0.11251		3.757	0.09528	0.0493		1.756	-0.00262
1.76	0.10771		3.76	0.09965	0.05245		1.76	0.01661
1.763	0.10361		3.763	0.10664	0.0521		1.763	0.02448
1.766	0.10023		3.767	0.11626	0.0521		1.766	0.03059
1.769	0.09783		3.77	0.11713	0.05245		1.769	0.0236
1.772	0.09345		3.773	0.10927	0.05315		1.772	0.03409
1.776	0.09006		3.776	0.09266	0.04965		1.776	0.04108
1.779	0.08442		3.779	0.07867	0.0458		1.779	0.04458
1.782	0.07947		3.783	0.06906	0.04545		1.782	0.06556
1.785	0.06903		3.786	0.06381	0.04476		1.785	0.07168
1.788	0.06254		3.789	0.07255	0.04825		1.788	0.07255
1.792	0.05999		3.792	0.0743	0.05594		1.792	0.06818
1.795	0.05844		3.795	0.06906	0.05944		1.795	0.05857
1.798	0.05816		3.799	0.06818	0.05874		1.798	0.05507
1.801	0.06239		3.802	0.07168	0.05769		1.801	0.04808
1.804	0.06494		3.805	0.07955	0.05629		1.804	0.03759
1.808	0.07199		3.808	0.08217	0.05455		1.808	0.0236
1.811	0.07736		3.811	0.07955	0.05245		1.811	0.00787
1.814	0.08399		3.815	0.07168	0.04615		1.814	-0.00787
1.817	0.08569		3.818	0.05857	0.04021		1.817	-0.0236
1.82	0.08272		3.821	0.04021	0.03531		1.82	-0.02797
1.824	0.08131		3.824	0.02797	0.03147		1.824	-0.03059
1.827	0.0782		3.827	0.03322	0.02867		1.827	-0.03147
1.83	0.07044		3.831	0.03497	0.02762		1.83	-0.03059
1.833	0.06451		3.834	0.0236	0.02448		1.833	-0.02797
1.836	0.05745		3.837	0.0201	0.02308		1.836	-0.0236
1.84	0.04927		3.84	0.03409	0.02727		1.84	-0.01748
1.843	0.03995		3.843	0.04458	0.03252		1.843	-0.00962
1.846	0.03275		3.847	0.04196	0.03881		1.846	-0.00962
1.849	0.0247		3.85	0.03759	0.04231		1.849	-0.00787
1.852	0.02202		3.853	0.03147	0.04301		1.852	-0.00612
1.856	0.01821		3.856	0.0236	0.04091		1.856	-0.00437
1.859	0.01623		3.859	0.01399	0.03601		1.859	-0.00262
1.862	0.01934		3.863	0.01224	0.03287		1.862	-0.01049
1.865	0.02132		3.866	0.01836	0.02762		1.865	-0.01661
1.868	0.02216		3.869	0.03234	0.02028		1.868	-0.01136
1.872	0.02513		3.872	0.03147	0.01084		1.872	-0.00612
1.875	0.02724		3.875	0.0271	0.00385		1.875	-0.000874052
1.878	0.03473		3.879	0.03234	0.00385		1.878	0.01399
1.881	0.04136		3.882	0.0472	0.00699		1.881	0.0271
1.884	0.05336		3.885	0.05857	0.00944		1.884	0.03671
1.888	0.06423		3.888	0.06469	0.01503		1.888	0.05245
1.891	0.07044		3.891	0.06556	0.02308		1.891	0.06469
1.894	0.08117		3.895	0.06119	0.02902		1.894	0.07343
1.897	0.0902		3.898	0.05157	0.03287		1.897	0.06906
1.9	0.0943		3.901	0.04808	0.03846		1.9	0.05157
1.904	0.09641		3.904	0.0507	0.04126		1.904	0.04021
1.907	0.09656		3.907	0.06906	0.0451		1.907	0.03497
1.91	0.09472		3.911	0.09178	0.0493		1.91	0.02622
1.913	0.09091		3.914	0.09615	0.0493		1.913	0.01399
1.916	0.08512		3.917	0.1014	0.04965		1.916	0.00962
1.92	0.07736		3.92	0.11713	0.0465		1.92	0.01311
1.923	0.07383		3.923	0.14336	0.03986		1.923	0.02448
1.926	0.07157		3.927	0.16871	0.03427		1.926	0.03409
1.929	0.06762		3.93	0.18182	0.03427		1.929	0.05157
1.932	0.06522		3.933	0.19231	0.03531		1.932	0.06556
1.936	0.06141		3.936	0.19843	0.03287		1.936	0.06469
1.939	0.05915		3.939	0.18881	0.03147		1.939	0.04895
1.942	0.05519		3.943	0.17483	0.02727		1.942	0.04108
1.945	0.04955		3.946	0.15822	0.02483		1.945	0.03147
1.948	0.04545		3.949	0.14073	0.02867		1.948	0.0201
1.952	0.03995		3.952	0.11276	0.03427		1.952	-0.00262
1.955	0.03628		3.955	0.08566	0.03706		1.955	-0.01573
1.958	0.03473		3.959	0.06119	0.03706		1.958	-0.00962
1.961	0.03529		3.962	0.04108	0.03427		1.961	0.00437
1.964	0.03797		3.965	0.0271	0.02867		1.964	0.01486
1.968	0.03981		3.968	0.00962	0.02483		1.968	0.03322
1.971	0.0408		3.971	0.00962	0.02727		1.971	0.04983
1.974	0.04094		3.975	0.0271	0.02762		1.974	0.06469
1.977	0.04023		3.978	0.04108	0.02972		1.977	0.05682
1.98	0.04164		3.981	0.06119	0.02902		1.98	0.0472
1.984	0.04193		3.984	0.07605	0.02552		1.984	0.03584
1.987	0.04108		3.987	0.09528	0.02762		1.987	0.02273
1.99	0.0391		3.991	0.11713	0.03147		1.99	-0.0035
1.993	0.03924		3.994	0.13024	0.03322		1.993	-0.03147
1.996	0.03854		3.997	0.14423	0.03287		1.996	-0.05769
2	0.03402		4	0.15734	0.03042		2	-0.07867
2.003	0.02894		4.003	0.15822	0.02587		2.003	-0.10227
2.006	0.02329		4.007	0.13724	0.02308		2.006	-0.11713
2.009	0.02329		4.01	0.12675	0.02203		2.009	-0.12325
2.012	0.01976		4.013	0.12675	0.01888		2.012	-0.11101
2.016	0.01595		4.016	0.11626	0.01818		2.016	-0.10315
2.019	0.01186		4.019	0.11626	0.01608		2.019	-0.08042
2.022	0.00748		4.023	0.10577	0.01259		2.022	-0.0542
2.025	0.00282		4.026	0.09615	0.01224		2.025	-0.03409
2.028	-0.00212		4.029	0.10839	0.01119		2.028	-0.00874
2.032	-0.00113		4.032	0.11976	0.01329		2.032	0.01049
2.035	-0.00042349		4.035	0.13024	0.01399		2.035	0.02185
2.038	0.00296		4.039	0.14161	0.01329		2.038	0.0236
2.041	0.00579		4.042	0.15385	0.01119		2.041	0.00437
2.044	0.00805		4.045	0.13462	0.01224		2.044	-0.01486
2.048	0.00974		4.048	0.10664	0.01259		2.048	-0.03409
2.051	0.01708		4.051	0.09266	0.01224		2.051	-0.05157
2.054	0.02386		4.055	0.07168	0.01503		2.054	-0.05594
2.057	0.0271		4.058	0.05507	0.01643		2.057	-0.0472
2.06	0.03303		4.061	0.04283	0.01643		2.06	-0.03496
2.064	0.0384		4.064	0.0236	0.01503		2.064	-0.03059
2.067	0.0432		4.067	0.0201	0.01224		2.067	-0.03409
2.07	0.04715		4.071	0.02448	0.01643		2.07	-0.04371
2.073	0.04997		4.074	0.0271	0.02308		2.073	-0.04808
2.076	0.05167		4.077	0.02797	0.03147		2.076	-0.05682
2.08	0.05844		4.08	0.03846	0.03706		2.08	-0.06993
2.083	0.06084		4.083	0.0472	0.03986		2.083	-0.0778
2.086	0.06479		4.087	0.04108	0.03986		2.086	-0.0708
2.089	0.06705		4.09	0.04108	0.03706		2.089	-0.07168
2.092	0.07058		4.093	0.0472	0.03601		2.092	-0.05944
2.096	0.06917		4.096	0.04808	0.03671		2.096	-0.03409
2.099	0.06606		4.099	0.06469	0.03846		2.099	-0.00699
2.102	0.06748		4.103	0.07605	0.04056		2.102	0.02185
2.105	0.06719		4.106	0.08217	0.03846		2.105	0.0507
2.108	0.06846		4.109	0.08304	0.03671		2.108	0.07605
2.112	0.07129		4.112	0.08829	0.03601		2.112	0.08654
2.115	0.07242		4.115	0.09615	0.03706		2.115	0.09178
2.118	0.07185		4.119	0.09528	0.03601		2.118	0.09965
2.121	0.07284		4.122	0.09703	0.03287		2.121	0.10839
2.124	0.07242		4.125	0.09178	0.03147		2.124	0.12762
2.128	0.06733		4.128	0.08916	0.03112		2.128	0.13636
2.131	0.06381		4.131	0.08916	0.02727		2.131	0.14423
2.134	0.06183		4.135	0.08217	0.02448		2.134	0.15122
2.137	0.05816		4.138	0.07955	0.02343		2.137	0.14773
2.14	0.05604		4.141	0.08129	0.02483		2.14	0.12413
2.144	0.05548		4.144	0.07605	0.02483		2.144	0.10315
2.147	0.05322		4.147	0.06381	0.02727		2.147	0.08654
2.15	0.05548		4.151	0.06556	0.02762		2.15	0.05332
2.153	0.05604		4.154	0.08129	0.02587		2.153	0.02448
2.156	0.05816		4.157	0.09004	0.02203		2.156	0.00175
2.16	0.06183		4.16	0.09178	0.01608		2.16	-0.01311
2.163	0.07002		4.163	0.09615	0.01259		2.163	-0.01836
2.166	0.07326		4.167	0.10315	0.01224		2.166	-0.0236
2.169	0.07157		4.17	0.10315	0.01119		2.169	-0.01748
2.172	0.07143		4.173	0.09615	0.00944		2.172	-0.00962
2.176	0.06988		4.176	0.07255	0.00699		2.176	1.19209e-07
2.179	0.06988		4.179	0.05507	0.00385		2.179	1.19209e-07
2.182	0.07439		4.183	0.03409	0		2.182	1.19209e-07
2.185	0.07722		4.186	0.01923	0		2.185	1.19209e-07
2.188	0.07835		4.189	0.01049	0		2.188	0.00962
2.192	0.07778		4.192	0.01923	0		2.192	0.00787
2.195	0.07552		4.195	0.02448	0		2.195	0.00612
2.198	0.07453		4.199	0.02622	0		2.198	-0.00524
2.201	0.06861		4.202	0.03584	-0.00385		2.201	-0.02448
2.204	0.06719		4.205	0.05332	-0.00699		2.204	-0.03059
2.208	0.06409		4.208	0.06731	-0.00944		2.208	-0.03496
2.211	0.06225		4.211	0.0778	-0.01119		2.211	-0.03759
2.214	0.06169		4.215	0.08304	-0.01224		2.214	-0.04808
2.217	0.06239		4.218	0.08129	-0.01259		2.217	-0.05507
2.22	0.06437		4.221	0.07255	-0.01224		2.22	-0.06818
2.224	0.06465		4.224	0.0778	-0.01119		2.224	-0.06643
2.227	0.06324		4.227	0.08566	-0.00559		2.227	-0.04983
2.23	0.06635		4.231	0.09615	0		2.23	-0.03934
2.233	0.07101		4.234	0.09965	0.00944		2.233	-0.01573
2.236	0.07425		4.237	0.10577	0.01818		2.236	-0.00175
2.24	0.07284		4.24	0.10315	0.02168		2.24	-0.00874
2.243	0.06973		4.243	0.11276	0.02378		2.243	-0.01399
2.246	0.06494		4.247	0.11364	0.02448		2.246	-0.01573
2.249	0.06465		4.25	0.11538	0.02378		2.249	-0.01399
2.252	0.06592		4.253	0.11801	0.02552		2.252	-0.01049
2.256	0.06282		4.256	0.11189	0.02517		2.256	-0.00699
2.259	0.06155		4.259	0.09703	0.02657		2.259	-0.01486
2.262	0.05887		4.263	0.08479	0.02517		2.262	-0.01311
2.265	0.05774		4.266	0.08654	0.02552		2.265	-0.01136
2.268	0.05816		4.269	0.09091	0.02378		2.268	-0.00962
2.272	0.05096		4.272	0.09615	0.02448		2.272	0.0035
2.275	0.0456		4.275	0.10227	0.02378		2.275	0.02797
2.278	0.04207		4.279	0.10927	0.02552		2.278	0.03147
2.281	0.04037		4.282	0.11713	0.02517		2.281	0.0236
2.284	0.03755		4.285	0.12587	0.02657		2.284	0.01399
2.288	0.03684		4.288	0.13549	0.02517		2.288	-0.00699
2.291	0.03233		4.291	0.13636	0.02552		2.291	-0.01661
2.294	0.02724		4.295	0.1285	0.02378		2.294	-0.02448
2.297	0.01863		4.298	0.11189	0.02448		2.297	-0.03059
2.3	0.01299		4.301	0.08654	0.02378		2.3	-0.02535
2.304	0.00734		4.304	0.06381	0.02168		2.304	-0.0201
2.307	-0.00127		4.307	0.05507	0.02203		2.307	-0.01486
2.31	-0.0096		4.311	0.0507	0.02028		2.31	-0.00962
2.313	-0.01468		4.314	0.0507	0.01643		2.313	0.01661
2.316	-0.01976		4.317	0.06469	0.01503		2.316	0.04108
2.32	-0.01863		4.32	0.07168	0.01224		2.32	0.06206
2.323	-0.01454		4.323	0.08304	0.01259		2.323	0.07955
2.326	-0.01398		4.327	0.08916	0.01224		2.326	0.08217
2.329	-0.00776		4.33	0.09004	0.01503		2.329	0.07955
2.332	-0.00212		4.333	0.08566	0.01643		2.332	0.07168
2.336	0.00918		4.336	0.08566	0.02028		2.336	0.05857
2.339	0.0199		4.339	0.08829	0.02203		2.339	0.05157
2.342	0.02979		4.343	0.08217	0.02168		2.342	0.03147
2.345	0.0415		4.346	0.07867	0.02378		2.345	9.33665e-08
2.348	0.05505		4.349	0.06818	0.02448		2.348	-0.02185
2.352	0.06748		4.352	0.06206	0.02378		2.352	-0.03409
2.355	0.08173		4.355	0.06206	0.02168		2.355	-0.03496
2.358	0.09754		4.359	0.05857	0.02203		2.358	-0.04371
2.361	0.10841		4.362	0.05157	0.02028		2.361	-0.04895
2.364	0.12027		4.365	0.04108	0.02028		2.364	-0.06031
2.368	0.12662		4.368	0.01748	0.02203		2.368	-0.06643
2.371	0.13043		4.371	-0.00787	0.02168		2.371	-0.06731
2.374	0.13171		4.375	-0.0236	0.02762		2.374	-0.06294
2.377	0.13015		4.378	-0.02797	0.03531		2.377	-0.05332
2.38	0.12846		4.381	-0.02098	0.04021		2.38	-0.04983
2.384	0.12662		4.384	-0.01399	0.04231		2.384	-0.0542
2.387	0.11872		4.387	-0.00699	0.04545		2.387	-0.04545
2.39	0.10827		4.391	0.00962	0.04895		2.39	-0.03322
2.393	0.10178		4.394	0.02448	0.04825		2.393	-0.01748
2.396	0.09599		4.397	0.03759	0.0479		2.396	-0.01923
2.4	0.09091		4.4	0.05857	0.04406		2.4	-0.00787
2.403	0.08357		4.403	0.08566	0.04126		2.403	0.0035
2.406	0.08018		4.407	0.09615	0.03566		2.406	0.01311
2.409	0.0775		4.41	0.09965	0.02727		2.409	0.02098
2.412	0.07849		4.413	0.09615	0.02063		2.412	0.03671
2.416	0.08018		4.416	0.09528	0.01643		2.416	0.04895
2.419	0.08258		4.419	0.09703	0.01469		2.419	0.05769
2.422	0.0854		4.423	0.1014	0.01469		2.422	0.06294
2.425	0.08865		4.426	0.09703	0.01643		2.425	0.0743
2.428	0.0926		4.429	0.1049	0.02063		2.428	0.08042
2.432	0.0943		4.432	0.10402	0.02343		2.432	0.08129
2.435	0.09994		4.435	0.08479	0.02867		2.435	0.07517
2.438	0.10037		4.439	0.06993	0.03566		2.438	0.08129
2.441	0.09881		4.442	0.06119	0.03986		2.441	0.09004
2.444	0.09529		4.445	0.04895	0.0451		2.444	0.09178
2.448	0.09303		4.448	0.0236	0.04685		2.448	0.07692
2.451	0.09232		4.451	-0.0035	0.0451		2.451	0.05857
2.454	0.0902		4.455	-0.02098	0.03986		2.454	0.03846
2.457	0.08639		4.458	-0.02885	0.03566		2.457	0.01661
2.46	0.07736		4.461	-0.0271	0.03706		2.46	0.00262
2.464	0.06931		4.464	-0.02535	0.03566		2.464	-0.0035
2.467	0.06254		4.467	-0.00262	0.03147		2.467	-0.01136
2.47	0.05703		4.471	0.02972	0.02832		2.47	-0.02098
2.473	0.05251		4.474	0.04895	0.02622		2.473	-0.03059
2.476	0.04898		4.477	0.06469	0.02587		2.476	-0.03671
2.48	0.04673		4.48	0.07692	0.02343		2.48	-0.03759
2.483	0.04602		4.483	0.09528	0.02343		2.483	-0.03322
2.486	0.0439		4.487	0.09703	0.02203		2.486	-0.04458
2.489	0.04362		4.49	0.1014	0.02308		2.489	-0.06206
2.492	0.04842		4.493	0.09703	0.02203		2.492	-0.07605
2.496	0.05209		4.496	0.09528	0.01888		2.496	-0.07692
2.499	0.05463		4.499	0.08654	0.02203		2.499	-0.06469
2.502	0.05604		4.503	0.0708	0.02692		2.502	-0.05857
2.505	0.05957		4.506	0.05944	0.02902		2.505	-0.0472
2.508	0.05901		4.509	0.0542	0.03287		2.508	-0.02098
2.512	0.05731		4.512	0.04545	0.03462		2.512	-0.00262
2.515	0.05745		4.515	0.03322	0.03427		2.515	0.00612
2.518	0.05618		4.519	0.01748	0.03182		2.518	0.01486
2.521	0.0535		4.522	0.00962	0.02727		2.521	0.01399
2.524	0.04941		4.525	1.19209e-07	0.02063		2.524	0.0035
2.528	0.04715		4.528	1.19209e-07	0.01643		2.528	-0.00699
2.531	0.04376		4.531	1.19209e-07	0.01084		2.531	-0.0271
2.534	0.04221		4.535	0.00962	0.00769		2.534	-0.02448
2.537	0.04221		4.538	0.01748	0.00699		2.537	-0.02972
2.54	0.04673		4.541	0.03322	0.01329		2.54	-0.03322
2.544	0.0528		4.544	0.03584	0.01818		2.544	-0.03671
2.547	0.06042		4.547	0.04633	0.02168		2.547	-0.01923
2.55	0.06931		4.551	0.06294	0.02762		2.55	-0.00175
2.553	0.07919		4.554	0.0743	0.03531		2.553	0.01573
2.556	0.08385		4.557	0.0708	0.04406		2.556	0.03322
2.56	0.08357		4.56	0.07343	0.0493		2.56	0.04895
2.563	0.08484		4.563	0.0708	0.0549		2.563	0.06119
2.566	0.08766		4.567	0.06294	0.06014		2.566	0.06993
2.569	0.08879		4.57	0.04983	0.06049		2.569	0.06381
2.572	0.08823		4.573	0.04283	0.06049		2.572	0.07343
2.576	0.08597		4.576	0.03234	0.06014		2.576	0.07605
2.579	0.08498		4.579	0.02972	0.05944		2.579	0.07168
2.582	0.08202		4.583	0.01399	0.05455		2.582	0.06206
2.585	0.08329		4.586	0.00612	0.04545		2.585	0.05857
2.588	0.08258		4.589	0.00787	0.03671		2.588	0.04196
2.592	0.0799		4.592	0.00962	0.02902		2.592	0.03322
2.595	0.07524		4.595	-0.00962	0.02308		2.595	0.02098
2.598	0.06861		4.599	-0.00787	0.01503		2.598	0.01661
2.601	0.05999		4.602	0.01311	0.01329		2.601	0.01049
2.604	0.05562		4.605	0.03059	0.01399		2.604	0.00262
2.608	0.05251		4.608	0.03497	0.01713		2.608	-0.00699
2.611	0.05096		4.611	0.03759	0.01818		2.611	-0.00699
2.614	0.05096		4.615	0.03846	0.02168		2.614	0.00437
2.617	0.04955		4.618	0.03759	0.02378		2.617	0.00612
2.62	0.05025		4.621	0.02535	0.02832		2.62	0.00787
2.624	0.0504		4.624	0.01311	0.03462		2.624	0.00962
2.627	0.04701		4.627	0.000874195	0.03811		2.627	1.19209e-07
2.63	0.03981		4.631	-0.01136	0.04266		2.63	-0.00962
2.633	0.03176		4.634	-0.02535	0.04371		2.633	-0.01748
2.636	0.02612		4.637	-0.04108	0.04126		2.636	-0.03322
2.64	0.0199		4.64	-0.03409	0.03986		2.64	-0.04545
2.643	0.01313		4.643	-0.0236	0.03566		2.643	-0.06381
2.646	0.00579		4.647	-0.02098	0.03322		2.646	-0.06731
2.649	0.00113		4.65	-0.01661	0.03252		2.649	-0.06731
2.652	-0.00381		4.653	-0.01049	0.02902		2.652	-0.06381
2.656	-0.00579		4.656	-0.00262	0.02657		2.656	-0.06643
2.659	-0.00776		4.659	0.00524	0.02517		2.659	-0.06381
2.662	-0.00974		4.663	0.01136	0.02937		2.662	-0.05594
2.665	-0.01172		4.666	0.02535	0.03462		2.665	-0.04283
2.668	-0.01073		4.669	0.03584	0.04091		2.668	-0.03584
2.672	-0.01002		4.672	0.0542	0.04441		2.672	-0.02535
2.675	-0.00339		4.675	0.06906	0.0451		2.675	-0.01311
2.678	0.00296		4.679	0.07867	0.04685		2.678	-0.000874033
2.681	0.00903		4.682	0.08304	0.0451		2.681	9.6701e-08
2.684	0.01807		4.685	0.08217	0.03986		2.684	0.0201
2.688	0.02386		4.688	0.07605	0.03566		2.688	0.03846
2.691	0.03233		4.691	0.06469	0.02867		2.691	0.05507
2.694	0.03698		4.695	0.05769	0.02343		2.694	0.05857
2.697	0.0408		4.698	0.05507	0.01993		2.697	0.05857
2.7	0.04376		4.701	0.0472	0.01818		2.7	0.04545
2.704	0.04884		4.704	0.04545	0.02273		2.704	0.03059
2.707	0.05576		4.707	0.04021	0.02902		2.707	0.0236
2.71	0.06423		4.711	0.03147	0.03252		2.71	0.01311
2.713	0.07397		4.714	0.03059	0.03706		2.713	0.01049
2.716	0.0847		4.717	0.02797	0.0465		2.716	0.00612
2.72	0.09317		4.72	0.03322	0.05629		2.72	9.0032e-08
2.723	0.10234		4.723	0.04458	0.06189		2.723	0.0035
2.726	0.10898		4.727	0.0507	0.06329		2.726	0.00699
2.729	0.11307		4.73	0.06119	0.06049		2.729	0.0201
2.732	0.11462		4.733	0.07605	0.0535		2.732	0.03147
2.736	0.1166		4.736	0.09528	0.04685		2.736	0.04108
2.739	0.119		4.739	0.10752	0.03671		2.739	0.03759
2.742	0.11886		4.743	0.12238	0.02762		2.742	0.04021
2.745	0.11942		4.746	0.1285	0.02028		2.745	0.04895
2.748	0.11773		4.749	0.12587	0.01084		2.748	0.0542
2.752	0.11378		4.752	0.11451	0.00385		2.752	0.05594
2.755	0.11053		4.755	0.09441	0.00385		2.755	0.0542
2.758	0.10474		4.759	0.07692	0.00699		2.758	0.04895
2.761	0.10263		4.762	0.06381	0.01329		2.761	0.04021
2.764	0.09797		4.765	0.04545	0.01818		2.764	0.03759
2.768	0.09077		4.768	0.03322	0.02168		2.768	0.04108
2.771	0.07806		4.771	0.01748	0.02378		2.771	0.04108
2.774	0.06931		4.775	0.00962	0.02448		2.774	0.03759
2.777	0.06155		4.778	1.19209e-07	0.02762		2.777	0.03059
2.78	0.05505		4.781	0.00962	0.02867		2.78	0.03147
2.784	0.05011		4.784	0.01748	0.02762		2.784	0.03059
2.787	0.04701		4.787	0.0236	0.02448		2.787	0.02797
2.79	0.04574		4.791	0.01836	0.02308		2.79	0.0236
2.793	0.0463		4.794	0.02273	0.02343		2.793	0.01748
2.796	0.0487		4.797	0.03497	0.02168		2.796	1.10039e-07
2.8	0.04969		4.8	0.05332	0.02238		2.8	-0.01748
2.803	0.04927		4.803	0.05682	0.02168		2.803	-0.0236
2.806	0.05068		4.807	0.05682	0.01958		2.806	-0.02797
2.809	0.05392		4.81	0.05332	0.01608		2.809	-0.03059
2.812	0.05872		4.813	0.04633	0.01119		2.812	-0.03147
2.816	0.06183		4.816	0.03584	0.00559		2.816	-0.02098
2.819	0.06324		4.819	0.04283	0		2.819	-0.01049
2.822	0.06592		4.823	0.04633	-0.00559		2.822	9.6701e-08
2.825	0.06988		4.826	0.05594	-0.00734		2.825	0.01049
2.828	0.0751		4.829	0.04895	-0.00524		2.828	0.01136
2.832	0.08456		4.832	0.04633	-0.00315		2.832	0.01399
2.835	0.095		4.835	0.04983	-0.00105		2.835	-0.00262
2.838	0.10319		4.839	0.06119	0.0049		2.838	-0.01748
2.841	0.10884		4.842	0.05944	0.01014		2.841	-0.03059
2.844	0.11787		4.845	0.0542	0.01469		2.844	-0.04196
2.848	0.12408		4.848	0.04545	0.01853		2.848	-0.05157
2.851	0.12747		4.851	0.03322	0.02168		2.851	-0.04983
2.854	0.12804		4.855	0.01748	0.01958		2.854	-0.03671
2.857	0.12281		4.858	0.00962	0.01608		2.857	-0.02185
2.86	0.11829		4.861	1.19209e-07	0.01119		2.86	-0.01486
2.864	0.11152		4.864	0.00962	0.00944		2.864	0.00524
2.867	0.10573		4.867	0.01748	0.00699		2.867	0.00612
2.87	0.09797		4.871	0.0236	0.00769		2.87	0.00874
2.873	0.08823		4.874	0.02797	0.00699		2.873	-0.00787
2.876	0.07947		4.877	0.04021	0.00944		2.876	-0.02273
2.88	0.07171		4.88	0.05857	0.01119		2.88	-0.03584
2.883	0.06522		4.883	0.08129	0.01608		2.883	-0.05682
2.886	0.05703		4.887	0.09703	0.01958		2.886	-0.0743
2.889	0.05011		4.89	0.11538	0.02552		2.889	-0.06731
2.892	0.04447		4.893	0.125	0.02937		2.892	-0.05682
2.896	0.03713		4.896	0.12587	0.03112		2.896	-0.05245
2.899	0.03134		4.899	0.12762	0.03077		2.899	-0.0542
2.902	0.02739		4.903	0.13024	0.02832		2.902	-0.04108
2.905	0.02851		4.906	0.13374	0.02378		2.905	-0.04371
2.908	0.03148		4.909	0.13636	0.02168		2.908	-0.04108
2.912	0.03628		4.912	0.12675	0.01818		2.912	-0.03496
2.915	0.0432		4.915	0.12587	0.01329		2.915	-0.0271
2.918	0.04927		4.919	0.12413	0.00699		2.918	-0.01748
2.921	0.05745		4.922	0.13287	0.00385		2.921	-0.01748
2.924	0.06748		4.925	0.13112	0		2.924	-0.01748
2.928	0.07284		4.928	0.12063	0		2.928	0.0035
2.931	0.07651		4.931	0.10315	0.00385		2.931	0.02448
2.934	0.07849		4.935	0.07867	0.01084		2.934	0.03409
2.937	0.07877		4.938	0.05857	0.02028		2.937	0.05157
2.94	0.08032		4.941	0.03322	0.03147		2.94	0.05594
2.944	0.0799		4.944	0.01399	0.03986		2.944	0.05682
2.947	0.08075		4.947	0.00262	0.04545		2.947	0.05245
2.95	0.0799		4.951	-0.000874033	0.0521		2.95	0.0542
2.953	0.08032		4.954	-0.00612	0.05524		2.953	0.06206
2.956	0.08173		4.957	-0.00175	0.0549		2.956	0.06469
2.96	0.08413		4.96	0.00262	0.05105		2.96	0.05245
2.963	0.08456		4.963	0.00874	0.04371		2.963	0.03671
2.966	0.083		4.967	0.01486	0.03287		2.966	0.02885
2.969	0.08244		4.97	0.02885	0.02308		2.969	0.02885
2.972	0.07962		4.973	0.03934	0.01503		2.972	0.02535
2.976	0.07778		4.976	0.06556	0.00944		2.976	0.02972
2.979	0.07722		4.979	0.08479	0.00699		2.979	0.03059
2.982	0.07496		4.983	0.10664	0.00385		2.982	0.0472
2.985	0.07101		4.986	0.11976	0.00385		2.985	0.06818
2.988	0.06536		4.989	0.13549	0.00699		2.988	0.08217
2.992	0.06126		4.992	0.13287	0.00944		2.992	0.10052
2.995	0.05901		4.995	0.13287	0.01119		2.995	0.12325
2.998	0.05562		4.999	0.11451	0.01224		2.998	0.12762
3.001	0.05407		5.002	0.08741	0.01643		3.001	0.12325
3.004	0.05407		5.005	0.07255	0.01923		3.004	0.12937
3.008	0.05237		5.008	0.06031	0.02063		3.008	0.13462
3.011	0.05223		5.011	0.04108	0.02063		3.011	0.12937
3.014	0.05068		5.015	0.03759	0.01923		3.014	0.10402
3.017	0.05068		5.018	0.03059	0.01643		3.017	0.08129
3.02	0.04898		5.021	0.03147	0.01224		3.02	0.06294
3.024	0.05181		5.024	0.03059	0.01119		3.024	0.0507
3.027	0.05618		5.027	0.01836	0.01329		3.027	0.03497
3.03	0.05915		5.031	0.01573	0.01399		3.03	0.01573
3.033	0.06366		5.034	0.01136	0.01713		3.033	0.00437
3.036	0.06649		5.037	0.01486	0.01818		3.036	-0.00874
3.04	0.07383		5.04	0.01486	0.02168		3.04	-0.0236
3.043	0.08244		5.043	0.02273	0.02762		3.043	-0.01748
3.046	0.09204		5.047	0.02885	0.03147		3.046	1.10039e-07
3.049	0.10234		5.05	0.03322	0.03322		3.049	0.01748
3.052	0.11011		5.053	0.03584	0.03287		3.052	0.03322
3.056	0.11533		5.056	0.03671	0.03042		3.056	0.05507
3.059	0.11801		5.059	0.03584	0.02587		3.059	0.07168
3.062	0.11815		5.063	0.0236	0.02308		3.062	0.08304
3.065	0.11872		5.066	-0.00962	0.02203		3.065	0.07955
3.068	0.11646		5.069	-0.02185	0.01888		3.068	0.07255
3.072	0.11462		5.072	-0.04371	0.01818		3.072	0.05245
3.075	0.11646		5.075	-0.06206	0.01608		3.075	0.03059
3.078	0.11575		5.079	-0.07517	0.01259		3.078	0.00699
3.081	0.11547		5.082	-0.08304	0.01224		3.081	-0.00874
3.084	0.11237		5.085	-0.08566	0.01119		3.084	-0.01661
3.088	0.10968		5.088	-0.08304	0.00944		3.088	-0.03584
3.091	0.1015		5.091	-0.07517	0.01084		3.091	-0.04371
3.094	0.0943		5.095	-0.05245	0.01469		3.094	-0.02885
3.097	0.08512		5.098	-0.01661	0.02028		3.097	-0.01224
3.1	0.07693		5.101	0.00962	0.02762		3.1	0.00612
3.104	0.06973		5.104	0.03409	0.03287		3.104	0.01486
3.107	0.05759		5.107	0.05682	0.03601		3.107	0.0236
3.11	0.04701		5.111	0.0778	0.03706		3.11	0.02098
3.113	0.04122		5.114	0.08392	0.03601		3.113	0.01661
3.116	0.03727		5.117	0.08479	0.03671		3.116	0.01049
3.12	0.03543		5.12	0.09004	0.03462		3.12	0.00437
3.123	0.03275		5.123	0.0979	0.03357		3.123	1.02536e-07
3.126	0.02922		5.127	0.09703	0.02902		3.126	-0.01399
3.129	0.02781		5.13	0.08741	0.02552		3.129	-0.02797
3.132	0.02823		5.133	0.08042	0.02762		3.132	-0.03059
3.136	0.03049		5.136	0.0778	0.03147		3.136	-0.02185
3.139	0.03162		5.139	0.06993	0.03322		3.139	-0.01311
3.142	0.03162		5.143	0.06818	0.03287		3.142	-0.00437
3.145	0.03374		5.146	0.05157	0.03042		3.145	0.00437
3.148	0.03501		5.149	0.04108	0.02587		3.148	0.0035
3.152	0.03868		5.152	0.0271	0.01923		3.152	0.00437
3.155	0.04178		5.155	0.00962	0.01503		3.155	0.01661
3.158	0.04136		5.159	1.19209e-07	0.00944		3.158	0.01748
3.161	0.04037		5.162	1.19209e-07	0.00699		3.161	0.01661
3.164	0.03854		5.165	0.00962	0.00385		3.164	0.01399
3.168	0.03882		5.168	0.0271	0		3.168	8.0862e-08
3.171	0.04418		5.171	0.0507	0		3.171	-0.0236
3.174	0.04842		5.175	0.06906	0		3.174	-0.03409
3.177	0.04828		5.178	0.08217	0		3.177	-0.03147
3.18	0.04673		5.181	0.09004	0		3.18	-0.0271
3.184	0.04997		5.184	0.10227	0		3.184	-0.01136
3.187	0.05477		5.187	0.10752	0		3.187	-0.00699
3.19	0.06084		5.191	0.10577	0		3.19	0.00524
3.193	0.0679		5.194	0.09703	0		3.193	0.02535
3.196	0.0727		5.197	0.08129	0.00385		3.196	0.04371
3.2	0.07849		5.2	0.04895	0.00699		3.2	0.06031
3.203	0.08851		5.203	0.02273	0.00944		3.203	0.06556
3.206	0.09656		5.207	0.01399	0.01119		3.206	0.06906
3.209	0.10263		5.21	0.02273	0.01224		3.209	0.05769
3.212	0.10672		5.213	0.02797	0.01259		3.212	0.04108
3.216	0.1118		5.216	0.02972	0.01224		3.216	0.03059
3.219	0.11759		5.219	0.02797	0.01119		3.219	0.01661
3.222	0.12084		5.223	0.02448	0.01329		3.222	0.01049
3.225	0.12451		5.226	0.02098	0.01399		3.225	-0.00699
3.228	0.12507		5.229	0.01748	0.01713		3.228	-0.01311
3.232	0.12549		5.232	0.01399	0.02203		3.232	-0.01748
3.235	0.12281		5.235	0.01049	0.02867		3.235	-0.0201
3.238	0.12324		5.239	0.00524	0.03322		3.238	-0.01136
3.241	0.12084		5.242	-0.0035	0.03566		3.241	-0.01399
3.244	0.11589		5.245	-0.00437	0.03601		3.244	-0.00699
3.248	0.10545		5.248	0.00437	0.03427		3.248	9.25329e-08
3.251	0.09274		5.251	0.01311	0.03427		3.251	0.01661
3.254	0.08103		5.255	0.02185	0.03531		3.254	0.03147
3.257	0.07355		5.258	0.03059	0.03287		3.257	0.04458
3.26	0.06733		5.261	0.03759	0.03147		3.26	0.05594
3.264	0.06268		5.264	0.03147	0.02727		3.264	0.04458
3.267	0.05661		5.267	0.0236	0.02867		3.267	0.02185
3.27	0.04912		5.271	0.01399	0.03182		3.27	-0.01049
3.273	0.04348		5.274	0.00262	0.03671		3.273	-0.04108
3.276	0.0367		5.277	-0.00874	0.03881		3.276	-0.05857
3.28	0.0288		5.28	-0.00874	0.03811		3.28	-0.07255
3.283	0.01976		5.283	-0.00874	0.03846		3.283	-0.08304
3.286	0.01285		5.287	-0.00874	0.03531		3.286	-0.09003
3.289	0.01129		5.29	-0.00874	0.03706		3.289	-0.09178
3.292	0.00889		5.293	-0.00874	0.03986		3.292	-0.08654
3.296	0.01186		5.296	-0.00874	0.04371		3.296	-0.06469
3.299	0.02019		5.299	0.00262	0.0479		3.299	-0.03759
3.302	0.03063		5.303	0.00437	0.0479		3.302	-0.01661
3.305	0.03995		5.306	0.00612	0.04825		3.305	-0.0035
3.308	0.05435		5.309	0.00787	0.0451		3.308	0.00962
3.312	0.06733		5.312	0.00962	0.04301		3.312	0.02098
3.315	0.07566		5.315	0.00962	0.04196		3.315	0.03059
3.318	0.07933		5.319	0.0271	0.03741		3.318	0.03846
3.321	0.08131		5.322	0.04108	0.03392		3.321	0.04458
3.324	0.08159		5.325	0.05157	0.02762		3.324	0.04895
3.328	0.08343		5.328	0.04895	0.02692		3.328	0.04021
3.331	0.08385		5.331	0.06381	0.02727		3.331	0.03759
3.334	0.08286		5.335	0.07343	0.03252		3.334	0.04108
3.337	0.08343		5.338	0.06818	0.03881		3.337	0.04108
3.34	0.0823		5.341	0.06906	0.04615		3.34	0.03759
3.344	0.07947		5.344	0.06469	0.05		3.344	0.03059
3.347	0.07496		5.347	0.06469	0.05035		3.347	0.03147
3.35	0.07171		5.351	0.05769	0.05105		3.35	0.03059
3.353	0.06649		5.354	0.06469	0.05594		3.353	0.02797
3.356	0.06225		5.357	0.08566	0.06049		3.356	0.03322
3.36	0.05901		5.36	0.09965	0.06014		3.36	0.03497
3.363	0.05378		5.363	0.11626	0.0549		3.363	0.03322
3.366	0.04983		5.367	0.12238	0.0493		3.366	0.02797
3.369	0.0504		5.37	0.1486	0.04021		3.369	0.03059
3.372	0.05251		5.373	0.17395	0.03287		3.372	0.04108
3.376	0.05322		5.376	0.1757	0.02343		3.376	0.04808
3.379	0.05576		5.379	0.17483	0.02028		3.379	0.06119
3.382	0.06338		5.383	0.16171	0.01503		3.382	0.06906
3.385	0.06663		5.386	0.14773	0.00769		3.385	0.07168
3.388	0.06846		5.389	0.13287	0.0028		3.388	0.06906
3.392	0.07185		5.392	0.12675	0.00105		3.392	0.06119
3.395	0.07355		5.395	0.11976	0.00315		3.395	0.05944
3.398	0.07651		5.399	0.09266	0.00524		3.398	0.0542
3.401	0.0775		5.402	0.0778	0.00734		3.401	0.04545
3.404	0.07947		5.405	0.06556	0.01329		3.404	0.03322
3.408	0.08244		5.408	0.05769	0.01399		3.408	0.01748
3.411	0.08343		5.411	0.04633	0.01329		3.411	0.00962
3.414	0.08244		5.415	0.04283	0.01503		3.414	0.00962
3.417	0.08244		5.418	0.03584	0.01923		3.417	0.01748
3.42	0.08639		5.421	0.03497	0.02203		3.42	0.0236
3.424	0.08809		5.424	0.02885	0.02343		3.424	0.02797
3.427	0.09077		5.427	0.03846	0.02343		3.427	0.03059
3.43	0.09147		5.431	0.06381	0.02203		3.43	0.03147
3.433	0.0902		5.434	0.08392	0.02308		3.433	0.03059
3.436	0.08992		5.437	0.09703	0.02587		3.436	0.02797
3.44	0.09063		5.44	0.11276	0.02972		3.44	0.0236
3.443	0.08936		5.443	0.1215	0.03846		3.443	0.0271
3.446	0.08611		5.447	0.12325	0.04371		3.446	0.03671
3.449	0.08385		5.45	0.09703	0.04545		3.449	0.04108
3.452	0.08258		5.453	0.08479	0.04825		3.452	0.04196
3.456	0.07933		5.456	0.07517	0.0521		3.456	0.03147
3.459	0.07411		5.459	0.06818	0.05245		3.459	0.02098
3.462	0.07016		5.463	0.04458	0.05315		3.462	0.01049
3.465	0.06451		5.466	0.0271	0.0535		3.465	6.33558e-08
3.468	0.06042		5.469	0.01748	0.04895		3.468	-0.0201
3.472	0.05491		5.472	0.00612	0.04406		3.472	-0.02885
3.475	0.05124		5.475	0.00437	0.04336		3.475	-0.03759
3.478	0.04941		5.479	0.00262	0.04301		3.478	-0.04633
3.481	0.04912		5.482	0.000874206	0.04755		3.481	-0.04371
3.484	0.04715		5.485	-0.000874033	0.0486		3.484	-0.02797
3.488	0.04969		5.488	-0.00437	0.04615		3.488	-0.00874
3.491	0.05675		5.491	0.00962	0.04021		3.491	0.00262
3.494	0.06508		5.495	0.04108	0.03531		3.494	0.00437
3.497	0.07143		5.498	0.06906	0.02762		3.497	-0.0035
3.5	0.07877		5.501	0.07255	0.02168		3.5	-0.00962
3.504	0.08385		5.504	0.08217	0.01818		3.504	-0.01399
3.507	0.08992		5.507	0.08654	0.01329		3.507	-0.01836
3.51	0.09698		5.511	0.08566	0.00699		3.51	-0.02273
3.513	0.10178		5.514	0.07955	0.00769		3.513	-0.02535
3.516	0.10432		5.517	0.06818	0.00699		3.516	-0.02622
3.52	0.10785		5.52	0.06119	0.00944		3.52	-0.02535
3.523	0.11237		5.523	0.0472	0.01119		3.523	-0.03234
3.526	0.11759		5.527	0.0472	0.01224		3.526	-0.03584
3.529	0.12027		5.53	0.05157	0.01643		3.529	-0.02622
3.532	0.12338		5.533	0.06206	0.01923		3.532	-0.00524
3.536	0.12366		5.536	0.06906	0.02063		3.536	0.00437
3.539	0.12408		5.539	0.0708	0.02063		3.539	0.01224
3.542	0.1214		5.543	0.08654	0.02308		3.542	0.02797
3.545	0.11858		5.546	0.1049	0.02343		3.545	0.05157
3.548	0.11561		5.549	0.12413	0.02552		3.548	0.06206
3.552	0.11279		5.552	0.13287	0.02937		3.552	0.07867
3.555	0.10714		5.555	0.13112	0.03497		3.555	0.09004
3.558	0.10192		5.559	0.13024	0.03776		3.558	0.08654
3.561	0.10037		5.562	0.12063	0.03776		3.561	0.06818
3.564	0.09952		5.565	0.11364	0.03881		3.564	0.0542
3.568	0.09938		5.568	0.09965	0.04091		3.568	0.0542
3.571	0.09994		5.571	0.07867	0.04406		3.571	0.05857
3.574	0.09825		5.575	0.06031	0.04371		3.574	0.05769
3.577	0.0943		5.578	0.04458	0.03986		3.577	0.05157
3.58	0.09133		5.581	0.03322	0.03706		3.58	0.05157
3.584	0.08936		5.584	0.02797	0.03147		3.584	0.04808
3.587	0.08512		5.587	0.03059	0.02762		3.587	0.04108
3.59	0.07566		5.591	0.03147	0.02168		3.59	0.04196
3.593	0.06748		5.594	0.03059	0.02203		3.593	0.0507
3.596	0.06084		5.597	0.03759	0.02413		3.596	0.03497
3.6	0.0528		5.6	0.03147	0.02343		3.6	0.01573
3.603	0.04362		5.603	0.03322	0.02448		3.603	0.00437
3.606	0.0336		5.607	0.02185	0.02343		3.606	0.01224
3.609	0.02597		5.61	0.01836	0.02483		3.609	0.01836
3.612	0.01779		5.613	0.03234	0.02483		3.612	0.02273
3.616	0.01228		5.616	0.04283	0.02343		3.616	0.02535
3.619	0.00946		5.619	0.05944	0.02063		3.619	0.02622
3.622	0.00607		5.623	0.0708	0.01643		3.622	0.02535
3.625	0.00212		5.626	0.07692	0.01084		3.625	0.02273
3.628	-0.0024		5.629	0.08741	0.00385		3.628	0.01836
3.632	-0.00127		5.632	0.09091	0.00385		3.632	0.0236
3.635	0.00226		5.635	0.10839	0.00699		3.635	0.01748
3.638	0.01115		5.639	0.10752	0.00944		3.638	0.00962
3.641	0.0192		5.642	0.10927	0.01503		3.641	0.00962
3.644	0.02936		5.645	0.09266	0.02308		3.644	0.01748
3.648	0.04136		5.648	0.07867	0.03287		3.648	0.01399
3.651	0.05195		5.651	0.06906	0.03986		3.651	0.01049
3.654	0.06437		5.655	0.04458	0.04406		3.654	0.01661
3.657	0.07566		5.658	0.02797	0.04545		3.657	0.01136
3.66	0.08258		5.661	0.00962	0.04406		3.66	0.01573
3.664	0.08809		5.664	-0.01049	0.03986		3.664	0.01836
3.667	0.09514		5.667	-0.01136	0.03671		3.667	0.01923
3.67	0.10347		5.671	-0.01399	0.03462		3.67	0.01836
3.673	0.10658		5.674	0.00262	0.03357		3.673	0.02535
3.676	0.10743		5.677	0.01748	0.02902		3.676	0.02885
3.68	0.10898		5.68	0.04021	0.02552		3.68	0.04021
3.683	0.10799		5.683	0.06906	0.02378		3.683	0.04983
3.686	0.10743		5.687	0.09266	0.02448		3.686	0.03671
3.689	0.10728		5.69	0.12063	0.02378		3.689	0.01224
3.692	0.1046		5.693	0.13986	0.02552		3.692	-0.000874045
3.696	0.09938		5.696	0.1486	0.02517		3.696	-0.0236
3.699	0.09458		5.699	0.15647	0.02273		3.699	-0.02535
3.702	0.0902		5.703	0.1521	0.01818		3.702	-0.0271
3.705	0.08653		5.706	0.14685	0.01608		3.705	-0.02885
3.708	0.08385		5.709	0.14073	0.01643		3.708	-0.03059
3.712	0.07919		5.712	0.13374	0.02308		3.712	-0.02098
3.715	0.07877		5.715	0.11626	0.02762		3.715	-0.00962
3.718	0.08258		5.719	0.10927	0.03007		3.718	-0.00612
3.721	0.08442		5.722	0.09353	0.03427		3.721	0.000874219
3.724	0.08427		5.725	0.0708	0.03566		3.724	9.6701e-08
3.728	0.08216		5.728	0.06206	0.03427		3.728	-0.01049
3.731	0.07806		5.731	0.05769	0.03462		3.731	-0.02098
3.734	0.07199		5.735	0.04808	0.03287		3.734	-0.03147
3.737	0.06719		5.738	0.04458	0.02902		3.737	-0.03059
3.74	0.06395		5.741	0.03759	0.02308		3.74	-0.02797
3.744	0.05929		5.744	0.0271	0.01503		3.744	-0.01399
3.747	0.05322		5.747	0.02448	0.00944		3.747	-0.00962
3.75	0.04898		5.751	0.0201	0.01084		3.75	-0.01311
3.753	0.04362		5.754	0.01399	0.01084		3.753	-0.01311
3.756	0.04037		5.757	0.01748	0.00944		3.756	-0.02098
3.76	0.03924		5.76	0.01923	0.01119		3.76	-0.01748
3.763	0.03402		5.763	0.01748	0.01224		3.763	-0.01399
3.766	0.02795		5.767	0.0236	0.01259		3.766	-0.01049
3.769	0.02724		5.77	0.03759	0.01224		3.769	0.00262
3.772	0.02569		5.773	0.04808	0.01119		3.772	0.01399
3.776	0.02626		5.776	0.04545	0.00944		3.776	0.03322
3.779	0.02569		5.779	0.0507	0.00699		3.779	0.04895
3.782	0.02696		5.783	0.06206	0.00385		3.782	0.07255
3.785	0.03007		5.786	0.06818	0		3.785	0.08304
3.788	0.03529		5.789	0.07867	0		3.788	0.07867
3.792	0.04263		5.792	0.08217	0		3.792	0.06906
3.795	0.04884		5.795	0.07867	0.00385		3.795	0.0542
3.798	0.05392		5.799	0.07955	0.00315		3.798	0.04545
3.801	0.05491		5.802	0.07517	0.00245		3.801	0.03322
3.804	0.05802		5.805	0.05594	0.00559		3.804	0.01748
3.808	0.05999		5.808	0.04458	0.00804		3.808	0.00962
3.811	0.06084		5.811	0.03147	0.00979		3.811	1.19209e-07
3.814	0.06056		5.815	0.00524	0.01469		3.814	-0.00962
3.817	0.05915		5.818	-0.0035	0.01818		3.817	-0.01748
3.82	0.05661		5.821	-0.00437	0.02413		3.82	-0.01399
3.824	0.05294		5.824	-0.00699	0.02797		3.824	-0.0201
3.827	0.04814		5.827	0.00962	0.02972		3.827	-0.03409
3.83	0.04545		5.831	0.03409	0.02937		3.83	-0.04458
3.833	0.03868		5.834	0.05507	0.03147		3.833	-0.05157
3.836	0.03077		5.837	0.08217	0.02762		3.836	-0.04545
3.84	0.02795		5.84	0.11364	0.02552		3.84	-0.03759
3.843	0.02696		5.843	0.11713	0.02517		3.843	-0.02797
3.846	0.02781		5.847	0.11364	0.02273		3.846	-0.01661
3.849	0.02753		5.85	0.11276	0.01818		3.849	-0.0035
3.852	0.02936		5.853	0.10315	0.01608		3.852	8.00284e-08
3.856	0.03331		5.856	0.09615	0.01259		3.856	0.01311
3.859	0.0391		5.859	0.08217	0.01608		3.859	0.03584
3.862	0.04969		5.863	0.06119	0.01818		3.862	0.0472
3.865	0.05887		5.866	0.0542	0.01888		3.865	0.04545
3.868	0.06663		5.869	0.05157	0.01818		3.868	0.04021
3.872	0.06973		5.872	0.04371	0.01608		3.872	0.03147
3.875	0.07439		5.875	0.03234	0.01643		3.875	0.03059
3.878	0.07764		5.879	0.02098	0.01923		3.878	0.02797
3.881	0.07947		5.882	8.00284e-08	0.02063		3.881	0.03322
3.884	0.08286		5.885	-0.01136	0.02063		3.884	0.03497
3.888	0.08456		5.888	-0.01311	0.01923		3.888	0.03322
3.891	0.08456		5.891	-0.01486	0.01643		3.891	0.02797
3.894	0.08286		5.895	-0.01661	0.01224		3.894	0.03059
3.897	0.07947		5.898	-0.01836	0.01119		3.897	0.04108
3.9	0.07439		5.901	-0.0201	0.00944		3.9	0.04808
3.904	0.06762		5.904	-0.000874045	0.00699		3.904	0.04196
3.907	0.06211		5.907	0.01836	0.00769		3.907	0.03409
3.91	0.05788		5.911	0.03759	0.00699		3.91	0.02448
3.913	0.05519		5.914	0.05507	0.00944		3.913	0.01311
3.916	0.0511		5.917	0.05769	0.01119		3.916	-0.00962
3.92	0.04263		5.92	0.06469	0.01224		3.92	-0.03059
3.923	0.036		5.923	0.07605	0.01259		3.923	-0.04808
3.926	0.0312		5.927	0.08217	0.01224		3.926	-0.05245
3.929	0.02851		5.93	0.08304	0.01119		3.929	-0.05507
3.932	0.0312		5.933	0.07867	0.01329		3.932	-0.05594
3.936	0.03896		5.936	0.07867	0.01399		3.936	-0.05332
3.939	0.04531		5.939	0.07168	0.01329		3.939	-0.03584
3.942	0.05025		5.943	0.06906	0.01503		3.942	-0.02622
3.945	0.05378		5.946	0.06119	0.02308		3.945	-0.01486
3.948	0.0559		5.949	0.05769	0.02902		3.948	0.00787
3.952	0.05661		5.952	0.04895	0.03287		3.952	0.03059
3.955	0.05915		5.955	0.04633	0.03462		3.955	0.04196
3.958	0.06056		5.959	0.04983	0.03427		3.958	0.04983
3.961	0.06084		5.962	0.05944	0.03182		3.961	0.05245
3.964	0.05999		5.965	0.06381	0.02727		3.964	0.06119
3.968	0.05802		5.968	0.06294	0.02063		3.968	0.07605
3.971	0.05491		5.971	0.05682	0.01643		3.971	0.09528
3.974	0.05364		5.975	0.05682	0.01084		3.974	0.10577
3.977	0.05421		5.978	0.05332	0.00769		3.977	0.11713
3.98	0.05364		5.981	0.05594	0.01084		3.98	0.12937
3.984	0.05195		5.984	0.05332	0.01643		3.984	0.14073
3.987	0.04912		5.987	0.05682	0.02448		3.987	0.15122
3.99	0.04489		5.991	0.04545	0.03427		3.99	0.15122
3.993	0.04517		5.994	0.04021	0.04126		3.993	0.14073
3.996	0.04376		5.997	0.03147	0.0493		3.996	0.13112
4	0.04065		6	0.03059	0.05769		4	0.11276
4.003	0.04207		6.003	0.01836	0.06573		4.003	0.08566
4.006	0.05124		6.007	0.00612	0.07273		4.006	0.0708
4.009	0.05901		6.01	0.0035	0.07413		4.009	0.05857
4.012	0.06536		6.013	-0.000874033	0.07378		4.012	0.06031
4.016	0.0703		6.016	0.00262	0.07168		4.016	0.05507
4.019	0.07383		6.019	0.01399	0.07238		4.019	0.04458
4.022	0.07595		6.023	0.01399	0.06748		4.022	0.04196
4.025	0.07665		6.026	0.0236	0.06154		4.025	0.03759
4.028	0.07595		6.029	0.03147	0.05524		4.028	0.04108
4.032	0.07383		6.032	0.03759	0.04476		4.032	0.04108
4.035	0.0703		6.035	0.05157	0.03462		4.035	0.03759
4.038	0.06536		6.039	0.07168	0.02552		4.038	0.02098
4.041	0.05901		6.042	0.08479	0.01818		4.041	0.00262
4.044	0.05745		6.045	0.08916	0.01329		4.044	-0.01573
4.048	0.05449		6.048	0.09615	0.00699		4.048	-0.03234
4.051	0.05308		6.051	0.09615	0.00385		4.051	-0.03584
4.054	0.04997		6.055	0.11014	0		4.054	-0.03584
4.057	0.04814		6.058	0.11713	0		4.057	-0.04371
4.06	0.05054		6.061	0.11538	0		4.06	-0.04983
4.064	0.05421		6.064	0.11451	0		4.064	-0.04458
4.067	0.05618		6.067	0.11451	-0.00385		4.067	-0.01836
4.07	0.05647		6.071	0.10402	-0.00699		4.07	0.01748
4.073	0.0583		6.074	0.09441	-0.00559		4.073	0.05157
4.076	0.06197		6.077	0.08741	-0.00034965		4.076	0.07255
4.08	0.06451		6.08	0.08479	0.0042		4.08	0.09965
4.083	0.06592		6.083	0.07692	0.01189		4.083	0.11014
4.086	0.06917		6.087	0.06381	0.01818		4.086	0.11364
4.089	0.07101		6.09	0.04545	0.02692		4.089	0.11014
4.092	0.07143		6.093	0.03322	0.02972		4.092	0.09965
4.096	0.0734		6.096	0.0271	0.03112		4.096	0.09178
4.099	0.07665		6.099	0.0271	0.03112		4.099	0.07517
4.102	0.08089		6.103	0.0236	0.03357		4.102	0.06119
4.105	0.08286		6.106	0.03759	0.02937		4.105	0.05157
4.108	0.08258		6.109	0.04808	0.02238		4.108	0.04808
4.112	0.083		6.112	0.05507	0.01713		4.112	0.04108
4.115	0.08413		6.115	0.06818	0.01434		4.115	0.03059
4.118	0.083		6.119	0.07605	0.01014		4.118	0.02797
4.121	0.0799		6.122	0.07867	0.00909		4.121	0.0236
4.124	0.07806		6.125	0.06643	0.01119		4.124	0.0271
4.128	0.07453		6.128	0.0507	0.02028		4.128	0.0271
4.131	0.07284		6.131	0.03147	0.02727		4.131	0.0236
4.134	0.07002		6.135	0.02972	0.03147		4.134	0.03759
4.137	0.06606		6.138	0.03409	0.03287		4.137	0.04808
4.14	0.06098		6.141	0.0236	0.03601		4.14	0.05507
4.144	0.05774		6.144	0.02098	0.03706		4.144	0.05857
4.147	0.05308		6.147	0.01661	0.03601		4.147	0.04895
4.15	0.04997		6.151	0.01049	0.03287		4.15	0.01836
4.153	0.04517		6.154	0.0236	0.02762		4.153	-0.000874054
4.156	0.04193		6.157	0.03497	0.02028		4.156	-0.02972
4.16	0.04023		6.16	0.04458	0.01084		4.16	-0.05682
4.163	0.03684		6.163	0.04108	0.00385		4.163	-0.0708
4.166	0.03501		6.167	0.03409	0.00385		4.166	-0.08129
4.169	0.03501		6.17	0.0236	0.01084		4.169	-0.08829
4.172	0.03713		6.173	0.02098	0.02028		4.172	-0.09003
4.176	0.0384		6.176	0.03759	0.02762		4.176	-0.08479
4.179	0.04178		6.179	0.04108	0.03287		4.179	-0.07255
4.182	0.04729		6.183	0.04108	0.03601		4.182	-0.06294
4.185	0.05195		6.186	0.03759	0.04091		4.185	-0.05594
4.188	0.05872		6.189	0.03059	0.04685		4.188	-0.06469
4.192	0.06112		6.192	0.03147	0.0493		4.192	-0.05857
4.195	0.06832		6.195	0.04021	0.04825		4.195	-0.05857
4.198	0.07383		6.199	0.04545	0.04371		4.198	-0.06469
4.201	0.07736		6.202	0.0472	0.03951		4.201	-0.07517
4.204	0.08187		6.205	0.03584	0.03566		4.204	-0.06906
4.208	0.0871		6.208	0.02273	0.03287		4.208	-0.06731
4.211	0.08978		6.211	0.00787	0.03182		4.211	-0.06993
4.214	0.09317		6.215	-0.00699	0.03252		4.214	-0.06731
4.217	0.09726		6.218	-0.01049	0.03042		4.217	-0.06906
4.22	0.10206		6.221	-0.00437	0.02552		4.22	-0.07517
4.224	0.1046		6.224	6.33558e-08	0.02238		4.224	-0.07605
4.227	0.10488		6.227	0.00262	0.02168		4.227	-0.07168
4.23	0.10615		6.231	0.0035	0.01958		4.23	-0.05245
4.233	0.10841		6.234	0.01399	0.01608		4.233	-0.02972
4.236	0.10841		6.237	0.01486	0.01503		4.236	-0.00524
4.24	0.10615		6.24	0.0271	0.01643		4.24	0.00787
4.243	0.1046		6.243	0.02797	0.01643		4.243	0.03059
4.246	0.10051		6.247	0.0271	0.01888		4.246	0.05157
4.249	0.09712		6.25	0.02448	0.01923		4.249	0.06906
4.252	0.09147		6.253	-0.000874045	0.02203		4.252	0.08304
4.256	0.08357		6.256	-0.01661	0.02727		4.256	0.08217
4.259	0.07665		6.259	-0.02098	0.03042		4.259	0.07605
4.262	0.06479		6.263	-0.0236	0.03531		4.262	0.0743
4.265	0.05449		6.266	-0.01486	0.03741		4.265	0.06556
4.268	0.04898		6.269	0.0035	0.03671		4.268	0.0708
4.272	0.0391		6.272	0.02972	0.03322		4.272	0.05944
4.275	0.03134		6.275	0.04108	0.03531		4.275	0.0542
4.278	0.02597		6.279	0.06818	0.03846		4.278	0.04545
4.281	0.02301		6.282	0.09004	0.04196		4.281	0.03322
4.284	0.0192		6.285	0.10664	0.0458		4.284	0.02885
4.288	0.01779		6.288	0.11801	0.04615		4.288	0.02273
4.291	0.01581		6.291	0.11276	0.04685		4.291	0.00524
4.294	0.01327		6.295	0.10052	0.0479		4.294	-0.01224
4.297	0.01016		6.298	0.08129	0.0493		4.297	-0.0201
4.3	0.00946		6.301	0.05507	0.05105		4.3	-0.01836
4.304	0.01115		6.304	0.03322	0.05315		4.304	-0.01661
4.307	0.01525		6.307	0.01748	0.05105		4.307	-0.0035
4.31	0.02146		6.311	0.00962	0.04476		4.31	9.0032e-08
4.313	0.02979		6.314	0.00962	0.03881		4.313	0.0035
4.316	0.03727		6.317	0.0271	0.03776		4.316	0.00699
4.32	0.04687		6.32	0.0507	0.03776		4.32	0.000874219
4.323	0.05534		6.323	0.05944	0.03497		4.323	-0.0035
4.326	0.06564		6.327	0.06469	0.02937		4.326	-0.01573
4.329	0.07453		6.33	0.06643	0.02552		4.329	-0.02622
4.332	0.07877		6.333	0.0743	0.01958		4.332	-0.03671
4.336	0.08131		6.336	0.06731	0.01608		4.336	-0.02622
4.339	0.08837		6.339	0.06643	0.01119		4.339	-0.00612
4.342	0.09049		6.343	0.06031	0.00944		4.342	0.02185
4.345	0.09359		6.346	0.04895	0.00699		4.345	0.04633
4.348	0.09444		6.349	0.03234	0.00385		4.348	0.06731
4.352	0.09627		6.352	0.03147	0		4.352	0.08479
4.355	0.0991		6.355	0.0271	0		4.355	0.09878
4.358	0.09966		6.359	0.03234	0.00385		4.358	0.0979
4.361	0.10093		6.362	0.01661	0.00699		4.361	0.09178
4.364	0.09966		6.365	0.000874185	0.01329		4.364	0.06906
4.368	0.09585		6.368	-0.01486	0.02203		4.368	0.06031
4.371	0.09274		6.371	-0.01923	0.03252		4.371	0.03497
4.374	0.08738		6.375	-0.0236	0.04021		4.374	0.01573
4.377	0.083		6.378	-0.01836	0.0451		4.377	0.00437
4.38	0.0799		6.381	-0.01311	0.05105		4.38	0.00262
4.384	0.0751		6.384	-0.00787	0.0535		4.384	0.000874215
4.387	0.06861		6.387	-0.00262	0.05245		4.387	-0.000874036
4.39	0.06663		6.391	0.01399	0.0479		4.39	-0.01224
4.393	0.06592		6.394	0.01136	0.03986		4.393	-0.03147
4.396	0.06945		6.397	0.01049	0.03287		4.396	-0.0472
4.4	0.07101		6.4	9.6701e-08	0.02308		4.4	-0.04983
4.403	0.07355		6.403	-0.01049	0.01503		4.403	-0.0507
4.406	0.07383		6.407	-0.02098	0.00944		4.406	-0.04808
4.409	0.0751		6.41	-0.04108	0.01084		4.409	-0.05157
4.412	0.07439		6.413	-0.04808	0.01084		4.412	-0.05157
4.416	0.07496		6.416	-0.05157	0.01329		4.416	-0.04808
4.419	0.07383		6.419	-0.05157	0.01818		4.419	-0.04108
4.422	0.07101		6.423	-0.04808	0.02168		4.422	-0.02098
4.425	0.06973		6.426	-0.0507	0.02378		4.425	0.000874206
4.428	0.07002		6.429	-0.04808	0.02832		4.428	0.01311
4.432	0.07482		6.432	-0.04196	0.03077		4.432	0.01399
4.435	0.07792		6.435	-0.02448	0.03112		4.435	0.01311
4.438	0.0823		6.439	0.00262	0.02937		4.438	0.02185
4.441	0.08766		6.442	0.03759	0.02552		4.441	0.04021
4.444	0.09373		6.445	0.06906	0.01958		4.444	0.05507
4.448	0.10023		6.448	0.09528	0.01608		4.448	0.06469
4.451	0.1039		6.451	0.12413	0.01503		4.451	0.06906
4.454	0.10771		6.455	0.15385	0.01643		4.454	0.06818
4.457	0.11434		6.458	0.18269	0.02028		4.457	0.06206
4.46	0.12352		6.461	0.1993	0.02203		4.46	0.05245
4.464	0.13227		6.464	0.19231	0.02168		4.464	0.04108
4.467	0.14088		6.467	0.17133	0.02378		4.467	0.02797
4.47	0.14639		6.471	0.14773	0.02832		4.47	0.01311
4.473	0.155		6.474	0.13287	0.03077		4.473	-0.0035
4.476	0.16347		6.477	0.12675	0.03112		4.476	-0.02185
4.48	0.17151		6.48	0.11976	0.02937		4.48	-0.03059
4.483	0.17589		6.483	0.10227	0.02937		4.483	-0.02797
4.486	0.1766		6.487	0.08566	0.02657		4.486	-0.0236
4.489	0.1766		6.49	0.07168	0.02552		4.489	-0.01748
4.492	0.17264		6.493	0.07168	0.02238		4.492	-0.01923
4.496	0.1677		6.496	0.07605	0.02168		4.496	-0.01748
4.499	0.16474		6.499	0.07517	0.02343		4.499	-0.0236
4.502	0.16375		6.503	0.07867	0.02692		4.502	-0.02797
4.505	0.15853		6.506	0.06556	0.02762		4.505	-0.03059
4.508	0.15232		6.509	0.0472	0.03007		4.508	-0.04108
4.512	0.1454		6.512	0.03497	0.03427		4.512	-0.05769
4.515	0.13806		6.515	0.02098	0.03566		4.515	-0.07867
4.518	0.13354		6.519	0.00699	0.03427		4.518	-0.10227
4.521	0.12564		6.522	-0.00699	0.03462		4.521	-0.12675
4.524	0.11759		6.525	-0.01136	0.03287		4.524	-0.14073
4.528	0.11293		6.528	-0.01748	0.02902		4.528	-0.14423
4.531	0.10898		6.531	-0.01399	0.02308		4.531	-0.1486
4.534	0.10573		6.535	-0.01049	0.01503		4.534	-0.14423
4.537	0.10291		6.538	-0.00699	0.00944		4.537	-0.1215
4.54	0.09726		6.541	0.00787	0.00699		4.54	-0.09178
4.544	0.09204		6.544	0.01311	0.00385		4.544	-0.05507
4.547	0.08752		6.547	0.02797	0.00385		4.547	-0.02273
4.55	0.08399		6.551	0.04108	0.00699		4.55	0.0035
4.553	0.07849		6.554	0.03147	0.00944		4.553	0.02185
4.556	0.07101		6.557	0.0201	0.01119		4.556	0.03059
4.56	0.06776		6.56	0.00699	0.01224		4.56	0.02797
4.563	0.0655		6.563	0.01311	0.01259		4.563	0.03322
4.566	0.06719		6.567	0.01748	0.01224		4.566	0.04458
4.569	0.06988		6.57	0.01049	0.01503		4.569	0.0507
4.572	0.07086		6.573	0.0035	0.01643		4.572	0.05157
4.576	0.07044		6.576	-0.0035	0.01643		4.576	0.05857
4.579	0.06861		6.579	-0.000874055	0.01888		4.579	0.05245
4.582	0.06832		6.583	-0.00962	0.01923		4.582	0.04458
4.585	0.06931		6.586	0.00262	0.02587		4.585	0.02535
4.588	0.07157		6.589	0.02448	0.03427		4.588	0.01573
4.592	0.0751		6.592	0.03322	0.03986		4.592	0.00437
4.595	0.07665		6.595	0.03846	0.0465		4.595	-0.00874
4.598	0.07919		6.599	0.04021	0.04965		4.598	-0.0236
4.601	0.08244		6.602	0.04983	0.05315		4.601	-0.01923
4.604	0.08639		6.605	0.05769	0.05245		4.604	0.00437
4.608	0.09133		6.608	0.05245	0.0521		4.608	0.02622
4.611	0.0943		6.611	0.04371	0.04825		4.611	0.04633
4.614	0.09529		6.615	0.03147	0.04091		4.614	0.0743
4.617	0.09726		6.618	0.03671	0.03846		4.617	0.0778
4.62	0.09698		6.621	0.03671	0.03252		4.62	0.0778
4.624	0.09444		6.624	0.04108	0.02762		4.624	0.05332
4.627	0.08964		6.627	0.05157	0.02448		4.627	0.03671
4.63	0.08879		6.631	0.05857	0.01923		4.63	0.01836
4.633	0.08893		6.634	0.06206	0.02028		4.633	-0.00175
4.636	0.09034		6.637	0.07168	0.02308		4.636	-0.0236
4.64	0.09303		6.64	0.07605	0.02762		4.64	-0.03584
4.643	0.09049		6.643	0.07517	0.03392		4.643	-0.04633
4.646	0.08569		6.647	0.06906	0.03741		4.646	-0.05332
4.649	0.08159		6.65	0.04808	0.03811		4.649	-0.05682
4.652	0.0782		6.653	0.0236	0.03601		4.652	-0.04545
4.656	0.0758		6.656	0.01661	0.03566		4.656	-0.04983
4.659	0.07439		6.659	0.0271	0.03706		4.659	-0.04895
4.662	0.07693		6.663	0.04371	0.03566		4.662	-0.0542
4.665	0.07425		6.666	0.05507	0.03147		4.665	-0.04633
4.668	0.07284		6.669	0.06119	0.02448		4.668	-0.03671
4.672	0.07298		6.672	0.06206	0.01923		4.672	-0.03496
4.675	0.07468		6.675	0.06906	0.01643		4.675	-0.02972
4.678	0.07764		6.679	0.07255	0.01224		4.678	-0.03059
4.681	0.07863		6.682	0.08217	0.01119		4.681	-0.02797
4.684	0.07764		6.685	0.09615	0.00944		4.684	-0.0236
4.688	0.07792		6.688	0.09178	0.00699		4.688	-0.00787
4.691	0.07947		6.691	0.08829	0.00769		4.691	0.00787
4.694	0.07905		6.695	0.09528	0.01084		4.694	0.01224
4.697	0.07665		6.698	0.11276	0.02028		4.697	0.01486
4.7	0.07849		6.701	0.1215	0.02762		4.7	0.01573
4.704	0.08131		6.704	0.12325	0.03287		4.704	0.01661
4.707	0.08484		6.707	0.10839	0.03601		4.707	0.02885
4.71	0.08907		6.711	0.08829	0.03322		4.71	0.02972
4.713	0.09105		6.714	0.06294	0.03287		4.713	0.02885
4.716	0.09373		6.717	0.03234	0.03427		4.716	0.01486
4.72	0.09712		6.72	-0.00175	0.03671		4.72	-0.000874045
4.723	0.10121		6.723	-0.02622	0.03951		4.723	-0.01661
4.726	0.10277		6.727	-0.0507	0.03811		4.726	-0.01136
4.729	0.10206		6.73	-0.06381	0.03706		4.729	-0.00612
4.732	0.10559		6.733	-0.06381	0.03706		4.732	-0.000874052
4.736	0.1039		6.736	-0.03934	0.03881		4.736	0.01399
4.739	0.09994		6.739	-0.02273	0.03846		4.739	0.0271
4.742	0.0967		6.743	-0.01399	0.03601		4.742	0.01748
4.745	0.09416		6.746	-0.01311	0.03147		4.745	0.0271
4.748	0.09557		6.749	-0.01049	0.02028		4.748	0.03497
4.752	0.09472		6.752	-0.00612	0.01084		4.752	0.04108
4.755	0.09161		6.755	0.00962	0.00385		4.755	0.04545
4.758	0.08625		6.759	0.01399	0		4.758	0.03671
4.761	0.08187		6.762	0.02622	0		4.761	0.02448
4.764	0.07849		6.765	0.04458	0		4.764	0.01049
4.768	0.0758		6.768	0.04808	0		4.768	-0.01311
4.771	0.07679		6.771	0.04808	0		4.771	-0.02535
4.774	0.08145		6.775	0.05594	0		4.774	-0.02622
4.777	0.08682		6.778	0.06206	0		4.777	-0.02535
4.78	0.08992		6.781	0.05507	0.00385		4.78	-0.03409
4.784	0.09077		6.784	0.04458	0.00699		4.784	-0.03147
4.787	0.0926		6.787	0.03059	0.00944		4.787	-0.0271
4.79	0.09543		6.791	0.02273	0.01119		4.79	-0.02098
4.793	0.09924		6.794	0.02098	0.01224		4.793	-0.01311
4.796	0.10107		6.797	0.01573	0.01259		4.796	-0.0035
4.8	0.09768		6.8	0.01836	0.01224		4.8	0.01748
4.803	0.09529		6.803	0.03059	0.01119		4.803	0.0271
4.806	0.09091		6.807	0.03147	0.00944		4.806	0.01399
4.809	0.08752		6.81	0.03059	0.00699		4.809	0.01049
4.812	0.08512		6.813	0.02797	0.00769		4.812	0.01661
4.816	0.08075		6.816	0.0236	0.00699		4.816	0.02098
4.819	0.07764		6.819	0.01748	0.00944		4.819	0.0236
4.822	0.07284		6.823	0.00962	0.01119		4.822	0.02448
4.825	0.06635		6.826	1.19209e-07	0.01224		4.825	0.0236
4.828	0.06112		6.829	-0.00962	0.01643		4.828	0.03059
4.832	0.05689		6.832	-0.01748	0.01923		4.832	0.02448
4.835	0.05364		6.835	-0.01399	0.02448		4.835	0.01661
4.838	0.05463		6.839	-0.01049	0.02762		4.838	0.00874
4.841	0.05985		6.842	-0.00699	0.02867		4.841	0.00262
4.844	0.06338		6.845	-0.0035	0.02762		4.844	-0.01311
4.848	0.06846		6.848	0.00962	0.02832		4.848	-0.02885
4.851	0.07482		6.851	0.02098	0.03077		4.851	-0.0236
4.854	0.07919		6.855	0.03059	0.03112		4.854	-0.01836
4.857	0.08456		6.858	0.04808	0.02937		4.857	-0.01311
4.86	0.09091		6.861	0.06206	0.02552		4.86	-0.00787
4.864	0.09529		6.864	0.08217	0.01958		4.864	-0.00262
4.867	0.10065		6.867	0.08566	0.01608		4.867	0.01399
4.87	0.10672		6.871	0.07255	0.01119		4.87	0.02098
4.873	0.11025		6.874	0.06556	0.00944		4.873	0.02797
4.876	0.1142		6.877	0.05507	0.00699		4.876	0.03322
4.88	0.11858		6.88	0.04108	0.00385		4.88	0.03497
4.883	0.12041		6.883	0.0236	0		4.883	0.03322
4.886	0.12267		6.887	0.0236	0		4.886	0.02797
4.889	0.12507		6.89	0.02972	0.00385		4.889	0.03059
4.892	0.12733		6.893	0.03059	0.01084		4.892	0.03147
4.896	0.1262		6.896	0.03759	0.01643		4.896	0.03059
4.899	0.12789		6.899	0.04108	0.02063		4.899	0.02797
4.902	0.12945		6.903	0.05245	0.02343		4.902	0.0236
4.905	0.12789		6.906	0.07168	0.02867		4.905	0.01748
4.908	0.12648		6.909	0.07605	0.03182		4.908	0.00962
4.912	0.12549		6.912	0.07517	0.03287		4.912	-0.00962
4.915	0.11872		6.915	0.06906	0.03566		4.915	-0.0271
4.918	0.11533		6.919	0.06731	0.03566		4.918	-0.04108
4.921	0.11533		6.922	0.05857	0.03287		4.921	-0.05157
4.924	0.11251		6.925	0.0542	0.02727		4.924	-0.05857
4.928	0.10714		6.928	0.05594	0.02727		4.928	-0.06206
4.931	0.10248		6.931	0.06381	0.02902		4.931	-0.07168
4.934	0.09529		6.935	0.06643	0.02867		4.934	-0.07605
4.937	0.08879		6.938	0.06381	0.02622		4.937	-0.07517
4.94	0.08329		6.941	0.05594	0.02168		4.94	-0.06906
4.944	0.07877		6.944	0.0542	0.02343		4.944	-0.05769
4.947	0.07524		6.947	0.05857	0.02308		4.947	-0.03147
4.95	0.06973		6.951	0.06731	0.02448		4.95	-0.01311
4.953	0.06225		6.954	0.06906	0.02762		4.953	-0.00437
4.956	0.05604		6.957	0.08479	0.02867		4.956	0.00437
4.96	0.05138		6.96	0.09353	0.02762		4.96	0.01311
4.963	0.04856		6.963	0.1049	0.02448		4.963	0.02185
4.966	0.04461		6.967	0.10752	0.02762		4.966	0.03059
4.969	0.04277		6.97	0.11276	0.02867		4.969	0.01836
4.972	0.04305		6.973	0.12063	0.03147		4.972	0.00612
4.976	0.04221		6.976	0.11976	0.03147		4.976	-0.00612
4.979	0.0432		6.979	0.11976	0.02867		4.979	-0.00874
4.982	0.04574		6.983	0.10927	0.03147		4.982	-0.01311
4.985	0.04955		6.986	0.09965	0.03147		4.985	-0.00787
4.988	0.05759		6.989	0.09266	0.03322		4.988	-0.00262
4.992	0.06691		6.992	0.07867	0.03287		4.992	0.00262
4.995	0.0775		6.995	0.06906	0.03042		4.995	0.00787
4.998	0.08286		6.999	0.04458	0.02972		4.998	0.01311
5.001	0.08922		7.002	0.01836	0.02622		5.001	0.00874
5.004	0.09656		7.005	-0.01748	0.02448		5.004	0.01573
5.008	0.10164		7.008	-0.05157	0.02063		5.008	0.00175
5.011	0.10743		7.011	-0.06294	0.02308		5.011	-0.01224
5.014	0.11392		7.015	-0.06294	0.02343		5.014	-0.02622
5.017	0.11815		7.018	-0.04196	0.02552		5.017	-0.02885
5.02	0.12309		7.021	-0.02098	0.02937		5.02	-0.02972
5.024	0.12549		7.024	0.00962	0.03112		5.024	-0.02885
5.027	0.12832		7.027	0.03846	0.03077		5.027	-0.03584
5.03	0.12832		7.031	0.07517	0.03217		5.03	-0.03934
5.033	0.12549		7.034	0.11801	0.03462		5.033	-0.03934
5.036	0.11985		7.037	0.15385	0.04196		5.036	-0.03584
5.04	0.11434		7.04	0.16958	0.04965		5.04	-0.04021
5.043	0.10898		7.043	0.16346	0.05699		5.043	-0.03147
5.046	0.10079		7.047	0.1451	0.05944		5.046	-0.03059
5.049	0.09303		7.05	0.13549	0.06154		5.049	-0.02797
5.052	0.08893		7.053	0.13462	0.05944		5.052	-0.0236
5.056	0.08851		7.056	0.13287	0.06154		5.056	-0.01748
5.059	0.08879		7.059	0.12063	0.05944		5.059	-0.00962
5.062	0.08978		7.063	0.11888	0.05315		5.062	1.19209e-07
5.065	0.09147		7.066	0.11626	0.0465		5.065	-0.00962
5.068	0.08794		7.069	0.11276	0.03951		5.068	-0.01748
5.072	0.0854		7.072	0.11014	0.03671		5.072	-0.0236
5.075	0.08682		7.075	0.11014	0.03811		5.075	-0.02797
5.078	0.08597		7.079	0.10315	0.03986		5.078	-0.03059
5.081	0.08611		7.082	0.08916	0.04266		5.081	-0.03147
5.084	0.08724		7.085	0.0778	0.04266		5.084	-0.03059
5.088	0.08611		7.088	0.07867	0.03986		5.088	-0.02797
5.091	0.08893		7.091	0.08217	0.03427		5.091	-0.0236
5.094	0.09246		7.095	0.07867	0.03042		5.094	-0.00787
5.097	0.0967		7.098	0.06818	0.02448		5.097	0.00787
5.1	0.09867		7.101	0.07168	0.02028		5.1	0.03322
5.104	0.09839		7.104	0.07955	0.02168		5.104	0.05507
5.107	0.09585		7.107	0.08217	0.02028		5.107	0.07168
5.11	0.0943		7.111	0.07955	0.02063		5.11	0.08304
5.113	0.0967		7.114	0.07168	0.02343		5.113	0.08916
5.116	0.09656		7.117	0.06818	0.02483		5.116	0.09004
5.12	0.09684		7.12	0.06731	0.02483		5.12	0.09528
5.123	0.10051		7.123	0.07867	0.02343		5.123	0.09353
5.126	0.10164		7.127	0.10227	0.02063		5.126	0.09441
5.129	0.10051		7.13	0.10752	0.02028		5.129	0.09615
5.132	0.10037		7.133	0.10577	0.01783		5.132	0.09878
5.136	0.09825		7.136	0.09703	0.01329		5.136	0.10227
5.139	0.09091		7.139	0.10227	0.01119		5.139	0.10664
5.142	0.08456		7.143	0.11014	0.01224		5.142	0.10402
5.145	0.07947		7.146	0.10927	0.01259		5.145	0.09615
5.148	0.0727		7.149	0.09965	0.01224		5.148	0.08304
5.152	0.06423		7.152	0.09091	0.01119		5.152	0.0743
5.155	0.06028		7.155	0.09266	0.00944		5.155	0.05857
5.158	0.05759		7.159	0.1049	0.01084		5.158	0.0472
5.161	0.05618		7.162	0.11801	0.01469		5.161	0.03059
5.164	0.05929		7.165	0.13374	0.02028		5.164	0.0201
5.168	0.0607		7.168	0.1215	0.02762		5.168	0.0271
5.171	0.06042		7.171	0.10227	0.03287		5.171	0.03059
5.174	0.06141		7.175	0.08566	0.03601		5.174	0.03234
5.177	0.06042		7.178	0.07168	0.04091		5.177	0.04371
5.18	0.06042		7.181	0.06206	0.04301		5.18	0.03234
5.184	0.06762		7.184	0.0472	0.04615		5.184	0.02885
5.187	0.07284		7.187	0.01748	0.0458		5.187	0.03147
5.19	0.0823		7.191	-0.00437	0.04196		5.19	0.04021
5.193	0.09303		7.194	-0.00699	0.03462		5.193	0.05507
5.196	0.10178		7.197	7.58603e-08	0.02832		5.196	0.06469
5.2	0.11124		7.2	0.00699	0.02378		5.2	0.06906
5.203	0.11815		7.203	0.01399	0.02168		5.203	0.06818
5.206	0.12253		7.207	8.0862e-08	0.01818		5.206	0.08304
5.209	0.12436		7.21	-0.01399	0.01329		5.209	0.09266
5.212	0.12662		7.213	-0.00699	0.00699		5.212	0.08566
5.216	0.12902		7.216	7.58603e-08	0.00385		5.216	0.08304
5.219	0.12832		7.219	-0.00262	0		5.219	0.06381
5.222	0.12154		7.223	-0.0035	0		5.222	0.04895
5.225	0.11519		7.226	-0.00437	0		5.225	0.04021
5.228	0.10954		7.229	0.00262	0		5.228	0.02797
5.232	0.10164		7.232	0.00787	0.00385		5.232	0.0236
5.235	0.09472		7.235	0.01311	0.00699		5.235	0.00787
5.238	0.08879		7.239	0.01836	0.00944		5.238	-0.00787
5.241	0.08357		7.242	0.0236	0.01119		5.241	-0.03322
5.244	0.07905		7.245	0.01748	0.01608		5.244	-0.04545
5.248	0.07228		7.248	0.00962	0.01958		5.248	-0.04458
5.251	0.06945		7.251	0.02098	0.02168		5.251	-0.05157
5.254	0.06762		7.255	0.03059	0.02622		5.254	-0.05507
5.257	0.06381		7.258	0.03671	0.03252		5.257	-0.05507
5.26	0.06423		7.261	0.0472	0.03601		5.26	-0.05157
5.264	0.06564		7.264	0.06206	0.03671		5.264	-0.04458
5.267	0.07101		7.267	0.08304	0.03846		5.267	-0.04371
5.27	0.07439		7.271	0.08916	0.04126		5.27	-0.0472
5.273	0.07609		7.274	0.09004	0.04126		5.273	-0.04545
5.276	0.07609		7.277	0.09528	0.04231		5.276	-0.04021
5.28	0.07439		7.28	0.09353	0.04371		5.28	-0.04283
5.283	0.07425		7.283	0.08479	0.0493		5.283	-0.04371
5.286	0.07595		7.287	0.06906	0.0507		5.286	-0.03147
5.289	0.07651		7.29	0.06731	0.05175		5.289	-0.03671
5.292	0.0727		7.293	0.06818	0.05245		5.292	-0.02885
5.296	0.06748		7.296	0.07168	0.0535		5.296	-0.00962
5.299	0.05788		7.299	0.07955	0.05105		5.299	0.01923
5.302	0.05011		7.303	0.08217	0.04895		5.302	0.04633
5.305	0.04094		7.306	0.07955	0.0472		5.305	0.06031
5.308	0.0336		7.309	0.07168	0.04196		5.308	0.05944
5.312	0.02837		7.312	0.05857	0.03322		5.312	0.06469
5.315	0.02527		7.315	0.06119	0.02552		5.315	0.06643
5.318	0.02103		7.319	0.05857	0.02343		5.318	0.0743
5.321	0.02188		7.322	0.0507	0.02308		5.321	0.07692
5.324	0.0216		7.325	0.0472	0.02063		5.324	0.08392
5.328	0.02019		7.328	0.04808	0.02063		5.328	0.07255
5.331	0.02089		7.331	0.05507	0.01923		5.331	0.06381
5.334	0.024		7.335	0.05857	0.02028		5.334	0.04983
5.337	0.02979		7.338	0.05857	0.01923		5.337	0.05332
5.34	0.03501		7.341	0.05507	0.02063		5.34	0.05332
5.344	0.04235		7.344	0.04808	0.02063		5.344	0.04983
5.347	0.0456		7.347	0.0472	0.01923		5.347	0.03322
5.35	0.048		7.351	0.0507	0.01643		5.35	0.01486
5.353	0.04955		7.354	0.05857	0.01224		5.353	-0.00524
5.356	0.05025		7.357	0.0708	0.01119		5.356	-0.00612
5.36	0.05308		7.36	0.07605	0.01329		5.36	-0.00874
5.363	0.05477		7.363	0.09528	0.01399		5.363	-0.00175
5.366	0.05534		7.367	0.11713	0.01329		5.366	0.00524
5.369	0.05152		7.37	0.13024	0.01119		5.369	0.01224
5.372	0.05251		7.373	0.13462	0.01608		5.372	0.00787
5.376	0.05209		7.376	0.13024	0.02343		5.376	0.01311
5.379	0.05322		7.379	0.11713	0.02867		5.379	0.01836
5.382	0.05265		7.383	0.1049	0.03182		5.382	0.0236
5.385	0.05364		7.386	0.09353	0.03287		5.385	0.0271
5.388	0.05322		7.389	0.07517	0.03182		5.388	0.03671
5.392	0.05463		7.392	0.05157	0.02867		5.392	0.03147
5.395	0.05491		7.395	0.03409	0.02343		5.395	0.04371
5.398	0.05407		7.399	0.02273	0.02448		5.398	0.05245
5.401	0.05505		7.402	0.0271	0.02343		5.401	0.04808
5.404	0.05463		7.405	0.0472	0.02028		5.404	0.04196
5.408	0.0528		7.408	0.07168	0.01503		5.408	0.04371
5.411	0.0528		7.411	0.09878	0.01224		5.411	0.04196
5.414	0.05491		7.415	0.11713	0.01259		5.414	0.0271
5.417	0.05294		7.418	0.12675	0.01224		5.417	0.01049
5.42	0.04983		7.421	0.12937	0.01119		5.42	-0.01748
5.424	0.04263		7.424	0.12675	0.00944		5.424	-0.02448
5.427	0.03755		7.427	0.10752	0.01084		5.427	-0.0201
5.43	0.03458		7.431	0.08129	0.01469		5.43	-0.02535
5.433	0.03077		7.434	0.04808	0.01643		5.433	-0.01923
5.436	0.02612		7.437	0.02885	0.02063		5.436	-0.02098
5.44	0.02357		7.44	0.01399	0.02727		5.44	-0.03059
5.443	0.02315		7.443	0.00524	0.03182		5.443	-0.03846
5.446	0.02188		7.447	0.00437	0.03427		5.446	-0.0236
5.449	0.02005		7.45	0.01311	0.03846		5.449	0.00262
5.452	0.01793		7.453	0.03147	0.03986		5.452	0.01748
5.456	0.01553		7.456	0.05769	0.03846		5.456	0.04021
5.459	0.01285		7.459	0.07867	0.03811		5.459	0.04808
5.462	0.00988		7.463	0.09266	0.03427		5.462	0.06206
5.465	0.0096		7.466	0.10927	0.03531		5.465	0.07255
5.468	0.01172		7.469	0.12675	0.03741		5.468	0.07955
5.472	0.01623		7.472	0.14336	0.03671		5.472	0.08304
5.475	0.02019		7.475	0.15909	0.03706		5.475	0.08129
5.478	0.02357		7.479	0.16434	0.03846		5.478	0.07255
5.481	0.02343		7.482	0.15909	0.03706		5.481	0.05682
5.484	0.02301		7.485	0.15297	0.03287		5.484	0.04545
5.488	0.02527		7.488	0.13462	0.03042		5.488	0.04021
5.491	0.03289		7.491	0.11538	0.02587		5.491	0.03147
5.494	0.0391		7.495	0.09703	0.01923		5.494	0.03059
5.497	0.04687		7.498	0.08129	0.01888		5.497	0.02797
5.5	0.05322		7.501	0.05857	0.01643		5.5	0.0236
5.504	0.06112		7.504	0.04021	0.01643		5.504	0.01748
5.507	0.06733		7.507	0.02797	0.01888		5.507	0.00962
5.51	0.07213		7.511	0.01399	0.01923		5.51	1.19209e-07
5.513	0.0758		7.514	-0.00962	0.02203		5.513	-0.00962
5.516	0.08131		7.517	-0.03147	0.02727		5.516	-0.00787
5.52	0.08512		7.52	-0.05157	0.03427		5.52	-0.01573
5.523	0.08696		7.523	-0.05857	0.03846		5.523	-0.02185
5.526	0.08978		7.527	-0.06206	0.03986		5.526	-0.02622
5.529	0.09034		7.53	-0.06206	0.03846		5.529	-0.03846
5.532	0.08865		7.533	-0.05857	0.03427		5.532	-0.0472
5.536	0.08794		7.536	-0.05157	0.03566		5.536	-0.05245
5.539	0.08851		7.539	-0.04108	0.03427		5.539	-0.04458
5.542	0.08738		7.543	-0.0271	0.03007		5.542	-0.03496
5.545	0.08752		7.546	-0.00962	0.02762		5.545	-0.0236
5.548	0.08569		7.549	1.19209e-07	0.02308		5.548	-0.01049
5.552	0.07863		7.552	1.19209e-07	0.01643		5.552	-0.01661
5.555	0.06931		7.555	0.00962	0.01224		5.555	-0.00962
5.558	0.06395		7.559	0.01748	0.01119		5.558	-0.01049
5.561	0.05985		7.562	0.0236	0.01329		5.561	-0.00962
5.564	0.05463		7.565	0.02797	0.01399		5.564	-0.00699
5.568	0.04856		7.568	0.04021	0.01329		5.568	-0.01399
5.571	0.03868		7.571	0.04895	0.01119		5.571	-0.02098
5.574	0.03148		7.575	0.0542	0.01608		5.574	-0.02797
5.577	0.02696		7.578	0.05594	0.01958		5.577	-0.0236
5.58	0.0216		7.581	0.0542	0.02168		5.58	-0.01748
5.584	0.0151		7.584	0.04895	0.02622		5.584	-0.01923
5.587	0.01073		7.587	0.04021	0.02867		5.587	-0.01748
5.59	0.01172		7.591	0.02797	0.02902		5.59	-0.0236
5.593	0.01186		7.594	0.0236	0.02727		5.593	-0.02797
5.596	0.0144		7.597	0.01748	0.02343		5.596	-0.04021
5.6	0.01934		7.6	0.00962	0.02203		5.6	-0.04895
5.603	0.02343		7.603	1.19209e-07	0.01923		5.603	-0.0542
5.606	0.02372		7.607	1.19209e-07	0.01503		5.606	-0.04633
5.609	0.0264		7.61	0.00962	0.00944		5.609	-0.03671
5.612	0.02823		7.613	0.01748	0.00699		5.612	-0.01573
5.616	0.03247		7.616	0.0236	0.00385		5.616	0.00524
5.619	0.03317		7.619	0.02797	0		5.619	0.02622
5.622	0.03656		7.623	0.03059	0		5.622	0.03584
5.625	0.04235		7.626	0.03147	0		5.625	0.04371
5.628	0.05054		7.629	0.03059	0.00385		5.628	0.04983
5.632	0.05788		7.632	0.02797	0.00699		5.632	0.06381
5.635	0.06381		7.635	0.0236	0.00944		5.635	0.06294
5.638	0.06804		7.639	0.0271	0.01119		5.638	0.05682
5.641	0.0703		7.642	0.0271	0.01224		5.641	0.05507
5.644	0.06733		7.645	0.01399	0.01259		5.644	0.04808
5.648	0.06564		7.648	0.01049	0.01608		5.648	0.03759
5.651	0.0655		7.651	0.00699	0.01818		5.651	0.03497
5.654	0.06395		7.655	0.0035	0.01888		5.654	0.02098
5.657	0.06098		7.658	0.00962	0.01818		5.657	0.00699
5.66	0.06282		7.661	0.0236	0.01993		5.66	-0.00699
5.664	0.06324		7.664	0.02448	0.01958		5.664	-0.03059
5.667	0.06225		7.667	0.03322	0.02168		5.667	-0.05245
5.67	0.06606		7.671	0.03846	0.02622		5.67	-0.06119
5.673	0.07143		7.674	0.04021	0.02867		5.673	-0.06643
5.676	0.07185		7.677	0.04983	0.02902		5.676	-0.06818
5.68	0.07355		7.68	0.05769	0.02727		5.68	-0.05507
5.683	0.07355		7.683	0.05245	0.02343		5.683	-0.04808
5.686	0.07185		7.687	0.04371	0.02587		5.686	-0.03759
5.689	0.06522		7.69	0.03147	0.02622		5.689	-0.0236
5.692	0.05985		7.693	0.01573	0.02448		5.692	-0.01748
5.696	0.05604		7.696	-0.00175	0.02063		5.696	-0.00962
5.699	0.05082		7.699	0.00175	0.01923		5.699	1.19209e-07
5.702	0.04743		7.703	-0.00612	0.01643		5.702	-0.00962
5.705	0.04616		7.706	-0.00437	0.01224		5.705	-0.01748
5.708	0.04108		7.709	-0.00262	0.01119		5.708	-0.03322
5.712	0.03868		7.712	-0.000874036	0.00944		5.712	-0.03584
5.715	0.03275		7.715	0.000874215	0.00699		5.715	-0.04633
5.718	0.02626		7.719	0.00262	0.00385		5.718	-0.05332
5.721	0.0192		7.722	0.00437	0.00385		5.721	-0.0472
5.724	0.01158		7.725	0.00612	0.01084		5.724	-0.03934
5.728	0.00339		7.728	0.00787	0.01643		5.728	-0.03934
5.731	-0.00212		7.731	0.01923	0.02063		5.731	-0.03584
5.734	-0.00791		7.735	0.01748	0.02343		5.734	-0.01923
5.737	-0.01101		7.738	0.0236	0.02483		5.737	-0.000874076
5.74	-0.01143		7.741	0.03759	0.02483		5.74	0.00787
5.744	-0.00889		7.744	0.05769	0.02343		5.744	0.01661
5.747	-0.00635		7.747	0.07255	0.02063		5.747	0.01399
5.75	-0.00381		7.751	0.08217	0.01643		5.75	0.02098
5.753	0.00169		7.754	0.08654	0.01084		5.753	0.01661
5.756	0.00395		7.757	0.08566	0.00769		5.756	0.01049
5.76	0.00918		7.76	0.08916	0.00699		5.76	0.01399
5.763	0.01412		7.763	0.09528	0.01329		5.763	0.00787
5.766	0.01877		7.767	0.09266	0.01818		5.766	-0.00787
5.769	0.02612		7.77	0.09266	0.02552		5.769	-0.03322
5.772	0.03289		7.773	0.08566	0.03077		5.772	-0.04545
5.776	0.0391		7.776	0.08129	0.03776		5.776	-0.0542
5.779	0.0415		7.779	0.07955	0.0458		5.779	-0.06906
5.782	0.04305		7.783	0.08217	0.05035		5.782	-0.08829
5.785	0.04376		7.786	0.07955	0.0514		5.785	-0.09091
5.788	0.04658		7.789	0.07168	0.0528		5.788	-0.08829
5.792	0.04531		7.792	0.06818	0.05		5.792	-0.08042
5.795	0.0432		7.795	0.05769	0.0514		5.795	-0.06731
5.798	0.04023		7.799	0.05157	0.0486		5.798	-0.04895
5.801	0.03938		7.802	0.05157	0.04615		5.801	-0.03671
5.804	0.03741		7.805	0.04808	0.04021		5.804	-0.02098
5.808	0.03755		7.808	0.0507	0.03916		5.808	-0.01311
5.811	0.03684		7.811	0.03846	0.03462		5.811	-0.0035
5.814	0.03529		7.815	0.03409	0.03497		5.814	0.00787
5.817	0.03289		7.818	0.02797	0.04021		5.817	0.00962
5.82	0.03261		7.821	0.0201	0.04196		5.82	1.19209e-07
5.824	0.03444		7.824	0.01049	0.04021		5.824	1.19209e-07
5.827	0.03515		7.827	-0.000874036	0.04336		5.827	1.19209e-07
5.83	0.04065		7.831	0.00699	0.04301		5.83	0.00962
5.833	0.04475		7.834	0.01311	0.04371		5.833	0.01748
5.836	0.0504		7.837	0.01748	0.04161		5.836	0.03322
5.84	0.06056		7.84	0.02972	0.03671		5.84	0.04545
5.843	0.06903		7.843	0.04808	0.02902		5.843	0.0542
5.846	0.0758		7.847	0.07255	0.02308		5.846	0.06906
5.849	0.08089		7.85	0.09178	0.01503		5.849	0.07867
5.852	0.08724		7.853	0.10402	0.01329		5.852	0.09266
5.856	0.09458		7.856	0.09965	0.01399		5.856	0.09965
5.859	0.10587		7.859	0.09004	0.01329		5.859	0.09965
5.862	0.11166		7.863	0.07517	0.01119		5.862	0.09266
5.865	0.11491		7.866	0.06469	0.01224		5.865	0.07867
5.868	0.11858		7.869	0.04895	0.01259		5.868	0.06906
5.872	0.12267		7.872	0.02972	0.01608		5.872	0.04458
5.875	0.12422		7.875	0.00699	0.01818		5.875	0.01836
5.878	0.1262		7.879	-0.00787	0.01888		5.878	-0.00787
5.881	0.12535		7.882	-0.0035	0.01818		5.881	-0.02448
5.884	0.12465		7.885	-0.000874053	0.01608		5.884	-0.02185
5.888	0.12084		7.888	0.00175	0.01259		5.888	-0.02098
5.891	0.12013		7.891	0.00612	0.01224		5.891	-0.000874065
5.894	0.11928		7.895	0.0008742	0.01503		5.894	0.01748
5.897	0.12126		7.898	-0.01399	0.01643		5.897	0.03409
5.9	0.12606		7.901	-0.0271	0.02028		5.9	0.05857
5.904	0.13043		7.904	-0.0271	0.02587		5.904	0.07955
5.907	0.13439		7.907	-0.03496	0.03252		5.907	0.10664
5.91	0.1382		7.911	-0.04108	0.04406		5.91	0.11713
5.913	0.14187		7.914	-0.04545	0.0521		5.913	0.10927
5.916	0.14512		7.917	-0.04808	0.06049		5.916	0.09266
5.92	0.14173		7.92	-0.03759	0.06853		5.92	0.08829
5.923	0.14116		7.923	-0.01399	0.07552		5.923	0.09615
5.926	0.14046		7.927	1.02536e-07	0.08077		5.926	0.09528
5.929	0.13989		7.93	0.01399	0.07972		5.929	0.09703
5.932	0.1365		7.933	0.02797	0.07692		5.932	0.09178
5.936	0.13326		7.936	0.03059	0.06853		5.936	0.07955
5.939	0.13015		7.939	0.04108	0.05909		5.939	0.07168
5.942	0.12422		7.943	0.04808	0.0493		5.942	0.04895
5.945	0.11547		7.946	0.05157	0.03986		5.945	0.03409
5.948	0.11011		7.949	0.05157	0.03147		5.948	0.0271
5.952	0.10488		7.952	0.05769	0.02413		5.952	0.01661
5.955	0.10277		7.955	0.05857	0.02168		5.955	0.00262
5.958	0.09754		7.959	0.0542	0.02028		5.958	-0.0035
5.961	0.09246		7.962	0.05594	0.02063		5.961	9.0032e-08
5.964	0.0878		7.965	0.0542	0.02343		5.964	0.0035
5.968	0.08385		7.968	0.04895	0.02867		5.968	0.00699
5.971	0.08089		7.971	0.04021	0.03566		5.971	0.01049
5.974	0.07919		7.975	0.02797	0.03986		5.974	0.01399
5.977	0.0758		7.978	0.0236	0.04126		5.977	0.00787
5.98	0.07072		7.981	0.0271	0.03986		5.98	-0.00787
5.984	0.07016		7.984	0.03671	0.03566		5.984	-0.03322
5.987	0.07115		7.987	0.04108	0.02867		5.987	-0.03584
5.99	0.06748		7.991	0.05157	0.02343		5.99	-0.03671
5.993	0.06536		7.994	0.05857	0.02063		5.993	-0.03584
5.996	0.06183		7.997	0.06206	0.01643		5.996	-0.03322
6	0.05689		8	0.06206	0.01084		6	-0.02885
6.003	0.05054		8.003	0.06818	0.00769		6.003	-0.02273
6.006	0.04305		8.007	0.06906	0.00699		6.006	-0.02448
6.009	0.03473		8.01	0.06469	0.00944		6.009	-0.02273
6.012	0.02555		8.013	0.0743	0.01503		6.012	-0.01748
6.016	0.01553		8.016	0.07517	0.01923		6.016	-0.0201
6.019	0.00791		8.019	0.07867	0.02587		6.019	-0.02098
6.022	0.00296		8.023	0.09615	0.03042		6.022	-0.04108
6.025	0.000988142		8.026	0.10664	0.03287		6.025	-0.04808
6.028	-0.000988142		8.029	0.11976	0.03706		6.028	-0.06119
6.032	-0.00296		8.032	0.12413	0.03846		6.032	-0.06906
6.035	-0.00494		8.035	0.12937	0.03706		6.035	-0.07168
6.038	-0.00692		8.039	0.12413	0.03287		6.038	-0.06906
6.041	-0.00889		8.042	0.12937	0.03042		6.041	-0.06119
6.044	-0.00791		8.045	0.12413	0.02587		6.044	-0.05944
6.048	-0.0072		8.048	0.10839	0.01923		6.048	-0.0542
6.051	-0.00678		8.051	0.1049	0.01503		6.051	-0.03584
6.054	-0.00339		8.055	0.10402	0.00944		6.054	-0.01573
6.057	0		8.058	0.10402	0.01084		6.057	0.01573
6.06	0.00635		8.061	0.09528	0.01084		6.06	0.04545
6.064	0.01242		8.064	0.07955	0.00944		6.064	0.07168
6.067	0.01821		8.067	0.06818	0.01503		6.067	0.08304
6.07	0.02668		8.071	0.05157	0.01923		6.07	0.08916
6.073	0.03458		8.074	0.04108	0.02203		6.073	0.09004
6.076	0.03868		8.077	0.0271	0.02343		6.076	0.09528
6.08	0.04193		8.08	0.02098	0.02343		6.08	0.10315
6.083	0.04433		8.083	0.01311	0.02203		6.083	0.10227
6.086	0.04884		8.087	0.0035	0.01923		6.086	0.09266
6.089	0.05223		8.09	-0.00787	0.01503		6.089	0.08566
6.092	0.05745		8.093	-0.00962	0.00944		6.092	0.07168
6.096	0.0583		8.096	0.00962	0.00699		6.096	0.06206
6.099	0.05802		8.099	0.0271	0.00385		6.099	0.05857
6.102	0.05661		8.103	0.0507	0.00385		6.102	0.05157
6.105	0.0511		8.106	0.07867	0.00699		6.105	0.04108
6.108	0.04475		8.109	0.09965	0.00559		6.108	0.0271
6.112	0.03755		8.112	0.12325	0.0042		6.112	0.00962
6.115	0.03275		8.115	0.13811	0.0028		6.115	1.19209e-07
6.118	0.03035		8.119	0.14423	0.0014		6.118	1.19209e-07
6.121	0.0271		8.122	0.15122	-0.00385		6.121	1.19209e-07
6.124	0.02301		8.125	0.15734	-0.00839		6.124	1.19209e-07
6.128	0.01807		8.128	0.16084	-0.00839		6.128	1.19209e-07
6.131	0.01553		8.131	0.15997	-0.00839		6.131	1.19209e-07
6.134	0.01539		8.135	0.15472	-0.00839		6.134	1.19209e-07
6.137	0.0144		8.138	0.14685	-0.00839		6.137	1.19209e-07
6.14	0.01581		8.141	0.13811	4.33681e-19		6.14	1.19209e-07
6.144	0.01666		8.144	0.13024	0.00839		6.144	0.00962
6.147	0.0199		8.147	0.10402	0.01608		6.147	0.0271
6.15	0.0223		8.151	0.08217	0.02238		6.15	0.04108
6.153	0.02386		8.154	0.05507	0.03112		6.153	0.05157
6.156	0.02781		8.157	0.02273	0.04161		6.156	0.05857
6.16	0.0312		8.16	-0.0035	0.04476		6.16	0.06206
6.163	0.04023		8.163	-0.02185	0.04441		6.163	0.06206
6.166	0.04545		8.167	-0.03059	0.0451		6.166	0.05857
6.169	0.04983		8.17	-0.02797	0.04301		6.169	0.05157
6.172	0.05632		8.173	-0.0236	0.03811		6.172	0.04108
6.176	0.05844		8.176	-0.01748	0.03042		6.176	0.0271
6.179	0.05915		8.179	1.10039e-07	0.02448		6.179	0.00962
6.182	0.05844		8.183	0.01748	0.01643		6.182	1.19209e-07
6.185	0.05929		8.186	0.0236	0.01469		6.185	1.19209e-07
6.188	0.06465		8.189	0.02797	0.01084		6.188	1.19209e-07
6.192	0.07129		8.192	0.04021	0.00944		6.192	1.19209e-07
6.195	0.07595		8.195	0.05857	0.01119		6.195	1.19209e-07
6.198	0.07863		8.199	0.07168	0.01224		6.198	0.00962
6.201	0.07933		8.202	0.06993	0.01259		6.201	0.01748
6.204	0.08131		8.205	0.06469	0.01224		6.204	0.01399
6.208	0.08159		8.208	0.05594	0.01503		6.208	0.0201
6.211	0.08018		8.211	0.04371	0.01643		6.211	0.02448
6.214	0.07708		8.215	0.02797	0.01643		6.214	0.0271
6.217	0.07552		8.218	0.02972	0.01503		6.217	0.02797
6.22	0.07552		8.221	0.02797	0.01224		6.22	0.0271
6.224	0.07383		8.224	0.02273	0.01259		6.224	0.03409
6.227	0.07044		8.227	0.0236	0.01608		6.227	0.03759
6.23	0.06536		8.231	0.03059	0.01818		6.23	0.03759
6.233	0.06183		8.234	0.03584	0.01888		6.233	0.03409
6.236	0.05689		8.237	0.04108	0.01818		6.236	0.04808
6.24	0.0535		8.24	0.03497	0.01608		6.24	0.06818
6.243	0.05167		8.243	0.0271	0.01643		6.243	0.07168
6.246	0.04842		8.247	0.01748	0.02308		6.246	0.06993
6.249	0.04673		8.25	0.00612	0.02762		6.249	0.0743
6.252	0.04334		8.253	0.00262	0.03007		6.252	0.07343
6.256	0.04447		8.256	0.00699	0.03042		6.256	0.06731
6.259	0.04715		8.259	0.01923	0.02867		6.259	0.04633
6.262	0.05167		8.263	0.02797	0.02483		6.262	0.03322
6.265	0.05802		8.266	0.03497	0.02343		6.265	0.01836
6.268	0.06296		8.269	0.04196	0.02063		6.268	-0.00787
6.272	0.06649		8.272	0.0472	0.01643		6.272	-0.03409
6.275	0.06861		8.275	0.04895	0.01469		6.275	-0.04895
6.278	0.06931		8.279	0.0472	0.01469		6.278	-0.04108
6.281	0.06861		8.282	0.05157	0.01643		6.281	-0.04108
6.284	0.06945		8.285	0.0507	0.02063		6.284	-0.04895
6.288	0.06861		8.288	0.04458	0.02343		6.288	-0.04371
6.291	0.06931		8.291	0.04458	0.02483		6.291	-0.03496
6.294	0.06861		8.295	0.04108	0.02483		6.294	-0.02273
6.297	0.06649		8.298	0.05507	0.02727		6.297	-0.01836
6.3	0.06296		8.301	0.06556	0.02762		6.3	-0.01224
6.304	0.06098		8.304	0.06119	0.02587		6.304	-0.00437
6.307	0.05731		8.307	0.05157	0.02203		6.307	0.0035
6.31	0.05519		8.311	0.04808	0.01608		6.31	9.33665e-08
6.313	0.05167		8.314	0.04108	0.01643		6.313	-0.01311
6.316	0.04673		8.317	0.04021	0.01923		6.316	-0.02273
6.32	0.04362		8.32	0.04545	0.02063		6.32	-0.03846
6.323	0.04235		8.323	0.0472	0.02448		6.323	-0.06031
6.326	0.04291		8.327	0.04545	0.02622		6.326	-0.08654
6.329	0.04235		8.33	0.04021	0.02587		6.329	-0.09615
6.332	0.04065		8.333	0.02185	0.02343		6.332	-0.10052
6.336	0.04404		8.336	0.02273	0.02727		6.336	-0.09965
6.339	0.0463		8.339	0.01224	0.02902		6.339	-0.10315
6.342	0.0504		8.343	0.01136	0.02867		6.342	-0.09003
6.345	0.05604		8.346	0.01836	0.02622		6.345	-0.06031
6.348	0.05999		8.349	0.03147	0.02552		6.348	-0.03496
6.352	0.06225		8.352	0.02972	0.02657		6.352	-0.01573
6.355	0.06903		8.355	0.03584	0.02552		6.355	-0.00437
6.358	0.07411		8.359	0.03059	0.02238		6.358	-0.000874054
6.361	0.0775		8.362	0.03497	0.02552		6.361	-0.00524
6.364	0.07919		8.365	0.03759	0.03042		6.364	-0.01923
6.368	0.08216		8.368	0.04808	0.03252		6.368	-0.02185
6.371	0.08315		8.371	0.04371	0.03182		6.371	-0.01311
6.374	0.0854		8.375	0.04545	0.03671		6.374	-0.01399
6.377	0.08893		8.378	0.04196	0.03881		6.377	-0.02448
6.38	0.09049		8.381	0.04283	0.03811		6.38	-0.0236
6.384	0.09006		8.384	0.05944	0.03462		6.384	-0.02098
6.387	0.08766		8.387	0.08217	0.03287		6.387	-0.01661
6.39	0.08329		8.391	0.09004	0.02902		6.39	-0.01049
6.393	0.08018		8.394	0.09266	0.02308		6.393	-0.00262
[truncated: 15,978 more rows]
