# Supplementary material for: Employing a MEMS plasma switch for conditioning high-voltage kinetic energy harvesters
Source: Nat Commun. 2020 Jun 26;11:3221. doi: 10.1038/s41467-020-17019-5 (PMC7319968; doi:10.1038/s41467-020-17019-5)
Supplement: Supplementary file 6 — Supplementary Data 1 [file 41467_2020_17019_MOESM6_ESM.zip › Dataset/Figure4.xlsx]

## Sheet: Figure4c
Anode displacement (um)	Breakdown voltage g0=2um	Breakdown voltage g0=2.5um	Breakdown voltage g0=3um																																	Breakdown voltage g0=19.5um	Breakdown voltage g0=20um
0	-101.812	-215.517	-596.716	6610.44	748.623	469.283	373.49	326.932	300.605	284.523	274.33	267.82	263.762	261.411	260.293	260.093	260.589	261.628	263.093	264.899	266.981	269.288	271.782	274.429	277.206	280.09	283.066	286.119	289.238	292.413	295.636	298.899	302.198	305.526	308.879	312.254	315.648
0.005	-101.093	-213.756	-588.681	7312.78	754.051	470.728	374.124	327.272	300.807	284.65	274.411	267.872	263.793	261.427	260.299	260.091	260.582	261.615	263.076	264.879	266.959	269.264	271.756	274.402	277.177	280.061	283.036	286.088	289.207	292.381	295.603	298.867	302.164	305.492	308.845	312.22	315.614
0.01	-100.379	-212.014	-580.822	8186.32	759.579	472.189	374.763	327.615	301.011	284.777	274.492	267.923	263.824	261.444	260.306	260.089	260.574	261.602	263.06	264.86	266.937	269.24	271.73	274.375	277.149	280.032	283.006	286.058	289.175	292.349	295.571	298.834	302.131	305.459	308.812	312.186	315.58
0.015	-99.671	-210.291	-573.133	9302.32	765.212	473.664	375.406	327.959	301.215	284.905	274.574	267.975	263.856	261.461	260.312	260.088	260.566	261.59	263.043	264.84	266.915	269.216	271.705	274.348	277.121	280.002	282.976	286.027	289.144	292.317	295.539	298.801	302.098	305.425	308.778	312.153	315.546
0.02	-98.9681	-208.586	-565.61	10778	770.953	475.154	376.054	328.306	301.42	285.034	274.656	268.027	263.887	261.479	260.319	260.086	260.558	261.577	263.027	264.821	266.893	269.192	271.679	274.321	277.092	279.973	282.946	285.996	289.112	292.285	295.506	298.768	302.065	305.392	308.745	312.119	315.511
0.025	-98.2705	-206.899	-558.247	12820.6	776.803	476.658	376.707	328.654	301.627	285.163	274.739	268.08	263.919	261.496	260.325	260.084	260.551	261.565	263.011	264.801	266.871	269.168	271.653	274.294	277.064	279.944	282.915	285.965	289.081	292.253	295.474	298.735	302.032	305.359	308.711	312.085	315.477
0.03	-97.578	-205.231	-551.039	15834.5	782.766	478.178	377.364	329.004	301.834	285.293	274.821	268.132	263.951	261.513	260.332	260.083	260.543	261.552	262.994	264.782	266.849	269.144	271.627	274.267	277.036	279.914	282.885	285.934	289.05	292.221	295.441	298.703	301.999	305.325	308.677	312.051	315.443
0.035	-96.8907	-203.58	-543.981	20728.5	788.847	479.714	378.026	329.357	302.043	285.423	274.905	268.185	263.983	261.531	260.339	260.082	260.536	261.54	262.978	264.763	266.827	269.12	271.602	274.239	277.008	279.885	282.855	285.903	289.018	292.189	295.409	298.67	301.966	305.292	308.644	312.017	315.409
0.04	-96.2085	-201.946	-537.068	30059.7	795.047	481.265	378.692	329.711	302.252	285.554	274.988	268.238	264.016	261.548	260.345	260.081	260.528	261.528	262.962	264.743	266.805	269.096	271.576	274.212	276.979	279.856	282.825	285.873	288.987	292.157	295.377	298.637	301.933	305.258	308.61	311.983	315.375
0.045	-95.5313	-200.329	-530.297	54865	801.371	482.833	379.364	330.067	302.463	285.685	275.072	268.292	264.048	261.566	260.352	260.079	260.521	261.515	262.946	264.724	266.784	269.073	271.551	274.185	276.951	279.827	282.795	285.842	288.955	292.125	295.344	298.604	301.899	305.225	308.576	311.95	315.341
0.05	-94.859	-198.729	-523.663	320465	807.822	484.416	380.04	330.426	302.674	285.817	275.157	268.345	264.081	261.584	260.359	260.078	260.513	261.503	262.93	264.705	266.762	269.049	271.525	274.158	276.923	279.797	282.765	285.811	288.924	292.093	295.312	298.571	301.866	305.192	308.543	311.916	315.307
0.055	-94.1917	-197.146	-517.161	-82977.5	814.405	486.016	380.721	330.786	302.887	285.95	275.242	268.399	264.114	261.602	260.367	260.077	260.506	261.491	262.913	264.686	266.74	269.025	271.499	274.131	276.895	279.768	282.735	285.78	288.892	292.062	295.279	298.539	301.833	305.158	308.509	311.882	315.273
0.06	-93.5293	-195.579	-510.789	-36644.1	821.122	487.632	381.407	331.149	303.101	286.083	275.327	268.453	264.147	261.62	260.374	260.076	260.499	261.479	262.897	264.666	266.718	269.001	271.474	274.104	276.866	279.739	282.705	285.749	288.861	292.03	295.247	298.506	301.8	305.125	308.475	311.848	315.239
0.065	-92.8717	-194.028	-504.541	-23477.4	827.979	489.266	382.098	331.513	303.315	286.217	275.412	268.508	264.18	261.638	260.381	260.075	260.491	261.466	262.881	264.647	266.696	268.977	271.448	274.077	276.838	279.71	282.675	285.719	288.829	291.998	295.215	298.473	301.767	305.092	308.442	311.814	315.205
0.07	-92.2189	-192.493	-498.416	-17251.6	834.98	490.917	382.794	331.88	303.531	286.352	275.498	268.562	264.214	261.657	260.389	260.074	260.484	261.454	262.865	264.628	266.675	268.953	271.423	274.05	276.81	279.681	282.645	285.688	288.798	291.966	295.182	298.44	301.734	305.058	308.408	311.78	315.171
0.075	-91.5708	-190.974	-492.408	-13623.1	842.129	492.585	383.495	332.249	303.748	286.487	275.584	268.617	264.247	261.675	260.396	260.074	260.477	261.442	262.849	264.609	266.653	268.93	271.397	274.023	276.782	279.651	282.614	285.657	288.767	291.934	295.15	298.407	301.701	305.025	308.375	311.747	315.137
0.08	-90.9275	-189.47	-486.515	-11247.2	849.431	494.271	384.201	332.62	303.966	286.623	275.671	268.672	264.281	261.694	260.404	260.073	260.47	261.43	262.833	264.59	266.631	268.906	271.372	273.996	276.754	279.622	282.584	285.626	288.735	291.902	295.117	298.375	301.668	304.991	308.341	311.713	315.103
0.085	-90.2887	-187.981	-480.733	-9570.74	856.891	495.975	384.912	332.993	304.185	286.759	275.758	268.728	264.315	261.713	260.411	260.072	260.463	261.418	262.817	264.571	266.61	268.882	271.346	273.969	276.725	279.593	282.554	285.595	288.704	291.87	295.085	298.342	301.635	304.958	308.307	311.679	315.069
0.09	-89.6546	-186.508	-475.06	-8324.46	864.513	497.697	385.629	333.368	304.405	286.896	275.846	268.783	264.349	261.732	260.419	260.072	260.456	261.406	262.802	264.552	266.588	268.858	271.321	273.942	276.697	279.564	282.524	285.565	288.673	291.838	295.053	298.309	301.602	304.925	308.274	311.645	315.036
0.095	-89.025	-185.048	-469.492	-7361.64	872.305	499.437	386.35	333.745	304.626	287.034	275.933	268.839	264.383	261.751	260.427	260.071	260.449	261.395	262.786	264.533	266.567	268.835	271.295	273.916	276.669	279.535	282.494	285.534	288.641	291.806	295.02	298.276	301.569	304.891	308.24	311.611	315.002
0.1	-88.4	-183.604	-464.027	-6595.45	880.27	501.197	387.078	334.125	304.848	287.172	276.022	268.895	264.418	261.77	260.435	260.071	260.443	261.383	262.77	264.514	266.545	268.811	271.27	273.889	276.641	279.505	282.464	285.503	288.61	291.774	294.988	298.244	301.535	304.858	308.207	311.578	314.968
0.105	-87.7794	-182.174	-458.662	-5971.23	888.415	502.976	387.81	334.507	305.072	287.311	276.11	268.952	264.452	261.789	260.443	260.071	260.436	261.371	262.754	264.495	266.523	268.787	271.244	273.862	276.613	279.476	282.434	285.472	288.578	291.742	294.956	298.211	301.502	304.825	308.173	311.544	314.934
0.11	-87.1633	-180.757	-453.393	-5452.88	896.746	504.774	388.548	334.891	305.296	287.45	276.199	269.009	264.487	261.809	260.451	260.07	260.429	261.359	262.738	264.476	266.502	268.764	271.219	273.835	276.585	279.447	282.404	285.442	288.547	291.71	294.923	298.178	301.469	304.791	308.139	311.51	314.9
0.115	-86.5515	-179.355	-448.219	-5015.57	905.269	506.592	389.291	335.277	305.522	287.59	276.289	269.066	264.522	261.828	260.459	260.07	260.422	261.347	262.723	264.457	266.48	268.74	271.194	273.808	276.557	279.418	282.374	285.411	288.516	291.679	294.891	298.145	301.436	304.758	308.106	311.476	314.866
0.12	-85.9441	-177.967	-443.138	-4641.67	913.991	508.43	390.04	335.666	305.749	287.731	276.378	269.123	264.557	261.848	260.468	260.07	260.416	261.336	262.707	264.438	266.459	268.716	271.168	273.781	276.529	279.389	282.344	285.38	288.484	291.647	294.859	298.113	301.403	304.724	308.072	311.442	314.832
0.125	-85.341	-176.592	-438.145	-4318.33	922.92	510.289	390.795	336.056	305.977	287.872	276.469	269.18	264.593	261.868	260.476	260.07	260.409	261.324	262.691	264.419	266.437	268.693	271.143	273.754	276.501	279.36	282.314	285.349	288.453	291.615	294.826	298.08	301.37	304.691	308.039	311.409	314.798
0.13	-84.7421	-175.23	-433.24	-4035.94	932.061	512.168	391.555	336.45	306.206	288.015	276.559	269.238	264.628	261.888	260.485	260.07	260.403	261.313	262.676	264.4	266.416	268.669	271.117	273.728	276.473	279.331	282.284	285.319	288.422	291.583	294.794	298.047	301.337	304.658	308.005	311.375	314.764
0.135	-84.1475	-173.882	-428.42	-3787.18	941.424	514.069	392.321	336.845	306.436	288.157	276.65	269.296	264.664	261.908	260.494	260.07	260.396	261.301	262.66	264.381	266.395	268.646	271.092	273.701	276.445	279.302	282.254	285.288	288.39	291.551	294.762	298.015	301.304	304.624	307.971	311.341	314.73
0.14	-83.557	-172.546	-423.683	-3566.4	951.016	515.991	393.093	337.243	306.667	288.301	276.742	269.354	264.7	261.928	260.502	260.07	260.39	261.29	262.645	264.363	266.373	268.622	271.067	273.674	276.417	279.273	282.225	285.257	288.359	291.519	294.729	297.982	301.271	304.591	307.938	311.307	314.696
0.145	-82.9707	-171.223	-419.027	-3369.11	960.846	517.934	393.871	337.643	306.9	288.445	276.834	269.413	264.736	261.948	260.511	260.071	260.384	261.278	262.629	264.344	266.352	268.598	271.041	273.647	276.388	279.244	282.195	285.227	288.328	291.487	294.697	297.949	301.238	304.558	307.904	311.273	314.662
0.15	-82.3885	-169.913	-414.45	-3191.76	970.922	519.9	394.655	338.045	307.134	288.589	276.926	269.472	264.773	261.969	260.52	260.071	260.377	261.267	262.614	264.325	266.33	268.575	271.016	273.62	276.36	279.215	282.165	285.196	288.296	291.455	294.665	297.916	301.205	304.524	307.871	311.24	314.628
0.155	-81.8104	-168.616	-409.949	-3031.48	981.253	521.889	395.444	338.45	307.369	288.735	277.018	269.531	264.809	261.989	260.529	260.071	260.371	261.256	262.598	264.307	266.309	268.551	270.991	273.594	276.332	279.185	282.135	285.165	288.265	291.424	294.632	297.884	301.172	304.491	307.837	311.206	314.594
0.16	-81.2363	-167.33	-405.523	-2885.91	991.851	523.9	396.24	338.858	307.605	288.881	277.111	269.59	264.846	262.01	260.538	260.072	260.365	261.244	262.583	264.288	266.288	268.528	270.966	273.567	276.304	279.156	282.105	285.135	288.234	291.392	294.6	297.851	301.139	304.458	307.803	311.172	314.56
0.165	-80.6662	-166.057	-401.17	-2753.12	1002.72	525.935	397.042	339.267	307.842	289.028	277.205	269.65	264.883	262.031	260.548	260.072	260.359	261.233	262.568	264.269	266.267	268.505	270.94	273.54	276.277	279.127	282.075	285.104	288.202	291.36	294.568	297.818	301.106	304.424	307.77	311.138	314.526
0.17	-80.1001	-164.796	-396.889	-2631.5	1013.88	527.993	397.85	339.679	308.08	289.175	277.299	269.71	264.92	262.052	260.557	260.073	260.353	261.222	262.552	264.251	266.245	268.481	270.915	273.513	276.249	279.098	282.045	285.073	288.171	291.328	294.535	297.786	301.073	304.391	307.736	311.104	314.492
0.175	-79.5379	-163.547	-392.677	-2519.69	1025.34	530.076	398.664	340.094	308.32	289.323	277.393	269.77	264.957	262.073	260.566	260.074	260.347	261.211	262.537	264.232	266.224	268.458	270.89	273.487	276.221	279.069	282.015	285.043	288.14	291.296	294.503	297.753	301.04	304.358	307.703	311.071	314.458
0.18	-78.9795	-162.309	-388.533	-2416.55	1037.11	532.183	399.485	340.511	308.561	289.472	277.488	269.83	264.994	262.094	260.576	260.075	260.341	261.2	262.522	264.214	266.203	268.434	270.865	273.46	276.193	279.04	281.985	285.012	288.109	291.264	294.471	297.72	301.007	304.324	307.669	311.037	314.424
0.185	-78.425	-161.083	-384.456	-2321.12	1049.2	534.315	400.311	340.931	308.803	289.621	277.583	269.891	265.032	262.116	260.586	260.075	260.335	261.188	262.507	264.195	266.182	268.411	270.84	273.433	276.165	279.011	281.955	284.981	288.077	291.233	294.438	297.688	300.974	304.291	307.636	311.003	314.39
0.19	-77.8744	-159.868	-380.443	-2232.56	1061.63	536.472	401.145	341.353	309.047	289.772	277.679	269.952	265.07	262.137	260.595	260.076	260.33	261.177	262.492	264.177	266.161	268.388	270.815	273.407	276.137	278.982	281.925	284.951	288.046	291.201	294.406	297.655	300.941	304.258	307.602	310.969	314.356
0.195	-77.3275	-158.664	-376.494	-2150.15	1074.41	538.655	401.985	341.778	309.291	289.922	277.775	270.014	265.108	262.159	260.605	260.077	260.324	261.166	262.477	264.158	266.139	268.364	270.789	273.38	276.109	278.953	281.896	284.92	288.015	291.169	294.374	297.622	300.908	304.224	307.568	310.936	314.322
0.2	-76.7843	-157.471	-372.606	-2073.28	1087.56	540.865	402.831	342.205	309.537	290.074	277.871	270.075	265.146	262.181	260.615	260.079	260.318	261.156	262.461	264.14	266.118	268.341	270.764	273.353	276.081	278.925	281.866	284.89	287.984	291.137	294.342	297.589	300.874	304.191	307.535	310.902	314.288
0.205	-76.2449	-156.289	-368.779	-2001.41	1101.08	543.101	403.685	342.635	309.784	290.226	277.968	270.137	265.185	262.203	260.625	260.08	260.313	261.145	262.446	264.122	266.097	268.318	270.739	273.327	276.053	278.896	281.836	284.859	287.952	291.105	294.309	297.557	300.841	304.158	307.501	310.868	314.254
0.21	-75.7091	-155.118	-365.01	-1934.06	1115.01	545.364	404.545	343.067	310.033	290.379	278.065	270.199	265.223	262.225	260.635	260.081	260.307	261.134	262.431	264.103	266.076	268.295	270.714	273.3	276.025	278.867	281.806	284.828	287.921	291.074	294.277	297.524	300.808	304.125	307.468	310.834	314.22
0.215	-75.177	-153.958	-361.3	-1870.82	1129.35	547.656	405.411	343.503	310.283	290.533	278.163	270.262	265.262	262.247	260.646	260.082	260.301	261.123	262.416	264.085	266.055	268.271	270.689	273.274	275.997	278.838	281.776	284.798	287.89	291.042	294.245	297.491	300.775	304.091	307.434	310.8	314.186
0.22	-74.6486	-152.808	-357.646	-1811.33	1144.12	549.975	406.285	343.94	310.534	290.687	278.261	270.324	265.301	262.27	260.656	260.084	260.296	261.112	262.401	264.067	266.034	268.248	270.664	273.247	275.97	278.809	281.746	284.767	287.859	291.01	294.213	297.459	300.742	304.058	307.401	310.767	314.152
0.225	-74.1236	-151.668	-354.046	-1755.26	1159.36	552.323	407.166	344.381	310.786	290.842	278.36	270.387	265.34	262.292	260.666	260.085	260.291	261.102	262.387	264.048	266.013	268.225	270.639	273.221	275.942	278.78	281.717	284.737	287.827	290.978	294.18	297.426	300.709	304.025	307.367	310.733	314.118
0.23	-73.6023	-150.539	-350.501	-1702.33	1175.06	554.701	408.053	344.824	311.039	290.998	278.459	270.451	265.38	262.315	260.677	260.087	260.285	261.091	262.372	264.03	265.992	268.202	270.614	273.194	275.914	278.751	281.687	284.706	287.796	290.946	294.148	297.394	300.676	303.991	307.334	310.699	314.084
0.235	-73.0845	-149.42	-347.009	-1652.28	1191.27	557.108	408.948	345.27	311.294	291.155	278.558	270.514	265.419	262.338	260.688	260.088	260.28	261.08	262.357	264.012	265.971	268.178	270.589	273.167	275.886	278.722	281.657	284.675	287.765	290.915	294.116	297.361	300.643	303.958	307.3	310.665	314.051
0.24	-72.5701	-148.31	-343.568	-1604.88	1208	559.545	409.851	345.719	311.551	291.312	278.658	270.578	265.459	262.361	260.699	260.09	260.275	261.07	262.342	263.994	265.95	268.155	270.564	273.141	275.858	278.693	281.627	284.645	287.734	290.883	294.084	297.328	300.61	303.925	307.267	310.632	314.017
0.245	-72.0592	-147.211	-340.178	-1559.93	1225.27	562.014	410.76	346.17	311.808	291.47	278.759	270.642	265.499	262.384	260.709	260.092	260.27	261.059	262.327	263.976	265.93	268.132	270.539	273.114	275.83	278.664	281.597	284.614	287.702	290.851	294.051	297.296	300.577	303.892	307.233	310.598	313.983
0.25	-71.5518	-146.121	-336.837	-1517.23	1243.12	564.514	411.677	346.624	312.067	291.629	278.86	270.707	265.539	262.407	260.72	260.094	260.265	261.049	262.313	263.958	265.909	268.109	270.514	273.088	275.803	278.636	281.568	284.584	287.671	290.819	294.019	297.263	300.544	303.858	307.199	310.564	313.949
0.255	-71.0477	-145.041	-333.544	-1476.64	1261.58	567.046	412.601	347.081	312.327	291.788	278.961	270.771	265.579	262.43	260.732	260.096	260.26	261.038	262.298	263.939	265.888	268.086	270.489	273.061	275.775	278.607	281.538	284.553	287.64	290.788	293.987	297.23	300.511	303.825	307.166	310.53	313.915
0.26	-70.547	-143.97	-330.299	-1437.99	1280.68	569.611	413.533	347.541	312.589	291.948	279.063	270.836	265.62	262.454	260.743	260.098	260.255	261.028	262.283	263.921	265.867	268.063	270.464	273.035	275.747	278.578	281.508	284.523	287.609	290.756	293.955	297.198	300.479	303.792	307.132	310.497	313.881
0.265	-70.0497	-142.909	-327.1	-1401.15	1300.44	572.209	414.473	348.004	312.852	292.109	279.165	270.902	265.661	262.478	260.754	260.1	260.25	261.018	262.269	263.903	265.846	268.04	270.439	273.009	275.719	278.549	281.478	284.492	287.578	290.724	293.922	297.165	300.446	303.758	307.099	310.463	313.847
0.27	-69.5556	-141.857	-323.946	-1365.99	1320.91	574.841	415.42	348.469	313.116	292.271	279.267	270.967	265.702	262.501	260.765	260.102	260.245	261.008	262.254	263.885	265.826	268.017	270.414	272.982	275.692	278.52	281.449	284.462	287.547	290.692	293.89	297.132	300.413	303.725	307.065	310.429	313.813
0.275	-69.0649	-140.814	-320.837	-1332.41	1342.12	577.508	416.375	348.938	313.382	292.434	279.371	271.033	265.743	262.525	260.777	260.104	260.24	260.997	262.24	263.867	265.805	267.994	270.389	272.956	275.664	278.491	281.419	284.431	287.515	290.661	293.858	297.1	300.38	303.692	307.032	310.395	313.779
0.28	-68.5774	-139.78	-317.771	-1300.3	1364.12	580.21	417.338	349.409	313.649	292.597	279.474	271.1	265.784	262.549	260.789	260.107	260.236	260.987	262.225	263.85	265.784	267.971	270.365	272.929	275.636	278.463	281.389	284.401	287.484	290.629	293.826	297.067	300.347	303.659	306.998	310.362	313.745
0.285	-68.0931	-138.755	-314.748	-1269.56	1386.94	582.947	418.309	349.884	313.917	292.761	279.578	271.166	265.826	262.574	260.8	260.109	260.231	260.977	262.211	263.832	265.763	267.948	270.34	272.903	275.609	278.434	281.36	284.37	287.453	290.597	293.794	297.035	300.314	303.625	306.965	310.328	313.711
0.29	-67.612	-137.739	-311.767	-1240.11	1410.64	585.722	419.288	350.361	314.187	292.926	279.683	271.233	265.868	262.598	260.812	260.112	260.226	260.967	262.196	263.814	265.743	267.925	270.315	272.876	275.581	278.405	281.33	284.34	287.422	290.565	293.761	297.002	300.281	303.592	306.931	310.294	313.677
0.295	-67.1341	-136.732	-308.826	-1211.87	1435.28	588.534	420.276	350.841	314.458	293.091	279.788	271.3	265.91	262.623	260.824	260.114	260.222	260.957	262.182	263.796	265.722	267.902	270.29	272.85	275.553	278.376	281.3	284.309	287.391	290.534	293.729	296.969	300.248	303.559	306.898	310.26	313.643
0.3	-66.6594	-135.733	-305.926	-1184.76	1460.89	591.384	421.271	351.325	314.731	293.258	279.893	271.368	265.952	262.647	260.836	260.117	260.218	260.947	262.168	263.778	265.702	267.879	270.265	272.824	275.526	278.347	281.27	284.279	287.36	290.502	293.697	296.937	300.215	303.526	306.864	310.227	313.609
0.305	-66.1877	-134.743	-303.065	-1158.73	1487.55	594.274	422.276	351.811	315.005	293.425	279.999	271.435	265.995	262.672	260.848	260.12	260.213	260.937	262.153	263.76	265.681	267.856	270.241	272.797	275.498	278.319	281.241	284.248	287.329	290.47	293.665	296.904	300.182	303.492	306.831	310.193	313.576
0.31	-65.7192	-133.761	-300.243	-1133.7	1515.31	597.202	423.288	352.301	315.281	293.593	280.105	271.503	266.037	262.697	260.861	260.123	260.209	260.927	262.139	263.743	265.66	267.834	270.216	272.771	275.47	278.29	281.211	284.218	287.297	290.439	293.633	296.872	300.149	303.459	306.797	310.159	313.542
0.315	-65.2537	-132.787	-297.458	-1109.62	1544.26	600.172	424.31	352.794	315.558	293.762	280.212	271.572	266.08	262.722	260.873	260.125	260.205	260.917	262.125	263.725	265.64	267.811	270.191	272.745	275.443	278.261	281.181	284.187	287.266	290.407	293.6	296.839	300.116	303.426	306.764	310.126	313.508
0.32	-64.7913	-131.821	-294.71	-1086.44	1574.46	603.183	425.34	353.289	315.837	293.931	280.32	271.64	266.123	262.748	260.885	260.128	260.2	260.908	262.111	263.707	265.619	267.788	270.166	272.718	275.415	278.233	281.152	284.157	287.235	290.375	293.568	296.806	300.083	303.393	306.73	310.092	313.474
0.325	-64.3319	-130.864	-291.999	-1064.11	1605.99	606.236	426.378	353.788	316.117	294.101	280.428	271.709	266.166	262.773	260.898	260.132	260.196	260.898	262.097	263.69	265.599	267.765	270.142	272.692	275.387	278.204	281.122	284.127	287.204	290.344	293.536	296.774	300.05	303.359	306.697	310.058	313.44
0.33	-63.8755	-129.915	-289.323	-1042.59	1638.96	609.332	427.426	354.291	316.398	294.273	280.536	271.779	266.21	262.799	260.911	260.135	260.192	260.888	262.083	263.672	265.578	267.742	270.117	272.666	275.36	278.175	281.093	284.096	287.173	290.312	293.504	296.741	300.017	303.326	306.663	310.024	313.406
0.335	-63.422	-128.973	-286.682	-1021.82	1673.46	612.472	428.483	354.796	316.681	294.445	280.645	271.848	266.254	262.824	260.924	260.138	260.188	260.879	262.069	263.654	265.558	267.72	270.092	272.64	275.332	278.146	281.063	284.066	287.142	290.28	293.472	296.709	299.984	303.293	306.63	309.991	313.372
0.34	-62.9715	-128.04	-284.075	-1001.77	1709.59	615.657	429.549	355.305	316.966	294.617	280.754	271.918	266.297	262.85	260.937	260.141	260.184	260.869	262.055	263.637	265.538	267.697	270.068	272.613	275.305	278.118	281.033	284.035	287.111	290.249	293.44	296.676	299.951	303.26	306.596	309.957	313.338
0.345	-62.5239	-127.114	-281.502	-982.406	1747.48	618.888	430.624	355.817	317.252	294.791	280.864	271.988	266.342	262.876	260.95	260.145	260.18	260.859	262.041	263.619	265.517	267.674	270.043	272.587	275.277	278.089	281.004	284.005	287.08	290.217	293.408	296.644	299.918	303.226	306.563	309.923	313.304
0.35	-62.0792	-126.196	-278.962	-963.692	1787.26	622.166	431.709	356.332	317.539	294.965	280.974	272.059	266.386	262.903	260.963	260.148	260.176	260.85	262.027	263.602	265.497	267.651	270.018	272.561	275.25	278.06	280.974	283.975	287.049	290.185	293.375	296.611	299.885	303.193	306.529	309.89	313.27
0.355	-61.6373	-125.285	-276.455	-945.596	1829.07	625.491	432.803	356.851	317.828	295.141	281.085	272.13	266.43	262.929	260.976	260.152	260.173	260.841	262.013	263.584	265.477	267.629	269.994	272.535	275.222	278.032	280.944	283.944	287.018	290.154	293.343	296.578	299.853	303.16	306.496	309.856	313.236
0.36	-61.1984	-124.382	-273.979	-928.087	1873.07	628.866	433.907	357.373	318.119	295.317	281.196	272.201	266.475	262.955	260.989	260.156	260.169	260.831	261.999	263.567	265.456	267.606	269.969	272.509	275.195	278.003	280.915	283.914	286.986	290.122	293.311	296.546	299.82	303.127	306.462	309.822	313.203
0.365	-60.7622	-123.486	-271.534	-911.138	1919.44	632.29	435.02	357.898	318.411	295.494	281.308	272.273	266.52	262.982	261.003	260.159	260.165	260.822	261.985	263.55	265.436	267.583	269.945	272.482	275.167	277.975	280.885	283.883	286.955	290.09	293.279	296.513	299.787	303.093	306.429	309.788	313.169
0.37	-60.3288	-122.597	-269.12	-894.723	1968.37	635.766	436.144	358.427	318.705	295.671	281.42	272.344	266.565	263.009	261.016	260.163	260.162	260.813	261.971	263.532	265.416	267.561	269.92	272.456	275.14	277.946	280.856	283.853	286.924	290.059	293.247	296.481	299.754	303.06	306.395	309.755	313.135
0.375	-59.8983	-121.716	-266.736	-878.815	2020.09	639.294	437.277	358.959	319	295.85	281.533	272.417	266.611	263.036	261.03	260.167	260.158	260.803	261.958	263.515	265.396	267.538	269.896	272.43	275.112	277.917	280.826	283.823	286.893	290.027	293.215	296.448	299.721	303.027	306.362	309.721	313.101
0.38	-59.4704	-120.842	-264.381	-863.393	2074.84	642.875	438.421	359.495	319.297	296.029	281.646	272.489	266.656	263.063	261.044	260.171	260.155	260.794	261.944	263.498	265.375	267.516	269.871	272.404	275.085	277.889	280.797	283.792	286.862	289.996	293.183	296.416	299.688	302.994	306.328	309.687	313.067
0.385	-59.0453	-119.975	-262.056	-848.435	2132.88	646.511	439.575	360.034	319.596	296.21	281.76	272.562	266.702	263.09	261.058	260.175	260.152	260.785	261.93	263.48	265.355	267.493	269.847	272.378	275.057	277.86	280.767	283.762	286.831	289.964	293.151	296.383	299.655	302.961	306.295	309.654	313.033
0.39	-58.623	-119.115	-259.759	-833.92	2194.53	650.203	440.739	360.577	319.896	296.391	281.874	272.635	266.748	263.118	261.072	260.179	260.148	260.776	261.917	263.463	265.335	267.471	269.822	272.352	275.03	277.832	280.738	283.732	286.8	289.932	293.118	296.351	299.622	302.927	306.261	309.62	312.999
0.395	-58.2033	-118.261	-257.49	-819.828	2260.14	653.952	441.914	361.123	320.198	296.573	281.989	272.708	266.795	263.145	261.086	260.184	260.145	260.767	261.903	263.446	265.315	267.448	269.798	272.326	275.002	277.803	280.708	283.701	286.769	289.901	293.086	296.318	299.589	302.894	306.228	309.586	312.965
0.4	-57.7863	-117.415	-255.248	-806.142	2330.1	657.759	443.099	361.674	320.501	296.756	282.104	272.782	266.841	263.173	261.1	260.188	260.142	260.758	261.89	263.429	265.295	267.426	269.773	272.3	274.975	277.774	280.679	283.671	286.738	289.869	293.054	296.286	299.556	302.861	306.194	309.553	312.931
0.405	-57.3719	-116.575	-253.034	-792.845	2404.85	661.626	444.295	362.227	320.806	296.939	282.22	272.856	266.888	263.201	261.115	260.192	260.139	260.749	261.876	263.412	265.275	267.403	269.749	272.274	274.948	277.746	280.649	283.641	286.707	289.838	293.022	296.253	299.524	302.828	306.161	309.519	312.898
0.41	-56.9601	-115.742	-250.846	-779.919	2484.91	665.554	445.503	362.785	321.113	297.124	282.336	272.931	266.935	263.229	261.129	260.197	260.136	260.74	261.863	263.395	265.255	267.381	269.724	272.248	274.92	277.717	280.62	283.61	286.676	289.806	292.99	296.221	299.491	302.795	306.128	309.485	312.864
0.415	-56.551	-114.916	-248.683	-767.35	2570.85	669.545	446.721	363.346	321.421	297.31	282.453	273.006	266.982	263.257	261.144	260.201	260.133	260.731	261.849	263.378	265.235	267.358	269.7	272.222	274.893	277.689	280.59	283.58	286.645	289.774	292.958	296.188	299.458	302.761	306.094	309.451	312.83
0.42	-56.1444	-114.096	-246.547	-755.123	2663.36	673.6	447.95	363.911	321.731	297.496	282.571	273.081	267.03	263.285	261.159	260.206	260.13	260.723	261.836	263.361	265.215	267.336	269.676	272.196	274.865	277.66	280.561	283.55	286.614	289.743	292.926	296.155	299.425	302.728	306.061	309.418	312.796
0.425	-55.7405	-113.283	-244.436	-743.225	2763.21	677.721	449.191	364.479	322.043	297.683	282.689	273.156	267.077	263.314	261.174	260.211	260.127	260.714	261.823	263.344	265.195	267.314	269.651	272.17	274.838	277.632	280.531	283.519	286.583	289.711	292.894	296.123	299.392	302.695	306.027	309.384	312.762
0.43	-55.339	-112.476	-242.349	-731.643	2871.32	681.908	450.444	365.052	322.357	297.872	282.807	273.232	267.125	263.343	261.189	260.216	260.124	260.705	261.809	263.327	265.175	267.291	269.627	272.144	274.811	277.603	280.502	283.489	286.552	289.68	292.862	296.09	299.359	302.662	305.994	309.35	312.728
0.435	-54.9401	-111.675	-240.287	-720.364	2988.75	686.165	451.708	365.628	322.672	298.061	282.926	273.308	267.173	263.372	261.204	260.221	260.122	260.697	261.796	263.31	265.155	267.269	269.603	272.118	274.783	277.575	280.472	283.459	286.521	289.648	292.83	296.058	299.326	302.629	305.96	309.317	312.694
0.44	-54.5437	-110.88	-238.249	-709.376	3116.76	690.492	452.984	366.209	322.989	298.251	283.046	273.385	267.222	263.401	261.219	260.226	260.119	260.688	261.783	263.293	265.135	267.247	269.578	272.092	274.756	277.546	280.443	283.429	286.49	289.617	292.798	296.026	299.293	302.596	305.927	309.283	312.66
0.445	-54.1498	-110.092	-236.234	-698.669	3256.85	694.892	454.272	366.793	323.307	298.442	283.166	273.461	267.27	263.43	261.234	260.231	260.116	260.68	261.77	263.276	265.115	267.224	269.554	272.066	274.729	277.518	280.413	283.398	286.459	289.585	292.766	295.993	299.261	302.562	305.893	309.249	312.627
0.45	-53.7583	-109.31	-234.242	-688.231	3410.81	699.366	455.572	367.381	323.628	298.634	283.287	273.539	267.319	263.459	261.25	260.236	260.114	260.671	261.757	263.259	265.095	267.202	269.53	272.04	274.701	277.49	280.384	283.368	286.428	289.553	292.733	295.961	299.228	302.529	305.86	309.216	312.593
0.455	-53.3693	-108.534	-232.273	-678.053	3580.81	703.915	456.885	367.973	323.95	298.827	283.408	273.616	267.368	263.489	261.265	260.241	260.111	260.663	261.743	263.242	265.076	267.18	269.506	272.014	274.674	277.461	280.355	283.338	286.398	289.522	292.701	295.928	299.195	302.496	305.827	309.182	312.559
0.46	-52.9827	-107.764	-230.327	-668.126	3769.49	708.543	458.21	368.569	324.274	299.02	283.529	273.694	267.417	263.518	261.281	260.247	260.109	260.654	261.73	263.226	265.056	267.158	269.481	271.988	274.647	277.433	280.325	283.308	286.367	289.49	292.669	295.896	299.162	302.463	305.793	309.148	312.525
0.465	-52.5985	-107	-228.402	-658.44	3980.11	713.25	459.548	369.17	324.6	299.215	283.652	273.772	267.467	263.548	261.297	260.252	260.107	260.646	261.717	263.209	265.036	267.136	269.457	271.962	274.62	277.404	280.296	283.277	286.336	289.459	292.637	295.863	299.129	302.43	305.76	309.115	312.491
0.47	-52.2168	-106.241	-226.499	-648.987	4216.74	718.04	460.898	369.774	324.927	299.411	283.775	273.851	267.517	263.578	261.313	260.258	260.105	260.638	261.705	263.192	265.016	267.113	269.433	271.936	274.592	277.376	280.266	283.247	286.305	289.427	292.605	295.831	299.096	302.397	305.726	309.081	312.457
0.475	-51.8374	-105.489	-224.618	-639.758	4484.49	722.914	462.262	370.383	325.257	299.607	283.898	273.93	267.567	263.608	261.329	260.264	260.102	260.63	261.692	263.175	264.997	267.091	269.409	271.911	274.565	277.347	280.237	283.217	286.274	289.396	292.573	295.798	299.063	302.363	305.693	309.047	312.423
0.48	-51.4603	-104.742	-222.757	-630.745	4789.94	727.873	463.639	370.996	325.588	299.805	284.022	274.009	267.617	263.639	261.345	260.269	260.1	260.622	261.679	263.159	264.977	267.069	269.385	271.885	274.538	277.319	280.208	283.187	286.243	289.364	292.541	295.766	299.031	302.33	305.659	309.014	312.39
0.485	-51.0856	-104.001	-220.917	-621.942	5141.66	732.922	465.029	371.613	325.921	300.003	284.146	274.089	267.667	263.669	261.361	260.275	260.098	260.613	261.666	263.142	264.957	267.047	269.361	271.859	274.511	277.291	280.178	283.157	286.212	289.333	292.509	295.733	298.998	302.297	305.626	308.98	312.356
0.49	-50.7132	-103.266	-219.097	-613.34	5551.02	738.061	466.433	372.234	326.256	300.203	284.271	274.169	267.718	263.7	261.378	260.281	260.096	260.605	261.653	263.126	264.938	267.025	269.337	271.833	274.484	277.262	280.149	283.126	286.181	289.301	292.477	295.701	298.965	302.264	305.593	308.946	312.322
0.495	-50.3432	-102.536	-217.297	-604.934	6033.46	743.294	467.851	372.86	326.593	300.403	284.397	274.249	267.769	263.731	261.394	260.287	260.094	260.597	261.64	263.109	264.918	267.003	269.312	271.807	274.456	277.234	280.12	283.096	286.15	289.27	292.445	295.668	298.932	302.231	305.559	308.913	312.288
0.5	-49.9753	-101.812	-215.517	-596.716	6610.44	748.623	469.283	373.49	326.932	300.605	284.523	274.33	267.82	263.762	261.411	260.293	260.093	260.589	261.628	263.093	264.899	266.981	269.288	271.782	274.429	277.206	280.09	283.066	286.119	289.238	292.413	295.636	298.899	302.198	305.526	308.879	312.254
0.505	-49.6098	-101.093	-213.756	-588.681	7312.78	754.051	470.728	374.124	327.272	300.807	284.65	274.411	267.872	263.793	261.427	260.299	260.091	260.582	261.615	263.076	264.879	266.959	269.264	271.756	274.402	277.177	280.061	283.036	286.088	289.207	292.381	295.603	298.867	302.164	305.492	308.845	312.22
0.51	-49.2465	-100.379	-212.014	-580.822	8186.32	759.579	472.189	374.763	327.615	301.011	284.777	274.492	267.923	263.824	261.444	260.306	260.089	260.574	261.602	263.06	264.86	266.937	269.24	271.73	274.375	277.149	280.032	283.006	286.058	289.175	292.349	295.571	298.834	302.131	305.459	308.812	312.186
0.515	-48.8855	-99.671	-210.291	-573.133	9302.32	765.212	473.664	375.406	327.959	301.215	284.905	274.574	267.975	263.856	261.461	260.312	260.088	260.566	261.59	263.043	264.84	266.915	269.216	271.705	274.348	277.121	280.002	282.976	286.027	289.144	292.317	295.539	298.801	302.098	305.425	308.778	312.153
0.52	-48.5267	-98.9681	-208.586	-565.61	10778	770.953	475.154	376.054	328.306	301.42	285.034	274.656	268.027	263.887	261.479	260.319	260.086	260.558	261.577	263.027	264.821	266.893	269.192	271.679	274.321	277.092	279.973	282.946	285.996	289.112	292.285	295.506	298.768	302.065	305.392	308.745	312.119
0.525	-48.1701	-98.2705	-206.899	-558.247	12820.6	776.803	476.658	376.707	328.654	301.627	285.163	274.739	268.08	263.919	261.496	260.325	260.084	260.551	261.565	263.011	264.801	266.871	269.168	271.653	274.294	277.064	279.944	282.915	285.965	289.081	292.253	295.474	298.735	302.032	305.359	308.711	312.085
0.53	-47.8156	-97.578	-205.231	-551.039	15834.5	782.766	478.178	377.364	329.004	301.834	285.293	274.821	268.132	263.951	261.513	260.332	260.083	260.543	261.552	262.994	264.782	266.849	269.144	271.627	274.267	277.036	279.914	282.885	285.934	289.05	292.221	295.441	298.703	301.999	305.325	308.677	312.051
0.535	-47.4634	-96.8907	-203.58	-543.981	20728.5	788.847	479.714	378.026	329.357	302.043	285.423	274.905	268.185	263.983	261.531	260.339	260.082	260.536	261.54	262.978	264.763	266.827	269.12	271.602	274.239	277.008	279.885	282.855	285.903	289.018	292.189	295.409	298.67	301.966	305.292	308.644	312.017
0.54	-47.1133	-96.2085	-201.946	-537.068	30059.7	795.047	481.265	378.692	329.711	302.252	285.554	274.988	268.238	264.016	261.548	260.345	260.081	260.528	261.528	262.962	264.743	266.805	269.096	271.576	274.212	276.979	279.856	282.825	285.873	288.987	292.157	295.377	298.637	301.933	305.258	308.61	311.983
0.545	-46.7653	-95.5313	-200.329	-530.297	54865	801.371	482.833	379.364	330.067	302.463	285.685	275.072	268.292	264.048	261.566	260.352	260.079	260.521	261.515	262.946	264.724	266.784	269.073	271.551	274.185	276.951	279.827	282.795	285.842	288.955	292.125	295.344	298.604	301.899	305.225	308.576	311.95
0.55	-46.4194	-94.859	-198.729	-523.663	320465	807.822	484.416	380.04	330.426	302.674	285.817	275.157	268.345	264.081	261.584	260.359	260.078	260.513	261.503	262.93	264.705	266.762	269.049	271.525	274.158	276.923	279.797	282.765	285.811	288.924	292.093	295.312	298.571	301.866	305.192	308.543	311.916
0.555	-46.0757	-94.1917	-197.146	-517.161	-82977.5	814.405	486.016	380.721	330.786	302.887	285.95	275.242	268.399	264.114	261.602	260.367	260.077	260.506	261.491	262.913	264.686	266.74	269.025	271.499	274.131	276.895	279.768	282.735	285.78	288.892	292.062	295.279	298.539	301.833	305.158	308.509	311.882
0.56	-45.734	-93.5293	-195.579	-510.789	-36644.1	821.122	487.632	381.407	331.149	303.101	286.083	275.327	268.453	264.147	261.62	260.374	260.076	260.499	261.479	262.897	264.666	266.718	269.001	271.474	274.104	276.866	279.739	282.705	285.749	288.861	292.03	295.247	298.506	301.8	305.125	308.475	311.848
0.565	-45.3945	-92.8717	-194.028	-504.541	-23477.4	827.979	489.266	382.098	331.513	303.315	286.217	275.412	268.508	264.18	261.638	260.381	260.075	260.491	261.466	262.881	264.647	266.696	268.977	271.448	274.077	276.838	279.71	282.675	285.719	288.829	291.998	295.215	298.473	301.767	305.092	308.442	311.814
0.57	-45.057	-92.2189	-192.493	-498.416	-17251.6	834.98	490.917	382.794	331.88	303.531	286.352	275.498	268.562	264.214	261.657	260.389	260.074	260.484	261.454	262.865	264.628	266.675	268.953	271.423	274.05	276.81	279.681	282.645	285.688	288.798	291.966	295.182	298.44	301.734	305.058	308.408	311.78
0.575	-44.7215	-91.5708	-190.974	-492.408	-13623.1	842.129	492.585	383.495	332.249	303.748	286.487	275.584	268.617	264.247	261.675	260.396	260.074	260.477	261.442	262.849	264.609	266.653	268.93	271.397	274.023	276.782	279.651	282.614	285.657	288.767	291.934	295.15	298.407	301.701	305.025	308.375	311.747
0.58	-44.3881	-90.9275	-189.47	-486.515	-11247.2	849.431	494.271	384.201	332.62	303.966	286.623	275.671	268.672	264.281	261.694	260.404	260.073	260.47	261.43	262.833	264.59	266.631	268.906	271.372	273.996	276.754	279.622	282.584	285.626	288.735	291.902	295.117	298.375	301.668	304.991	308.341	311.713
0.585	-44.0566	-90.2887	-187.981	-480.733	-9570.74	856.891	495.975	384.912	332.993	304.185	286.759	275.758	268.728	264.315	261.713	260.411	260.072	260.463	261.418	262.817	264.571	266.61	268.882	271.346	273.969	276.725	279.593	282.554	285.595	288.704	291.87	295.085	298.342	301.635	304.958	308.307	311.679
0.59	-43.7272	-89.6546	-186.508	-475.06	-8324.46	864.513	497.697	385.629	333.368	304.405	286.896	275.846	268.783	264.349	261.732	260.419	260.072	260.456	261.406	262.802	264.552	266.588	268.858	271.321	273.942	276.697	279.564	282.524	285.565	288.673	291.838	295.053	298.309	301.602	304.925	308.274	311.645
0.595	-43.3998	-89.025	-185.048	-469.492	-7361.64	872.305	499.437	386.35	333.745	304.626	287.034	275.933	268.839	264.383	261.751	260.427	260.071	260.449	261.395	262.786	264.533	266.567	268.835	271.295	273.916	276.669	279.535	282.494	285.534	288.641	291.806	295.02	298.276	301.569	304.891	308.24	311.611
0.6	-43.0744	-88.4	-183.604	-464.027	-6595.45	880.27	501.197	387.078	334.125	304.848	287.172	276.022	268.895	264.418	261.77	260.435	260.071	260.443	261.383	262.77	264.514	266.545	268.811	271.27	273.889	276.641	279.505	282.464	285.503	288.61	291.774	294.988	298.244	301.535	304.858	308.207	311.578
0.605	-42.7509	-87.7794	-182.174	-458.662	-5971.23	888.415	502.976	387.81	334.507	305.072	287.311	276.11	268.952	264.452	261.789	260.443	260.071	260.436	261.371	262.754	264.495	266.523	268.787	271.244	273.862	276.613	279.476	282.434	285.472	288.578	291.742	294.956	298.211	301.502	304.825	308.173	311.544
0.61	-42.4293	-87.1633	-180.757	-453.393	-5452.88	896.746	504.774	388.548	334.891	305.296	287.45	276.199	269.009	264.487	261.809	260.451	260.07	260.429	261.359	262.738	264.476	266.502	268.764	271.219	273.835	276.585	279.447	282.404	285.442	288.547	291.71	294.923	298.178	301.469	304.791	308.139	311.51
0.615	-42.1097	-86.5515	-179.355	-448.219	-5015.57	905.269	506.592	389.291	335.277	305.522	287.59	276.289	269.066	264.522	261.828	260.459	260.07	260.422	261.347	262.723	264.457	266.48	268.74	271.194	273.808	276.557	279.418	282.374	285.411	288.516	291.679	294.891	298.145	301.436	304.758	308.106	311.476
0.62	-41.7921	-85.9441	-177.967	-443.138	-4641.67	913.991	508.43	390.04	335.666	305.749	287.731	276.378	269.123	264.557	261.848	260.468	260.07	260.416	261.336	262.707	264.438	266.459	268.716	271.168	273.781	276.529	279.389	282.344	285.38	288.484	291.647	294.859	298.113	301.403	304.724	308.072	311.442
0.625	-41.4763	-85.341	-176.592	-438.145	-4318.33	922.92	510.289	390.795	336.056	305.977	287.872	276.469	269.18	264.593	261.868	260.476	260.07	260.409	261.324	262.691	264.419	266.437	268.693	271.143	273.754	276.501	279.36	282.314	285.349	288.453	291.615	294.826	298.08	301.37	304.691	308.039	311.409
0.63	-41.1624	-84.7421	-175.23	-433.24	-4035.94	932.061	512.168	391.555	336.45	306.206	288.015	276.559	269.238	264.628	261.888	260.485	260.07	260.403	261.313	262.676	264.4	266.416	268.669	271.117	273.728	276.473	279.331	282.284	285.319	288.422	291.583	294.794	298.047	301.337	304.658	308.005	311.375
0.635	-40.8504	-84.1475	-173.882	-428.42	-3787.18	941.424	514.069	392.321	336.845	306.436	288.157	276.65	269.296	264.664	261.908	260.494	260.07	260.396	261.301	262.66	264.381	266.395	268.646	271.092	273.701	276.445	279.302	282.254	285.288	288.39	291.551	294.762	298.015	301.304	304.624	307.971	311.341
0.64	-40.5403	-83.557	-172.546	-423.683	-3566.4	951.016	515.991	393.093	337.243	306.667	288.301	276.742	269.354	264.7	261.928	260.502	260.07	260.39	261.29	262.645	264.363	266.373	268.622	271.067	273.674	276.417	279.273	282.225	285.257	288.359	291.519	294.729	297.982	301.271	304.591	307.938	311.307
0.645	-40.232	-82.9707	-171.223	-419.027	-3369.11	960.846	517.934	393.871	337.643	306.9	288.445	276.834	269.413	264.736	261.948	260.511	260.071	260.384	261.278	262.629	264.344	266.352	268.598	271.041	273.647	276.388	279.244	282.195	285.227	288.328	291.487	294.697	297.949	301.238	304.558	307.904	311.273
0.65	-39.9255	-82.3885	-169.913	-414.45	-3191.76	970.922	519.9	394.655	338.045	307.134	288.589	276.926	269.472	264.773	261.969	260.52	260.071	260.377	261.267	262.614	264.325	266.33	268.575	271.016	273.62	276.36	279.215	282.165	285.196	288.296	291.455	294.665	297.916	301.205	304.524	307.871	311.24
0.655	-39.6209	-81.8104	-168.616	-409.949	-3031.48	981.253	521.889	395.444	338.45	307.369	288.735	277.018	269.531	264.809	261.989	260.529	260.071	260.371	261.256	262.598	264.307	266.309	268.551	270.991	273.594	276.332	279.185	282.135	285.165	288.265	291.424	294.632	297.884	301.172	304.491	307.837	311.206
0.66	-39.3181	-81.2363	-167.33	-405.523	-2885.91	991.851	523.9	396.24	338.858	307.605	288.881	277.111	269.59	264.846	262.01	260.538	260.072	260.365	261.244	262.583	264.288	266.288	268.528	270.966	273.567	276.304	279.156	282.105	285.135	288.234	291.392	294.6	297.851	301.139	304.458	307.803	311.172
0.665	-39.0171	-80.6662	-166.057	-401.17	-2753.12	1002.72	525.935	397.042	339.267	307.842	289.028	277.205	269.65	264.883	262.031	260.548	260.072	260.359	261.233	262.568	264.269	266.267	268.505	270.94	273.54	276.277	279.127	282.075	285.104	288.202	291.36	294.568	297.818	301.106	304.424	307.77	311.138
0.67	-38.7179	-80.1001	-164.796	-396.889	-2631.5	1013.88	527.993	397.85	339.679	308.08	289.175	277.299	269.71	264.92	262.052	260.557	260.073	260.353	261.222	262.552	264.251	266.245	268.481	270.915	273.513	276.249	279.098	282.045	285.073	288.171	291.328	294.535	297.786	301.073	304.391	307.736	311.104
0.675	-38.4205	-79.5379	-163.547	-392.677	-2519.69	1025.34	530.076	398.664	340.094	308.32	289.323	277.393	269.77	264.957	262.073	260.566	260.074	260.347	261.211	262.537	264.232	266.224	268.458	270.89	273.487	276.221	279.069	282.015	285.043	288.14	291.296	294.503	297.753	301.04	304.358	307.703	311.071
0.68	-38.1249	-78.9795	-162.309	-388.533	-2416.55	1037.11	532.183	399.485	340.511	308.561	289.472	277.488	269.83	264.994	262.094	260.576	260.075	260.341	261.2	262.522	264.214	266.203	268.434	270.865	273.46	276.193	279.04	281.985	285.012	288.109	291.264	294.471	297.72	301.007	304.324	307.669	311.037
0.685	-37.831	-78.425	-161.083	-384.456	-2321.12	1049.2	534.315	400.311	340.931	308.803	289.621	277.583	269.891	265.032	262.116	260.586	260.075	260.335	261.188	262.507	264.195	266.182	268.411	270.84	273.433	276.165	279.011	281.955	284.981	288.077	291.233	294.438	297.688	300.974	304.291	307.636	311.003
0.69	-37.5388	-77.8744	-159.868	-380.443	-2232.56	1061.63	536.472	401.145	341.353	309.047	289.772	277.679	269.952	265.07	262.137	260.595	260.076	260.33	261.177	262.492	264.177	266.161	268.388	270.815	273.407	276.137	278.982	281.925	284.951	288.046	291.201	294.406	297.655	300.941	304.258	307.602	310.969
0.695	-37.2484	-77.3275	-158.664	-376.494	-2150.15	1074.41	538.655	401.985	341.778	309.291	289.922	277.775	270.014	265.108	262.159	260.605	260.077	260.324	261.166	262.477	264.158	266.139	268.364	270.789	273.38	276.109	278.953	281.896	284.92	288.015	291.169	294.374	297.622	300.908	304.224	307.568	310.936
0.7	-36.9597	-76.7843	-157.471	-372.606	-2073.28	1087.56	540.865	402.831	342.205	309.537	290.074	277.871	270.075	265.146	262.181	260.615	260.079	260.318	261.156	262.461	264.14	266.118	268.341	270.764	273.353	276.081	278.925	281.866	284.89	287.984	291.137	294.342	297.589	300.874	304.191	307.535	310.902
0.705	-36.6727	-76.2449	-156.289	-368.779	-2001.41	1101.08	543.101	403.685	342.635	309.784	290.226	277.968	270.137	265.185	262.203	260.625	260.08	260.313	261.145	262.446	264.122	266.097	268.318	270.739	273.327	276.053	278.896	281.836	284.859	287.952	291.105	294.309	297.557	300.841	304.158	307.501	310.868
0.71	-36.3874	-75.7091	-155.118	-365.01	-1934.06	1115.01	545.364	404.545	343.067	310.033	290.379	278.065	270.199	265.223	262.225	260.635	260.081	260.307	261.134	262.431	264.103	266.076	268.295	270.714	273.3	276.025	278.867	281.806	284.828	287.921	291.074	294.277	297.524	300.808	304.125	307.468	310.834
0.715	-36.1038	-75.177	-153.958	-361.3	-1870.82	1129.35	547.656	405.411	343.503	310.283	290.533	278.163	270.262	265.262	262.247	260.646	260.082	260.301	261.123	262.416	264.085	266.055	268.271	270.689	273.274	275.997	278.838	281.776	284.798	287.89	291.042	294.245	297.491	300.775	304.091	307.434	310.8
0.72	-35.8219	-74.6486	-152.808	-357.646	-1811.33	1144.12	549.975	406.285	343.94	310.534	290.687	278.261	270.324	265.301	262.27	260.656	260.084	260.296	261.112	262.401	264.067	266.034	268.248	270.664	273.247	275.97	278.809	281.746	284.767	287.859	291.01	294.213	297.459	300.742	304.058	307.401	310.767
0.725	-35.5416	-74.1236	-151.668	-354.046	-1755.26	1159.36	552.323	407.166	344.381	310.786	290.842	278.36	270.387	265.34	262.292	260.666	260.085	260.291	261.102	262.387	264.048	266.013	268.225	270.639	273.221	275.942	278.78	281.717	284.737	287.827	290.978	294.18	297.426	300.709	304.025	307.367	310.733
0.73	-35.263	-73.6023	-150.539	-350.501	-1702.33	1175.06	554.701	408.053	344.824	311.039	290.998	278.459	270.451	265.38	262.315	260.677	260.087	260.285	261.091	262.372	264.03	265.992	268.202	270.614	273.194	275.914	278.751	281.687	284.706	287.796	290.946	294.148	297.394	300.676	303.991	307.334	310.699
0.735	-34.986	-73.0845	-149.42	-347.009	-1652.28	1191.27	557.108	408.948	345.27	311.294	291.155	278.558	270.514	265.419	262.338	260.688	260.088	260.28	261.08	262.357	264.012	265.971	268.178	270.589	273.167	275.886	278.722	281.657	284.675	287.765	290.915	294.116	297.361	300.643	303.958	307.3	310.665
0.74	-34.7107	-72.5701	-148.31	-343.568	-1604.88	1208	559.545	409.851	345.719	311.551	291.312	278.658	270.578	265.459	262.361	260.699	260.09	260.275	261.07	262.342	263.994	265.95	268.155	270.564	273.141	275.858	278.693	281.627	284.645	287.734	290.883	294.084	297.328	300.61	303.925	307.267	310.632
0.745	-34.437	-72.0592	-147.211	-340.178	-1559.93	1225.27	562.014	410.76	346.17	311.808	291.47	278.759	270.642	265.499	262.384	260.709	260.092	260.27	261.059	262.327	263.976	265.93	268.132	270.539	273.114	275.83	278.664	281.597	284.614	287.702	290.851	294.051	297.296	300.577	303.892	307.233	310.598
0.75	-34.1649	-71.5518	-146.121	-336.837	-1517.23	1243.12	564.514	411.677	346.624	312.067	291.629	278.86	270.707	265.539	262.407	260.72	260.094	260.265	261.049	262.313	263.958	265.909	268.109	270.514	273.088	275.803	278.636	281.568	284.584	287.671	290.819	294.019	297.263	300.544	303.858	307.199	310.564
0.755	-33.8943	-71.0477	-145.041	-333.544	-1476.64	1261.58	567.046	412.601	347.081	312.327	291.788	278.961	270.771	265.579	262.43	260.732	260.096	260.26	261.038	262.298	263.939	265.888	268.086	270.489	273.061	275.775	278.607	281.538	284.553	287.64	290.788	293.987	297.23	300.511	303.825	307.166	310.53
0.76	-33.6254	-70.547	-143.97	-330.299	-1437.99	1280.68	569.611	413.533	347.541	312.589	291.948	279.063	270.836	265.62	262.454	260.743	260.098	260.255	261.028	262.283	263.921	265.867	268.063	270.464	273.035	275.747	278.578	281.508	284.523	287.609	290.756	293.955	297.198	300.479	303.792	307.132	310.497
0.765	-33.3581	-70.0497	-142.909	-327.1	-1401.15	1300.44	572.209	414.473	348.004	312.852	292.109	279.165	270.902	265.661	262.478	260.754	260.1	260.25	261.018	262.269	263.903	265.846	268.04	270.439	273.009	275.719	278.549	281.478	284.492	287.578	290.724	293.922	297.165	300.446	303.758	307.099	310.463
0.77	-33.0923	-69.5556	-141.857	-323.946	-1365.99	1320.91	574.841	415.42	348.469	313.116	292.271	279.267	270.967	265.702	262.501	260.765	260.102	260.245	261.008	262.254	263.885	265.826	268.017	270.414	272.982	275.692	278.52	281.449	284.462	287.547	290.692	293.89	297.132	300.413	303.725	307.065	310.429
0.775	-32.8281	-69.0649	-140.814	-320.837	-1332.41	1342.12	577.508	416.375	348.938	313.382	292.434	279.371	271.033	265.743	262.525	260.777	260.104	260.24	260.997	262.24	263.867	265.805	267.994	270.389	272.956	275.664	278.491	281.419	284.431	287.515	290.661	293.858	297.1	300.38	303.692	307.032	310.395
0.78	-32.5654	-68.5774	-139.78	-317.771	-1300.3	1364.12	580.21	417.338	349.409	313.649	292.597	279.474	271.1	265.784	262.549	260.789	260.107	260.236	260.987	262.225	263.85	265.784	267.971	270.365	272.929	275.636	278.463	281.389	284.401	287.484	290.629	293.826	297.067	300.347	303.659	306.998	310.362
0.785	-32.3043	-68.0931	-138.755	-314.748	-1269.56	1386.94	582.947	418.309	349.884	313.917	292.761	279.578	271.166	265.826	262.574	260.8	260.109	260.231	260.977	262.211	263.832	265.763	267.948	270.34	272.903	275.609	278.434	281.36	284.37	287.453	290.597	293.794	297.035	300.314	303.625	306.965	310.328
0.79	-32.0447	-67.612	-137.739	-311.767	-1240.11	1410.64	585.722	419.288	350.361	314.187	292.926	279.683	271.233	265.868	262.598	260.812	260.112	260.226	260.967	262.196	263.814	265.743	267.925	270.315	272.876	275.581	278.405	281.33	284.34	287.422	290.565	293.761	297.002	300.281	303.592	306.931	310.294
0.795	-31.7866	-67.1341	-136.732	-308.826	-1211.87	1435.28	588.534	420.276	350.841	314.458	293.091	279.788	271.3	265.91	262.623	260.824	260.114	260.222	260.957	262.182	263.796	265.722	267.902	270.29	272.85	275.553	278.376	281.3	284.309	287.391	290.534	293.729	296.969	300.248	303.559	306.898	310.26
0.8	-31.5301	-66.6594	-135.733	-305.926	-1184.76	1460.89	591.384	421.271	351.325	314.731	293.258	279.893	271.368	265.952	262.647	260.836	260.117	260.218	260.947	262.168	263.778	265.702	267.879	270.265	272.824	275.526	278.347	281.27	284.279	287.36	290.502	293.697	296.937	300.215	303.526	306.864	310.227
0.805	-31.275	-66.1877	-134.743	-303.065	-1158.73	1487.55	594.274	422.276	351.811	315.005	293.425	279.999	271.435	265.995	262.672	260.848	260.12	260.213	260.937	262.153	263.76	265.681	267.856	270.241	272.797	275.498	278.319	281.241	284.248	287.329	290.47	293.665	296.904	300.182	303.492	306.831	310.193
0.81	-31.0214	-65.7192	-133.761	-300.243	-1133.7	1515.31	597.202	423.288	352.301	315.281	293.593	280.105	271.503	266.037	262.697	260.861	260.123	260.209	260.927	262.139	263.743	265.66	267.834	270.216	272.771	275.47	278.29	281.211	284.218	287.297	290.439	293.633	296.872	300.149	303.459	306.797	310.159
0.815	-30.7693	-65.2537	-132.787	-297.458	-1109.62	1544.26	600.172	424.31	352.794	315.558	293.762	280.212	271.572	266.08	262.722	260.873	260.125	260.205	260.917	262.125	263.725	265.64	267.811	270.191	272.745	275.443	278.261	281.181	284.187	287.266	290.407	293.6	296.839	300.116	303.426	306.764	310.126
0.82	-30.5187	-64.7913	-131.821	-294.71	-1086.44	1574.46	603.183	425.34	353.289	315.837	293.931	280.32	271.64	266.123	262.748	260.885	260.128	260.2	260.908	262.111	263.707	265.619	267.788	270.166	272.718	275.415	278.233	281.152	284.157	287.235	290.375	293.568	296.806	300.083	303.393	306.73	310.092
0.825	-30.2696	-64.3319	-130.864	-291.999	-1064.11	1605.99	606.236	426.378	353.788	316.117	294.101	280.428	271.709	266.166	262.773	260.898	260.132	260.196	260.898	262.097	263.69	265.599	267.765	270.142	272.692	275.387	278.204	281.122	284.127	287.204	290.344	293.536	296.774	300.05	303.359	306.697	310.058
0.83	-30.0219	-63.8755	-129.915	-289.323	-1042.59	1638.96	609.332	427.426	354.291	316.398	294.273	280.536	271.779	266.21	262.799	260.911	260.135	260.192	260.888	262.083	263.672	265.578	267.742	270.117	272.666	275.36	278.175	281.093	284.096	287.173	290.312	293.504	296.741	300.017	303.326	306.663	310.024
0.835	-29.7756	-63.422	-128.973	-286.682	-1021.82	1673.46	612.472	428.483	354.796	316.681	294.445	280.645	271.848	266.254	262.824	260.924	260.138	260.188	260.879	262.069	263.654	265.558	267.72	270.092	272.64	275.332	278.146	281.063	284.066	287.142	290.28	293.472	296.709	299.984	303.293	306.63	309.991
0.84	-29.5308	-62.9715	-128.04	-284.075	-1001.77	1709.59	615.657	429.549	355.305	316.966	294.617	280.754	271.918	266.297	262.85	260.937	260.141	260.184	260.869	262.055	263.637	265.538	267.697	270.068	272.613	275.305	278.118	281.033	284.035	287.111	290.249	293.44	296.676	299.951	303.26	306.596	309.957
0.845	-29.2874	-62.5239	-127.114	-281.502	-982.406	1747.48	618.888	430.624	355.817	317.252	294.791	280.864	271.988	266.342	262.876	260.95	260.145	260.18	260.859	262.041	263.619	265.517	267.674	270.043	272.587	275.277	278.089	281.004	284.005	287.08	290.217	293.408	296.644	299.918	303.226	306.563	309.923
0.85	-29.0454	-62.0792	-126.196	-278.962	-963.692	1787.26	622.166	431.709	356.332	317.539	294.965	280.974	272.059	266.386	262.903	260.963	260.148	260.176	260.85	262.027	263.602	265.497	267.651	270.018	272.561	275.25	278.06	280.974	283.975	287.049	290.185	293.375	296.611	299.885	303.193	306.529	309.89
0.855	-28.8049	-61.6373	-125.285	-276.455	-945.596	1829.07	625.491	432.803	356.851	317.828	295.141	281.085	272.13	266.43	262.929	260.976	260.152	260.173	260.841	262.013	263.584	265.477	267.629	269.994	272.535	275.222	278.032	280.944	283.944	287.018	290.154	293.343	296.578	299.853	303.16	306.496	309.856
0.86	-28.5657	-61.1984	-124.382	-273.979	-928.087	1873.07	628.866	433.907	357.373	318.119	295.317	281.196	272.201	266.475	262.955	260.989	260.156	260.169	260.831	261.999	263.567	265.456	267.606	269.969	272.509	275.195	278.003	280.915	283.914	286.986	290.122	293.311	296.546	299.82	303.127	306.462	309.822
0.865	-28.328	-60.7622	-123.486	-271.534	-911.138	1919.44	632.29	435.02	357.898	318.411	295.494	281.308	272.273	266.52	262.982	261.003	260.159	260.165	260.822	261.985	263.55	265.436	267.583	269.945	272.482	275.167	277.975	280.885	283.883	286.955	290.09	293.279	296.513	299.787	303.093	306.429	309.788
0.87	-28.0916	-60.3288	-122.597	-269.12	-894.723	1968.37	635.766	436.144	358.427	318.705	295.671	281.42	272.344	266.565	263.009	261.016	260.163	260.162	260.813	261.971	263.532	265.416	267.561	269.92	272.456	275.14	277.946	280.856	283.853	286.924	290.059	293.247	296.481	299.754	303.06	306.395	309.755
0.875	-27.8566	-59.8983	-121.716	-266.736	-878.815	2020.09	639.294	437.277	358.959	319	295.85	281.533	272.417	266.611	263.036	261.03	260.167	260.158	260.803	261.958	263.515	265.396	267.538	269.896	272.43	275.112	277.917	280.826	283.823	286.893	290.027	293.215	296.448	299.721	303.027	306.362	309.721
0.88	-27.6229	-59.4704	-120.842	-264.381	-863.393	2074.84	642.875	438.421	359.495	319.297	296.029	281.646	272.489	266.656	263.063	261.044	260.171	260.155	260.794	261.944	263.498	265.375	267.516	269.871	272.404	275.085	277.889	280.797	283.792	286.862	289.996	293.183	296.416	299.688	302.994	306.328	309.687
0.885	-27.3907	-59.0453	-119.975	-262.056	-848.435	2132.88	646.511	439.575	360.034	319.596	296.21	281.76	272.562	266.702	263.09	261.058	260.175	260.152	260.785	261.93	263.48	265.355	267.493	269.847	272.378	275.057	277.86	280.767	283.762	286.831	289.964	293.151	296.383	299.655	302.961	306.295	309.654
0.89	-27.1597	-58.623	-119.115	-259.759	-833.92	2194.53	650.203	440.739	360.577	319.896	296.391	281.874	272.635	266.748	263.118	261.072	260.179	260.148	260.776	261.917	263.463	265.335	267.471	269.822	272.352	275.03	277.832	280.738	283.732	286.8	289.932	293.118	296.351	299.622	302.927	306.261	309.62
0.895	-26.9301	-58.2033	-118.261	-257.49	-819.828	2260.14	653.952	441.914	361.123	320.198	296.573	281.989	272.708	266.795	263.145	261.086	260.184	260.145	260.767	261.903	263.446	265.315	267.448	269.798	272.326	275.002	277.803	280.708	283.701	286.769	289.901	293.086	296.318	299.589	302.894	306.228	309.586
0.9	-26.7019	-57.7863	-117.415	-255.248	-806.142	2330.1	657.759	443.099	361.674	320.501	296.756	282.104	272.782	266.841	263.173	261.1	260.188	260.142	260.758	261.89	263.429	265.295	267.426	269.773	272.3	274.975	277.774	280.679	283.671	286.738	289.869	293.054	296.286	299.556	302.861	306.194	309.553
0.905	-26.475	-57.3719	-116.575	-253.034	-792.845	2404.85	661.626	444.295	362.227	320.806	296.939	282.22	272.856	266.888	263.201	261.115	260.192	260.139	260.749	261.876	263.412	265.275	267.403	269.749	272.274	274.948	277.746	280.649	283.641	286.707	289.838	293.022	296.253	299.524	302.828	306.161	309.519
0.91	-26.2494	-56.9601	-115.742	-250.846	-779.919	2484.91	665.554	445.503	362.785	321.113	297.124	282.336	272.931	266.935	263.229	261.129	260.197	260.136	260.74	261.863	263.395	265.255	267.381	269.724	272.248	274.92	277.717	280.62	283.61	286.676	289.806	292.99	296.221	299.491	302.795	306.128	309.485
0.915	-26.0251	-56.551	-114.916	-248.683	-767.35	2570.85	669.545	446.721	363.346	321.421	297.31	282.453	273.006	266.982	263.257	261.144	260.201	260.133	260.731	261.849	263.378	265.235	267.358	269.7	272.222	274.893	277.689	280.59	283.58	286.645	289.774	292.958	296.188	299.458	302.761	306.094	309.451
0.92	-25.8021	-56.1444	-114.096	-246.547	-755.123	2663.36	673.6	447.95	363.911	321.731	297.496	282.571	273.081	267.03	263.285	261.159	260.206	260.13	260.723	261.836	263.361	265.215	267.336	269.676	272.196	274.865	277.66	280.561	283.55	286.614	289.743	292.926	296.155	299.425	302.728	306.061	309.418
0.925	-25.5804	-55.7405	-113.283	-244.436	-743.225	2763.21	677.721	449.191	364.479	322.043	297.683	282.689	273.156	267.077	263.314	261.174	260.211	260.127	260.714	261.823	263.344	265.195	267.314	269.651	272.17	274.838	277.632	280.531	283.519	286.583	289.711	292.894	296.123	299.392	302.695	306.027	309.384
0.93	-25.36	-55.339	-112.476	-242.349	-731.643	2871.32	681.908	450.444	365.052	322.357	297.872	282.807	273.232	267.125	263.343	261.189	260.216	260.124	260.705	261.809	263.327	265.175	267.291	269.627	272.144	274.811	277.603	280.502	283.489	286.552	289.68	292.862	296.09	299.359	302.662	305.994	309.35
0.935	-25.1409	-54.9401	-111.675	-240.287	-720.364	2988.75	686.165	451.708	365.628	322.672	298.061	282.926	273.308	267.173	263.372	261.204	260.221	260.122	260.697	261.796	263.31	265.155	267.269	269.603	272.118	274.783	277.575	280.472	283.459	286.521	289.648	292.83	296.058	299.326	302.629	305.96	309.317
0.94	-24.9231	-54.5437	-110.88	-238.249	-709.376	3116.76	690.492	452.984	366.209	322.989	298.251	283.046	273.385	267.222	263.401	261.219	260.226	260.119	260.688	261.783	263.293	265.135	267.247	269.578	272.092	274.756	277.546	280.443	283.429	286.49	289.617	292.798	296.026	299.293	302.596	305.927	309.283
0.945	-24.7065	-54.1498	-110.092	-236.234	-698.669	3256.85	694.892	454.272	366.793	323.307	298.442	283.166	273.461	267.27	263.43	261.234	260.231	260.116	260.68	261.77	263.276	265.115	267.224	269.554	272.066	274.729	277.518	280.413	283.398	286.459	289.585	292.766	295.993	299.261	302.562	305.893	309.249
0.95	-24.4912	-53.7583	-109.31	-234.242	-688.231	3410.81	699.366	455.572	367.381	323.628	298.634	283.287	273.539	267.319	263.459	261.25	260.236	260.114	260.671	261.757	263.259	265.095	267.202	269.53	272.04	274.701	277.49	280.384	283.368	286.428	289.553	292.733	295.961	299.228	302.529	305.86	309.216
0.955	-24.2771	-53.3693	-108.534	-232.273	-678.053	3580.81	703.915	456.885	367.973	323.95	298.827	283.408	273.616	267.368	263.489	261.265	260.241	260.111	260.663	261.743	263.242	265.076	267.18	269.506	272.014	274.674	277.461	280.355	283.338	286.398	289.522	292.701	295.928	299.195	302.496	305.827	309.182
0.96	-24.0643	-52.9827	-107.764	-230.327	-668.126	3769.49	708.543	458.21	368.569	324.274	299.02	283.529	273.694	267.417	263.518	261.281	260.247	260.109	260.654	261.73	263.226	265.056	267.158	269.481	271.988	274.647	277.433	280.325	283.308	286.367	289.49	292.669	295.896	299.162	302.463	305.793	309.148
0.965	-23.8527	-52.5985	-107	-228.402	-658.44	3980.11	713.25	459.548	369.17	324.6	299.215	283.652	273.772	267.467	263.548	261.297	260.252	260.107	260.646	261.717	263.209	265.036	267.136	269.457	271.962	274.62	277.404	280.296	283.277	286.336	289.459	292.637	295.863	299.129	302.43	305.76	309.115
0.97	-23.6424	-52.2168	-106.241	-226.499	-648.987	4216.74	718.04	460.898	369.774	324.927	299.411	283.775	273.851	267.517	263.578	261.313	260.258	260.105	260.638	261.705	263.192	265.016	267.113	269.433	271.936	274.592	277.376	280.266	283.247	286.305	289.427	292.605	295.831	299.096	302.397	305.726	309.081
0.975	-23.4332	-51.8374	-105.489	-224.618	-639.758	4484.49	722.914	462.262	370.383	325.257	299.607	283.898	273.93	267.567	263.608	261.329	260.264	260.102	260.63	261.692	263.175	264.997	267.091	269.409	271.911	274.565	277.347	280.237	283.217	286.274	289.396	292.573	295.798	299.063	302.363	305.693	309.047
0.98	-23.2253	-51.4603	-104.742	-222.757	-630.745	4789.94	727.873	463.639	370.996	325.588	299.805	284.022	274.009	267.617	263.639	261.345	260.269	260.1	260.622	261.679	263.159	264.977	267.069	269.385	271.885	274.538	277.319	280.208	283.187	286.243	289.364	292.541	295.766	299.031	302.33	305.659	309.014
0.985	-23.0186	-51.0856	-104.001	-220.917	-621.942	5141.66	732.922	465.029	371.613	325.921	300.003	284.146	274.089	267.667	263.669	261.361	260.275	260.098	260.613	261.666	263.142	264.957	267.047	269.361	271.859	274.511	277.291	280.178	283.157	286.212	289.333	292.509	295.733	298.998	302.297	305.626	308.98
0.99	-22.8132	-50.7132	-103.266	-219.097	-613.34	5551.02	738.061	466.433	372.234	326.256	300.203	284.271	274.169	267.718	263.7	261.378	260.281	260.096	260.605	261.653	263.126	264.938	267.025	269.337	271.833	274.484	277.262	280.149	283.126	286.181	289.301	292.477	295.701	298.965	302.264	305.593	308.946
0.995	-22.6089	-50.3432	-102.536	-217.297	-604.934	6033.46	743.294	467.851	372.86	326.593	300.403	284.397	274.249	267.769	263.731	261.394	260.287	260.094	260.597	261.64	263.109	264.918	267.003	269.312	271.807	274.456	277.234	280.12	283.096	286.15	289.27	292.445	295.668	298.932	302.231	305.559	308.913
1	-22.4057	-49.9753	-101.812	-215.517	-596.716	6610.44	748.623	469.283	373.49	326.932	300.605	284.523	274.33	267.82	263.762	261.411	260.293	260.093	260.589	261.628	263.093	264.899	266.981	269.288	271.782	274.429	277.206	280.09	283.066	286.119	289.238	292.413	295.636	298.899	302.198	305.526	308.879
1.005	-22.2038	-49.6098	-101.093	-213.756	-588.681	7312.78	754.051	470.728	374.124	327.272	300.807	284.65	274.411	267.872	263.793	261.427	260.299	260.091	260.582	261.615	263.076	264.879	266.959	269.264	271.756	274.402	277.177	280.061	283.036	286.088	289.207	292.381	295.603	298.867	302.164	305.492	308.845
1.01	-22.0031	-49.2465	-100.379	-212.014	-580.822	8186.32	759.579	472.189	374.763	327.615	301.011	284.777	274.492	267.923	263.824	261.444	260.306	260.089	260.574	261.602	263.06	264.86	266.937	269.24	271.73	274.375	277.149	280.032	283.006	286.058	289.175	292.349	295.571	298.834	302.131	305.459	308.812
1.015	-21.8035	-48.8855	-99.671	-210.291	-573.133	9302.32	765.212	473.664	375.406	327.959	301.215	284.905	274.574	267.975	263.856	261.461	260.312	260.088	260.566	261.59	263.043	264.84	266.915	269.216	271.705	274.348	277.121	280.002	282.976	286.027	289.144	292.317	295.539	298.801	302.098	305.425	308.778
1.02	-21.6051	-48.5267	-98.9681	-208.586	-565.61	10778	770.953	475.154	376.054	328.306	301.42	285.034	274.656	268.027	263.887	261.479	260.319	260.086	260.558	261.577	263.027	264.821	266.893	269.192	271.679	274.321	277.092	279.973	282.946	285.996	289.112	292.285	295.506	298.768	302.065	305.392	308.745
1.025	-21.4078	-48.1701	-98.2705	-206.899	-558.247	12820.6	776.803	476.658	376.707	328.654	301.627	285.163	274.739	268.08	263.919	261.496	260.325	260.084	260.551	261.565	263.011	264.801	266.871	269.168	271.653	274.294	277.064	279.944	282.915	285.965	289.081	292.253	295.474	298.735	302.032	305.359	308.711
1.03	-21.2117	-47.8156	-97.578	-205.231	-551.039	15834.5	782.766	478.178	377.364	329.004	301.834	285.293	274.821	268.132	263.951	261.513	260.332	260.083	260.543	261.552	262.994	264.782	266.849	269.144	271.627	274.267	277.036	279.914	282.885	285.934	289.05	292.221	295.441	298.703	301.999	305.325	308.677
1.035	-21.0168	-47.4634	-96.8907	-203.58	-543.981	20728.5	788.847	479.714	378.026	329.357	302.043	285.423	274.905	268.185	263.983	261.531	260.339	260.082	260.536	261.54	262.978	264.763	266.827	269.12	271.602	274.239	277.008	279.885	282.855	285.903	289.018	292.189	295.409	298.67	301.966	305.292	308.644
1.04	-20.8229	-47.1133	-96.2085	-201.946	-537.068	30059.7	795.047	481.265	378.692	329.711	302.252	285.554	274.988	268.238	264.016	261.548	260.345	260.081	260.528	261.528	262.962	264.743	266.805	269.096	271.576	274.212	276.979	279.856	282.825	285.873	288.987	292.157	295.377	298.637	301.933	305.258	308.61
1.045	-20.6302	-46.7653	-95.5313	-200.329	-530.297	54865	801.371	482.833	379.364	330.067	302.463	285.685	275.072	268.292	264.048	261.566	260.352	260.079	260.521	261.515	262.946	264.724	266.784	269.073	271.551	274.185	276.951	279.827	282.795	285.842	288.955	292.125	295.344	298.604	301.899	305.225	308.576
1.05	-20.4387	-46.4194	-94.859	-198.729	-523.663	320465	807.822	484.416	380.04	330.426	302.674	285.817	275.157	268.345	264.081	261.584	260.359	260.078	260.513	261.503	262.93	264.705	266.762	269.049	271.525	274.158	276.923	279.797	282.765	285.811	288.924	292.093	295.312	298.571	301.866	305.192	308.543
1.055	-20.2482	-46.0757	-94.1917	-197.146	-517.161	-82977.5	814.405	486.016	380.721	330.786	302.887	285.95	275.242	268.399	264.114	261.602	260.367	260.077	260.506	261.491	262.913	264.686	266.74	269.025	271.499	274.131	276.895	279.768	282.735	285.78	288.892	292.062	295.279	298.539	301.833	305.158	308.509
1.06	-20.0589	-45.734	-93.5293	-195.579	-510.789	-36644.1	821.122	487.632	381.407	331.149	303.101	286.083	275.327	268.453	264.147	261.62	260.374	260.076	260.499	261.479	262.897	264.666	266.718	269.001	271.474	274.104	276.866	279.739	282.705	285.749	288.861	292.03	295.247	298.506	301.8	305.125	308.475
1.065	-19.8707	-45.3945	-92.8717	-194.028	-504.541	-23477.4	827.979	489.266	382.098	331.513	303.315	286.217	275.412	268.508	264.18	261.638	260.381	260.075	260.491	261.466	262.881	264.647	266.696	268.977	271.448	274.077	276.838	279.71	282.675	285.719	288.829	291.998	295.215	298.473	301.767	305.092	308.442
1.07	-19.6836	-45.057	-92.2189	-192.493	-498.416	-17251.6	834.98	490.917	382.794	331.88	303.531	286.352	275.498	268.562	264.214	261.657	260.389	260.074	260.484	261.454	262.865	264.628	266.675	268.953	271.423	274.05	276.81	279.681	282.645	285.688	288.798	291.966	295.182	298.44	301.734	305.058	308.408
1.075	-19.4976	-44.7215	-91.5708	-190.974	-492.408	-13623.1	842.129	492.585	383.495	332.249	303.748	286.487	275.584	268.617	264.247	261.675	260.396	260.074	260.477	261.442	262.849	264.609	266.653	268.93	271.397	274.023	276.782	279.651	282.614	285.657	288.767	291.934	295.15	298.407	301.701	305.025	308.375
1.08	-19.3126	-44.3881	-90.9275	-189.47	-486.515	-11247.2	849.431	494.271	384.201	332.62	303.966	286.623	275.671	268.672	264.281	261.694	260.404	260.073	260.47	261.43	262.833	264.59	266.631	268.906	271.372	273.996	276.754	279.622	282.584	285.626	288.735	291.902	295.117	298.375	301.668	304.991	308.341
1.085	-19.1288	-44.0566	-90.2887	-187.981	-480.733	-9570.74	856.891	495.975	384.912	332.993	304.185	286.759	275.758	268.728	264.315	261.713	260.411	260.072	260.463	261.418	262.817	264.571	266.61	268.882	271.346	273.969	276.725	279.593	282.554	285.595	288.704	291.87	295.085	298.342	301.635	304.958	308.307
1.09	-18.946	-43.7272	-89.6546	-186.508	-475.06	-8324.46	864.513	497.697	385.629	333.368	304.405	286.896	275.846	268.783	264.349	261.732	260.419	260.072	260.456	261.406	262.802	264.552	266.588	268.858	271.321	273.942	276.697	279.564	282.524	285.565	288.673	291.838	295.053	298.309	301.602	304.925	308.274
1.095	-18.7643	-43.3998	-89.025	-185.048	-469.492	-7361.64	872.305	499.437	386.35	333.745	304.626	287.034	275.933	268.839	264.383	261.751	260.427	260.071	260.449	261.395	262.786	264.533	266.567	268.835	271.295	273.916	276.669	279.535	282.494	285.534	288.641	291.806	295.02	298.276	301.569	304.891	308.24
1.1	-18.5837	-43.0744	-88.4	-183.604	-464.027	-6595.45	880.27	501.197	387.078	334.125	304.848	287.172	276.022	268.895	264.418	261.77	260.435	260.071	260.443	261.383	262.77	264.514	266.545	268.811	271.27	273.889	276.641	279.505	282.464	285.503	288.61	291.774	294.988	298.244	301.535	304.858	308.207
1.105	-18.4041	-42.7509	-87.7794	-182.174	-458.662	-5971.23	888.415	502.976	387.81	334.507	305.072	287.311	276.11	268.952	264.452	261.789	260.443	260.071	260.436	261.371	262.754	264.495	266.523	268.787	271.244	273.862	276.613	279.476	282.434	285.472	288.578	291.742	294.956	298.211	301.502	304.825	308.173
1.11	-18.2256	-42.4293	-87.1633	-180.757	-453.393	-5452.88	896.746	504.774	388.548	334.891	305.296	287.45	276.199	269.009	264.487	261.809	260.451	260.07	260.429	261.359	262.738	264.476	266.502	268.764	271.219	273.835	276.585	279.447	282.404	285.442	288.547	291.71	294.923	298.178	301.469	304.791	308.139
1.115	-18.0482	-42.1097	-86.5515	-179.355	-448.219	-5015.57	905.269	506.592	389.291	335.277	305.522	287.59	276.289	269.066	264.522	261.828	260.459	260.07	260.422	261.347	262.723	264.457	266.48	268.74	271.194	273.808	276.557	279.418	282.374	285.411	288.516	291.679	294.891	298.145	301.436	304.758	308.106
1.12	-17.8718	-41.7921	-85.9441	-177.967	-443.138	-4641.67	913.991	508.43	390.04	335.666	305.749	287.731	276.378	269.123	264.557	261.848	260.468	260.07	260.416	261.336	262.707	264.438	266.459	268.716	271.168	273.781	276.529	279.389	282.344	285.38	288.484	291.647	294.859	298.113	301.403	304.724	308.072
1.125	-17.6964	-41.4763	-85.341	-176.592	-438.145	-4318.33	922.92	510.289	390.795	336.056	305.977	287.872	276.469	269.18	264.593	261.868	260.476	260.07	260.409	261.324	262.691	264.419	266.437	268.693	271.143	273.754	276.501	279.36	282.314	285.349	288.453	291.615	294.826	298.08	301.37	304.691	308.039
1.13	-17.5221	-41.1624	-84.7421	-175.23	-433.24	-4035.94	932.061	512.168	391.555	336.45	306.206	288.015	276.559	269.238	264.628	261.888	260.485	260.07	260.403	261.313	262.676	264.4	266.416	268.669	271.117	273.728	276.473	279.331	282.284	285.319	288.422	291.583	294.794	298.047	301.337	304.658	308.005
1.135	-17.3488	-40.8504	-84.1475	-173.882	-428.42	-3787.18	941.424	514.069	392.321	336.845	306.436	288.157	276.65	269.296	264.664	261.908	260.494	260.07	260.396	261.301	262.66	264.381	266.395	268.646	271.092	273.701	276.445	279.302	282.254	285.288	288.39	291.551	294.762	298.015	301.304	304.624	307.971
1.14	-17.1765	-40.5403	-83.557	-172.546	-423.683	-3566.4	951.016	515.991	393.093	337.243	306.667	288.301	276.742	269.354	264.7	261.928	260.502	260.07	260.39	261.29	262.645	264.363	266.373	268.622	271.067	273.674	276.417	279.273	282.225	285.257	288.359	291.519	294.729	297.982	301.271	304.591	307.938
1.145	-17.0052	-40.232	-82.9707	-171.223	-419.027	-3369.11	960.846	517.934	393.871	337.643	306.9	288.445	276.834	269.413	264.736	261.948	260.511	260.071	260.384	261.278	262.629	264.344	266.352	268.598	271.041	273.647	276.388	279.244	282.195	285.227	288.328	291.487	294.697	297.949	301.238	304.558	307.904
1.15	-16.835	-39.9255	-82.3885	-169.913	-414.45	-3191.76	970.922	519.9	394.655	338.045	307.134	288.589	276.926	269.472	264.773	261.969	260.52	260.071	260.377	261.267	262.614	264.325	266.33	268.575	271.016	273.62	276.36	279.215	282.165	285.196	288.296	291.455	294.665	297.916	301.205	304.524	307.871
1.155	-16.6658	-39.6209	-81.8104	-168.616	-409.949	-3031.48	981.253	521.889	395.444	338.45	307.369	288.735	277.018	269.531	264.809	261.989	260.529	260.071	260.371	261.256	262.598	264.307	266.309	268.551	270.991	273.594	276.332	279.185	282.135	285.165	288.265	291.424	294.632	297.884	301.172	304.491	307.837
1.16	-16.4975	-39.3181	-81.2363	-167.33	-405.523	-2885.91	991.851	523.9	396.24	338.858	307.605	288.881	277.111	269.59	264.846	262.01	260.538	260.072	260.365	261.244	262.583	264.288	266.288	268.528	270.966	273.567	276.304	279.156	282.105	285.135	288.234	291.392	294.6	297.851	301.139	304.458	307.803
1.165	-16.3303	-39.0171	-80.6662	-166.057	-401.17	-2753.12	1002.72	525.935	397.042	339.267	307.842	289.028	277.205	269.65	264.883	262.031	260.548	260.072	260.359	261.233	262.568	264.269	266.267	268.505	270.94	273.54	276.277	279.127	282.075	285.104	288.202	291.36	294.568	297.818	301.106	304.424	307.77
1.17	-16.1641	-38.7179	-80.1001	-164.796	-396.889	-2631.5	1013.88	527.993	397.85	339.679	308.08	289.175	277.299	269.71	264.92	262.052	260.557	260.073	260.353	261.222	262.552	264.251	266.245	268.481	270.915	273.513	276.249	279.098	282.045	285.073	288.171	291.328	294.535	297.786	301.073	304.391	307.736
1.175	-15.9988	-38.4205	-79.5379	-163.547	-392.677	-2519.69	1025.34	530.076	398.664	340.094	308.32	289.323	277.393	269.77	264.957	262.073	260.566	260.074	260.347	261.211	262.537	264.232	266.224	268.458	270.89	273.487	276.221	279.069	282.015	285.043	288.14	291.296	294.503	297.753	301.04	304.358	307.703
1.18	-15.8346	-38.1249	-78.9795	-162.309	-388.533	-2416.55	1037.11	532.183	399.485	340.511	308.561	289.472	277.488	269.83	264.994	262.094	260.576	260.075	260.341	261.2	262.522	264.214	266.203	268.434	270.865	273.46	276.193	279.04	281.985	285.012	288.109	291.264	294.471	297.72	301.007	304.324	307.669
1.185	-15.6713	-37.831	-78.425	-161.083	-384.456	-2321.12	1049.2	534.315	400.311	340.931	308.803	289.621	277.583	269.891	265.032	262.116	260.586	260.075	260.335	261.188	262.507	264.195	266.182	268.411	270.84	273.433	276.165	279.011	281.955	284.981	288.077	291.233	294.438	297.688	300.974	304.291	307.636
1.19	-15.509	-37.5388	-77.8744	-159.868	-380.443	-2232.56	1061.63	536.472	401.145	341.353	309.047	289.772	277.679	269.952	265.07	262.137	260.595	260.076	260.33	261.177	262.492	264.177	266.161	268.388	270.815	273.407	276.137	278.982	281.925	284.951	288.046	291.201	294.406	297.655	300.941	304.258	307.602
1.195	-15.3477	-37.2484	-77.3275	-158.664	-376.494	-2150.15	1074.41	538.655	401.985	341.778	309.291	289.922	277.775	270.014	265.108	262.159	260.605	260.077	260.324	261.166	262.477	264.158	266.139	268.364	270.789	273.38	276.109	278.953	281.896	284.92	288.015	291.169	294.374	297.622	300.908	304.224	307.568
1.2	-15.1873	-36.9597	-76.7843	-157.471	-372.606	-2073.28	1087.56	540.865	402.831	342.205	309.537	290.074	277.871	270.075	265.146	262.181	260.615	260.079	260.318	261.156	262.461	264.14	266.118	268.341	270.764	273.353	276.081	278.925	281.866	284.89	287.984	291.137	294.342	297.589	300.874	304.191	307.535
1.205	-15.0279	-36.6727	-76.2449	-156.289	-368.779	-2001.41	1101.08	543.101	403.685	342.635	309.784	290.226	277.968	270.137	265.185	262.203	260.625	260.08	260.313	261.145	262.446	264.122	266.097	268.318	270.739	273.327	276.053	278.896	281.836	284.859	287.952	291.105	294.309	297.557	300.841	304.158	307.501
1.21	-14.8695	-36.3874	-75.7091	-155.118	-365.01	-1934.06	1115.01	545.364	404.545	343.067	310.033	290.379	278.065	270.199	265.223	262.225	260.635	260.081	260.307	261.134	262.431	264.103	266.076	268.295	270.714	273.3	276.025	278.867	281.806	284.828	287.921	291.074	294.277	297.524	300.808	304.125	307.468
1.215	-14.712	-36.1038	-75.177	-153.958	-361.3	-1870.82	1129.35	547.656	405.411	343.503	310.283	290.533	278.163	270.262	265.262	262.247	260.646	260.082	260.301	261.123	262.416	264.085	266.055	268.271	270.689	273.274	275.997	278.838	281.776	284.798	287.89	291.042	294.245	297.491	300.775	304.091	307.434
1.22	-14.5554	-35.8219	-74.6486	-152.808	-357.646	-1811.33	1144.12	549.975	406.285	343.94	310.534	290.687	278.261	270.324	265.301	262.27	260.656	260.084	260.296	261.112	262.401	264.067	266.034	268.248	270.664	273.247	275.97	278.809	281.746	284.767	287.859	291.01	294.213	297.459	300.742	304.058	307.401
1.225	-14.3998	-35.5416	-74.1236	-151.668	-354.046	-1755.26	1159.36	552.323	407.166	344.381	310.786	290.842	278.36	270.387	265.34	262.292	260.666	260.085	260.291	261.102	262.387	264.048	266.013	268.225	270.639	273.221	275.942	278.78	281.717	284.737	287.827	290.978	294.18	297.426	300.709	304.025	307.367
1.23	-14.2452	-35.263	-73.6023	-150.539	-350.501	-1702.33	1175.06	554.701	408.053	344.824	311.039	290.998	278.459	270.451	265.38	262.315	260.677	260.087	260.285	261.091	262.372	264.03	265.992	268.202	270.614	273.194	275.914	278.751	281.687	284.706	287.796	290.946	294.148	297.394	300.676	303.991	307.334
1.235	-14.0915	-34.986	-73.0845	-149.42	-347.009	-1652.28	1191.27	557.108	408.948	345.27	311.294	291.155	278.558	270.514	265.419	262.338	260.688	260.088	260.28	261.08	262.357	264.012	265.971	268.178	270.589	273.167	275.886	278.722	281.657	284.675	287.765	290.915	294.116	297.361	300.643	303.958	307.3
1.24	-13.9387	-34.7107	-72.5701	-148.31	-343.568	-1604.88	1208	559.545	409.851	345.719	311.551	291.312	278.658	270.578	265.459	262.361	260.699	260.09	260.275	261.07	262.342	263.994	265.95	268.155	270.564	273.141	275.858	278.693	281.627	284.645	287.734	290.883	294.084	297.328	300.61	303.925	307.267
1.245	-13.7868	-34.437	-72.0592	-147.211	-340.178	-1559.93	1225.27	562.014	410.76	346.17	311.808	291.47	278.759	270.642	265.499	262.384	260.709	260.092	260.27	261.059	262.327	263.976	265.93	268.132	270.539	273.114	275.83	278.664	281.597	284.614	287.702	290.851	294.051	297.296	300.577	303.892	307.233
1.25	-13.6358	-34.1649	-71.5518	-146.121	-336.837	-1517.23	1243.12	564.514	411.677	346.624	312.067	291.629	278.86	270.707	265.539	262.407	260.72	260.094	260.265	261.049	262.313	263.958	265.909	268.109	270.514	273.088	275.803	278.636	281.568	284.584	287.671	290.819	294.019	297.263	300.544	303.858	307.199
1.255	-13.4858	-33.8943	-71.0477	-145.041	-333.544	-1476.64	1261.58	567.046	412.601	347.081	312.327	291.788	278.961	270.771	265.579	262.43	260.732	260.096	260.26	261.038	262.298	263.939	265.888	268.086	270.489	273.061	275.775	278.607	281.538	284.553	287.64	290.788	293.987	297.23	300.511	303.825	307.166
1.26	-13.3367	-33.6254	-70.547	-143.97	-330.299	-1437.99	1280.68	569.611	413.533	347.541	312.589	291.948	279.063	270.836	265.62	262.454	260.743	260.098	260.255	261.028	262.283	263.921	265.867	268.063	270.464	273.035	275.747	278.578	281.508	284.523	287.609	290.756	293.955	297.198	300.479	303.792	307.132
1.265	-13.1885	-33.3581	-70.0497	-142.909	-327.1	-1401.15	1300.44	572.209	414.473	348.004	312.852	292.109	279.165	270.902	265.661	262.478	260.754	260.1	260.25	261.018	262.269	263.903	265.846	268.04	270.439	273.009	275.719	278.549	281.478	284.492	287.578	290.724	293.922	297.165	300.446	303.758	307.099
1.27	-13.0412	-33.0923	-69.5556	-141.857	-323.946	-1365.99	1320.91	574.841	415.42	348.469	313.116	292.271	279.267	270.967	265.702	262.501	260.765	260.102	260.245	261.008	262.254	263.885	265.826	268.017	270.414	272.982	275.692	278.52	281.449	284.462	287.547	290.692	293.89	297.132	300.413	303.725	307.065
1.275	-12.8948	-32.8281	-69.0649	-140.814	-320.837	-1332.41	1342.12	577.508	416.375	348.938	313.382	292.434	279.371	271.033	265.743	262.525	260.777	260.104	260.24	260.997	262.24	263.867	265.805	267.994	270.389	272.956	275.664	278.491	281.419	284.431	287.515	290.661	293.858	297.1	300.38	303.692	307.032
1.28	-12.7493	-32.5654	-68.5774	-139.78	-317.771	-1300.3	1364.12	580.21	417.338	349.409	313.649	292.597	279.474	271.1	265.784	262.549	260.789	260.107	260.236	260.987	262.225	263.85	265.784	267.971	270.365	272.929	275.636	278.463	281.389	284.401	287.484	290.629	293.826	297.067	300.347	303.659	306.998
1.285	-12.6047	-32.3043	-68.0931	-138.755	-314.748	-1269.56	1386.94	582.947	418.309	349.884	313.917	292.761	279.578	271.166	265.826	262.574	260.8	260.109	260.231	260.977	262.211	263.832	265.763	267.948	270.34	272.903	275.609	278.434	281.36	284.37	287.453	290.597	293.794	297.035	300.314	303.625	306.965
1.29	-12.461	-32.0447	-67.612	-137.739	-311.767	-1240.11	1410.64	585.722	419.288	350.361	314.187	292.926	279.683	271.233	265.868	262.598	260.812	260.112	260.226	260.967	262.196	263.814	265.743	267.925	270.315	272.876	275.581	278.405	281.33	284.34	287.422	290.565	293.761	297.002	300.281	303.592	306.931
1.295	-12.3181	-31.7866	-67.1341	-136.732	-308.826	-1211.87	1435.28	588.534	420.276	350.841	314.458	293.091	279.788	271.3	265.91	262.623	260.824	260.114	260.222	260.957	262.182	263.796	265.722	267.902	270.29	272.85	275.553	278.376	281.3	284.309	287.391	290.534	293.729	296.969	300.248	303.559	306.898
1.3	-12.1762	-31.5301	-66.6594	-135.733	-305.926	-1184.76	1460.89	591.384	421.271	351.325	314.731	293.258	279.893	271.368	265.952	262.647	260.836	260.117	260.218	260.947	262.168	263.778	265.702	267.879	270.265	272.824	275.526	278.347	281.27	284.279	287.36	290.502	293.697	296.937	300.215	303.526	306.864
1.305	-12.0351	-31.275	-66.1877	-134.743	-303.065	-1158.73	1487.55	594.274	422.276	351.811	315.005	293.425	279.999	271.435	265.995	262.672	260.848	260.12	260.213	260.937	262.153	263.76	265.681	267.856	270.241	272.797	275.498	278.319	281.241	284.248	287.329	290.47	293.665	296.904	300.182	303.492	306.831
1.31	-11.8949	-31.0214	-65.7192	-133.761	-300.243	-1133.7	1515.31	597.202	423.288	352.301	315.281	293.593	280.105	271.503	266.037	262.697	260.861	260.123	260.209	260.927	262.139	263.743	265.66	267.834	270.216	272.771	275.47	278.29	281.211	284.218	287.297	290.439	293.633	296.872	300.149	303.459	306.797
1.315	-11.7556	-30.7693	-65.2537	-132.787	-297.458	-1109.62	1544.26	600.172	424.31	352.794	315.558	293.762	280.212	271.572	266.08	262.722	260.873	260.125	260.205	260.917	262.125	263.725	265.64	267.811	270.191	272.745	275.443	278.261	281.181	284.187	287.266	290.407	293.6	296.839	300.116	303.426	306.764
1.32	-11.6171	-30.5187	-64.7913	-131.821	-294.71	-1086.44	1574.46	603.183	425.34	353.289	315.837	293.931	280.32	271.64	266.123	262.748	260.885	260.128	260.2	260.908	262.111	263.707	265.619	267.788	270.166	272.718	275.415	278.233	281.152	284.157	287.235	290.375	293.568	296.806	300.083	303.393	306.73
1.325	-11.4795	-30.2696	-64.3319	-130.864	-291.999	-1064.11	1605.99	606.236	426.378	353.788	316.117	294.101	280.428	271.709	266.166	262.773	260.898	260.132	260.196	260.898	262.097	263.69	265.599	267.765	270.142	272.692	275.387	278.204	281.122	284.127	287.204	290.344	293.536	296.774	300.05	303.359	306.697
1.33	-11.3428	-30.0219	-63.8755	-129.915	-289.323	-1042.59	1638.96	609.332	427.426	354.291	316.398	294.273	280.536	271.779	266.21	262.799	260.911	260.135	260.192	260.888	262.083	263.672	265.578	267.742	270.117	272.666	275.36	278.175	281.093	284.096	287.173	290.312	293.504	296.741	300.017	303.326	306.663
1.335	-11.2069	-29.7756	-63.422	-128.973	-286.682	-1021.82	1673.46	612.472	428.483	354.796	316.681	294.445	280.645	271.848	266.254	262.824	260.924	260.138	260.188	260.879	262.069	263.654	265.558	267.72	270.092	272.64	275.332	278.146	281.063	284.066	287.142	290.28	293.472	296.709	299.984	303.293	306.63
1.34	-11.0719	-29.5308	-62.9715	-128.04	-284.075	-1001.77	1709.59	615.657	429.549	355.305	316.966	294.617	280.754	271.918	266.297	262.85	260.937	260.141	260.184	260.869	262.055	263.637	265.538	267.697	270.068	272.613	275.305	278.118	281.033	284.035	287.111	290.249	293.44	296.676	299.951	303.26	306.596
1.345	-10.9377	-29.2874	-62.5239	-127.114	-281.502	-982.406	1747.48	618.888	430.624	355.817	317.252	294.791	280.864	271.988	266.342	262.876	260.95	260.145	260.18	260.859	262.041	263.619	265.517	267.674	270.043	272.587	275.277	278.089	281.004	284.005	287.08	290.217	293.408	296.644	299.918	303.226	306.563
1.35	-10.8044	-29.0454	-62.0792	-126.196	-278.962	-963.692	1787.26	622.166	431.709	356.332	317.539	294.965	280.974	272.059	266.386	262.903	260.963	260.148	260.176	260.85	262.027	263.602	265.497	267.651	270.018	272.561	275.25	278.06	280.974	283.975	287.049	290.185	293.375	296.611	299.885	303.193	306.529
1.355	-10.6719	-28.8049	-61.6373	-125.285	-276.455	-945.596	1829.07	625.491	432.803	356.851	317.828	295.141	281.085	272.13	266.43	262.929	260.976	260.152	260.173	260.841	262.013	263.584	265.477	267.629	269.994	272.535	275.222	278.032	280.944	283.944	287.018	290.154	293.343	296.578	299.853	303.16	306.496
1.36	-10.5403	-28.5657	-61.1984	-124.382	-273.979	-928.087	1873.07	628.866	433.907	357.373	318.119	295.317	281.196	272.201	266.475	262.955	260.989	260.156	260.169	260.831	261.999	263.567	265.456	267.606	269.969	272.509	275.195	278.003	280.915	283.914	286.986	290.122	293.311	296.546	299.82	303.127	306.462
1.365	-10.4094	-28.328	-60.7622	-123.486	-271.534	-911.138	1919.44	632.29	435.02	357.898	318.411	295.494	281.308	272.273	266.52	262.982	261.003	260.159	260.165	260.822	261.985	263.55	265.436	267.583	269.945	272.482	275.167	277.975	280.885	283.883	286.955	290.09	293.279	296.513	299.787	303.093	306.429
1.37	-10.2795	-28.0916	-60.3288	-122.597	-269.12	-894.723	1968.37	635.766	436.144	358.427	318.705	295.671	281.42	272.344	266.565	263.009	261.016	260.163	260.162	260.813	261.971	263.532	265.416	267.561	269.92	272.456	275.14	277.946	280.856	283.853	286.924	290.059	293.247	296.481	299.754	303.06	306.395
1.375	-10.1503	-27.8566	-59.8983	-121.716	-266.736	-878.815	2020.09	639.294	437.277	358.959	319	295.85	281.533	272.417	266.611	263.036	261.03	260.167	260.158	260.803	261.958	263.515	265.396	267.538	269.896	272.43	275.112	277.917	280.826	283.823	286.893	290.027	293.215	296.448	299.721	303.027	306.362
1.38	-10.022	-27.6229	-59.4704	-120.842	-264.381	-863.393	2074.84	642.875	438.421	359.495	319.297	296.029	281.646	272.489	266.656	263.063	261.044	260.171	260.155	260.794	261.944	263.498	265.375	267.516	269.871	272.404	275.085	277.889	280.797	283.792	286.862	289.996	293.183	296.416	299.688	302.994	306.328
1.385	-9.89445	-27.3907	-59.0453	-119.975	-262.056	-848.435	2132.88	646.511	439.575	360.034	319.596	296.21	281.76	272.562	266.702	263.09	261.058	260.175	260.152	260.785	261.93	263.48	265.355	267.493	269.847	272.378	275.057	277.86	280.767	283.762	286.831	289.964	293.151	296.383	299.655	302.961	306.295
1.39	-9.76776	-27.1597	-58.623	-119.115	-259.759	-833.92	2194.53	650.203	440.739	360.577	319.896	296.391	281.874	272.635	266.748	263.118	261.072	260.179	260.148	260.776	261.917	263.463	265.335	267.471	269.822	272.352	275.03	277.832	280.738	283.732	286.8	289.932	293.118	296.351	299.622	302.927	306.261
1.395	-9.64189	-26.9301	-58.2033	-118.261	-257.49	-819.828	2260.14	653.952	441.914	361.123	320.198	296.573	281.989	272.708	266.795	263.145	261.086	260.184	260.145	260.767	261.903	263.446	265.315	267.448	269.798	272.326	275.002	277.803	280.708	283.701	286.769	289.901	293.086	296.318	299.589	302.894	306.228
1.4	-9.51683	-26.7019	-57.7863	-117.415	-255.248	-806.142	2330.1	657.759	443.099	361.674	320.501	296.756	282.104	272.782	266.841	263.173	261.1	260.188	260.142	260.758	261.89	263.429	265.295	267.426	269.773	272.3	274.975	277.774	280.679	283.671	286.738	289.869	293.054	296.286	299.556	302.861	306.194
1.405	-9.39258	-26.475	-57.3719	-116.575	-253.034	-792.845	2404.85	661.626	444.295	362.227	320.806	296.939	282.22	272.856	266.888	263.201	261.115	260.192	260.139	260.749	261.876	263.412	265.275	267.403	269.749	272.274	274.948	277.746	280.649	283.641	286.707	289.838	293.022	296.253	299.524	302.828	306.161
1.41	-9.26914	-26.2494	-56.9601	-115.742	-250.846	-779.919	2484.91	665.554	445.503	362.785	321.113	297.124	282.336	272.931	266.935	263.229	261.129	260.197	260.136	260.74	261.863	263.395	265.255	267.381	269.724	272.248	274.92	277.717	280.62	283.61	286.676	289.806	292.99	296.221	299.491	302.795	306.128
1.415	-9.1465	-26.0251	-56.551	-114.916	-248.683	-767.35	2570.85	669.545	446.721	363.346	321.421	297.31	282.453	273.006	266.982	263.257	261.144	260.201	260.133	260.731	261.849	263.378	265.235	267.358	269.7	272.222	274.893	277.689	280.59	283.58	286.645	289.774	292.958	296.188	299.458	302.761	306.094
1.42	-9.02467	-25.8021	-56.1444	-114.096	-246.547	-755.123	2663.36	673.6	447.95	363.911	321.731	297.496	282.571	273.081	267.03	263.285	261.159	260.206	260.13	260.723	261.836	263.361	265.215	267.336	269.676	272.196	274.865	277.66	280.561	283.55	286.614	289.743	292.926	296.155	299.425	302.728	306.061
1.425	-8.90363	-25.5804	-55.7405	-113.283	-244.436	-743.225	2763.21	677.721	449.191	364.479	322.043	297.683	282.689	273.156	267.077	263.314	261.174	260.211	260.127	260.714	261.823	263.344	265.195	267.314	269.651	272.17	274.838	277.632	280.531	283.519	286.583	289.711	292.894	296.123	299.392	302.695	306.027
1.43	-8.78338	-25.36	-55.339	-112.476	-242.349	-731.643	2871.32	681.908	450.444	365.052	322.357	297.872	282.807	273.232	267.125	263.343	261.189	260.216	260.124	260.705	261.809	263.327	265.175	267.291	269.627	272.144	274.811	277.603	280.502	283.489	286.552	289.68	292.862	296.09	299.359	302.662	305.994
1.435	-8.66393	-25.1409	-54.9401	-111.675	-240.287	-720.364	2988.75	686.165	451.708	365.628	322.672	298.061	282.926	273.308	267.173	263.372	261.204	260.221	260.122	260.697	261.796	263.31	265.155	267.269	269.603	272.118	274.783	277.575	280.472	283.459	286.521	289.648	292.83	296.058	299.326	302.629	305.96
1.44	-8.54527	-24.9231	-54.5437	-110.88	-238.249	-709.376	3116.76	690.492	452.984	366.209	322.989	298.251	283.046	273.385	267.222	263.401	261.219	260.226	260.119	260.688	261.783	263.293	265.135	267.247	269.578	272.092	274.756	277.546	280.443	283.429	286.49	289.617	292.798	296.026	299.293	302.596	305.927
1.445	-8.4274	-24.7065	-54.1498	-110.092	-236.234	-698.669	3256.85	694.892	454.272	366.793	323.307	298.442	283.166	273.461	267.27	263.43	261.234	260.231	260.116	260.68	261.77	263.276	265.115	267.224	269.554	272.066	274.729	277.518	280.413	283.398	286.459	289.585	292.766	295.993	299.261	302.562	305.893
1.45	-8.31031	-24.4912	-53.7583	-109.31	-234.242	-688.231	3410.81	699.366	455.572	367.381	323.628	298.634	283.287	273.539	267.319	263.459	261.25	260.236	260.114	260.671	261.757	263.259	265.095	267.202	269.53	272.04	274.701	277.49	280.384	283.368	286.428	289.553	292.733	295.961	299.228	302.529	305.86
1.455	-8.194	-24.2771	-53.3693	-108.534	-232.273	-678.053	3580.81	703.915	456.885	367.973	323.95	298.827	283.408	273.616	267.368	263.489	261.265	260.241	260.111	260.663	261.743	263.242	265.076	267.18	269.506	272.014	274.674	277.461	280.355	283.338	286.398	289.522	292.701	295.928	299.195	302.496	305.827
1.46	-8.07847	-24.0643	-52.9827	-107.764	-230.327	-668.126	3769.49	708.543	458.21	368.569	324.274	299.02	283.529	273.694	267.417	263.518	261.281	260.247	260.109	260.654	261.73	263.226	265.056	267.158	269.481	271.988	274.647	277.433	280.325	283.308	286.367	289.49	292.669	295.896	299.162	302.463	305.793
1.465	-7.96372	-23.8527	-52.5985	-107	-228.402	-658.44	3980.11	713.25	459.548	369.17	324.6	299.215	283.652	273.772	267.467	263.548	261.297	260.252	260.107	260.646	261.717	263.209	265.036	267.136	269.457	271.962	274.62	277.404	280.296	283.277	286.336	289.459	292.637	295.863	299.129	302.43	305.76
1.47	-7.84974	-23.6424	-52.2168	-106.241	-226.499	-648.987	4216.74	718.04	460.898	369.774	324.927	299.411	283.775	273.851	267.517	263.578	261.313	260.258	260.105	260.638	261.705	263.192	265.016	267.113	269.433	271.936	274.592	277.376	280.266	283.247	286.305	289.427	292.605	295.831	299.096	302.397	305.726
1.475	-7.73653	-23.4332	-51.8374	-105.489	-224.618	-639.758	4484.49	722.914	462.262	370.383	325.257	299.607	283.898	273.93	267.567	263.608	261.329	260.264	260.102	260.63	261.692	263.175	264.997	267.091	269.409	271.911	274.565	277.347	280.237	283.217	286.274	289.396	292.573	295.798	299.063	302.363	305.693
1.48	-7.62409	-23.2253	-51.4603	-104.742	-222.757	-630.745	4789.94	727.873	463.639	370.996	325.588	299.805	284.022	274.009	267.617	263.639	261.345	260.269	260.1	260.622	261.679	263.159	264.977	267.069	269.385	271.885	274.538	277.319	280.208	283.187	286.243	289.364	292.541	295.766	299.031	302.33	305.659
1.485	-7.51242	-23.0186	-51.0856	-104.001	-220.917	-621.942	5141.66	732.922	465.029	371.613	325.921	300.003	284.146	274.089	267.667	263.669	261.361	260.275	260.098	260.613	261.666	263.142	264.957	267.047	269.361	271.859	274.511	277.291	280.178	283.157	286.212	289.333	292.509	295.733	298.998	302.297	305.626
1.49	-7.40151	-22.8132	-50.7132	-103.266	-219.097	-613.34	5551.02	738.061	466.433	372.234	326.256	300.203	284.271	274.169	267.718	263.7	261.378	260.281	260.096	260.605	261.653	263.126	264.938	267.025	269.337	271.833	274.484	277.262	280.149	283.126	286.181	289.301	292.477	295.701	298.965	302.264	305.593
1.495	-7.29137	-22.6089	-50.3432	-102.536	-217.297	-604.934	6033.46	743.294	467.851	372.86	326.593	300.403	284.397	274.249	267.769	263.731	261.394	260.287	260.094	260.597	261.64	263.109	264.918	267.003	269.312	271.807	274.456	277.234	280.12	283.096	286.15	289.27	292.445	295.668	298.932	302.231	305.559
1.5	-7.18198	-22.4057	-49.9753	-101.812	-215.517	-596.716	6610.44	748.623	469.283	373.49	326.932	300.605	284.523	274.33	267.82	263.762	261.411	260.293	260.093	260.589	261.628	263.093	264.899	266.981	269.288	271.782	274.429	277.206	280.09	283.066	286.119	289.238	292.413	295.636	298.899	302.198	305.526
1.505	-7.07335	-22.2038	-49.6098	-101.093	-213.756	-588.681	7312.78	754.051	470.728	374.124	327.272	300.807	284.65	274.411	267.872	263.793	261.427	260.299	260.091	260.582	261.615	263.076	264.879	266.959	269.264	271.756	274.402	277.177	280.061	283.036	286.088	289.207	292.381	295.603	298.867	302.164	305.492
1.51	-6.96547	-22.0031	-49.2465	-100.379	-212.014	-580.822	8186.32	759.579	472.189	374.763	327.615	301.011	284.777	274.492	267.923	263.824	261.444	260.306	260.089	260.574	261.602	263.06	264.86	266.937	269.24	271.73	274.375	277.149	280.032	283.006	286.058	289.175	292.349	295.571	298.834	302.131	305.459
1.515	-6.85835	-21.8035	-48.8855	-99.671	-210.291	-573.133	9302.32	765.212	473.664	375.406	327.959	301.215	284.905	274.574	267.975	263.856	261.461	260.312	260.088	260.566	261.59	263.043	264.84	266.915	269.216	271.705	274.348	277.121	280.002	282.976	286.027	289.144	292.317	295.539	298.801	302.098	305.425
1.52	-6.75198	-21.6051	-48.5267	-98.9681	-208.586	-565.61	10778	770.953	475.154	376.054	328.306	301.42	285.034	274.656	268.027	263.887	261.479	260.319	260.086	260.558	261.577	263.027	264.821	266.893	269.192	271.679	274.321	277.092	279.973	282.946	285.996	289.112	292.285	295.506	298.768	302.065	305.392
1.525	-6.64635	-21.4078	-48.1701	-98.2705	-206.899	-558.247	12820.6	776.803	476.658	376.707	328.654	301.627	285.163	274.739	268.08	263.919	261.496	260.325	260.084	260.551	261.565	263.011	264.801	266.871	269.168	271.653	274.294	277.064	279.944	282.915	285.965	289.081	292.253	295.474	298.735	302.032	305.359
1.53	-6.54147	-21.2117	-47.8156	-97.578	-205.231	-551.039	15834.5	782.766	478.178	377.364	329.004	301.834	285.293	274.821	268.132	263.951	261.513	260.332	260.083	260.543	261.552	262.994	264.782	266.849	269.144	271.627	274.267	277.036	279.914	282.885	285.934	289.05	292.221	295.441	298.703	301.999	305.325
1.535	-6.43734	-21.0168	-47.4634	-96.8907	-203.58	-543.981	20728.5	788.847	479.714	378.026	329.357	302.043	285.423	274.905	268.185	263.983	261.531	260.339	260.082	260.536	261.54	262.978	264.763	266.827	269.12	271.602	274.239	277.008	279.885	282.855	285.903	289.018	292.189	295.409	298.67	301.966	305.292
1.54	-6.33395	-20.8229	-47.1133	-96.2085	-201.946	-537.068	30059.7	795.047	481.265	378.692	329.711	302.252	285.554	274.988	268.238	264.016	261.548	260.345	260.081	260.528	261.528	262.962	264.743	266.805	269.096	271.576	274.212	276.979	279.856	282.825	285.873	288.987	292.157	295.377	298.637	301.933	305.258
1.545	-6.2313	-20.6302	-46.7653	-95.5313	-200.329	-530.297	54865	801.371	482.833	379.364	330.067	302.463	285.685	275.072	268.292	264.048	261.566	260.352	260.079	260.521	261.515	262.946	264.724	266.784	269.073	271.551	274.185	276.951	279.827	282.795	285.842	288.955	292.125	295.344	298.604	301.899	305.225
1.55	-6.12938	-20.4387	-46.4194	-94.859	-198.729	-523.663	320465	807.822	484.416	380.04	330.426	302.674	285.817	275.157	268.345	264.081	261.584	260.359	260.078	260.513	261.503	262.93	264.705	266.762	269.049	271.525	274.158	276.923	279.797	282.765	285.811	288.924	292.093	295.312	298.571	301.866	305.192
1.555	-6.02821	-20.2482	-46.0757	-94.1917	-197.146	-517.161	-82977.5	814.405	486.016	380.721	330.786	302.887	285.95	275.242	268.399	264.114	261.602	260.367	260.077	260.506	261.491	262.913	264.686	266.74	269.025	271.499	274.131	276.895	279.768	282.735	285.78	288.892	292.062	295.279	298.539	301.833	305.158
1.56	-5.92776	-20.0589	-45.734	-93.5293	-195.579	-510.789	-36644.1	821.122	487.632	381.407	331.149	303.101	286.083	275.327	268.453	264.147	261.62	260.374	260.076	260.499	261.479	262.897	264.666	266.718	269.001	271.474	274.104	276.866	279.739	282.705	285.749	288.861	292.03	295.247	298.506	301.8	305.125
1.565	-5.82806	-19.8707	-45.3945	-92.8717	-194.028	-504.541	-23477.4	827.979	489.266	382.098	331.513	303.315	286.217	275.412	268.508	264.18	261.638	260.381	260.075	260.491	261.466	262.881	264.647	266.696	268.977	271.448	274.077	276.838	279.71	282.675	285.719	288.829	291.998	295.215	298.473	301.767	305.092
1.57	-5.72908	-19.6836	-45.057	-92.2189	-192.493	-498.416	-17251.6	834.98	490.917	382.794	331.88	303.531	286.352	275.498	268.562	264.214	261.657	260.389	260.074	260.484	261.454	262.865	264.628	266.675	268.953	271.423	274.05	276.81	279.681	282.645	285.688	288.798	291.966	295.182	298.44	301.734	305.058
1.575	-5.63083	-19.4976	-44.7215	-91.5708	-190.974	-492.408	-13623.1	842.129	492.585	383.495	332.249	303.748	286.487	275.584	268.617	264.247	261.675	260.396	260.074	260.477	261.442	262.849	264.609	266.653	268.93	271.397	274.023	276.782	279.651	282.614	285.657	288.767	291.934	295.15	298.407	301.701	305.025
1.58	-5.53331	-19.3126	-44.3881	-90.9275	-189.47	-486.515	-11247.2	849.431	494.271	384.201	332.62	303.966	286.623	275.671	268.672	264.281	261.694	260.404	260.073	260.47	261.43	262.833	264.59	266.631	268.906	271.372	273.996	276.754	279.622	282.584	285.626	288.735	291.902	295.117	298.375	301.668	304.991
1.585	-5.43651	-19.1288	-44.0566	-90.2887	-187.981	-480.733	-9570.74	856.891	495.975	384.912	332.993	304.185	286.759	275.758	268.728	264.315	261.713	260.411	260.072	260.463	261.418	262.817	264.571	266.61	268.882	271.346	273.969	276.725	279.593	282.554	285.595	288.704	291.87	295.085	298.342	301.635	304.958
1.59	-5.34044	-18.946	-43.7272	-89.6546	-186.508	-475.06	-8324.46	864.513	497.697	385.629	333.368	304.405	286.896	275.846	268.783	264.349	261.732	260.419	260.072	260.456	261.406	262.802	264.552	266.588	268.858	271.321	273.942	276.697	279.564	282.524	285.565	288.673	291.838	295.053	298.309	301.602	304.925
1.595	-5.2451	-18.7643	-43.3998	-89.025	-185.048	-469.492	-7361.64	872.305	499.437	386.35	333.745	304.626	287.034	275.933	268.839	264.383	261.751	260.427	260.071	260.449	261.395	262.786	264.533	266.567	268.835	271.295	273.916	276.669	279.535	282.494	285.534	288.641	291.806	295.02	298.276	301.569	304.891
1.6	-5.15047	-18.5837	-43.0744	-88.4	-183.604	-464.027	-6595.45	880.27	501.197	387.078	334.125	304.848	287.172	276.022	268.895	264.418	261.77	260.435	260.071	260.443	261.383	262.77	264.514	266.545	268.811	271.27	273.889	276.641	279.505	282.464	285.503	288.61	291.774	294.988	298.244	301.535	304.858
1.605	-5.05657	-18.4041	-42.7509	-87.7794	-182.174	-458.662	-5971.23	888.415	502.976	387.81	334.507	305.072	287.311	276.11	268.952	264.452	261.789	260.443	260.071	260.436	261.371	262.754	264.495	266.523	268.787	271.244	273.862	276.613	279.476	282.434	285.472	288.578	291.742	294.956	298.211	301.502	304.825
1.61	-4.96338	-18.2256	-42.4293	-87.1633	-180.757	-453.393	-5452.88	896.746	504.774	388.548	334.891	305.296	287.45	276.199	269.009	264.487	261.809	260.451	260.07	260.429	261.359	262.738	264.476	266.502	268.764	271.219	273.835	276.585	279.447	282.404	285.442	288.547	291.71	294.923	298.178	301.469	304.791
1.615	-4.87091	-18.0482	-42.1097	-86.5515	-179.355	-448.219	-5015.57	905.269	506.592	389.291	335.277	305.522	287.59	276.289	269.066	264.522	261.828	260.459	260.07	260.422	261.347	262.723	264.457	266.48	268.74	271.194	273.808	276.557	279.418	282.374	285.411	288.516	291.679	294.891	298.145	301.436	304.758
1.62	-4.77916	-17.8718	-41.7921	-85.9441	-177.967	-443.138	-4641.67	913.991	508.43	390.04	335.666	305.749	287.731	276.378	269.123	264.557	261.848	260.468	260.07	260.416	261.336	262.707	264.438	266.459	268.716	271.168	273.781	276.529	279.389	282.344	285.38	288.484	291.647	294.859	298.113	301.403	304.724
1.625	-4.68812	-17.6964	-41.4763	-85.341	-176.592	-438.145	-4318.33	922.92	510.289	390.795	336.056	305.977	287.872	276.469	269.18	264.593	261.868	260.476	260.07	260.409	261.324	262.691	264.419	266.437	268.693	271.143	273.754	276.501	279.36	282.314	285.349	288.453	291.615	294.826	298.08	301.37	304.691
1.63	-4.5978	-17.5221	-41.1624	-84.7421	-175.23	-433.24	-4035.94	932.061	512.168	391.555	336.45	306.206	288.015	276.559	269.238	264.628	261.888	260.485	260.07	260.403	261.313	262.676	264.4	266.416	268.669	271.117	273.728	276.473	279.331	282.284	285.319	288.422	291.583	294.794	298.047	301.337	304.658
1.635	-4.50819	-17.3488	-40.8504	-84.1475	-173.882	-428.42	-3787.18	941.424	514.069	392.321	336.845	306.436	288.157	276.65	269.296	264.664	261.908	260.494	260.07	260.396	261.301	262.66	264.381	266.395	268.646	271.092	273.701	276.445	279.302	282.254	285.288	288.39	291.551	294.762	298.015	301.304	304.624
1.64	-4.4193	-17.1765	-40.5403	-83.557	-172.546	-423.683	-3566.4	951.016	515.991	393.093	337.243	306.667	288.301	276.742	269.354	264.7	261.928	260.502	260.07	260.39	261.29	262.645	264.363	266.373	268.622	271.067	273.674	276.417	279.273	282.225	285.257	288.359	291.519	294.729	297.982	301.271	304.591
1.645	-4.33111	-17.0052	-40.232	-82.9707	-171.223	-419.027	-3369.11	960.846	517.934	393.871	337.643	306.9	288.445	276.834	269.413	264.736	261.948	260.511	260.071	260.384	261.278	262.629	264.344	266.352	268.598	271.041	273.647	276.388	279.244	282.195	285.227	288.328	291.487	294.697	297.949	301.238	304.558
1.65	-4.24363	-16.835	-39.9255	-82.3885	-169.913	-414.45	-3191.76	970.922	519.9	394.655	338.045	307.134	288.589	276.926	269.472	264.773	261.969	260.52	260.071	260.377	261.267	262.614	264.325	266.33	268.575	271.016	273.62	276.36	279.215	282.165	285.196	288.296	291.455	294.665	297.916	301.205	304.524
1.655	-4.15687	-16.6658	-39.6209	-81.8104	-168.616	-409.949	-3031.48	981.253	521.889	395.444	338.45	307.369	288.735	277.018	269.531	264.809	261.989	260.529	260.071	260.371	261.256	262.598	264.307	266.309	268.551	270.991	273.594	276.332	279.185	282.135	285.165	288.265	291.424	294.632	297.884	301.172	304.491
1.66	-4.07081	-16.4975	-39.3181	-81.2363	-167.33	-405.523	-2885.91	991.851	523.9	396.24	338.858	307.605	288.881	277.111	269.59	264.846	262.01	260.538	260.072	260.365	261.244	262.583	264.288	266.288	268.528	270.966	273.567	276.304	279.156	282.105	285.135	288.234	291.392	294.6	297.851	301.139	304.458
1.665	-3.98546	-16.3303	-39.0171	-80.6662	-166.057	-401.17	-2753.12	1002.72	525.935	397.042	339.267	307.842	289.028	277.205	269.65	264.883	262.031	260.548	260.072	260.359	261.233	262.568	264.269	266.267	268.505	270.94	273.54	276.277	279.127	282.075	285.104	288.202	291.36	294.568	297.818	301.106	304.424
1.67	-3.90082	-16.1641	-38.7179	-80.1001	-164.796	-396.889	-2631.5	1013.88	527.993	397.85	339.679	308.08	289.175	277.299	269.71	264.92	262.052	260.557	260.073	260.353	261.222	262.552	264.251	266.245	268.481	270.915	273.513	276.249	279.098	282.045	285.073	288.171	291.328	294.535	297.786	301.073	304.391
1.675	-3.81688	-15.9988	-38.4205	-79.5379	-163.547	-392.677	-2519.69	1025.34	530.076	398.664	340.094	308.32	289.323	277.393	269.77	264.957	262.073	260.566	260.074	260.347	261.211	262.537	264.232	266.224	268.458	270.89	273.487	276.221	279.069	282.015	285.043	288.14	291.296	294.503	297.753	301.04	304.358
1.68	-3.73365	-15.8346	-38.1249	-78.9795	-162.309	-388.533	-2416.55	1037.11	532.183	399.485	340.511	308.561	289.472	277.488	269.83	264.994	262.094	260.576	260.075	260.341	261.2	262.522	264.214	266.203	268.434	270.865	273.46	276.193	279.04	281.985	285.012	288.109	291.264	294.471	297.72	301.007	304.324
1.685	-3.65113	-15.6713	-37.831	-78.425	-161.083	-384.456	-2321.12	1049.2	534.315	400.311	340.931	308.803	289.621	277.583	269.891	265.032	262.116	260.586	260.075	260.335	261.188	262.507	264.195	266.182	268.411	270.84	273.433	276.165	279.011	281.955	284.981	288.077	291.233	294.438	297.688	300.974	304.291
1.69	-3.56931	-15.509	-37.5388	-77.8744	-159.868	-380.443	-2232.56	1061.63	536.472	401.145	341.353	309.047	289.772	277.679	269.952	265.07	262.137	260.595	260.076	260.33	261.177	262.492	264.177	266.161	268.388	270.815	273.407	276.137	278.982	281.925	284.951	288.046	291.201	294.406	297.655	300.941	304.258
1.695	-3.4882	-15.3477	-37.2484	-77.3275	-158.664	-376.494	-2150.15	1074.41	538.655	401.985	341.778	309.291	289.922	277.775	270.014	265.108	262.159	260.605	260.077	260.324	261.166	262.477	264.158	266.139	268.364	270.789	273.38	276.109	278.953	281.896	284.92	288.015	291.169	294.374	297.622	300.908	304.224
1.7	-3.40779	-15.1873	-36.9597	-76.7843	-157.471	-372.606	-2073.28	1087.56	540.865	402.831	342.205	309.537	290.074	277.871	270.075	265.146	262.181	260.615	260.079	260.318	261.156	262.461	264.14	266.118	268.341	270.764	273.353	276.081	278.925	281.866	284.89	287.984	291.137	294.342	297.589	300.874	304.191
1.705	-3.32809	-15.0279	-36.6727	-76.2449	-156.289	-368.779	-2001.41	1101.08	543.101	403.685	342.635	309.784	290.226	277.968	270.137	265.185	262.203	260.625	260.08	260.313	261.145	262.446	264.122	266.097	268.318	270.739	273.327	276.053	278.896	281.836	284.859	287.952	291.105	294.309	297.557	300.841	304.158
1.71	-3.2491	-14.8695	-36.3874	-75.7091	-155.118	-365.01	-1934.06	1115.01	545.364	404.545	343.067	310.033	290.379	278.065	270.199	265.223	262.225	260.635	260.081	260.307	261.134	262.431	264.103	266.076	268.295	270.714	273.3	276.025	278.867	281.806	284.828	287.921	291.074	294.277	297.524	300.808	304.125
1.715	-3.1708	-14.712	-36.1038	-75.177	-153.958	-361.3	-1870.82	1129.35	547.656	405.411	343.503	310.283	290.533	278.163	270.262	265.262	262.247	260.646	260.082	260.301	261.123	262.416	264.085	266.055	268.271	270.689	273.274	275.997	278.838	281.776	284.798	287.89	291.042	294.245	297.491	300.775	304.091
1.72	-3.09322	-14.5554	-35.8219	-74.6486	-152.808	-357.646	-1811.33	1144.12	549.975	406.285	343.94	310.534	290.687	278.261	270.324	265.301	262.27	260.656	260.084	260.296	261.112	262.401	264.067	266.034	268.248	270.664	273.247	275.97	278.809	281.746	284.767	287.859	291.01	294.213	297.459	300.742	304.058
1.725	-3.01634	-14.3998	-35.5416	-74.1236	-151.668	-354.046	-1755.26	1159.36	552.323	407.166	344.381	310.786	290.842	278.36	270.387	265.34	262.292	260.666	260.085	260.291	261.102	262.387	264.048	266.013	268.225	270.639	273.221	275.942	278.78	281.717	284.737	287.827	290.978	294.18	297.426	300.709	304.025
1.73	-2.94016	-14.2452	-35.263	-73.6023	-150.539	-350.501	-1702.33	1175.06	554.701	408.053	344.824	311.039	290.998	278.459	270.451	265.38	262.315	260.677	260.087	260.285	261.091	262.372	264.03	265.992	268.202	270.614	273.194	275.914	278.751	281.687	284.706	287.796	290.946	294.148	297.394	300.676	303.991
1.735	-2.8647	-14.0915	-34.986	-73.0845	-149.42	-347.009	-1652.28	1191.27	557.108	408.948	345.27	311.294	291.155	278.558	270.514	265.419	262.338	260.688	260.088	260.28	261.08	262.357	264.012	265.971	268.178	270.589	273.167	275.886	278.722	281.657	284.675	287.765	290.915	294.116	297.361	300.643	303.958
1.74	-2.78994	-13.9387	-34.7107	-72.5701	-148.31	-343.568	-1604.88	1208	559.545	409.851	345.719	311.551	291.312	278.658	270.578	265.459	262.361	260.699	260.09	260.275	261.07	262.342	263.994	265.95	268.155	270.564	273.141	275.858	278.693	281.627	284.645	287.734	290.883	294.084	297.328	300.61	303.925
1.745	-2.71588	-13.7868	-34.437	-72.0592	-147.211	-340.178	-1559.93	1225.27	562.014	410.76	346.17	311.808	291.47	278.759	270.642	265.499	262.384	260.709	260.092	260.27	261.059	262.327	263.976	265.93	268.132	270.539	273.114	275.83	278.664	281.597	284.614	287.702	290.851	294.051	297.296	300.577	303.892
1.75	-2.64254	-13.6358	-34.1649	-71.5518	-146.121	-336.837	-1517.23	1243.12	564.514	411.677	346.624	312.067	291.629	278.86	270.707	265.539	262.407	260.72	260.094	260.265	261.049	262.313	263.958	265.909	268.109	270.514	273.088	275.803	278.636	281.568	284.584	287.671	290.819	294.019	297.263	300.544	303.858
1.755	-2.5699	-13.4858	-33.8943	-71.0477	-145.041	-333.544	-1476.64	1261.58	567.046	412.601	347.081	312.327	291.788	278.961	270.771	265.579	262.43	260.732	260.096	260.26	261.038	262.298	263.939	265.888	268.086	270.489	273.061	275.775	278.607	281.538	284.553	287.64	290.788	293.987	297.23	300.511	303.825
1.76	-2.49798	-13.3367	-33.6254	-70.547	-143.97	-330.299	-1437.99	1280.68	569.611	413.533	347.541	312.589	291.948	279.063	270.836	265.62	262.454	260.743	260.098	260.255	261.028	262.283	263.921	265.867	268.063	270.464	273.035	275.747	278.578	281.508	284.523	287.609	290.756	293.955	297.198	300.479	303.792
1.765	-2.42677	-13.1885	-33.3581	-70.0497	-142.909	-327.1	-1401.15	1300.44	572.209	414.473	348.004	312.852	292.109	279.165	270.902	265.661	262.478	260.754	260.1	260.25	261.018	262.269	263.903	265.846	268.04	270.439	273.009	275.719	278.549	281.478	284.492	287.578	290.724	293.922	297.165	300.446	303.758
1.77	-2.35627	-13.0412	-33.0923	-69.5556	-141.857	-323.946	-1365.99	1320.91	574.841	415.42	348.469	313.116	292.271	279.267	270.967	265.702	262.501	260.765	260.102	260.245	261.008	262.254	263.885	265.826	268.017	270.414	272.982	275.692	278.52	281.449	284.462	287.547	290.692	293.89	297.132	300.413	303.725
1.775	-2.28649	-12.8948	-32.8281	-69.0649	-140.814	-320.837	-1332.41	1342.12	577.508	416.375	348.938	313.382	292.434	279.371	271.033	265.743	262.525	260.777	260.104	260.24	260.997	262.24	263.867	265.805	267.994	270.389	272.956	275.664	278.491	281.419	284.431	287.515	290.661	293.858	297.1	300.38	303.692
1.78	-2.21742	-12.7493	-32.5654	-68.5774	-139.78	-317.771	-1300.3	1364.12	580.21	417.338	349.409	313.649	292.597	279.474	271.1	265.784	262.549	260.789	260.107	260.236	260.987	262.225	263.85	265.784	267.971	270.365	272.929	275.636	278.463	281.389	284.401	287.484	290.629	293.826	297.067	300.347	303.659
1.785	-2.14908	-12.6047	-32.3043	-68.0931	-138.755	-314.748	-1269.56	1386.94	582.947	418.309	349.884	313.917	292.761	279.578	271.166	265.826	262.574	260.8	260.109	260.231	260.977	262.211	263.832	265.763	267.948	270.34	272.903	275.609	278.434	281.36	284.37	287.453	290.597	293.794	297.035	300.314	303.625
1.79	-2.08145	-12.461	-32.0447	-67.612	-137.739	-311.767	-1240.11	1410.64	585.722	419.288	350.361	314.187	292.926	279.683	271.233	265.868	262.598	260.812	260.112	260.226	260.967	262.196	263.814	265.743	267.925	270.315	272.876	275.581	278.405	281.33	284.34	287.422	290.565	293.761	297.002	300.281	303.592
1.795	-2.01455	-12.3181	-31.7866	-67.1341	-136.732	-308.826	-1211.87	1435.28	588.534	420.276	350.841	314.458	293.091	279.788	271.3	265.91	262.623	260.824	260.114	260.222	260.957	262.182	263.796	265.722	267.902	270.29	272.85	275.553	278.376	281.3	284.309	287.391	290.534	293.729	296.969	300.248	303.559
1.8	-1.94837	-12.1762	-31.5301	-66.6594	-135.733	-305.926	-1184.76	1460.89	591.384	421.271	351.325	314.731	293.258	279.893	271.368	265.952	262.647	260.836	260.117	260.218	260.947	262.168	263.778	265.702	267.879	270.265	272.824	275.526	278.347	281.27	284.279	287.36	290.502	293.697	296.937	300.215	303.526
1.805	-1.88292	-12.0351	-31.275	-66.1877	-134.743	-303.065	-1158.73	1487.55	594.274	422.276	351.811	315.005	293.425	279.999	271.435	265.995	262.672	260.848	260.12	260.213	260.937	262.153	263.76	265.681	267.856	270.241	272.797	275.498	278.319	281.241	284.248	287.329	290.47	293.665	296.904	300.182	303.492
1.81	-1.8182	-11.8949	-31.0214	-65.7192	-133.761	-300.243	-1133.7	1515.31	597.202	423.288	352.301	315.281	293.593	280.105	271.503	266.037	262.697	260.861	260.123	260.209	260.927	262.139	263.743	265.66	267.834	270.216	272.771	275.47	278.29	281.211	284.218	287.297	290.439	293.633	296.872	300.149	303.459
1.815	-1.75421	-11.7556	-30.7693	-65.2537	-132.787	-297.458	-1109.62	1544.26	600.172	424.31	352.794	315.558	293.762	280.212	271.572	266.08	262.722	260.873	260.125	260.205	260.917	262.125	263.725	265.64	267.811	270.191	272.745	275.443	278.261	281.181	284.187	287.266	290.407	293.6	296.839	300.116	303.426
1.82	-1.69096	-11.6171	-30.5187	-64.7913	-131.821	-294.71	-1086.44	1574.46	603.183	425.34	353.289	315.837	293.931	280.32	271.64	266.123	262.748	260.885	260.128	260.2	260.908	262.111	263.707	265.619	267.788	270.166	272.718	275.415	278.233	281.152	284.157	287.235	290.375	293.568	296.806	300.083	303.393
1.825	-1.62846	-11.4795	-30.2696	-64.3319	-130.864	-291.999	-1064.11	1605.99	606.236	426.378	353.788	316.117	294.101	280.428	271.709	266.166	262.773	260.898	260.132	260.196	260.898	262.097	263.69	265.599	267.765	270.142	272.692	275.387	278.204	281.122	284.127	287.204	290.344	293.536	296.774	300.05	303.359
1.83	-1.56669	-11.3428	-30.0219	-63.8755	-129.915	-289.323	-1042.59	1638.96	609.332	427.426	354.291	316.398	294.273	280.536	271.779	266.21	262.799	260.911	260.135	260.192	260.888	262.083	263.672	265.578	267.742	270.117	272.666	275.36	278.175	281.093	284.096	287.173	290.312	293.504	296.741	300.017	303.326
1.835	-1.50568	-11.2069	-29.7756	-63.422	-128.973	-286.682	-1021.82	1673.46	612.472	428.483	354.796	316.681	294.445	280.645	271.848	266.254	262.824	260.924	260.138	260.188	260.879	262.069	263.654	265.558	267.72	270.092	272.64	275.332	278.146	281.063	284.066	287.142	290.28	293.472	296.709	299.984	303.293
1.84	-1.44542	-11.0719	-29.5308	-62.9715	-128.04	-284.075	-1001.77	1709.59	615.657	429.549	355.305	316.966	294.617	280.754	271.918	266.297	262.85	260.937	260.141	260.184	260.869	262.055	263.637	265.538	267.697	270.068	272.613	275.305	278.118	281.033	284.035	287.111	290.249	293.44	296.676	299.951	303.26
1.845	-1.38592	-10.9377	-29.2874	-62.5239	-127.114	-281.502	-982.406	1747.48	618.888	430.624	355.817	317.252	294.791	280.864	271.988	266.342	262.876	260.95	260.145	260.18	260.859	262.041	263.619	265.517	267.674	270.043	272.587	275.277	278.089	281.004	284.005	287.08	290.217	293.408	296.644	299.918	303.226
1.85	-1.32719	-10.8044	-29.0454	-62.0792	-126.196	-278.962	-963.692	1787.26	622.166	431.709	356.332	317.539	294.965	280.974	272.059	266.386	262.903	260.963	260.148	260.176	260.85	262.027	263.602	265.497	267.651	270.018	272.561	275.25	278.06	280.974	283.975	287.049	290.185	293.375	296.611	299.885	303.193
1.855	-1.26923	-10.6719	-28.8049	-61.6373	-125.285	-276.455	-945.596	1829.07	625.491	432.803	356.851	317.828	295.141	281.085	272.13	266.43	262.929	260.976	260.152	260.173	260.841	262.013	263.584	265.477	267.629	269.994	272.535	275.222	278.032	280.944	283.944	287.018	290.154	293.343	296.578	299.853	303.16
1.86	-1.21204	-10.5403	-28.5657	-61.1984	-124.382	-273.979	-928.087	1873.07	628.866	433.907	357.373	318.119	295.317	281.196	272.201	266.475	262.955	260.989	260.156	260.169	260.831	261.999	263.567	265.456	267.606	269.969	272.509	275.195	278.003	280.915	283.914	286.986	290.122	293.311	296.546	299.82	303.127
1.865	-1.15563	-10.4094	-28.328	-60.7622	-123.486	-271.534	-911.138	1919.44	632.29	435.02	357.898	318.411	295.494	281.308	272.273	266.52	262.982	261.003	260.159	260.165	260.822	261.985	263.55	265.436	267.583	269.945	272.482	275.167	277.975	280.885	283.883	286.955	290.09	293.279	296.513	299.787	303.093
1.87	-1.10002	-10.2795	-28.0916	-60.3288	-122.597	-269.12	-894.723	1968.37	635.766	436.144	358.427	318.705	295.671	281.42	272.344	266.565	263.009	261.016	260.163	260.162	260.813	261.971	263.532	265.416	267.561	269.92	272.456	275.14	277.946	280.856	283.853	286.924	290.059	293.247	296.481	299.754	303.06
1.875	-1.04521	-10.1503	-27.8566	-59.8983	-121.716	-266.736	-878.815	2020.09	639.294	437.277	358.959	319	295.85	281.533	272.417	266.611	263.036	261.03	260.167	260.158	260.803	261.958	263.515	265.396	267.538	269.896	272.43	275.112	277.917	280.826	283.823	286.893	290.027	293.215	296.448	299.721	303.027
1.88	-0.9912	-10.022	-27.6229	-59.4704	-120.842	-264.381	-863.393	2074.84	642.875	438.421	359.495	319.297	296.029	281.646	272.489	266.656	263.063	261.044	260.171	260.155	260.794	261.944	263.498	265.375	267.516	269.871	272.404	275.085	277.889	280.797	283.792	286.862	289.996	293.183	296.416	299.688	302.994
1.885	-0.93802	-9.89445	-27.3907	-59.0453	-119.975	-262.056	-848.435	2132.88	646.511	439.575	360.034	319.596	296.21	281.76	272.562	266.702	263.09	261.058	260.175	260.152	260.785	261.93	263.48	265.355	267.493	269.847	272.378	275.057	277.86	280.767	283.762	286.831	289.964	293.151	296.383	299.655	302.961
1.89	-0.88566	-9.76776	-27.1597	-58.623	-119.115	-259.759	-833.92	2194.53	650.203	440.739	360.577	319.896	296.391	281.874	272.635	266.748	263.118	261.072	260.179	260.148	260.776	261.917	263.463	265.335	267.471	269.822	272.352	275.03	277.832	280.738	283.732	286.8	289.932	293.118	296.351	299.622	302.927
1.895	-0.83414	-9.64189	-26.9301	-58.2033	-118.261	-257.49	-819.828	2260.14	653.952	441.914	361.123	320.198	296.573	281.989	272.708	266.795	263.145	261.086	260.184	260.145	260.767	261.903	263.446	265.315	267.448	269.798	272.326	275.002	277.803	280.708	283.701	286.769	289.901	293.086	296.318	299.589	302.894
1.9	-0.78347	-9.51683	-26.7019	-57.7863	-117.415	-255.248	-806.142	2330.1	657.759	443.099	361.674	320.501	296.756	282.104	272.782	266.841	263.173	261.1	260.188	260.142	260.758	261.89	263.429	265.295	267.426	269.773	272.3	274.975	277.774	280.679	283.671	286.738	289.869	293.054	296.286	299.556	302.861
1.905	-0.73367	-9.39258	-26.475	-57.3719	-116.575	-253.034	-792.845	2404.85	661.626	444.295	362.227	320.806	296.939	282.22	272.856	266.888	263.201	261.115	260.192	260.139	260.749	261.876	263.412	265.275	267.403	269.749	272.274	274.948	277.746	280.649	283.641	286.707	289.838	293.022	296.253	299.524	302.828
1.91	-0.68475	-9.26914	-26.2494	-56.9601	-115.742	-250.846	-779.919	2484.91	665.554	445.503	362.785	321.113	297.124	282.336	272.931	266.935	263.229	261.129	260.197	260.136	260.74	261.863	263.395	265.255	267.381	269.724	272.248	274.92	277.717	280.62	283.61	286.676	289.806	292.99	296.221	299.491	302.795
1.915	-0.63672	-9.1465	-26.0251	-56.551	-114.916	-248.683	-767.35	2570.85	669.545	446.721	363.346	321.421	297.31	282.453	273.006	266.982	263.257	261.144	260.201	260.133	260.731	261.849	263.378	265.235	267.358	269.7	272.222	274.893	277.689	280.59	283.58	286.645	289.774	292.958	296.188	299.458	302.761
1.92	-0.58962	-9.02467	-25.8021	-56.1444	-114.096	-246.547	-755.123	2663.36	673.6	447.95	363.911	321.731	297.496	282.571	273.081	267.03	263.285	261.159	260.206	260.13	260.723	261.836	263.361	265.215	267.336	269.676	272.196	274.865	277.66	280.561	283.55	286.614	289.743	292.926	296.155	299.425	302.728
1.925	-0.54345	-8.90363	-25.5804	-55.7405	-113.283	-244.436	-743.225	2763.21	677.721	449.191	364.479	322.043	297.683	282.689	273.156	267.077	263.314	261.174	260.211	260.127	260.714	261.823	263.344	265.195	267.314	269.651	272.17	274.838	277.632	280.531	283.519	286.583	289.711	292.894	296.123	299.392	302.695
1.93	-0.49824	-8.78338	-25.36	-55.339	-112.476	-242.349	-731.643	2871.32	681.908	450.444	365.052	322.357	297.872	282.807	273.232	267.125	263.343	261.189	260.216	260.124	260.705	261.809	263.327	265.175	267.291	269.627	272.144	274.811	277.603	280.502	283.489	286.552	289.68	292.862	296.09	299.359	302.662
1.935	-0.45402	-8.66393	-25.1409	-54.9401	-111.675	-240.287	-720.364	2988.75	686.165	451.708	365.628	322.672	298.061	282.926	273.308	267.173	263.372	261.204	260.221	260.122	260.697	261.796	263.31	265.155	267.269	269.603	272.118	274.783	277.575	280.472	283.459	286.521	289.648	292.83	296.058	299.326	302.629
1.94	-0.41081	-8.54527	-24.9231	-54.5437	-110.88	-238.249	-709.376	3116.76	690.492	452.984	366.209	322.989	298.251	283.046	273.385	267.222	263.401	261.219	260.226	260.119	260.688	261.783	263.293	265.135	267.247	269.578	272.092	274.756	277.546	280.443	283.429	286.49	289.617	292.798	296.026	299.293	302.596
1.945	-0.36866	-8.4274	-24.7065	-54.1498	-110.092	-236.234	-698.669	3256.85	694.892	454.272	366.793	323.307	298.442	283.166	273.461	267.27	263.43	261.234	260.231	260.116	260.68	261.77	263.276	265.115	267.224	269.554	272.066	274.729	277.518	280.413	283.398	286.459	289.585	292.766	295.993	299.261	302.562
1.95	-0.3276	-8.31031	-24.4912	-53.7583	-109.31	-234.242	-688.231	3410.81	699.366	455.572	367.381	323.628	298.634	283.287	273.539	267.319	263.459	261.25	260.236	260.114	260.671	261.757	263.259	265.095	267.202	269.53	272.04	274.701	277.49	280.384	283.368	286.428	289.553	292.733	295.961	299.228	302.529
1.955	-0.28768	-8.194	-24.2771	-53.3693	-108.534	-232.273	-678.053	3580.81	703.915	456.885	367.973	323.95	298.827	283.408	273.616	267.368	263.489	261.265	260.241	260.111	260.663	261.743	263.242	265.076	267.18	269.506	272.014	274.674	277.461	280.355	283.338	286.398	289.522	292.701	295.928	299.195	302.496
1.96	-0.24896	-8.07847	-24.0643	-52.9827	-107.764	-230.327	-668.126	3769.49	708.543	458.21	368.569	324.274	299.02	283.529	273.694	267.417	263.518	261.281	260.247	260.109	260.654	261.73	263.226	265.056	267.158	269.481	271.988	274.647	277.433	280.325	283.308	286.367	289.49	292.669	295.896	299.162	302.463
1.965	-0.2115	-7.96372	-23.8527	-52.5985	-107	-228.402	-658.44	3980.11	713.25	459.548	369.17	324.6	299.215	283.652	273.772	267.467	263.548	261.297	260.252	260.107	260.646	261.717	263.209	265.036	267.136	269.457	271.962	274.62	277.404	280.296	283.277	286.336	289.459	292.637	295.863	299.129	302.43
1.97	-0.1754	-7.84974	-23.6424	-52.2168	-106.241	-226.499	-648.987	4216.74	718.04	460.898	369.774	324.927	299.411	283.775	273.851	267.517	263.578	261.313	260.258	260.105	260.638	261.705	263.192	265.016	267.113	269.433	271.936	274.592	277.376	280.266	283.247	286.305	289.427	292.605	295.831	299.096	302.397
1.975	-0.14076	-7.73653	-23.4332	-51.8374	-105.489	-224.618	-639.758	4484.49	722.914	462.262	370.383	325.257	299.607	283.898	273.93	267.567	263.608	261.329	260.264	260.102	260.63	261.692	263.175	264.997	267.091	269.409	271.911	274.565	277.347	280.237	283.217	286.274	289.396	292.573	295.798	299.063	302.363
1.98	-0.10773	-7.62409	-23.2253	-51.4603	-104.742	-222.757	-630.745	4789.94	727.873	463.639	370.996	325.588	299.805	284.022	274.009	267.617	263.639	261.345	260.269	260.1	260.622	261.679	263.159	264.977	267.069	269.385	271.885	274.538	277.319	280.208	283.187	286.243	289.364	292.541	295.766	299.031	302.33
1.985	-0.07652	-7.51242	-23.0186	-51.0856	-104.001	-220.917	-621.942	5141.66	732.922	465.029	371.613	325.921	300.003	284.146	274.089	267.667	263.669	261.361	260.275	260.098	260.613	261.666	263.142	264.957	267.047	269.361	271.859	274.511	277.291	280.178	283.157	286.212	289.333	292.509	295.733	298.998	302.297
1.99	-0.04747	-7.40151	-22.8132	-50.7132	-103.266	-219.097	-613.34	5551.02	738.061	466.433	372.234	326.256	300.203	284.271	274.169	267.718	263.7	261.378	260.281	260.096	260.605	261.653	263.126	264.938	267.025	269.337	271.833	274.484	277.262	280.149	283.126	286.181	289.301	292.477	295.701	298.965	302.264
1.995	-0.02122	-7.29137	-22.6089	-50.3432	-102.536	-217.297	-604.934	6033.46	743.294	467.851	372.86	326.593	300.403	284.397	274.249	267.769	263.731	261.394	260.287	260.094	260.597	261.64	263.109	264.918	267.003	269.312	271.807	274.456	277.234	280.12	283.096	286.15	289.27	292.445	295.668	298.932	302.231
2	0	-7.18198	-22.4057	-49.9753	-101.812	-215.517	-596.716	6610.44	748.623	469.283	373.49	326.932	300.605	284.523	274.33	267.82	263.762	261.411	260.293	260.093	260.589	261.628	263.093	264.899	266.981	269.288	271.782	274.429	277.206	280.09	283.066	286.119	289.238	292.413	295.636	298.899	302.198
0	0	-7.07335	-22.2038	-49.6098	-101.093	-213.756	-588.681	7312.78	754.051	470.728	374.124	327.272	300.807	284.65	274.411	267.872	263.793	261.427	260.299	260.091	260.582	261.615	263.076	264.879	266.959	269.264	271.756	274.402	277.177	280.061	283.036	286.088	289.207	292.381	295.603	298.867	302.164
0	0	-6.96547	-22.0031	-49.2465	-100.379	-212.014	-580.822	8186.32	759.579	472.189	374.763	327.615	301.011	284.777	274.492	267.923	263.824	261.444	260.306	260.089	260.574	261.602	263.06	264.86	266.937	269.24	271.73	274.375	277.149	280.032	283.006	286.058	289.175	292.349	295.571	298.834	302.131
0	0	-6.85835	-21.8035	-48.8855	-99.671	-210.291	-573.133	9302.32	765.212	473.664	375.406	327.959	301.215	284.905	274.574	267.975	263.856	261.461	260.312	260.088	260.566	261.59	263.043	264.84	266.915	269.216	271.705	274.348	277.121	280.002	282.976	286.027	289.144	292.317	295.539	298.801	302.098
0	0	-6.75198	-21.6051	-48.5267	-98.9681	-208.586	-565.61	10778	770.953	475.154	376.054	328.306	301.42	285.034	274.656	268.027	263.887	261.479	260.319	260.086	260.558	261.577	263.027	264.821	266.893	269.192	271.679	274.321	277.092	279.973	282.946	285.996	289.112	292.285	295.506	298.768	302.065
0	0	-6.64635	-21.4078	-48.1701	-98.2705	-206.899	-558.247	12820.6	776.803	476.658	376.707	328.654	301.627	285.163	274.739	268.08	263.919	261.496	260.325	260.084	260.551	261.565	263.011	264.801	266.871	269.168	271.653	274.294	277.064	279.944	282.915	285.965	289.081	292.253	295.474	298.735	302.032
0	0	-6.54147	-21.2117	-47.8156	-97.578	-205.231	-551.039	15834.5	782.766	478.178	377.364	329.004	301.834	285.293	274.821	268.132	263.951	261.513	260.332	260.083	260.543	261.552	262.994	264.782	266.849	269.144	271.627	274.267	277.036	279.914	282.885	285.934	289.05	292.221	295.441	298.703	301.999
0	0	-6.43734	-21.0168	-47.4634	-96.8907	-203.58	-543.981	20728.5	788.847	479.714	378.026	329.357	302.043	285.423	274.905	268.185	263.983	261.531	260.339	260.082	260.536	261.54	262.978	264.763	266.827	269.12	271.602	274.239	277.008	279.885	282.855	285.903	289.018	292.189	295.409	298.67	301.966
0	0	-6.33395	-20.8229	-47.1133	-96.2085	-201.946	-537.068	30059.7	795.047	481.265	378.692	329.711	302.252	285.554	274.988	268.238	264.016	261.548	260.345	260.081	260.528	261.528	262.962	264.743	266.805	269.096	271.576	274.212	276.979	279.856	282.825	285.873	288.987	292.157	295.377	298.637	301.933
0	0	-6.2313	-20.6302	-46.7653	-95.5313	-200.329	-530.297	54865	801.371	482.833	379.364	330.067	302.463	285.685	275.072	268.292	264.048	261.566	260.352	260.079	260.521	261.515	262.946	264.724	266.784	269.073	271.551	274.185	276.951	279.827	282.795	285.842	288.955	292.125	295.344	298.604	301.899
0	0	-6.12938	-20.4387	-46.4194	-94.859	-198.729	-523.663	320465	807.822	484.416	380.04	330.426	302.674	285.817	275.157	268.345	264.081	261.584	260.359	260.078	260.513	261.503	262.93	264.705	266.762	269.049	271.525	274.158	276.923	279.797	282.765	285.811	288.924	292.093	295.312	298.571	301.866
0	0	-6.02821	-20.2482	-46.0757	-94.1917	-197.146	-517.161	-82977.5	814.405	486.016	380.721	330.786	302.887	285.95	275.242	268.399	264.114	261.602	260.367	260.077	260.506	261.491	262.913	264.686	266.74	269.025	271.499	274.131	276.895	279.768	282.735	285.78	288.892	292.062	295.279	298.539	301.833
0	0	-5.92776	-20.0589	-45.734	-93.5293	-195.579	-510.789	-36644.1	821.122	487.632	381.407	331.149	303.101	286.083	275.327	268.453	264.147	261.62	260.374	260.076	260.499	261.479	262.897	264.666	266.718	269.001	271.474	274.104	276.866	279.739	282.705	285.749	288.861	292.03	295.247	298.506	301.8
0	0	-5.82806	-19.8707	-45.3945	-92.8717	-194.028	-504.541	-23477.4	827.979	489.266	382.098	331.513	303.315	286.217	275.412	268.508	264.18	261.638	260.381	260.075	260.491	261.466	262.881	264.647	266.696	268.977	271.448	274.077	276.838	279.71	282.675	285.719	288.829	291.998	295.215	298.473	301.767
0	0	-5.72908	-19.6836	-45.057	-92.2189	-192.493	-498.416	-17251.6	834.98	490.917	382.794	331.88	303.531	286.352	275.498	268.562	264.214	261.657	260.389	260.074	260.484	261.454	262.865	264.628	266.675	268.953	271.423	274.05	276.81	279.681	282.645	285.688	288.798	291.966	295.182	298.44	301.734
0	0	-5.63083	-19.4976	-44.7215	-91.5708	-190.974	-492.408	-13623.1	842.129	492.585	383.495	332.249	303.748	286.487	275.584	268.617	264.247	261.675	260.396	260.074	260.477	261.442	262.849	264.609	266.653	268.93	271.397	274.023	276.782	279.651	282.614	285.657	288.767	291.934	295.15	298.407	301.701
0	0	-5.53331	-19.3126	-44.3881	-90.9275	-189.47	-486.515	-11247.2	849.431	494.271	384.201	332.62	303.966	286.623	275.671	268.672	264.281	261.694	260.404	260.073	260.47	261.43	262.833	264.59	266.631	268.906	271.372	273.996	276.754	279.622	282.584	285.626	288.735	291.902	295.117	298.375	301.668
0	0	-5.43651	-19.1288	-44.0566	-90.2887	-187.981	-480.733	-9570.74	856.891	495.975	384.912	332.993	304.185	286.759	275.758	268.728	264.315	261.713	260.411	260.072	260.463	261.418	262.817	264.571	266.61	268.882	271.346	273.969	276.725	279.593	282.554	285.595	288.704	291.87	295.085	298.342	301.635
0	0	-5.34044	-18.946	-43.7272	-89.6546	-186.508	-475.06	-8324.46	864.513	497.697	385.629	333.368	304.405	286.896	275.846	268.783	264.349	261.732	260.419	260.072	260.456	261.406	262.802	264.552	266.588	268.858	271.321	273.942	276.697	279.564	282.524	285.565	288.673	291.838	295.053	298.309	301.602
0	0	-5.2451	-18.7643	-43.3998	-89.025	-185.048	-469.492	-7361.64	872.305	499.437	386.35	333.745	304.626	287.034	275.933	268.839	264.383	261.751	260.427	260.071	260.449	261.395	262.786	264.533	266.567	268.835	271.295	273.916	276.669	279.535	282.494	285.534	288.641	291.806	295.02	298.276	301.569
0	0	-5.15047	-18.5837	-43.0744	-88.4	-183.604	-464.027	-6595.45	880.27	501.197	387.078	334.125	304.848	287.172	276.022	268.895	264.418	261.77	260.435	260.071	260.443	261.383	262.77	264.514	266.545	268.811	271.27	273.889	276.641	279.505	282.464	285.503	288.61	291.774	294.988	298.244	301.535
0	0	-5.05657	-18.4041	-42.7509	-87.7794	-182.174	-458.662	-5971.23	888.415	502.976	387.81	334.507	305.072	287.311	276.11	268.952	264.452	261.789	260.443	260.071	260.436	261.371	262.754	264.495	266.523	268.787	271.244	273.862	276.613	279.476	282.434	285.472	288.578	291.742	294.956	298.211	301.502
0	0	-4.96338	-18.2256	-42.4293	-87.1633	-180.757	-453.393	-5452.88	896.746	504.774	388.548	334.891	305.296	287.45	276.199	269.009	264.487	261.809	260.451	260.07	260.429	261.359	262.738	264.476	266.502	268.764	271.219	273.835	276.585	279.447	282.404	285.442	288.547	291.71	294.923	298.178	301.469
0	0	-4.87091	-18.0482	-42.1097	-86.5515	-179.355	-448.219	-5015.57	905.269	506.592	389.291	335.277	305.522	287.59	276.289	269.066	264.522	261.828	260.459	260.07	260.422	261.347	262.723	264.457	266.48	268.74	271.194	273.808	276.557	279.418	282.374	285.411	288.516	291.679	294.891	298.145	301.436
0	0	-4.77916	-17.8718	-41.7921	-85.9441	-177.967	-443.138	-4641.67	913.991	508.43	390.04	335.666	305.749	287.731	276.378	269.123	264.557	261.848	260.468	260.07	260.416	261.336	262.707	264.438	266.459	268.716	271.168	273.781	276.529	279.389	282.344	285.38	288.484	291.647	294.859	298.113	301.403
0	0	-4.68812	-17.6964	-41.4763	-85.341	-176.592	-438.145	-4318.33	922.92	510.289	390.795	336.056	305.977	287.872	276.469	269.18	264.593	261.868	260.476	260.07	260.409	261.324	262.691	264.419	266.437	268.693	271.143	273.754	276.501	279.36	282.314	285.349	288.453	291.615	294.826	298.08	301.37
0	0	-4.5978	-17.5221	-41.1624	-84.7421	-175.23	-433.24	-4035.94	932.061	512.168	391.555	336.45	306.206	288.015	276.559	269.238	264.628	261.888	260.485	260.07	260.403	261.313	262.676	264.4	266.416	268.669	271.117	273.728	276.473	279.331	282.284	285.319	288.422	291.583	294.794	298.047	301.337
0	0	-4.50819	-17.3488	-40.8504	-84.1475	-173.882	-428.42	-3787.18	941.424	514.069	392.321	336.845	306.436	288.157	276.65	269.296	264.664	261.908	260.494	260.07	260.396	261.301	262.66	264.381	266.395	268.646	271.092	273.701	276.445	279.302	282.254	285.288	288.39	291.551	294.762	298.015	301.304
0	0	-4.4193	-17.1765	-40.5403	-83.557	-172.546	-423.683	-3566.4	951.016	515.991	393.093	337.243	306.667	288.301	276.742	269.354	264.7	261.928	260.502	260.07	260.39	261.29	262.645	264.363	266.373	268.622	271.067	273.674	276.417	279.273	282.225	285.257	288.359	291.519	294.729	297.982	301.271
0	0	-4.33111	-17.0052	-40.232	-82.9707	-171.223	-419.027	-3369.11	960.846	517.934	393.871	337.643	306.9	288.445	276.834	269.413	264.736	261.948	260.511	260.071	260.384	261.278	262.629	264.344	266.352	268.598	271.041	273.647	276.388	279.244	282.195	285.227	288.328	291.487	294.697	297.949	301.238
0	0	-4.24363	-16.835	-39.9255	-82.3885	-169.913	-414.45	-3191.76	970.922	519.9	394.655	338.045	307.134	288.589	276.926	269.472	264.773	261.969	260.52	260.071	260.377	261.267	262.614	264.325	266.33	268.575	271.016	273.62	276.36	279.215	282.165	285.196	288.296	291.455	294.665	297.916	301.205
0	0	-4.15687	-16.6658	-39.6209	-81.8104	-168.616	-409.949	-3031.48	981.253	521.889	395.444	338.45	307.369	288.735	277.018	269.531	264.809	261.989	260.529	260.071	260.371	261.256	262.598	264.307	266.309	268.551	270.991	273.594	276.332	279.185	282.135	285.165	288.265	291.424	294.632	297.884	301.172
0	0	-4.07081	-16.4975	-39.3181	-81.2363	-167.33	-405.523	-2885.91	991.851	523.9	396.24	338.858	307.605	288.881	277.111	269.59	264.846	262.01	260.538	260.072	260.365	261.244	262.583	264.288	266.288	268.528	270.966	273.567	276.304	279.156	282.105	285.135	288.234	291.392	294.6	297.851	301.139
0	0	-3.98546	-16.3303	-39.0171	-80.6662	-166.057	-401.17	-2753.12	1002.72	525.935	397.042	339.267	307.842	289.028	277.205	269.65	264.883	262.031	260.548	260.072	260.359	261.233	262.568	264.269	266.267	268.505	270.94	273.54	276.277	279.127	282.075	285.104	288.202	291.36	294.568	297.818	301.106
0	0	-3.90082	-16.1641	-38.7179	-80.1001	-164.796	-396.889	-2631.5	1013.88	527.993	397.85	339.679	308.08	289.175	277.299	269.71	264.92	262.052	260.557	260.073	260.353	261.222	262.552	264.251	266.245	268.481	270.915	273.513	276.249	279.098	282.045	285.073	288.171	291.328	294.535	297.786	301.073
0	0	-3.81688	-15.9988	-38.4205	-79.5379	-163.547	-392.677	-2519.69	1025.34	530.076	398.664	340.094	308.32	289.323	277.393	269.77	264.957	262.073	260.566	260.074	260.347	261.211	262.537	264.232	266.224	268.458	270.89	273.487	276.221	279.069	282.015	285.043	288.14	291.296	294.503	297.753	301.04
0	0	-3.73365	-15.8346	-38.1249	-78.9795	-162.309	-388.533	-2416.55	1037.11	532.183	399.485	340.511	308.561	289.472	277.488	269.83	264.994	262.094	260.576	260.075	260.341	261.2	262.522	264.214	266.203	268.434	270.865	273.46	276.193	279.04	281.985	285.012	288.109	291.264	294.471	297.72	301.007
0	0	-3.65113	-15.6713	-37.831	-78.425	-161.083	-384.456	-2321.12	1049.2	534.315	400.311	340.931	308.803	289.621	277.583	269.891	265.032	262.116	260.586	260.075	260.335	261.188	262.507	264.195	266.182	268.411	270.84	273.433	276.165	279.011	281.955	284.981	288.077	291.233	294.438	297.688	300.974
0	0	-3.56931	-15.509	-37.5388	-77.8744	-159.868	-380.443	-2232.56	1061.63	536.472	401.145	341.353	309.047	289.772	277.679	269.952	265.07	262.137	260.595	260.076	260.33	261.177	262.492	264.177	266.161	268.388	270.815	273.407	276.137	278.982	281.925	284.951	288.046	291.201	294.406	297.655	300.941
0	0	-3.4882	-15.3477	-37.2484	-77.3275	-158.664	-376.494	-2150.15	1074.41	538.655	401.985	341.778	309.291	289.922	277.775	270.014	265.108	262.159	260.605	260.077	260.324	261.166	262.477	264.158	266.139	268.364	270.789	273.38	276.109	278.953	281.896	284.92	288.015	291.169	294.374	297.622	300.908
0	0	-3.40779	-15.1873	-36.9597	-76.7843	-157.471	-372.606	-2073.28	1087.56	540.865	402.831	342.205	309.537	290.074	277.871	270.075	265.146	262.181	260.615	260.079	260.318	261.156	262.461	264.14	266.118	268.341	270.764	273.353	276.081	278.925	281.866	284.89	287.984	291.137	294.342	297.589	300.874
0	0	-3.32809	-15.0279	-36.6727	-76.2449	-156.289	-368.779	-2001.41	1101.08	543.101	403.685	342.635	309.784	290.226	277.968	270.137	265.185	262.203	260.625	260.08	260.313	261.145	262.446	264.122	266.097	268.318	270.739	273.327	276.053	278.896	281.836	284.859	287.952	291.105	294.309	297.557	300.841
0	0	-3.2491	-14.8695	-36.3874	-75.7091	-155.118	-365.01	-1934.06	1115.01	545.364	404.545	343.067	310.033	290.379	278.065	270.199	265.223	262.225	260.635	260.081	260.307	261.134	262.431	264.103	266.076	268.295	270.714	273.3	276.025	278.867	281.806	284.828	287.921	291.074	294.277	297.524	300.808
0	0	-3.1708	-14.712	-36.1038	-75.177	-153.958	-361.3	-1870.82	1129.35	547.656	405.411	343.503	310.283	290.533	278.163	270.262	265.262	262.247	260.646	260.082	260.301	261.123	262.416	264.085	266.055	268.271	270.689	273.274	275.997	278.838	281.776	284.798	287.89	291.042	294.245	297.491	300.775
0	0	-3.09322	-14.5554	-35.8219	-74.6486	-152.808	-357.646	-1811.33	1144.12	549.975	406.285	343.94	310.534	290.687	278.261	270.324	265.301	262.27	260.656	260.084	260.296	261.112	262.401	264.067	266.034	268.248	270.664	273.247	275.97	278.809	281.746	284.767	287.859	291.01	294.213	297.459	300.742
0	0	-3.01634	-14.3998	-35.5416	-74.1236	-151.668	-354.046	-1755.26	1159.36	552.323	407.166	344.381	310.786	290.842	278.36	270.387	265.34	262.292	260.666	260.085	260.291	261.102	262.387	264.048	266.013	268.225	270.639	273.221	275.942	278.78	281.717	284.737	287.827	290.978	294.18	297.426	300.709
0	0	-2.94016	-14.2452	-35.263	-73.6023	-150.539	-350.501	-1702.33	1175.06	554.701	408.053	344.824	311.039	290.998	278.459	270.451	265.38	262.315	260.677	260.087	260.285	261.091	262.372	264.03	265.992	268.202	270.614	273.194	275.914	278.751	281.687	284.706	287.796	290.946	294.148	297.394	300.676
0	0	-2.8647	-14.0915	-34.986	-73.0845	-149.42	-347.009	-1652.28	1191.27	557.108	408.948	345.27	311.294	291.155	278.558	270.514	265.419	262.338	260.688	260.088	260.28	261.08	262.357	264.012	265.971	268.178	270.589	273.167	275.886	278.722	281.657	284.675	287.765	290.915	294.116	297.361	300.643
0	0	-2.78994	-13.9387	-34.7107	-72.5701	-148.31	-343.568	-1604.88	1208	559.545	409.851	345.719	311.551	291.312	278.658	270.578	265.459	262.361	260.699	260.09	260.275	261.07	262.342	263.994	265.95	268.155	270.564	273.141	275.858	278.693	281.627	284.645	287.734	290.883	294.084	297.328	300.61
0	0	-2.71588	-13.7868	-34.437	-72.0592	-147.211	-340.178	-1559.93	1225.27	562.014	410.76	346.17	311.808	291.47	278.759	270.642	265.499	262.384	260.709	260.092	260.27	261.059	262.327	263.976	265.93	268.132	270.539	273.114	275.83	278.664	281.597	284.614	287.702	290.851	294.051	297.296	300.577
0	0	-2.64254	-13.6358	-34.1649	-71.5518	-146.121	-336.837	-1517.23	1243.12	564.514	411.677	346.624	312.067	291.629	278.86	270.707	265.539	262.407	260.72	260.094	260.265	261.049	262.313	263.958	265.909	268.109	270.514	273.088	275.803	278.636	281.568	284.584	287.671	290.819	294.019	297.263	300.544
0	0	-2.5699	-13.4858	-33.8943	-71.0477	-145.041	-333.544	-1476.64	1261.58	567.046	412.601	347.081	312.327	291.788	278.961	270.771	265.579	262.43	260.732	260.096	260.26	261.038	262.298	263.939	265.888	268.086	270.489	273.061	275.775	278.607	281.538	284.553	287.64	290.788	293.987	297.23	300.511
0	0	-2.49798	-13.3367	-33.6254	-70.547	-143.97	-330.299	-1437.99	1280.68	569.611	413.533	347.541	312.589	291.948	279.063	270.836	265.62	262.454	260.743	260.098	260.255	261.028	262.283	263.921	265.867	268.063	270.464	273.035	275.747	278.578	281.508	284.523	287.609	290.756	293.955	297.198	300.479
0	0	-2.42677	-13.1885	-33.3581	-70.0497	-142.909	-327.1	-1401.15	1300.44	572.209	414.473	348.004	312.852	292.109	279.165	270.902	265.661	262.478	260.754	260.1	260.25	261.018	262.269	263.903	265.846	268.04	270.439	273.009	275.719	278.549	281.478	284.492	287.578	290.724	293.922	297.165	300.446
0	0	-2.35627	-13.0412	-33.0923	-69.5556	-141.857	-323.946	-1365.99	1320.91	574.841	415.42	348.469	313.116	292.271	279.267	270.967	265.702	262.501	260.765	260.102	260.245	261.008	262.254	263.885	265.826	268.017	270.414	272.982	275.692	278.52	281.449	284.462	287.547	290.692	293.89	297.132	300.413
0	0	-2.28649	-12.8948	-32.8281	-69.0649	-140.814	-320.837	-1332.41	1342.12	577.508	416.375	348.938	313.382	292.434	279.371	271.033	265.743	262.525	260.777	260.104	260.24	260.997	262.24	263.867	265.805	267.994	270.389	272.956	275.664	278.491	281.419	284.431	287.515	290.661	293.858	297.1	300.38
0	0	-2.21742	-12.7493	-32.5654	-68.5774	-139.78	-317.771	-1300.3	1364.12	580.21	417.338	349.409	313.649	292.597	279.474	271.1	265.784	262.549	260.789	260.107	260.236	260.987	262.225	263.85	265.784	267.971	270.365	272.929	275.636	278.463	281.389	284.401	287.484	290.629	293.826	297.067	300.347
0	0	-2.14908	-12.6047	-32.3043	-68.0931	-138.755	-314.748	-1269.56	1386.94	582.947	418.309	349.884	313.917	292.761	279.578	271.166	265.826	262.574	260.8	260.109	260.231	260.977	262.211	263.832	265.763	267.948	270.34	272.903	275.609	278.434	281.36	284.37	287.453	290.597	293.794	297.035	300.314
0	0	-2.08145	-12.461	-32.0447	-67.612	-137.739	-311.767	-1240.11	1410.64	585.722	419.288	350.361	314.187	292.926	279.683	271.233	265.868	262.598	260.812	260.112	260.226	260.967	262.196	263.814	265.743	267.925	270.315	272.876	275.581	278.405	281.33	284.34	287.422	290.565	293.761	297.002	300.281
0	0	-2.01455	-12.3181	-31.7866	-67.1341	-136.732	-308.826	-1211.87	1435.28	588.534	420.276	350.841	314.458	293.091	279.788	271.3	265.91	262.623	260.824	260.114	260.222	260.957	262.182	263.796	265.722	267.902	270.29	272.85	275.553	278.376	281.3	284.309	287.391	290.534	293.729	296.969	300.248
0	0	-1.94837	-12.1762	-31.5301	-66.6594	-135.733	-305.926	-1184.76	1460.89	591.384	421.271	351.325	314.731	293.258	279.893	271.368	265.952	262.647	260.836	260.117	260.218	260.947	262.168	263.778	265.702	267.879	270.265	272.824	275.526	278.347	281.27	284.279	287.36	290.502	293.697	296.937	300.215
0	0	-1.88292	-12.0351	-31.275	-66.1877	-134.743	-303.065	-1158.73	1487.55	594.274	422.276	351.811	315.005	293.425	279.999	271.435	265.995	262.672	260.848	260.12	260.213	260.937	262.153	263.76	265.681	267.856	270.241	272.797	275.498	278.319	281.241	284.248	287.329	290.47	293.665	296.904	300.182
0	0	-1.8182	-11.8949	-31.0214	-65.7192	-133.761	-300.243	-1133.7	1515.31	597.202	423.288	352.301	315.281	293.593	280.105	271.503	266.037	262.697	260.861	260.123	260.209	260.927	262.139	263.743	265.66	267.834	270.216	272.771	275.47	278.29	281.211	284.218	287.297	290.439	293.633	296.872	300.149
0	0	-1.75421	-11.7556	-30.7693	-65.2537	-132.787	-297.458	-1109.62	1544.26	600.172	424.31	352.794	315.558	293.762	280.212	271.572	266.08	262.722	260.873	260.125	260.205	260.917	262.125	263.725	265.64	267.811	270.191	272.745	275.443	278.261	281.181	284.187	287.266	290.407	293.6	296.839	300.116
0	0	-1.69096	-11.6171	-30.5187	-64.7913	-131.821	-294.71	-1086.44	1574.46	603.183	425.34	353.289	315.837	293.931	280.32	271.64	266.123	262.748	260.885	260.128	260.2	260.908	262.111	263.707	265.619	267.788	270.166	272.718	275.415	278.233	281.152	284.157	287.235	290.375	293.568	296.806	300.083
0	0	-1.62846	-11.4795	-30.2696	-64.3319	-130.864	-291.999	-1064.11	1605.99	606.236	426.378	353.788	316.117	294.101	280.428	271.709	266.166	262.773	260.898	260.132	260.196	260.898	262.097	263.69	265.599	267.765	270.142	272.692	275.387	278.204	281.122	284.127	287.204	290.344	293.536	296.774	300.05
0	0	-1.56669	-11.3428	-30.0219	-63.8755	-129.915	-289.323	-1042.59	1638.96	609.332	427.426	354.291	316.398	294.273	280.536	271.779	266.21	262.799	260.911	260.135	260.192	260.888	262.083	263.672	265.578	267.742	270.117	272.666	275.36	278.175	281.093	284.096	287.173	290.312	293.504	296.741	300.017
0	0	-1.50568	-11.2069	-29.7756	-63.422	-128.973	-286.682	-1021.82	1673.46	612.472	428.483	354.796	316.681	294.445	280.645	271.848	266.254	262.824	260.924	260.138	260.188	260.879	262.069	263.654	265.558	267.72	270.092	272.64	275.332	278.146	281.063	284.066	287.142	290.28	293.472	296.709	299.984
0	0	-1.44542	-11.0719	-29.5308	-62.9715	-128.04	-284.075	-1001.77	1709.59	615.657	429.549	355.305	316.966	294.617	280.754	271.918	266.297	262.85	260.937	260.141	260.184	260.869	262.055	263.637	265.538	267.697	270.068	272.613	275.305	278.118	281.033	284.035	287.111	290.249	293.44	296.676	299.951
0	0	-1.38592	-10.9377	-29.2874	-62.5239	-127.114	-281.502	-982.406	1747.48	618.888	430.624	355.817	317.252	294.791	280.864	271.988	266.342	262.876	260.95	260.145	260.18	260.859	262.041	263.619	265.517	267.674	270.043	272.587	275.277	278.089	281.004	284.005	287.08	290.217	293.408	296.644	299.918
0	0	-1.32719	-10.8044	-29.0454	-62.0792	-126.196	-278.962	-963.692	1787.26	622.166	431.709	356.332	317.539	294.965	280.974	272.059	266.386	262.903	260.963	260.148	260.176	260.85	262.027	263.602	265.497	267.651	270.018	272.561	275.25	278.06	280.974	283.975	287.049	290.185	293.375	296.611	299.885
0	0	-1.26923	-10.6719	-28.8049	-61.6373	-125.285	-276.455	-945.596	1829.07	625.491	432.803	356.851	317.828	295.141	281.085	272.13	266.43	262.929	260.976	260.152	260.173	260.841	262.013	263.584	265.477	267.629	269.994	272.535	275.222	278.032	280.944	283.944	287.018	290.154	293.343	296.578	299.853
0	0	-1.21204	-10.5403	-28.5657	-61.1984	-124.382	-273.979	-928.087	1873.07	628.866	433.907	357.373	318.119	295.317	281.196	272.201	266.475	262.955	260.989	260.156	260.169	260.831	261.999	263.567	265.456	267.606	269.969	272.509	275.195	278.003	280.915	283.914	286.986	290.122	293.311	296.546	299.82
0	0	-1.15563	-10.4094	-28.328	-60.7622	-123.486	-271.534	-911.138	1919.44	632.29	435.02	357.898	318.411	295.494	281.308	272.273	266.52	262.982	261.003	260.159	260.165	260.822	261.985	263.55	265.436	267.583	269.945	272.482	275.167	277.975	280.885	283.883	286.955	290.09	293.279	296.513	299.787
0	0	-1.10002	-10.2795	-28.0916	-60.3288	-122.597	-269.12	-894.723	1968.37	635.766	436.144	358.427	318.705	295.671	281.42	272.344	266.565	263.009	261.016	260.163	260.162	260.813	261.971	263.532	265.416	267.561	269.92	272.456	275.14	277.946	280.856	283.853	286.924	290.059	293.247	296.481	299.754
0	0	-1.04521	-10.1503	-27.8566	-59.8983	-121.716	-266.736	-878.815	2020.09	639.294	437.277	358.959	319	295.85	281.533	272.417	266.611	263.036	261.03	260.167	260.158	260.803	261.958	263.515	265.396	267.538	269.896	272.43	275.112	277.917	280.826	283.823	286.893	290.027	293.215	296.448	299.721
0	0	-0.9912	-10.022	-27.6229	-59.4704	-120.842	-264.381	-863.393	2074.84	642.875	438.421	359.495	319.297	296.029	281.646	272.489	266.656	263.063	261.044	260.171	260.155	260.794	261.944	263.498	265.375	267.516	269.871	272.404	275.085	277.889	280.797	283.792	286.862	289.996	293.183	296.416	299.688
0	0	-0.93802	-9.89445	-27.3907	-59.0453	-119.975	-262.056	-848.435	2132.88	646.511	439.575	360.034	319.596	296.21	281.76	272.562	266.702	263.09	261.058	260.175	260.152	260.785	261.93	263.48	265.355	267.493	269.847	272.378	275.057	277.86	280.767	283.762	286.831	289.964	293.151	296.383	299.655
0	0	-0.88566	-9.76776	-27.1597	-58.623	-119.115	-259.759	-833.92	2194.53	650.203	440.739	360.577	319.896	296.391	281.874	272.635	266.748	263.118	261.072	260.179	260.148	260.776	261.917	263.463	265.335	267.471	269.822	272.352	275.03	277.832	280.738	283.732	286.8	289.932	293.118	296.351	299.622
0	0	-0.83414	-9.64189	-26.9301	-58.2033	-118.261	-257.49	-819.828	2260.14	653.952	441.914	361.123	320.198	296.573	281.989	272.708	266.795	263.145	261.086	260.184	260.145	260.767	261.903	263.446	265.315	267.448	269.798	272.326	275.002	277.803	280.708	283.701	286.769	289.901	293.086	296.318	299.589
0	0	-0.78347	-9.51683	-26.7019	-57.7863	-117.415	-255.248	-806.142	2330.1	657.759	443.099	361.674	320.501	296.756	282.104	272.782	266.841	263.173	261.1	260.188	260.142	260.758	261.89	263.429	265.295	267.426	269.773	272.3	274.975	277.774	280.679	283.671	286.738	289.869	293.054	296.286	299.556
0	0	-0.73367	-9.39258	-26.475	-57.3719	-116.575	-253.034	-792.845	2404.85	661.626	444.295	362.227	320.806	296.939	282.22	272.856	266.888	263.201	261.115	260.192	260.139	260.749	261.876	263.412	265.275	267.403	269.749	272.274	274.948	277.746	280.649	283.641	286.707	289.838	293.022	296.253	299.524
0	0	-0.68475	-9.26914	-26.2494	-56.9601	-115.742	-250.846	-779.919	2484.91	665.554	445.503	362.785	321.113	297.124	282.336	272.931	266.935	263.229	261.129	260.197	260.136	260.74	261.863	263.395	265.255	267.381	269.724	272.248	274.92	277.717	280.62	283.61	286.676	289.806	292.99	296.221	299.491
0	0	-0.63672	-9.1465	-26.0251	-56.551	-114.916	-248.683	-767.35	2570.85	669.545	446.721	363.346	321.421	297.31	282.453	273.006	266.982	263.257	261.144	260.201	260.133	260.731	261.849	263.378	265.235	267.358	269.7	272.222	274.893	277.689	280.59	283.58	286.645	289.774	292.958	296.188	299.458
0	0	-0.58962	-9.02467	-25.8021	-56.1444	-114.096	-246.547	-755.123	2663.36	673.6	447.95	363.911	321.731	297.496	282.571	273.081	267.03	263.285	261.159	260.206	260.13	260.723	261.836	263.361	265.215	267.336	269.676	272.196	274.865	277.66	280.561	283.55	286.614	289.743	292.926	296.155	299.425
0	0	-0.54345	-8.90363	-25.5804	-55.7405	-113.283	-244.436	-743.225	2763.21	677.721	449.191	364.479	322.043	297.683	282.689	273.156	267.077	263.314	261.174	260.211	260.127	260.714	261.823	263.344	265.195	267.314	269.651	272.17	274.838	277.632	280.531	283.519	286.583	289.711	292.894	296.123	299.392
0	0	-0.49824	-8.78338	-25.36	-55.339	-112.476	-242.349	-731.643	2871.32	681.908	450.444	365.052	322.357	297.872	282.807	273.232	267.125	263.343	261.189	260.216	260.124	260.705	261.809	263.327	265.175	267.291	269.627	272.144	274.811	277.603	280.502	283.489	286.552	289.68	292.862	296.09	299.359
0	0	-0.45402	-8.66393	-25.1409	-54.9401	-111.675	-240.287	-720.364	2988.75	686.165	451.708	365.628	322.672	298.061	282.926	273.308	267.173	263.372	261.204	260.221	260.122	260.697	261.796	263.31	265.155	267.269	269.603	272.118	274.783	277.575	280.472	283.459	286.521	289.648	292.83	296.058	299.326
0	0	-0.41081	-8.54527	-24.9231	-54.5437	-110.88	-238.249	-709.376	3116.76	690.492	452.984	366.209	322.989	298.251	283.046	273.385	267.222	263.401	261.219	260.226	260.119	260.688	261.783	263.293	265.135	267.247	269.578	272.092	274.756	277.546	280.443	283.429	286.49	289.617	292.798	296.026	299.293
0	0	-0.36866	-8.4274	-24.7065	-54.1498	-110.092	-236.234	-698.669	3256.85	694.892	454.272	366.793	323.307	298.442	283.166	273.461	267.27	263.43	261.234	260.231	260.116	260.68	261.77	263.276	265.115	267.224	269.554	272.066	274.729	277.518	280.413	283.398	286.459	289.585	292.766	295.993	299.261
0	0	-0.3276	-8.31031	-24.4912	-53.7583	-109.31	-234.242	-688.231	3410.81	699.366	455.572	367.381	323.628	298.634	283.287	273.539	267.319	263.459	261.25	260.236	260.114	260.671	261.757	263.259	265.095	267.202	269.53	272.04	274.701	277.49	280.384	283.368	286.428	289.553	292.733	295.961	299.228
0	0	-0.28768	-8.194	-24.2771	-53.3693	-108.534	-232.273	-678.053	3580.81	703.915	456.885	367.973	323.95	298.827	283.408	273.616	267.368	263.489	261.265	260.241	260.111	260.663	261.743	263.242	265.076	267.18	269.506	272.014	274.674	277.461	280.355	283.338	286.398	289.522	292.701	295.928	299.195
0	0	-0.24896	-8.07847	-24.0643	-52.9827	-107.764	-230.327	-668.126	3769.49	708.543	458.21	368.569	324.274	299.02	283.529	273.694	267.417	263.518	261.281	260.247	260.109	260.654	261.73	263.226	265.056	267.158	269.481	271.988	274.647	277.433	280.325	283.308	286.367	289.49	292.669	295.896	299.162
0	0	-0.2115	-7.96372	-23.8527	-52.5985	-107	-228.402	-658.44	3980.11	713.25	459.548	369.17	324.6	299.215	283.652	273.772	267.467	263.548	261.297	260.252	260.107	260.646	261.717	263.209	265.036	267.136	269.457	271.962	274.62	277.404	280.296	283.277	286.336	289.459	292.637	295.863	299.129
0	0	-0.1754	-7.84974	-23.6424	-52.2168	-106.241	-226.499	-648.987	4216.74	718.04	460.898	369.774	324.927	299.411	283.775	273.851	267.517	263.578	261.313	260.258	260.105	260.638	261.705	263.192	265.016	267.113	269.433	271.936	274.592	277.376	280.266	283.247	286.305	289.427	292.605	295.831	299.096
0	0	-0.14076	-7.73653	-23.4332	-51.8374	-105.489	-224.618	-639.758	4484.49	722.914	462.262	370.383	325.257	299.607	283.898	273.93	267.567	263.608	261.329	260.264	260.102	260.63	261.692	263.175	264.997	267.091	269.409	271.911	274.565	277.347	280.237	283.217	286.274	289.396	292.573	295.798	299.063
0	0	-0.10773	-7.62409	-23.2253	-51.4603	-104.742	-222.757	-630.745	4789.94	727.873	463.639	370.996	325.588	299.805	284.022	274.009	267.617	263.639	261.345	260.269	260.1	260.622	261.679	263.159	264.977	267.069	269.385	271.885	274.538	277.319	280.208	283.187	286.243	289.364	292.541	295.766	299.031
0	0	-0.07652	-7.51242	-23.0186	-51.0856	-104.001	-220.917	-621.942	5141.66	732.922	465.029	371.613	325.921	300.003	284.146	274.089	267.667	263.669	261.361	260.275	260.098	260.613	261.666	263.142	264.957	267.047	269.361	271.859	274.511	277.291	280.178	283.157	286.212	289.333	292.509	295.733	298.998
0	0	-0.04747	-7.40151	-22.8132	-50.7132	-103.266	-219.097	-613.34	5551.02	738.061	466.433	372.234	326.256	300.203	284.271	274.169	267.718	263.7	261.378	260.281	260.096	260.605	261.653	263.126	264.938	267.025	269.337	271.833	274.484	277.262	280.149	283.126	286.181	289.301	292.477	295.701	298.965
0	0	-0.02122	-7.29137	-22.6089	-50.3432	-102.536	-217.297	-604.934	6033.46	743.294	467.851	372.86	326.593	300.403	284.397	274.249	267.769	263.731	261.394	260.287	260.094	260.597	261.64	263.109	264.918	267.003	269.312	271.807	274.456	277.234	280.12	283.096	286.15	289.27	292.445	295.668	298.932
0	0	0	-7.18198	-22.4057	-49.9753	-101.812	-215.517	-596.716	6610.44	748.623	469.283	373.49	326.932	300.605	284.523	274.33	267.82	263.762	261.411	260.293	260.093	260.589	261.628	263.093	264.899	266.981	269.288	271.782	274.429	277.206	280.09	283.066	286.119	289.238	292.413	295.636	298.899
0	0	0	-7.07335	-22.2038	-49.6098	-101.093	-213.756	-588.681	7312.78	754.051	470.728	374.124	327.272	300.807	284.65	274.411	267.872	263.793	261.427	260.299	260.091	260.582	261.615	263.076	264.879	266.959	269.264	271.756	274.402	277.177	280.061	283.036	286.088	289.207	292.381	295.603	298.867
0	0	0	-6.96547	-22.0031	-49.2465	-100.379	-212.014	-580.822	8186.32	759.579	472.189	374.763	327.615	301.011	284.777	274.492	267.923	263.824	261.444	260.306	260.089	260.574	261.602	263.06	264.86	266.937	269.24	271.73	274.375	277.149	280.032	283.006	286.058	289.175	292.349	295.571	298.834
0	0	0	-6.85835	-21.8035	-48.8855	-99.671	-210.291	-573.133	9302.32	765.212	473.664	375.406	327.959	301.215	284.905	274.574	267.975	263.856	261.461	260.312	260.088	260.566	261.59	263.043	264.84	266.915	269.216	271.705	274.348	277.121	280.002	282.976	286.027	289.144	292.317	295.539	298.801
0	0	0	-6.75198	-21.6051	-48.5267	-98.9681	-208.586	-565.61	10778	770.953	475.154	376.054	328.306	301.42	285.034	274.656	268.027	263.887	261.479	260.319	260.086	260.558	261.577	263.027	264.821	266.893	269.192	271.679	274.321	277.092	279.973	282.946	285.996	289.112	292.285	295.506	298.768
0	0	0	-6.64635	-21.4078	-48.1701	-98.2705	-206.899	-558.247	12820.6	776.803	476.658	376.707	328.654	301.627	285.163	274.739	268.08	263.919	261.496	260.325	260.084	260.551	261.565	263.011	264.801	266.871	269.168	271.653	274.294	277.064	279.944	282.915	285.965	289.081	292.253	295.474	298.735
0	0	0	-6.54147	-21.2117	-47.8156	-97.578	-205.231	-551.039	15834.5	782.766	478.178	377.364	329.004	301.834	285.293	274.821	268.132	263.951	261.513	260.332	260.083	260.543	261.552	262.994	264.782	266.849	269.144	271.627	274.267	277.036	279.914	282.885	285.934	289.05	292.221	295.441	298.703
0	0	0	-6.43734	-21.0168	-47.4634	-96.8907	-203.58	-543.981	20728.5	788.847	479.714	378.026	329.357	302.043	285.423	274.905	268.185	263.983	261.531	260.339	260.082	260.536	261.54	262.978	264.763	266.827	269.12	271.602	274.239	277.008	279.885	282.855	285.903	289.018	292.189	295.409	298.67
0	0	0	-6.33395	-20.8229	-47.1133	-96.2085	-201.946	-537.068	30059.7	795.047	481.265	378.692	329.711	302.252	285.554	274.988	268.238	264.016	261.548	260.345	260.081	260.528	261.528	262.962	264.743	266.805	269.096	271.576	274.212	276.979	279.856	282.825	285.873	288.987	292.157	295.377	298.637
0	0	0	-6.2313	-20.6302	-46.7653	-95.5313	-200.329	-530.297	54865	801.371	482.833	379.364	330.067	302.463	285.685	275.072	268.292	264.048	261.566	260.352	260.079	260.521	261.515	262.946	264.724	266.784	269.073	271.551	274.185	276.951	279.827	282.795	285.842	288.955	292.125	295.344	298.604
0	0	0	-6.12938	-20.4387	-46.4194	-94.859	-198.729	-523.663	320465	807.822	484.416	380.04	330.426	302.674	285.817	275.157	268.345	264.081	261.584	260.359	260.078	260.513	261.503	262.93	264.705	266.762	269.049	271.525	274.158	276.923	279.797	282.765	285.811	288.924	292.093	295.312	298.571
0	0	0	-6.02821	-20.2482	-46.0757	-94.1917	-197.146	-517.161	-82977.5	814.405	486.016	380.721	330.786	302.887	285.95	275.242	268.399	264.114	261.602	260.367	260.077	260.506	261.491	262.913	264.686	266.74	269.025	271.499	274.131	276.895	279.768	282.735	285.78	288.892	292.062	295.279	298.539
0	0	0	-5.92776	-20.0589	-45.734	-93.5293	-195.579	-510.789	-36644.1	821.122	487.632	381.407	331.149	303.101	286.083	275.327	268.453	264.147	261.62	260.374	260.076	260.499	261.479	262.897	264.666	266.718	269.001	271.474	274.104	276.866	279.739	282.705	285.749	288.861	292.03	295.247	298.506
0	0	0	-5.82806	-19.8707	-45.3945	-92.8717	-194.028	-504.541	-23477.4	827.979	489.266	382.098	331.513	303.315	286.217	275.412	268.508	264.18	261.638	260.381	260.075	260.491	261.466	262.881	264.647	266.696	268.977	271.448	274.077	276.838	279.71	282.675	285.719	288.829	291.998	295.215	298.473
0	0	0	-5.72908	-19.6836	-45.057	-92.2189	-192.493	-498.416	-17251.6	834.98	490.917	382.794	331.88	303.531	286.352	275.498	268.562	264.214	261.657	260.389	260.074	260.484	261.454	262.865	264.628	266.675	268.953	271.423	274.05	276.81	279.681	282.645	285.688	288.798	291.966	295.182	298.44
0	0	0	-5.63083	-19.4976	-44.7215	-91.5708	-190.974	-492.408	-13623.1	842.129	492.585	383.495	332.249	303.748	286.487	275.584	268.617	264.247	261.675	260.396	260.074	260.477	261.442	262.849	264.609	266.653	268.93	271.397	274.023	276.782	279.651	282.614	285.657	288.767	291.934	295.15	298.407
0	0	0	-5.53331	-19.3126	-44.3881	-90.9275	-189.47	-486.515	-11247.2	849.431	494.271	384.201	332.62	303.966	286.623	275.671	268.672	264.281	261.694	260.404	260.073	260.47	261.43	262.833	264.59	266.631	268.906	271.372	273.996	276.754	279.622	282.584	285.626	288.735	291.902	295.117	298.375
0	0	0	-5.43651	-19.1288	-44.0566	-90.2887	-187.981	-480.733	-9570.74	856.891	495.975	384.912	332.993	304.185	286.759	275.758	268.728	264.315	261.713	260.411	260.072	260.463	261.418	262.817	264.571	266.61	268.882	271.346	273.969	276.725	279.593	282.554	285.595	288.704	291.87	295.085	298.342
0	0	0	-5.34044	-18.946	-43.7272	-89.6546	-186.508	-475.06	-8324.46	864.513	497.697	385.629	333.368	304.405	286.896	275.846	268.783	264.349	261.732	260.419	260.072	260.456	261.406	262.802	264.552	266.588	268.858	271.321	273.942	276.697	279.564	282.524	285.565	288.673	291.838	295.053	298.309
0	0	0	-5.2451	-18.7643	-43.3998	-89.025	-185.048	-469.492	-7361.64	872.305	499.437	386.35	333.745	304.626	287.034	275.933	268.839	264.383	261.751	260.427	260.071	260.449	261.395	262.786	264.533	266.567	268.835	271.295	273.916	276.669	279.535	282.494	285.534	288.641	291.806	295.02	298.276
0	0	0	-5.15047	-18.5837	-43.0744	-88.4	-183.604	-464.027	-6595.45	880.27	501.197	387.078	334.125	304.848	287.172	276.022	268.895	264.418	261.77	260.435	260.071	260.443	261.383	262.77	264.514	266.545	268.811	271.27	273.889	276.641	279.505	282.464	285.503	288.61	291.774	294.988	298.244
0	0	0	-5.05657	-18.4041	-42.7509	-87.7794	-182.174	-458.662	-5971.23	888.415	502.976	387.81	334.507	305.072	287.311	276.11	268.952	264.452	261.789	260.443	260.071	260.436	261.371	262.754	264.495	266.523	268.787	271.244	273.862	276.613	279.476	282.434	285.472	288.578	291.742	294.956	298.211
0	0	0	-4.96338	-18.2256	-42.4293	-87.1633	-180.757	-453.393	-5452.88	896.746	504.774	388.548	334.891	305.296	287.45	276.199	269.009	264.487	261.809	260.451	260.07	260.429	261.359	262.738	264.476	266.502	268.764	271.219	273.835	276.585	279.447	282.404	285.442	288.547	291.71	294.923	298.178
0	0	0	-4.87091	-18.0482	-42.1097	-86.5515	-179.355	-448.219	-5015.57	905.269	506.592	389.291	335.277	305.522	287.59	276.289	269.066	264.522	261.828	260.459	260.07	260.422	261.347	262.723	264.457	266.48	268.74	271.194	273.808	276.557	279.418	282.374	285.411	288.516	291.679	294.891	298.145
0	0	0	-4.77916	-17.8718	-41.7921	-85.9441	-177.967	-443.138	-4641.67	913.991	508.43	390.04	335.666	305.749	287.731	276.378	269.123	264.557	261.848	260.468	260.07	260.416	261.336	262.707	264.438	266.459	268.716	271.168	273.781	276.529	279.389	282.344	285.38	288.484	291.647	294.859	298.113
0	0	0	-4.68812	-17.6964	-41.4763	-85.341	-176.592	-438.145	-4318.33	922.92	510.289	390.795	336.056	305.977	287.872	276.469	269.18	264.593	261.868	260.476	260.07	260.409	261.324	262.691	264.419	266.437	268.693	271.143	273.754	276.501	279.36	282.314	285.349	288.453	291.615	294.826	298.08
0	0	0	-4.5978	-17.5221	-41.1624	-84.7421	-175.23	-433.24	-4035.94	932.061	512.168	391.555	336.45	306.206	288.015	276.559	269.238	264.628	261.888	260.485	260.07	260.403	261.313	262.676	264.4	266.416	268.669	271.117	273.728	276.473	279.331	282.284	285.319	288.422	291.583	294.794	298.047
0	0	0	-4.50819	-17.3488	-40.8504	-84.1475	-173.882	-428.42	-3787.18	941.424	514.069	392.321	336.845	306.436	288.157	276.65	269.296	264.664	261.908	260.494	260.07	260.396	261.301	262.66	264.381	266.395	268.646	271.092	273.701	276.445	279.302	282.254	285.288	288.39	291.551	294.762	298.015
0	0	0	-4.4193	-17.1765	-40.5403	-83.557	-172.546	-423.683	-3566.4	951.016	515.991	393.093	337.243	306.667	288.301	276.742	269.354	264.7	261.928	260.502	260.07	260.39	261.29	262.645	264.363	266.373	268.622	271.067	273.674	276.417	279.273	282.225	285.257	288.359	291.519	294.729	297.982
0	0	0	-4.33111	-17.0052	-40.232	-82.9707	-171.223	-419.027	-3369.11	960.846	517.934	393.871	337.643	306.9	288.445	276.834	269.413	264.736	261.948	260.511	260.071	260.384	261.278	262.629	264.344	266.352	268.598	271.041	273.647	276.388	279.244	282.195	285.227	288.328	291.487	294.697	297.949
0	0	0	-4.24363	-16.835	-39.9255	-82.3885	-169.913	-414.45	-3191.76	970.922	519.9	394.655	338.045	307.134	288.589	276.926	269.472	264.773	261.969	260.52	260.071	260.377	261.267	262.614	264.325	266.33	268.575	271.016	273.62	276.36	279.215	282.165	285.196	288.296	291.455	294.665	297.916
0	0	0	-4.15687	-16.6658	-39.6209	-81.8104	-168.616	-409.949	-3031.48	981.253	521.889	395.444	338.45	307.369	288.735	277.018	269.531	264.809	261.989	260.529	260.071	260.371	261.256	262.598	264.307	266.309	268.551	270.991	273.594	276.332	279.185	282.135	285.165	288.265	291.424	294.632	297.884
0	0	0	-4.07081	-16.4975	-39.3181	-81.2363	-167.33	-405.523	-2885.91	991.851	523.9	396.24	338.858	307.605	288.881	277.111	269.59	264.846	262.01	260.538	260.072	260.365	261.244	262.583	264.288	266.288	268.528	270.966	273.567	276.304	279.156	282.105	285.135	288.234	291.392	294.6	297.851
0	0	0	-3.98546	-16.3303	-39.0171	-80.6662	-166.057	-401.17	-2753.12	1002.72	525.935	397.042	339.267	307.842	289.028	277.205	269.65	264.883	262.031	260.548	260.072	260.359	261.233	262.568	264.269	266.267	268.505	270.94	273.54	276.277	279.127	282.075	285.104	288.202	291.36	294.568	297.818
0	0	0	-3.90082	-16.1641	-38.7179	-80.1001	-164.796	-396.889	-2631.5	1013.88	527.993	397.85	339.679	308.08	289.175	277.299	269.71	264.92	262.052	260.557	260.073	260.353	261.222	262.552	264.251	266.245	268.481	270.915	273.513	276.249	279.098	282.045	285.073	288.171	291.328	294.535	297.786
0	0	0	-3.81688	-15.9988	-38.4205	-79.5379	-163.547	-392.677	-2519.69	1025.34	530.076	398.664	340.094	308.32	289.323	277.393	269.77	264.957	262.073	260.566	260.074	260.347	261.211	262.537	264.232	266.224	268.458	270.89	273.487	276.221	279.069	282.015	285.043	288.14	291.296	294.503	297.753
0	0	0	-3.73365	-15.8346	-38.1249	-78.9795	-162.309	-388.533	-2416.55	1037.11	532.183	399.485	340.511	308.561	289.472	277.488	269.83	264.994	262.094	260.576	260.075	260.341	261.2	262.522	264.214	266.203	268.434	270.865	273.46	276.193	279.04	281.985	285.012	288.109	291.264	294.471	297.72
0	0	0	-3.65113	-15.6713	-37.831	-78.425	-161.083	-384.456	-2321.12	1049.2	534.315	400.311	340.931	308.803	289.621	277.583	269.891	265.032	262.116	260.586	260.075	260.335	261.188	262.507	264.195	266.182	268.411	270.84	273.433	276.165	279.011	281.955	284.981	288.077	291.233	294.438	297.688
0	0	0	-3.56931	-15.509	-37.5388	-77.8744	-159.868	-380.443	-2232.56	1061.63	536.472	401.145	341.353	309.047	289.772	277.679	269.952	265.07	262.137	260.595	260.076	260.33	261.177	262.492	264.177	266.161	268.388	270.815	273.407	276.137	278.982	281.925	284.951	288.046	291.201	294.406	297.655
0	0	0	-3.4882	-15.3477	-37.2484	-77.3275	-158.664	-376.494	-2150.15	1074.41	538.655	401.985	341.778	309.291	289.922	277.775	270.014	265.108	262.159	260.605	260.077	260.324	261.166	262.477	264.158	266.139	268.364	270.789	273.38	276.109	278.953	281.896	284.92	288.015	291.169	294.374	297.622
0	0	0	-3.40779	-15.1873	-36.9597	-76.7843	-157.471	-372.606	-2073.28	1087.56	540.865	402.831	342.205	309.537	290.074	277.871	270.075	265.146	262.181	260.615	260.079	260.318	261.156	262.461	264.14	266.118	268.341	270.764	273.353	276.081	278.925	281.866	284.89	287.984	291.137	294.342	297.589
0	0	0	-3.32809	-15.0279	-36.6727	-76.2449	-156.289	-368.779	-2001.41	1101.08	543.101	403.685	342.635	309.784	290.226	277.968	270.137	265.185	262.203	260.625	260.08	260.313	261.145	262.446	264.122	266.097	268.318	270.739	273.327	276.053	278.896	281.836	284.859	287.952	291.105	294.309	297.557
0	0	0	-3.2491	-14.8695	-36.3874	-75.7091	-155.118	-365.01	-1934.06	1115.01	545.364	404.545	343.067	310.033	290.379	278.065	270.199	265.223	262.225	260.635	260.081	260.307	261.134	262.431	264.103	266.076	268.295	270.714	273.3	276.025	278.867	281.806	284.828	287.921	291.074	294.277	297.524
0	0	0	-3.1708	-14.712	-36.1038	-75.177	-153.958	-361.3	-1870.82	1129.35	547.656	405.411	343.503	310.283	290.533	278.163	270.262	265.262	262.247	260.646	260.082	260.301	261.123	262.416	264.085	266.055	268.271	270.689	273.274	275.997	278.838	281.776	284.798	287.89	291.042	294.245	297.491
0	0	0	-3.09322	-14.5554	-35.8219	-74.6486	-152.808	-357.646	-1811.33	1144.12	549.975	406.285	343.94	310.534	290.687	278.261	270.324	265.301	262.27	260.656	260.084	260.296	261.112	262.401	264.067	266.034	268.248	270.664	273.247	275.97	278.809	281.746	284.767	287.859	291.01	294.213	297.459
0	0	0	-3.01634	-14.3998	-35.5416	-74.1236	-151.668	-354.046	-1755.26	1159.36	552.323	407.166	344.381	310.786	290.842	278.36	270.387	265.34	262.292	260.666	260.085	260.291	261.102	262.387	264.048	266.013	268.225	270.639	273.221	275.942	278.78	281.717	284.737	287.827	290.978	294.18	297.426
0	0	0	-2.94016	-14.2452	-35.263	-73.6023	-150.539	-350.501	-1702.33	1175.06	554.701	408.053	344.824	311.039	290.998	278.459	270.451	265.38	262.315	260.677	260.087	260.285	261.091	262.372	264.03	265.992	268.202	270.614	273.194	275.914	278.751	281.687	284.706	287.796	290.946	294.148	297.394
0	0	0	-2.8647	-14.0915	-34.986	-73.0845	-149.42	-347.009	-1652.28	1191.27	557.108	408.948	345.27	311.294	291.155	278.558	270.514	265.419	262.338	260.688	260.088	260.28	261.08	262.357	264.012	265.971	268.178	270.589	273.167	275.886	278.722	281.657	284.675	287.765	290.915	294.116	297.361
0	0	0	-2.78994	-13.9387	-34.7107	-72.5701	-148.31	-343.568	-1604.88	1208	559.545	409.851	345.719	311.551	291.312	278.658	270.578	265.459	262.361	260.699	260.09	260.275	261.07	262.342	263.994	265.95	268.155	270.564	273.141	275.858	278.693	281.627	284.645	287.734	290.883	294.084	297.328
0	0	0	-2.71588	-13.7868	-34.437	-72.0592	-147.211	-340.178	-1559.93	1225.27	562.014	410.76	346.17	311.808	291.47	278.759	270.642	265.499	262.384	260.709	260.092	260.27	261.059	262.327	263.976	265.93	268.132	270.539	273.114	275.83	278.664	281.597	284.614	287.702	290.851	294.051	297.296
0	0	0	-2.64254	-13.6358	-34.1649	-71.5518	-146.121	-336.837	-1517.23	1243.12	564.514	411.677	346.624	312.067	291.629	278.86	270.707	265.539	262.407	260.72	260.094	260.265	261.049	262.313	263.958	265.909	268.109	270.514	273.088	275.803	278.636	281.568	284.584	287.671	290.819	294.019	297.263
0	0	0	-2.5699	-13.4858	-33.8943	-71.0477	-145.041	-333.544	-1476.64	1261.58	567.046	412.601	347.081	312.327	291.788	278.961	270.771	265.579	262.43	260.732	260.096	260.26	261.038	262.298	263.939	265.888	268.086	270.489	273.061	275.775	278.607	281.538	284.553	287.64	290.788	293.987	297.23
0	0	0	-2.49798	-13.3367	-33.6254	-70.547	-143.97	-330.299	-1437.99	1280.68	569.611	413.533	347.541	312.589	291.948	279.063	270.836	265.62	262.454	260.743	260.098	260.255	261.028	262.283	263.921	265.867	268.063	270.464	273.035	275.747	278.578	281.508	284.523	287.609	290.756	293.955	297.198
0	0	0	-2.42677	-13.1885	-33.3581	-70.0497	-142.909	-327.1	-1401.15	1300.44	572.209	414.473	348.004	312.852	292.109	279.165	270.902	265.661	262.478	260.754	260.1	260.25	261.018	262.269	263.903	265.846	268.04	270.439	273.009	275.719	278.549	281.478	284.492	287.578	290.724	293.922	297.165
0	0	0	-2.35627	-13.0412	-33.0923	-69.5556	-141.857	-323.946	-1365.99	1320.91	574.841	415.42	348.469	313.116	292.271	279.267	270.967	265.702	262.501	260.765	260.102	260.245	261.008	262.254	263.885	265.826	268.017	270.414	272.982	275.692	278.52	281.449	284.462	287.547	290.692	293.89	297.132
0	0	0	-2.28649	-12.8948	-32.8281	-69.0649	-140.814	-320.837	-1332.41	1342.12	577.508	416.375	348.938	313.382	292.434	279.371	271.033	265.743	262.525	260.777	260.104	260.24	260.997	262.24	263.867	265.805	267.994	270.389	272.956	275.664	278.491	281.419	284.431	287.515	290.661	293.858	297.1
0	0	0	-2.21742	-12.7493	-32.5654	-68.5774	-139.78	-317.771	-1300.3	1364.12	580.21	417.338	349.409	313.649	292.597	279.474	271.1	265.784	262.549	260.789	260.107	260.236	260.987	262.225	263.85	265.784	267.971	270.365	272.929	275.636	278.463	281.389	284.401	287.484	290.629	293.826	297.067
0	0	0	-2.14908	-12.6047	-32.3043	-68.0931	-138.755	-314.748	-1269.56	1386.94	582.947	418.309	349.884	313.917	292.761	279.578	271.166	265.826	262.574	260.8	260.109	260.231	260.977	262.211	263.832	265.763	267.948	270.34	272.903	275.609	278.434	281.36	284.37	287.453	290.597	293.794	297.035
0	0	0	-2.08145	-12.461	-32.0447	-67.612	-137.739	-311.767	-1240.11	1410.64	585.722	419.288	350.361	314.187	292.926	279.683	271.233	265.868	262.598	260.812	260.112	260.226	260.967	262.196	263.814	265.743	267.925	270.315	272.876	275.581	278.405	281.33	284.34	287.422	290.565	293.761	297.002
0	0	0	-2.01455	-12.3181	-31.7866	-67.1341	-136.732	-308.826	-1211.87	1435.28	588.534	420.276	350.841	314.458	293.091	279.788	271.3	265.91	262.623	260.824	260.114	260.222	260.957	262.182	263.796	265.722	267.902	270.29	272.85	275.553	278.376	281.3	284.309	287.391	290.534	293.729	296.969
0	0	0	-1.94837	-12.1762	-31.5301	-66.6594	-135.733	-305.926	-1184.76	1460.89	591.384	421.271	351.325	314.731	293.258	279.893	271.368	265.952	262.647	260.836	260.117	260.218	260.947	262.168	263.778	265.702	267.879	270.265	272.824	275.526	278.347	281.27	284.279	287.36	290.502	293.697	296.937
0	0	0	-1.88292	-12.0351	-31.275	-66.1877	-134.743	-303.065	-1158.73	1487.55	594.274	422.276	351.811	315.005	293.425	279.999	271.435	265.995	262.672	260.848	260.12	260.213	260.937	262.153	263.76	265.681	267.856	270.241	272.797	275.498	278.319	281.241	284.248	287.329	290.47	293.665	296.904
0	0	0	-1.8182	-11.8949	-31.0214	-65.7192	-133.761	-300.243	-1133.7	1515.31	597.202	423.288	352.301	315.281	293.593	280.105	271.503	266.037	262.697	260.861	260.123	260.209	260.927	262.139	263.743	265.66	267.834	270.216	272.771	275.47	278.29	281.211	284.218	287.297	290.439	293.633	296.872
0	0	0	-1.75421	-11.7556	-30.7693	-65.2537	-132.787	-297.458	-1109.62	1544.26	600.172	424.31	352.794	315.558	293.762	280.212	271.572	266.08	262.722	260.873	260.125	260.205	260.917	262.125	263.725	265.64	267.811	270.191	272.745	275.443	278.261	281.181	284.187	287.266	290.407	293.6	296.839
0	0	0	-1.69096	-11.6171	-30.5187	-64.7913	-131.821	-294.71	-1086.44	1574.46	603.183	425.34	353.289	315.837	293.931	280.32	271.64	266.123	262.748	260.885	260.128	260.2	260.908	262.111	263.707	265.619	267.788	270.166	272.718	275.415	278.233	281.152	284.157	287.235	290.375	293.568	296.806
0	0	0	-1.62846	-11.4795	-30.2696	-64.3319	-130.864	-291.999	-1064.11	1605.99	606.236	426.378	353.788	316.117	294.101	280.428	271.709	266.166	262.773	260.898	260.132	260.196	260.898	262.097	263.69	265.599	267.765	270.142	272.692	275.387	278.204	281.122	284.127	287.204	290.344	293.536	296.774
0	0	0	-1.56669	-11.3428	-30.0219	-63.8755	-129.915	-289.323	-1042.59	1638.96	609.332	427.426	354.291	316.398	294.273	280.536	271.779	266.21	262.799	260.911	260.135	260.192	260.888	262.083	263.672	265.578	267.742	270.117	272.666	275.36	278.175	281.093	284.096	287.173	290.312	293.504	296.741
0	0	0	-1.50568	-11.2069	-29.7756	-63.422	-128.973	-286.682	-1021.82	1673.46	612.472	428.483	354.796	316.681	294.445	280.645	271.848	266.254	262.824	260.924	260.138	260.188	260.879	262.069	263.654	265.558	267.72	270.092	272.64	275.332	278.146	281.063	284.066	287.142	290.28	293.472	296.709
0	0	0	-1.44542	-11.0719	-29.5308	-62.9715	-128.04	-284.075	-1001.77	1709.59	615.657	429.549	355.305	316.966	294.617	280.754	271.918	266.297	262.85	260.937	260.141	260.184	260.869	262.055	263.637	265.538	267.697	270.068	272.613	275.305	278.118	281.033	284.035	287.111	290.249	293.44	296.676
0	0	0	-1.38592	-10.9377	-29.2874	-62.5239	-127.114	-281.502	-982.406	1747.48	618.888	430.624	355.817	317.252	294.791	280.864	271.988	266.342	262.876	260.95	260.145	260.18	260.859	262.041	263.619	265.517	267.674	270.043	272.587	275.277	278.089	281.004	284.005	287.08	290.217	293.408	296.644
0	0	0	-1.32719	-10.8044	-29.0454	-62.0792	-126.196	-278.962	-963.692	1787.26	622.166	431.709	356.332	317.539	294.965	280.974	272.059	266.386	262.903	260.963	260.148	260.176	260.85	262.027	263.602	265.497	267.651	270.018	272.561	275.25	278.06	280.974	283.975	287.049	290.185	293.375	296.611
0	0	0	-1.26923	-10.6719	-28.8049	-61.6373	-125.285	-276.455	-945.596	1829.07	625.491	432.803	356.851	317.828	295.141	281.085	272.13	266.43	262.929	260.976	260.152	260.173	260.841	262.013	263.584	265.477	267.629	269.994	272.535	275.222	278.032	280.944	283.944	287.018	290.154	293.343	296.578
0	0	0	-1.21204	-10.5403	-28.5657	-61.1984	-124.382	-273.979	-928.087	1873.07	628.866	433.907	357.373	318.119	295.317	281.196	272.201	266.475	262.955	260.989	260.156	260.169	260.831	261.999	263.567	265.456	267.606	269.969	272.509	275.195	278.003	280.915	283.914	286.986	290.122	293.311	296.546
0	0	0	-1.15563	-10.4094	-28.328	-60.7622	-123.486	-271.534	-911.138	1919.44	632.29	435.02	357.898	318.411	295.494	281.308	272.273	266.52	262.982	261.003	260.159	260.165	260.822	261.985	263.55	265.436	267.583	269.945	272.482	275.167	277.975	280.885	283.883	286.955	290.09	293.279	296.513
0	0	0	-1.10002	-10.2795	-28.0916	-60.3288	-122.597	-269.12	-894.723	1968.37	635.766	436.144	358.427	318.705	295.671	281.42	272.344	266.565	263.009	261.016	260.163	260.162	260.813	261.971	263.532	265.416	267.561	269.92	272.456	275.14	277.946	280.856	283.853	286.924	290.059	293.247	296.481
0	0	0	-1.04521	-10.1503	-27.8566	-59.8983	-121.716	-266.736	-878.815	2020.09	639.294	437.277	358.959	319	295.85	281.533	272.417	266.611	263.036	261.03	260.167	260.158	260.803	261.958	263.515	265.396	267.538	269.896	272.43	275.112	277.917	280.826	283.823	286.893	290.027	293.215	296.448
0	0	0	-0.9912	-10.022	-27.6229	-59.4704	-120.842	-264.381	-863.393	2074.84	642.875	438.421	359.495	319.297	296.029	281.646	272.489	266.656	263.063	261.044	260.171	260.155	260.794	261.944	263.498	265.375	267.516	269.871	272.404	275.085	277.889	280.797	283.792	286.862	289.996	293.183	296.416
0	0	0	-0.93802	-9.89445	-27.3907	-59.0453	-119.975	-262.056	-848.435	2132.88	646.511	439.575	360.034	319.596	296.21	281.76	272.562	266.702	263.09	261.058	260.175	260.152	260.785	261.93	263.48	265.355	267.493	269.847	272.378	275.057	277.86	280.767	283.762	286.831	289.964	293.151	296.383
0	0	0	-0.88566	-9.76776	-27.1597	-58.623	-119.115	-259.759	-833.92	2194.53	650.203	440.739	360.577	319.896	296.391	281.874	272.635	266.748	263.118	261.072	260.179	260.148	260.776	261.917	263.463	265.335	267.471	269.822	272.352	275.03	277.832	280.738	283.732	286.8	289.932	293.118	296.351
0	0	0	-0.83414	-9.64189	-26.9301	-58.2033	-118.261	-257.49	-819.828	2260.14	653.952	441.914	361.123	320.198	296.573	281.989	272.708	266.795	263.145	261.086	260.184	260.145	260.767	261.903	263.446	265.315	267.448	269.798	272.326	275.002	277.803	280.708	283.701	286.769	289.901	293.086	296.318
0	0	0	-0.78347	-9.51683	-26.7019	-57.7863	-117.415	-255.248	-806.142	2330.1	657.759	443.099	361.674	320.501	296.756	282.104	272.782	266.841	263.173	261.1	260.188	260.142	260.758	261.89	263.429	265.295	267.426	269.773	272.3	274.975	277.774	280.679	283.671	286.738	289.869	293.054	296.286
0	0	0	-0.73367	-9.39258	-26.475	-57.3719	-116.575	-253.034	-792.845	2404.85	661.626	444.295	362.227	320.806	296.939	282.22	272.856	266.888	263.201	261.115	260.192	260.139	260.749	261.876	263.412	265.275	267.403	269.749	272.274	274.948	277.746	280.649	283.641	286.707	289.838	293.022	296.253
0	0	0	-0.68475	-9.26914	-26.2494	-56.9601	-115.742	-250.846	-779.919	2484.91	665.554	445.503	362.785	321.113	297.124	282.336	272.931	266.935	263.229	261.129	260.197	260.136	260.74	261.863	263.395	265.255	267.381	269.724	272.248	274.92	277.717	280.62	283.61	286.676	289.806	292.99	296.221
0	0	0	-0.63672	-9.1465	-26.0251	-56.551	-114.916	-248.683	-767.35	2570.85	669.545	446.721	363.346	321.421	297.31	282.453	273.006	266.982	263.257	261.144	260.201	260.133	260.731	261.849	263.378	265.235	267.358	269.7	272.222	274.893	277.689	280.59	283.58	286.645	289.774	292.958	296.188
0	0	0	-0.58962	-9.02467	-25.8021	-56.1444	-114.096	-246.547	-755.123	2663.36	673.6	447.95	363.911	321.731	297.496	282.571	273.081	267.03	263.285	261.159	260.206	260.13	260.723	261.836	263.361	265.215	267.336	269.676	272.196	274.865	277.66	280.561	283.55	286.614	289.743	292.926	296.155
0	0	0	-0.54345	-8.90363	-25.5804	-55.7405	-113.283	-244.436	-743.225	2763.21	677.721	449.191	364.479	322.043	297.683	282.689	273.156	267.077	263.314	261.174	260.211	260.127	260.714	261.823	263.344	265.195	267.314	269.651	272.17	274.838	277.632	280.531	283.519	286.583	289.711	292.894	296.123
0	0	0	-0.49824	-8.78338	-25.36	-55.339	-112.476	-242.349	-731.643	2871.32	681.908	450.444	365.052	322.357	297.872	282.807	273.232	267.125	263.343	261.189	260.216	260.124	260.705	261.809	263.327	265.175	267.291	269.627	272.144	274.811	277.603	280.502	283.489	286.552	289.68	292.862	296.09
0	0	0	-0.45402	-8.66393	-25.1409	-54.9401	-111.675	-240.287	-720.364	2988.75	686.165	451.708	365.628	322.672	298.061	282.926	273.308	267.173	263.372	261.204	260.221	260.122	260.697	261.796	263.31	265.155	267.269	269.603	272.118	274.783	277.575	280.472	283.459	286.521	289.648	292.83	296.058
0	0	0	-0.41081	-8.54527	-24.9231	-54.5437	-110.88	-238.249	-709.376	3116.76	690.492	452.984	366.209	322.989	298.251	283.046	273.385	267.222	263.401	261.219	260.226	260.119	260.688	261.783	263.293	265.135	267.247	269.578	272.092	274.756	277.546	280.443	283.429	286.49	289.617	292.798	296.026
0	0	0	-0.36866	-8.4274	-24.7065	-54.1498	-110.092	-236.234	-698.669	3256.85	694.892	454.272	366.793	323.307	298.442	283.166	273.461	267.27	263.43	261.234	260.231	260.116	260.68	261.77	263.276	265.115	267.224	269.554	272.066	274.729	277.518	280.413	283.398	286.459	289.585	292.766	295.993
0	0	0	-0.3276	-8.31031	-24.4912	-53.7583	-109.31	-234.242	-688.231	3410.81	699.366	455.572	367.381	323.628	298.634	283.287	273.539	267.319	263.459	261.25	260.236	260.114	260.671	261.757	263.259	265.095	267.202	269.53	272.04	274.701	277.49	280.384	283.368	286.428	289.553	292.733	295.961
0	0	0	-0.28768	-8.194	-24.2771	-53.3693	-108.534	-232.273	-678.053	3580.81	703.915	456.885	367.973	323.95	298.827	283.408	273.616	267.368	263.489	261.265	260.241	260.111	260.663	261.743	263.242	265.076	267.18	269.506	272.014	274.674	277.461	280.355	283.338	286.398	289.522	292.701	295.928
0	0	0	-0.24896	-8.07847	-24.0643	-52.9827	-107.764	-230.327	-668.126	3769.49	708.543	458.21	368.569	324.274	299.02	283.529	273.694	267.417	263.518	261.281	260.247	260.109	260.654	261.73	263.226	265.056	267.158	269.481	271.988	274.647	277.433	280.325	283.308	286.367	289.49	292.669	295.896
0	0	0	-0.2115	-7.96372	-23.8527	-52.5985	-107	-228.402	-658.44	3980.11	713.25	459.548	369.17	324.6	299.215	283.652	273.772	267.467	263.548	261.297	260.252	260.107	260.646	261.717	263.209	265.036	267.136	269.457	271.962	274.62	277.404	280.296	283.277	286.336	289.459	292.637	295.863
0	0	0	-0.1754	-7.84974	-23.6424	-52.2168	-106.241	-226.499	-648.987	4216.74	718.04	460.898	369.774	324.927	299.411	283.775	273.851	267.517	263.578	261.313	260.258	260.105	260.638	261.705	263.192	265.016	267.113	269.433	271.936	274.592	277.376	280.266	283.247	286.305	289.427	292.605	295.831
0	0	0	-0.14076	-7.73653	-23.4332	-51.8374	-105.489	-224.618	-639.758	4484.49	722.914	462.262	370.383	325.257	299.607	283.898	273.93	267.567	263.608	261.329	260.264	260.102	260.63	261.692	263.175	264.997	267.091	269.409	271.911	274.565	277.347	280.237	283.217	286.274	289.396	292.573	295.798
0	0	0	-0.10773	-7.62409	-23.2253	-51.4603	-104.742	-222.757	-630.745	4789.94	727.873	463.639	370.996	325.588	299.805	284.022	274.009	267.617	263.639	261.345	260.269	260.1	260.622	261.679	263.159	264.977	267.069	269.385	271.885	274.538	277.319	280.208	283.187	286.243	289.364	292.541	295.766
0	0	0	-0.07652	-7.51242	-23.0186	-51.0856	-104.001	-220.917	-621.942	5141.66	732.922	465.029	371.613	325.921	300.003	284.146	274.089	267.667	263.669	261.361	260.275	260.098	260.613	261.666	263.142	264.957	267.047	269.361	271.859	274.511	277.291	280.178	283.157	286.212	289.333	292.509	295.733
0	0	0	-0.04747	-7.40151	-22.8132	-50.7132	-103.266	-219.097	-613.34	5551.02	738.061	466.433	372.234	326.256	300.203	284.271	274.169	267.718	263.7	261.378	260.281	260.096	260.605	261.653	263.126	264.938	267.025	269.337	271.833	274.484	277.262	280.149	283.126	286.181	289.301	292.477	295.701
0	0	0	-0.02122	-7.29137	-22.6089	-50.3432	-102.536	-217.297	-604.934	6033.46	743.294	467.851	372.86	326.593	300.403	284.397	274.249	267.769	263.731	261.394	260.287	260.094	260.597	261.64	263.109	264.918	267.003	269.312	271.807	274.456	277.234	280.12	283.096	286.15	289.27	292.445	295.668
0	0	0	0	-7.18198	-22.4057	-49.9753	-101.812	-215.517	-596.716	6610.44	748.623	469.283	373.49	326.932	300.605	284.523	274.33	267.82	263.762	261.411	260.293	260.093	260.589	261.628	263.093	264.899	266.981	269.288	271.782	274.429	277.206	280.09	283.066	286.119	289.238	292.413	295.636
0	0	0	0	-7.07335	-22.2038	-49.6098	-101.093	-213.756	-588.681	7312.78	754.051	470.728	374.124	327.272	300.807	284.65	274.411	267.872	263.793	261.427	260.299	260.091	260.582	261.615	263.076	264.879	266.959	269.264	271.756	274.402	277.177	280.061	283.036	286.088	289.207	292.381	295.603
0	0	0	0	-6.96547	-22.0031	-49.2465	-100.379	-212.014	-580.822	8186.32	759.579	472.189	374.763	327.615	301.011	284.777	274.492	267.923	263.824	261.444	260.306	260.089	260.574	261.602	263.06	264.86	266.937	269.24	271.73	274.375	277.149	280.032	283.006	286.058	289.175	292.349	295.571
0	0	0	0	-6.85835	-21.8035	-48.8855	-99.671	-210.291	-573.133	9302.32	765.212	473.664	375.406	327.959	301.215	284.905	274.574	267.975	263.856	261.461	260.312	260.088	260.566	261.59	263.043	264.84	266.915	269.216	271.705	274.348	277.121	280.002	282.976	286.027	289.144	292.317	295.539
0	0	0	0	-6.75198	-21.6051	-48.5267	-98.9681	-208.586	-565.61	10778	770.953	475.154	376.054	328.306	301.42	285.034	274.656	268.027	263.887	261.479	260.319	260.086	260.558	261.577	263.027	264.821	266.893	269.192	271.679	274.321	277.092	279.973	282.946	285.996	289.112	292.285	295.506
0	0	0	0	-6.64635	-21.4078	-48.1701	-98.2705	-206.899	-558.247	12820.6	776.803	476.658	376.707	328.654	301.627	285.163	274.739	268.08	263.919	261.496	260.325	260.084	260.551	261.565	263.011	264.801	266.871	269.168	271.653	274.294	277.064	279.944	282.915	285.965	289.081	292.253	295.474
0	0	0	0	-6.54147	-21.2117	-47.8156	-97.578	-205.231	-551.039	15834.5	782.766	478.178	377.364	329.004	301.834	285.293	274.821	268.132	263.951	261.513	260.332	260.083	260.543	261.552	262.994	264.782	266.849	269.144	271.627	274.267	277.036	279.914	282.885	285.934	289.05	292.221	295.441
0	0	0	0	-6.43734	-21.0168	-47.4634	-96.8907	-203.58	-543.981	20728.5	788.847	479.714	378.026	329.357	302.043	285.423	274.905	268.185	263.983	261.531	260.339	260.082	260.536	261.54	262.978	264.763	266.827	269.12	271.602	274.239	277.008	279.885	282.855	285.903	289.018	292.189	295.409
0	0	0	0	-6.33395	-20.8229	-47.1133	-96.2085	-201.946	-537.068	30059.7	795.047	481.265	378.692	329.711	302.252	285.554	274.988	268.238	264.016	261.548	260.345	260.081	260.528	261.528	262.962	264.743	266.805	269.096	271.576	274.212	276.979	279.856	282.825	285.873	288.987	292.157	295.377
0	0	0	0	-6.2313	-20.6302	-46.7653	-95.5313	-200.329	-530.297	54865	801.371	482.833	379.364	330.067	302.463	285.685	275.072	268.292	264.048	261.566	260.352	260.079	260.521	261.515	262.946	264.724	266.784	269.073	271.551	274.185	276.951	279.827	282.795	285.842	288.955	292.125	295.344
0	0	0	0	-6.12938	-20.4387	-46.4194	-94.859	-198.729	-523.663	320465	807.822	484.416	380.04	330.426	302.674	285.817	275.157	268.345	264.081	261.584	260.359	260.078	260.513	261.503	262.93	264.705	266.762	269.049	271.525	274.158	276.923	279.797	282.765	285.811	288.924	292.093	295.312
0	0	0	0	-6.02821	-20.2482	-46.0757	-94.1917	-197.146	-517.161	-82977.5	814.405	486.016	380.721	330.786	302.887	285.95	275.242	268.399	264.114	261.602	260.367	260.077	260.506	261.491	262.913	264.686	266.74	269.025	271.499	274.131	276.895	279.768	282.735	285.78	288.892	292.062	295.279
0	0	0	0	-5.92776	-20.0589	-45.734	-93.5293	-195.579	-510.789	-36644.1	821.122	487.632	381.407	331.149	303.101	286.083	275.327	268.453	264.147	261.62	260.374	260.076	260.499	261.479	262.897	264.666	266.718	269.001	271.474	274.104	276.866	279.739	282.705	285.749	288.861	292.03	295.247
0	0	0	0	-5.82806	-19.8707	-45.3945	-92.8717	-194.028	-504.541	-23477.4	827.979	489.266	382.098	331.513	303.315	286.217	275.412	268.508	264.18	261.638	260.381	260.075	260.491	261.466	262.881	264.647	266.696	268.977	271.448	274.077	276.838	279.71	282.675	285.719	288.829	291.998	295.215
0	0	0	0	-5.72908	-19.6836	-45.057	-92.2189	-192.493	-498.416	-17251.6	834.98	490.917	382.794	331.88	303.531	286.352	275.498	268.562	264.214	261.657	260.389	260.074	260.484	261.454	262.865	264.628	266.675	268.953	271.423	274.05	276.81	279.681	282.645	285.688	288.798	291.966	295.182
0	0	0	0	-5.63083	-19.4976	-44.7215	-91.5708	-190.974	-492.408	-13623.1	842.129	492.585	383.495	332.249	303.748	286.487	275.584	268.617	264.247	261.675	260.396	260.074	260.477	261.442	262.849	264.609	266.653	268.93	271.397	274.023	276.782	279.651	282.614	285.657	288.767	291.934	295.15
0	0	0	0	-5.53331	-19.3126	-44.3881	-90.9275	-189.47	-486.515	-11247.2	849.431	494.271	384.201	332.62	303.966	286.623	275.671	268.672	264.281	261.694	260.404	260.073	260.47	261.43	262.833	264.59	266.631	268.906	271.372	273.996	276.754	279.622	282.584	285.626	288.735	291.902	295.117
0	0	0	0	-5.43651	-19.1288	-44.0566	-90.2887	-187.981	-480.733	-9570.74	856.891	495.975	384.912	332.993	304.185	286.759	275.758	268.728	264.315	261.713	260.411	260.072	260.463	261.418	262.817	264.571	266.61	268.882	271.346	273.969	276.725	279.593	282.554	285.595	288.704	291.87	295.085
0	0	0	0	-5.34044	-18.946	-43.7272	-89.6546	-186.508	-475.06	-8324.46	864.513	497.697	385.629	333.368	304.405	286.896	275.846	268.783	264.349	261.732	260.419	260.072	260.456	261.406	262.802	264.552	266.588	268.858	271.321	273.942	276.697	279.564	282.524	285.565	288.673	291.838	295.053
0	0	0	0	-5.2451	-18.7643	-43.3998	-89.025	-185.048	-469.492	-7361.64	872.305	499.437	386.35	333.745	304.626	287.034	275.933	268.839	264.383	261.751	260.427	260.071	260.449	261.395	262.786	264.533	266.567	268.835	271.295	273.916	276.669	279.535	282.494	285.534	288.641	291.806	295.02
0	0	0	0	-5.15047	-18.5837	-43.0744	-88.4	-183.604	-464.027	-6595.45	880.27	501.197	387.078	334.125	304.848	287.172	276.022	268.895	264.418	261.77	260.435	260.071	260.443	261.383	262.77	264.514	266.545	268.811	271.27	273.889	276.641	279.505	282.464	285.503	288.61	291.774	294.988
0	0	0	0	-5.05657	-18.4041	-42.7509	-87.7794	-182.174	-458.662	-5971.23	888.415	502.976	387.81	334.507	305.072	287.311	276.11	268.952	264.452	261.789	260.443	260.071	260.436	261.371	262.754	264.495	266.523	268.787	271.244	273.862	276.613	279.476	282.434	285.472	288.578	291.742	294.956
0	0	0	0	-4.96338	-18.2256	-42.4293	-87.1633	-180.757	-453.393	-5452.88	896.746	504.774	388.548	334.891	305.296	287.45	276.199	269.009	264.487	261.809	260.451	260.07	260.429	261.359	262.738	264.476	266.502	268.764	271.219	273.835	276.585	279.447	282.404	285.442	288.547	291.71	294.923
0	0	0	0	-4.87091	-18.0482	-42.1097	-86.5515	-179.355	-448.219	-5015.57	905.269	506.592	389.291	335.277	305.522	287.59	276.289	269.066	264.522	261.828	260.459	260.07	260.422	261.347	262.723	264.457	266.48	268.74	271.194	273.808	276.557	279.418	282.374	285.411	288.516	291.679	294.891
0	0	0	0	-4.77916	-17.8718	-41.7921	-85.9441	-177.967	-443.138	-4641.67	913.991	508.43	390.04	335.666	305.749	287.731	276.378	269.123	264.557	261.848	260.468	260.07	260.416	261.336	262.707	264.438	266.459	268.716	271.168	273.781	276.529	279.389	282.344	285.38	288.484	291.647	294.859
0	0	0	0	-4.68812	-17.6964	-41.4763	-85.341	-176.592	-438.145	-4318.33	922.92	510.289	390.795	336.056	305.977	287.872	276.469	269.18	264.593	261.868	260.476	260.07	260.409	261.324	262.691	264.419	266.437	268.693	271.143	273.754	276.501	279.36	282.314	285.349	288.453	291.615	294.826
0	0	0	0	-4.5978	-17.5221	-41.1624	-84.7421	-175.23	-433.24	-4035.94	932.061	512.168	391.555	336.45	306.206	288.015	276.559	269.238	264.628	261.888	260.485	260.07	260.403	261.313	262.676	264.4	266.416	268.669	271.117	273.728	276.473	279.331	282.284	285.319	288.422	291.583	294.794
0	0	0	0	-4.50819	-17.3488	-40.8504	-84.1475	-173.882	-428.42	-3787.18	941.424	514.069	392.321	336.845	306.436	288.157	276.65	269.296	264.664	261.908	260.494	260.07	260.396	261.301	262.66	264.381	266.395	268.646	271.092	273.701	276.445	279.302	282.254	285.288	288.39	291.551	294.762
0	0	0	0	-4.4193	-17.1765	-40.5403	-83.557	-172.546	-423.683	-3566.4	951.016	515.991	393.093	337.243	306.667	288.301	276.742	269.354	264.7	261.928	260.502	260.07	260.39	261.29	262.645	264.363	266.373	268.622	271.067	273.674	276.417	279.273	282.225	285.257	288.359	291.519	294.729
0	0	0	0	-4.33111	-17.0052	-40.232	-82.9707	-171.223	-419.027	-3369.11	960.846	517.934	393.871	337.643	306.9	288.445	276.834	269.413	264.736	261.948	260.511	260.071	260.384	261.278	262.629	264.344	266.352	268.598	271.041	273.647	276.388	279.244	282.195	285.227	288.328	291.487	294.697
0	0	0	0	-4.24363	-16.835	-39.9255	-82.3885	-169.913	-414.45	-3191.76	970.922	519.9	394.655	338.045	307.134	288.589	276.926	269.472	264.773	261.969	260.52	260.071	260.377	261.267	262.614	264.325	266.33	268.575	271.016	273.62	276.36	279.215	282.165	285.196	288.296	291.455	294.665
0	0	0	0	-4.15687	-16.6658	-39.6209	-81.8104	-168.616	-409.949	-3031.48	981.253	521.889	395.444	338.45	307.369	288.735	277.018	269.531	264.809	261.989	260.529	260.071	260.371	261.256	262.598	264.307	266.309	268.551	270.991	273.594	276.332	279.185	282.135	285.165	288.265	291.424	294.632
0	0	0	0	-4.07081	-16.4975	-39.3181	-81.2363	-167.33	-405.523	-2885.91	991.851	523.9	396.24	338.858	307.605	288.881	277.111	269.59	264.846	262.01	260.538	260.072	260.365	261.244	262.583	264.288	266.288	268.528	270.966	273.567	276.304	279.156	282.105	285.135	288.234	291.392	294.6
0	0	0	0	-3.98546	-16.3303	-39.0171	-80.6662	-166.057	-401.17	-2753.12	1002.72	525.935	397.042	339.267	307.842	289.028	277.205	269.65	264.883	262.031	260.548	260.072	260.359	261.233	262.568	264.269	266.267	268.505	270.94	273.54	276.277	279.127	282.075	285.104	288.202	291.36	294.568
0	0	0	0	-3.90082	-16.1641	-38.7179	-80.1001	-164.796	-396.889	-2631.5	1013.88	527.993	397.85	339.679	308.08	289.175	277.299	269.71	264.92	262.052	260.557	260.073	260.353	261.222	262.552	264.251	266.245	268.481	270.915	273.513	276.249	279.098	282.045	285.073	288.171	291.328	294.535
0	0	0	0	-3.81688	-15.9988	-38.4205	-79.5379	-163.547	-392.677	-2519.69	1025.34	530.076	398.664	340.094	308.32	289.323	277.393	269.77	264.957	262.073	260.566	260.074	260.347	261.211	262.537	264.232	266.224	268.458	270.89	273.487	276.221	279.069	282.015	285.043	288.14	291.296	294.503
0	0	0	0	-3.73365	-15.8346	-38.1249	-78.9795	-162.309	-388.533	-2416.55	1037.11	532.183	399.485	340.511	308.561	289.472	277.488	269.83	264.994	262.094	260.576	260.075	260.341	261.2	262.522	264.214	266.203	268.434	270.865	273.46	276.193	279.04	281.985	285.012	288.109	291.264	294.471
0	0	0	0	-3.65113	-15.6713	-37.831	-78.425	-161.083	-384.456	-2321.12	1049.2	534.315	400.311	340.931	308.803	289.621	277.583	269.891	265.032	262.116	260.586	260.075	260.335	261.188	262.507	264.195	266.182	268.411	270.84	273.433	276.165	279.011	281.955	284.981	288.077	291.233	294.438
0	0	0	0	-3.56931	-15.509	-37.5388	-77.8744	-159.868	-380.443	-2232.56	1061.63	536.472	401.145	341.353	309.047	289.772	277.679	269.952	265.07	262.137	260.595	260.076	260.33	261.177	262.492	264.177	266.161	268.388	270.815	273.407	276.137	278.982	281.925	284.951	288.046	291.201	294.406
0	0	0	0	-3.4882	-15.3477	-37.2484	-77.3275	-158.664	-376.494	-2150.15	1074.41	538.655	401.985	341.778	309.291	289.922	277.775	270.014	265.108	262.159	260.605	260.077	260.324	261.166	262.477	264.158	266.139	268.364	270.789	273.38	276.109	278.953	281.896	284.92	288.015	291.169	294.374
0	0	0	0	-3.40779	-15.1873	-36.9597	-76.7843	-157.471	-372.606	-2073.28	1087.56	540.865	402.831	342.205	309.537	290.074	277.871	270.075	265.146	262.181	260.615	260.079	260.318	261.156	262.461	264.14	266.118	268.341	270.764	273.353	276.081	278.925	281.866	284.89	287.984	291.137	294.342
0	0	0	0	-3.32809	-15.0279	-36.6727	-76.2449	-156.289	-368.779	-2001.41	1101.08	543.101	403.685	342.635	309.784	290.226	277.968	270.137	265.185	262.203	260.625	260.08	260.313	261.145	262.446	264.122	266.097	268.318	270.739	273.327	276.053	278.896	281.836	284.859	287.952	291.105	294.309
0	0	0	0	-3.2491	-14.8695	-36.3874	-75.7091	-155.118	-365.01	-1934.06	1115.01	545.364	404.545	343.067	310.033	290.379	278.065	270.199	265.223	262.225	260.635	260.081	260.307	261.134	262.431	264.103	266.076	268.295	270.714	273.3	276.025	278.867	281.806	284.828	287.921	291.074	294.277
0	0	0	0	-3.1708	-14.712	-36.1038	-75.177	-153.958	-361.3	-1870.82	1129.35	547.656	405.411	343.503	310.283	290.533	278.163	270.262	265.262	262.247	260.646	260.082	260.301	261.123	262.416	264.085	266.055	268.271	270.689	273.274	275.997	278.838	281.776	284.798	287.89	291.042	294.245
0	0	0	0	-3.09322	-14.5554	-35.8219	-74.6486	-152.808	-357.646	-1811.33	1144.12	549.975	406.285	343.94	310.534	290.687	278.261	270.324	265.301	262.27	260.656	260.084	260.296	261.112	262.401	264.067	266.034	268.248	270.664	273.247	275.97	278.809	281.746	284.767	287.859	291.01	294.213
0	0	0	0	-3.01634	-14.3998	-35.5416	-74.1236	-151.668	-354.046	-1755.26	1159.36	552.323	407.166	344.381	310.786	290.842	278.36	270.387	265.34	262.292	260.666	260.085	260.291	261.102	262.387	264.048	266.013	268.225	270.639	273.221	275.942	278.78	281.717	284.737	287.827	290.978	294.18
0	0	0	0	-2.94016	-14.2452	-35.263	-73.6023	-150.539	-350.501	-1702.33	1175.06	554.701	408.053	344.824	311.039	290.998	278.459	270.451	265.38	262.315	260.677	260.087	260.285	261.091	262.372	264.03	265.992	268.202	270.614	273.194	275.914	278.751	281.687	284.706	287.796	290.946	294.148
0	0	0	0	-2.8647	-14.0915	-34.986	-73.0845	-149.42	-347.009	-1652.28	1191.27	557.108	408.948	345.27	311.294	291.155	278.558	270.514	265.419	262.338	260.688	260.088	260.28	261.08	262.357	264.012	265.971	268.178	270.589	273.167	275.886	278.722	281.657	284.675	287.765	290.915	294.116
0	0	0	0	-2.78994	-13.9387	-34.7107	-72.5701	-148.31	-343.568	-1604.88	1208	559.545	409.851	345.719	311.551	291.312	278.658	270.578	265.459	262.361	260.699	260.09	260.275	261.07	262.342	263.994	265.95	268.155	270.564	273.141	275.858	278.693	281.627	284.645	287.734	290.883	294.084
0	0	0	0	-2.71588	-13.7868	-34.437	-72.0592	-147.211	-340.178	-1559.93	1225.27	562.014	410.76	346.17	311.808	291.47	278.759	270.642	265.499	262.384	260.709	260.092	260.27	261.059	262.327	263.976	265.93	268.132	270.539	273.114	275.83	278.664	281.597	284.614	287.702	290.851	294.051
0	0	0	0	-2.64254	-13.6358	-34.1649	-71.5518	-146.121	-336.837	-1517.23	1243.12	564.514	411.677	346.624	312.067	291.629	278.86	270.707	265.539	262.407	260.72	260.094	260.265	261.049	262.313	263.958	265.909	268.109	270.514	273.088	275.803	278.636	281.568	284.584	287.671	290.819	294.019
0	0	0	0	-2.5699	-13.4858	-33.8943	-71.0477	-145.041	-333.544	-1476.64	1261.58	567.046	412.601	347.081	312.327	291.788	278.961	270.771	265.579	262.43	260.732	260.096	260.26	261.038	262.298	263.939	265.888	268.086	270.489	273.061	275.775	278.607	281.538	284.553	287.64	290.788	293.987
0	0	0	0	-2.49798	-13.3367	-33.6254	-70.547	-143.97	-330.299	-1437.99	1280.68	569.611	413.533	347.541	312.589	291.948	279.063	270.836	265.62	262.454	260.743	260.098	260.255	261.028	262.283	263.921	265.867	268.063	270.464	273.035	275.747	278.578	281.508	284.523	287.609	290.756	293.955
0	0	0	0	-2.42677	-13.1885	-33.3581	-70.0497	-142.909	-327.1	-1401.15	1300.44	572.209	414.473	348.004	312.852	292.109	279.165	270.902	265.661	262.478	260.754	260.1	260.25	261.018	262.269	263.903	265.846	268.04	270.439	273.009	275.719	278.549	281.478	284.492	287.578	290.724	293.922
0	0	0	0	-2.35627	-13.0412	-33.0923	-69.5556	-141.857	-323.946	-1365.99	1320.91	574.841	415.42	348.469	313.116	292.271	279.267	270.967	265.702	262.501	260.765	260.102	260.245	261.008	262.254	263.885	265.826	268.017	270.414	272.982	275.692	278.52	281.449	284.462	287.547	290.692	293.89
0	0	0	0	-2.28649	-12.8948	-32.8281	-69.0649	-140.814	-320.837	-1332.41	1342.12	577.508	416.375	348.938	313.382	292.434	279.371	271.033	265.743	262.525	260.777	260.104	260.24	260.997	262.24	263.867	265.805	267.994	270.389	272.956	275.664	278.491	281.419	284.431	287.515	290.661	293.858
0	0	0	0	-2.21742	-12.7493	-32.5654	-68.5774	-139.78	-317.771	-1300.3	1364.12	580.21	417.338	349.409	313.649	292.597	279.474	271.1	265.784	262.549	260.789	260.107	260.236	260.987	262.225	263.85	265.784	267.971	270.365	272.929	275.636	278.463	281.389	284.401	287.484	290.629	293.826
0	0	0	0	-2.14908	-12.6047	-32.3043	-68.0931	-138.755	-314.748	-1269.56	1386.94	582.947	418.309	349.884	313.917	292.761	279.578	271.166	265.826	262.574	260.8	260.109	260.231	260.977	262.211	263.832	265.763	267.948	270.34	272.903	275.609	278.434	281.36	284.37	287.453	290.597	293.794
0	0	0	0	-2.08145	-12.461	-32.0447	-67.612	-137.739	-311.767	-1240.11	1410.64	585.722	419.288	350.361	314.187	292.926	279.683	271.233	265.868	262.598	260.812	260.112	260.226	260.967	262.196	263.814	265.743	267.925	270.315	272.876	275.581	278.405	281.33	284.34	287.422	290.565	293.761
0	0	0	0	-2.01455	-12.3181	-31.7866	-67.1341	-136.732	-308.826	-1211.87	1435.28	588.534	420.276	350.841	314.458	293.091	279.788	271.3	265.91	262.623	260.824	260.114	260.222	260.957	262.182	263.796	265.722	267.902	270.29	272.85	275.553	278.376	281.3	284.309	287.391	290.534	293.729
0	0	0	0	-1.94837	-12.1762	-31.5301	-66.6594	-135.733	-305.926	-1184.76	1460.89	591.384	421.271	351.325	314.731	293.258	279.893	271.368	265.952	262.647	260.836	260.117	260.218	260.947	262.168	263.778	265.702	267.879	270.265	272.824	275.526	278.347	281.27	284.279	287.36	290.502	293.697
0	0	0	0	-1.88292	-12.0351	-31.275	-66.1877	-134.743	-303.065	-1158.73	1487.55	594.274	422.276	351.811	315.005	293.425	279.999	271.435	265.995	262.672	260.848	260.12	260.213	260.937	262.153	263.76	265.681	267.856	270.241	272.797	275.498	278.319	281.241	284.248	287.329	290.47	293.665
0	0	0	0	-1.8182	-11.8949	-31.0214	-65.7192	-133.761	-300.243	-1133.7	1515.31	597.202	423.288	352.301	315.281	293.593	280.105	271.503	266.037	262.697	260.861	260.123	260.209	260.927	262.139	263.743	265.66	267.834	270.216	272.771	275.47	278.29	281.211	284.218	287.297	290.439	293.633
0	0	0	0	-1.75421	-11.7556	-30.7693	-65.2537	-132.787	-297.458	-1109.62	1544.26	600.172	424.31	352.794	315.558	293.762	280.212	271.572	266.08	262.722	260.873	260.125	260.205	260.917	262.125	263.725	265.64	267.811	270.191	272.745	275.443	278.261	281.181	284.187	287.266	290.407	293.6
0	0	0	0	-1.69096	-11.6171	-30.5187	-64.7913	-131.821	-294.71	-1086.44	1574.46	603.183	425.34	353.289	315.837	293.931	280.32	271.64	266.123	262.748	260.885	260.128	260.2	260.908	262.111	263.707	265.619	267.788	270.166	272.718	275.415	278.233	281.152	284.157	287.235	290.375	293.568
0	0	0	0	-1.62846	-11.4795	-30.2696	-64.3319	-130.864	-291.999	-1064.11	1605.99	606.236	426.378	353.788	316.117	294.101	280.428	271.709	266.166	262.773	260.898	260.132	260.196	260.898	262.097	263.69	265.599	267.765	270.142	272.692	275.387	278.204	281.122	284.127	287.204	290.344	293.536
0	0	0	0	-1.56669	-11.3428	-30.0219	-63.8755	-129.915	-289.323	-1042.59	1638.96	609.332	427.426	354.291	316.398	294.273	280.536	271.779	266.21	262.799	260.911	260.135	260.192	260.888	262.083	263.672	265.578	267.742	270.117	272.666	275.36	278.175	281.093	284.096	287.173	290.312	293.504
0	0	0	0	-1.50568	-11.2069	-29.7756	-63.422	-128.973	-286.682	-1021.82	1673.46	612.472	428.483	354.796	316.681	294.445	280.645	271.848	266.254	262.824	260.924	260.138	260.188	260.879	262.069	263.654	265.558	267.72	270.092	272.64	275.332	278.146	281.063	284.066	287.142	290.28	293.472
0	0	0	0	-1.44542	-11.0719	-29.5308	-62.9715	-128.04	-284.075	-1001.77	1709.59	615.657	429.549	355.305	316.966	294.617	280.754	271.918	266.297	262.85	260.937	260.141	260.184	260.869	262.055	263.637	265.538	267.697	270.068	272.613	275.305	278.118	281.033	284.035	287.111	290.249	293.44
0	0	0	0	-1.38592	-10.9377	-29.2874	-62.5239	-127.114	-281.502	-982.406	1747.48	618.888	430.624	355.817	317.252	294.791	280.864	271.988	266.342	262.876	260.95	260.145	260.18	260.859	262.041	263.619	265.517	267.674	270.043	272.587	275.277	278.089	281.004	284.005	287.08	290.217	293.408
0	0	0	0	-1.32719	-10.8044	-29.0454	-62.0792	-126.196	-278.962	-963.692	1787.26	622.166	431.709	356.332	317.539	294.965	280.974	272.059	266.386	262.903	260.963	260.148	260.176	260.85	262.027	263.602	265.497	267.651	270.018	272.561	275.25	278.06	280.974	283.975	287.049	290.185	293.375
0	0	0	0	-1.26923	-10.6719	-28.8049	-61.6373	-125.285	-276.455	-945.596	1829.07	625.491	432.803	356.851	317.828	295.141	281.085	272.13	266.43	262.929	260.976	260.152	260.173	260.841	262.013	263.584	265.477	267.629	269.994	272.535	275.222	278.032	280.944	283.944	287.018	290.154	293.343
0	0	0	0	-1.21204	-10.5403	-28.5657	-61.1984	-124.382	-273.979	-928.087	1873.07	628.866	433.907	357.373	318.119	295.317	281.196	272.201	266.475	262.955	260.989	260.156	260.169	260.831	261.999	263.567	265.456	267.606	269.969	272.509	275.195	278.003	280.915	283.914	286.986	290.122	293.311
0	0	0	0	-1.15563	-10.4094	-28.328	-60.7622	-123.486	-271.534	-911.138	1919.44	632.29	435.02	357.898	318.411	295.494	281.308	272.273	266.52	262.982	261.003	260.159	260.165	260.822	261.985	263.55	265.436	267.583	269.945	272.482	275.167	277.975	280.885	283.883	286.955	290.09	293.279
0	0	0	0	-1.10002	-10.2795	-28.0916	-60.3288	-122.597	-269.12	-894.723	1968.37	635.766	436.144	358.427	318.705	295.671	281.42	272.344	266.565	263.009	261.016	260.163	260.162	260.813	261.971	263.532	265.416	267.561	269.92	272.456	275.14	277.946	280.856	283.853	286.924	290.059	293.247
0	0	0	0	-1.04521	-10.1503	-27.8566	-59.8983	-121.716	-266.736	-878.815	2020.09	639.294	437.277	358.959	319	295.85	281.533	272.417	266.611	263.036	261.03	260.167	260.158	260.803	261.958	263.515	265.396	267.538	269.896	272.43	275.112	277.917	280.826	283.823	286.893	290.027	293.215
0	0	0	0	-0.9912	-10.022	-27.6229	-59.4704	-120.842	-264.381	-863.393	2074.84	642.875	438.421	359.495	319.297	296.029	281.646	272.489	266.656	263.063	261.044	260.171	260.155	260.794	261.944	263.498	265.375	267.516	269.871	272.404	275.085	277.889	280.797	283.792	286.862	289.996	293.183
0	0	0	0	-0.93802	-9.89445	-27.3907	-59.0453	-119.975	-262.056	-848.435	2132.88	646.511	439.575	360.034	319.596	296.21	281.76	272.562	266.702	263.09	261.058	260.175	260.152	260.785	261.93	263.48	265.355	267.493	269.847	272.378	275.057	277.86	280.767	283.762	286.831	289.964	293.151
0	0	0	0	-0.88566	-9.76776	-27.1597	-58.623	-119.115	-259.759	-833.92	2194.53	650.203	440.739	360.577	319.896	296.391	281.874	272.635	266.748	263.118	261.072	260.179	260.148	260.776	261.917	263.463	265.335	267.471	269.822	272.352	275.03	277.832	280.738	283.732	286.8	289.932	293.118
0	0	0	0	-0.83414	-9.64189	-26.9301	-58.2033	-118.261	-257.49	-819.828	2260.14	653.952	441.914	361.123	320.198	296.573	281.989	272.708	266.795	263.145	261.086	260.184	260.145	260.767	261.903	263.446	265.315	267.448	269.798	272.326	275.002	277.803	280.708	283.701	286.769	289.901	293.086
0	0	0	0	-0.78347	-9.51683	-26.7019	-57.7863	-117.415	-255.248	-806.142	2330.1	657.759	443.099	361.674	320.501	296.756	282.104	272.782	266.841	263.173	261.1	260.188	260.142	260.758	261.89	263.429	265.295	267.426	269.773	272.3	274.975	277.774	280.679	283.671	286.738	289.869	293.054
0	0	0	0	-0.73367	-9.39258	-26.475	-57.3719	-116.575	-253.034	-792.845	2404.85	661.626	444.295	362.227	320.806	296.939	282.22	272.856	266.888	263.201	261.115	260.192	260.139	260.749	261.876	263.412	265.275	267.403	269.749	272.274	274.948	277.746	280.649	283.641	286.707	289.838	293.022
0	0	0	0	-0.68475	-9.26914	-26.2494	-56.9601	-115.742	-250.846	-779.919	2484.91	665.554	445.503	362.785	321.113	297.124	282.336	272.931	266.935	263.229	261.129	260.197	260.136	260.74	261.863	263.395	265.255	267.381	269.724	272.248	274.92	277.717	280.62	283.61	286.676	289.806	292.99
0	0	0	0	-0.63672	-9.1465	-26.0251	-56.551	-114.916	-248.683	-767.35	2570.85	669.545	446.721	363.346	321.421	297.31	282.453	273.006	266.982	263.257	261.144	260.201	260.133	260.731	261.849	263.378	265.235	267.358	269.7	272.222	274.893	277.689	280.59	283.58	286.645	289.774	292.958
0	0	0	0	-0.58962	-9.02467	-25.8021	-56.1444	-114.096	-246.547	-755.123	2663.36	673.6	447.95	363.911	321.731	297.496	282.571	273.081	267.03	263.285	261.159	260.206	260.13	260.723	261.836	263.361	265.215	267.336	269.676	272.196	274.865	277.66	280.561	283.55	286.614	289.743	292.926
0	0	0	0	-0.54345	-8.90363	-25.5804	-55.7405	-113.283	-244.436	-743.225	2763.21	677.721	449.191	364.479	322.043	297.683	282.689	273.156	267.077	263.314	261.174	260.211	260.127	260.714	261.823	263.344	265.195	267.314	269.651	272.17	274.838	277.632	280.531	283.519	286.583	289.711	292.894
0	0	0	0	-0.49824	-8.78338	-25.36	-55.339	-112.476	-242.349	-731.643	2871.32	681.908	450.444	365.052	322.357	297.872	282.807	273.232	267.125	263.343	261.189	260.216	260.124	260.705	261.809	263.327	265.175	267.291	269.627	272.144	274.811	277.603	280.502	283.489	286.552	289.68	292.862
0	0	0	0	-0.45402	-8.66393	-25.1409	-54.9401	-111.675	-240.287	-720.364	2988.75	686.165	451.708	365.628	322.672	298.061	282.926	273.308	267.173	263.372	261.204	260.221	260.122	260.697	261.796	263.31	265.155	267.269	269.603	272.118	274.783	277.575	280.472	283.459	286.521	289.648	292.83
0	0	0	0	-0.41081	-8.54527	-24.9231	-54.5437	-110.88	-238.249	-709.376	3116.76	690.492	452.984	366.209	322.989	298.251	283.046	273.385	267.222	263.401	261.219	260.226	260.119	260.688	261.783	263.293	265.135	267.247	269.578	272.092	274.756	277.546	280.443	283.429	286.49	289.617	292.798
0	0	0	0	-0.36866	-8.4274	-24.7065	-54.1498	-110.092	-236.234	-698.669	3256.85	694.892	454.272	366.793	323.307	298.442	283.166	273.461	267.27	263.43	261.234	260.231	260.116	260.68	261.77	263.276	265.115	267.224	269.554	272.066	274.729	277.518	280.413	283.398	286.459	289.585	292.766
0	0	0	0	-0.3276	-8.31031	-24.4912	-53.7583	-109.31	-234.242	-688.231	3410.81	699.366	455.572	367.381	323.628	298.634	283.287	273.539	267.319	263.459	261.25	260.236	260.114	260.671	261.757	263.259	265.095	267.202	269.53	272.04	274.701	277.49	280.384	283.368	286.428	289.553	292.733
0	0	0	0	-0.28768	-8.194	-24.2771	-53.3693	-108.534	-232.273	-678.053	3580.81	703.915	456.885	367.973	323.95	298.827	283.408	273.616	267.368	263.489	261.265	260.241	260.111	260.663	261.743	263.242	265.076	267.18	269.506	272.014	274.674	277.461	280.355	283.338	286.398	289.522	292.701
0	0	0	0	-0.24896	-8.07847	-24.0643	-52.9827	-107.764	-230.327	-668.126	3769.49	708.543	458.21	368.569	324.274	299.02	283.529	273.694	267.417	263.518	261.281	260.247	260.109	260.654	261.73	263.226	265.056	267.158	269.481	271.988	274.647	277.433	280.325	283.308	286.367	289.49	292.669
0	0	0	0	-0.2115	-7.96372	-23.8527	-52.5985	-107	-228.402	-658.44	3980.11	713.25	459.548	369.17	324.6	299.215	283.652	273.772	267.467	263.548	261.297	260.252	260.107	260.646	261.717	263.209	265.036	267.136	269.457	271.962	274.62	277.404	280.296	283.277	286.336	289.459	292.637
0	0	0	0	-0.1754	-7.84974	-23.6424	-52.2168	-106.241	-226.499	-648.987	4216.74	718.04	460.898	369.774	324.927	299.411	283.775	273.851	267.517	263.578	261.313	260.258	260.105	260.638	261.705	263.192	265.016	267.113	269.433	271.936	274.592	277.376	280.266	283.247	286.305	289.427	292.605
0	0	0	0	-0.14076	-7.73653	-23.4332	-51.8374	-105.489	-224.618	-639.758	4484.49	722.914	462.262	370.383	325.257	299.607	283.898	273.93	267.567	263.608	261.329	260.264	260.102	260.63	261.692	263.175	264.997	267.091	269.409	271.911	274.565	277.347	280.237	283.217	286.274	289.396	292.573
0	0	0	0	-0.10773	-7.62409	-23.2253	-51.4603	-104.742	-222.757	-630.745	4789.94	727.873	463.639	370.996	325.588	299.805	284.022	274.009	267.617	263.639	261.345	260.269	260.1	260.622	261.679	263.159	264.977	267.069	269.385	271.885	274.538	277.319	280.208	283.187	286.243	289.364	292.541
0	0	0	0	-0.07652	-7.51242	-23.0186	-51.0856	-104.001	-220.917	-621.942	5141.66	732.922	465.029	371.613	325.921	300.003	284.146	274.089	267.667	263.669	261.361	260.275	260.098	260.613	261.666	263.142	264.957	267.047	269.361	271.859	274.511	277.291	280.178	283.157	286.212	289.333	292.509
0	0	0	0	-0.04747	-7.40151	-22.8132	-50.7132	-103.266	-219.097	-613.34	5551.02	738.061	466.433	372.234	326.256	300.203	284.271	274.169	267.718	263.7	261.378	260.281	260.096	260.605	261.653	263.126	264.938	267.025	269.337	271.833	274.484	277.262	280.149	283.126	286.181	289.301	292.477
0	0	0	0	-0.02122	-7.29137	-22.6089	-50.3432	-102.536	-217.297	-604.934	6033.46	743.294	467.851	372.86	326.593	300.403	284.397	274.249	267.769	263.731	261.394	260.287	260.094	260.597	261.64	263.109	264.918	267.003	269.312	271.807	274.456	277.234	280.12	283.096	286.15	289.27	292.445
0	0	0	0	0	-7.18198	-22.4057	-49.9753	-101.812	-215.517	-596.716	6610.44	748.623	469.283	373.49	326.932	300.605	284.523	274.33	267.82	263.762	261.411	260.293	260.093	260.589	261.628	263.093	264.899	266.981	269.288	271.782	274.429	277.206	280.09	283.066	286.119	289.238	292.413
0	0	0	0	0	-7.07335	-22.2038	-49.6098	-101.093	-213.756	-588.681	7312.78	754.051	470.728	374.124	327.272	300.807	284.65	274.411	267.872	263.793	261.427	260.299	260.091	260.582	261.615	263.076	264.879	266.959	269.264	271.756	274.402	277.177	280.061	283.036	286.088	289.207	292.381
0	0	0	0	0	-6.96547	-22.0031	-49.2465	-100.379	-212.014	-580.822	8186.32	759.579	472.189	374.763	327.615	301.011	284.777	274.492	267.923	263.824	261.444	260.306	260.089	260.574	261.602	263.06	264.86	266.937	269.24	271.73	274.375	277.149	280.032	283.006	286.058	289.175	292.349
0	0	0	0	0	-6.85835	-21.8035	-48.8855	-99.671	-210.291	-573.133	9302.32	765.212	473.664	375.406	327.959	301.215	284.905	274.574	267.975	263.856	261.461	260.312	260.088	260.566	261.59	263.043	264.84	266.915	269.216	271.705	274.348	277.121	280.002	282.976	286.027	289.144	292.317
0	0	0	0	0	-6.75198	-21.6051	-48.5267	-98.9681	-208.586	-565.61	10778	770.953	475.154	376.054	328.306	301.42	285.034	274.656	268.027	263.887	261.479	260.319	260.086	260.558	261.577	263.027	264.821	266.893	269.192	271.679	274.321	277.092	279.973	282.946	285.996	289.112	292.285
0	0	0	0	0	-6.64635	-21.4078	-48.1701	-98.2705	-206.899	-558.247	12820.6	776.803	476.658	376.707	328.654	301.627	285.163	274.739	268.08	263.919	261.496	260.325	260.084	260.551	261.565	263.011	264.801	266.871	269.168	271.653	274.294	277.064	279.944	282.915	285.965	289.081	292.253
0	0	0	0	0	-6.54147	-21.2117	-47.8156	-97.578	-205.231	-551.039	15834.5	782.766	478.178	377.364	329.004	301.834	285.293	274.821	268.132	263.951	261.513	260.332	260.083	260.543	261.552	262.994	264.782	266.849	269.144	271.627	274.267	277.036	279.914	282.885	285.934	289.05	292.221
0	0	0	0	0	-6.43734	-21.0168	-47.4634	-96.8907	-203.58	-543.981	20728.5	788.847	479.714	378.026	329.357	302.043	285.423	274.905	268.185	263.983	261.531	260.339	260.082	260.536	261.54	262.978	264.763	266.827	269.12	271.602	274.239	277.008	279.885	282.855	285.903	289.018	292.189
0	0	0	0	0	-6.33395	-20.8229	-47.1133	-96.2085	-201.946	-537.068	30059.7	795.047	481.265	378.692	329.711	302.252	285.554	274.988	268.238	264.016	261.548	260.345	260.081	260.528	261.528	262.962	264.743	266.805	269.096	271.576	274.212	276.979	279.856	282.825	285.873	288.987	292.157
0	0	0	0	0	-6.2313	-20.6302	-46.7653	-95.5313	-200.329	-530.297	54865	801.371	482.833	379.364	330.067	302.463	285.685	275.072	268.292	264.048	261.566	260.352	260.079	260.521	261.515	262.946	264.724	266.784	269.073	271.551	274.185	276.951	279.827	282.795	285.842	288.955	292.125
0	0	0	0	0	-6.12938	-20.4387	-46.4194	-94.859	-198.729	-523.663	320465	807.822	484.416	380.04	330.426	302.674	285.817	275.157	268.345	264.081	261.584	260.359	260.078	260.513	261.503	262.93	264.705	266.762	269.049	271.525	274.158	276.923	279.797	282.765	285.811	288.924	292.093
0	0	0	0	0	-6.02821	-20.2482	-46.0757	-94.1917	-197.146	-517.161	-82977.5	814.405	486.016	380.721	330.786	302.887	285.95	275.242	268.399	264.114	261.602	260.367	260.077	260.506	261.491	262.913	264.686	266.74	269.025	271.499	274.131	276.895	279.768	282.735	285.78	288.892	292.062
0	0	0	0	0	-5.92776	-20.0589	-45.734	-93.5293	-195.579	-510.789	-36644.1	821.122	487.632	381.407	331.149	303.101	286.083	275.327	268.453	264.147	261.62	260.374	260.076	260.499	261.479	262.897	264.666	266.718	269.001	271.474	274.104	276.866	279.739	282.705	285.749	288.861	292.03
0	0	0	0	0	-5.82806	-19.8707	-45.3945	-92.8717	-194.028	-504.541	-23477.4	827.979	489.266	382.098	331.513	303.315	286.217	275.412	268.508	264.18	261.638	260.381	260.075	260.491	261.466	262.881	264.647	266.696	268.977	271.448	274.077	276.838	279.71	282.675	285.719	288.829	291.998
0	0	0	0	0	-5.72908	-19.6836	-45.057	-92.2189	-192.493	-498.416	-17251.6	834.98	490.917	382.794	331.88	303.531	286.352	275.498	268.562	264.214	261.657	260.389	260.074	260.484	261.454	262.865	264.628	266.675	268.953	271.423	274.05	276.81	279.681	282.645	285.688	288.798	291.966
0	0	0	0	0	-5.63083	-19.4976	-44.7215	-91.5708	-190.974	-492.408	-13623.1	842.129	492.585	383.495	332.249	303.748	286.487	275.584	268.617	264.247	261.675	260.396	260.074	260.477	261.442	262.849	264.609	266.653	268.93	271.397	274.023	276.782	279.651	282.614	285.657	288.767	291.934
0	0	0	0	0	-5.53331	-19.3126	-44.3881	-90.9275	-189.47	-486.515	-11247.2	849.431	494.271	384.201	332.62	303.966	286.623	275.671	268.672	264.281	261.694	260.404	260.073	260.47	261.43	262.833	264.59	266.631	268.906	271.372	273.996	276.754	279.622	282.584	285.626	288.735	291.902
0	0	0	0	0	-5.43651	-19.1288	-44.0566	-90.2887	-187.981	-480.733	-9570.74	856.891	495.975	384.912	332.993	304.185	286.759	275.758	268.728	264.315	261.713	260.411	260.072	260.463	261.418	262.817	264.571	266.61	268.882	271.346	273.969	276.725	279.593	282.554	285.595	288.704	291.87
0	0	0	0	0	-5.34044	-18.946	-43.7272	-89.6546	-186.508	-475.06	-8324.46	864.513	497.697	385.629	333.368	304.405	286.896	275.846	268.783	264.349	261.732	260.419	260.072	260.456	261.406	262.802	264.552	266.588	268.858	271.321	273.942	276.697	279.564	282.524	285.565	288.673	291.838
0	0	0	0	0	-5.2451	-18.7643	-43.3998	-89.025	-185.048	-469.492	-7361.64	872.305	499.437	386.35	333.745	304.626	287.034	275.933	268.839	264.383	261.751	260.427	260.071	260.449	261.395	262.786	264.533	266.567	268.835	271.295	273.916	276.669	279.535	282.494	285.534	288.641	291.806
0	0	0	0	0	-5.15047	-18.5837	-43.0744	-88.4	-183.604	-464.027	-6595.45	880.27	501.197	387.078	334.125	304.848	287.172	276.022	268.895	264.418	261.77	260.435	260.071	260.443	261.383	262.77	264.514	266.545	268.811	271.27	273.889	276.641	279.505	282.464	285.503	288.61	291.774
0	0	0	0	0	-5.05657	-18.4041	-42.7509	-87.7794	-182.174	-458.662	-5971.23	888.415	502.976	387.81	334.507	305.072	287.311	276.11	268.952	264.452	261.789	260.443	260.071	260.436	261.371	262.754	264.495	266.523	268.787	271.244	273.862	276.613	279.476	282.434	285.472	288.578	291.742
0	0	0	0	0	-4.96338	-18.2256	-42.4293	-87.1633	-180.757	-453.393	-5452.88	896.746	504.774	388.548	334.891	305.296	287.45	276.199	269.009	264.487	261.809	260.451	260.07	260.429	261.359	262.738	264.476	266.502	268.764	271.219	273.835	276.585	279.447	282.404	285.442	288.547	291.71
0	0	0	0	0	-4.87091	-18.0482	-42.1097	-86.5515	-179.355	-448.219	-5015.57	905.269	506.592	389.291	335.277	305.522	287.59	276.289	269.066	264.522	261.828	260.459	260.07	260.422	261.347	262.723	264.457	266.48	268.74	271.194	273.808	276.557	279.418	282.374	285.411	288.516	291.679
0	0	0	0	0	-4.77916	-17.8718	-41.7921	-85.9441	-177.967	-443.138	-4641.67	913.991	508.43	390.04	335.666	305.749	287.731	276.378	269.123	264.557	261.848	260.468	260.07	260.416	261.336	262.707	264.438	266.459	268.716	271.168	273.781	276.529	279.389	282.344	285.38	288.484	291.647
0	0	0	0	0	-4.68812	-17.6964	-41.4763	-85.341	-176.592	-438.145	-4318.33	922.92	510.289	390.795	336.056	305.977	287.872	276.469	269.18	264.593	261.868	260.476	260.07	260.409	261.324	262.691	264.419	266.437	268.693	271.143	273.754	276.501	279.36	282.314	285.349	288.453	291.615
0	0	0	0	0	-4.5978	-17.5221	-41.1624	-84.7421	-175.23	-433.24	-4035.94	932.061	512.168	391.555	336.45	306.206	288.015	276.559	269.238	264.628	261.888	260.485	260.07	260.403	261.313	262.676	264.4	266.416	268.669	271.117	273.728	276.473	279.331	282.284	285.319	288.422	291.583
0	0	0	0	0	-4.50819	-17.3488	-40.8504	-84.1475	-173.882	-428.42	-3787.18	941.424	514.069	392.321	336.845	306.436	288.157	276.65	269.296	264.664	261.908	260.494	260.07	260.396	261.301	262.66	264.381	266.395	268.646	271.092	273.701	276.445	279.302	282.254	285.288	288.39	291.551
0	0	0	0	0	-4.4193	-17.1765	-40.5403	-83.557	-172.546	-423.683	-3566.4	951.016	515.991	393.093	337.243	306.667	288.301	276.742	269.354	264.7	261.928	260.502	260.07	260.39	261.29	262.645	264.363	266.373	268.622	271.067	273.674	276.417	279.273	282.225	285.257	288.359	291.519
0	0	0	0	0	-4.33111	-17.0052	-40.232	-82.9707	-171.223	-419.027	-3369.11	960.846	517.934	393.871	337.643	306.9	288.445	276.834	269.413	264.736	261.948	260.511	260.071	260.384	261.278	262.629	264.344	266.352	268.598	271.041	273.647	276.388	279.244	282.195	285.227	288.328	291.487
0	0	0	0	0	-4.24363	-16.835	-39.9255	-82.3885	-169.913	-414.45	-3191.76	970.922	519.9	394.655	338.045	307.134	288.589	276.926	269.472	264.773	261.969	260.52	260.071	260.377	261.267	262.614	264.325	266.33	268.575	271.016	273.62	276.36	279.215	282.165	285.196	288.296	291.455
0	0	0	0	0	-4.15687	-16.6658	-39.6209	-81.8104	-168.616	-409.949	-3031.48	981.253	521.889	395.444	338.45	307.369	288.735	277.018	269.531	264.809	261.989	260.529	260.071	260.371	261.256	262.598	264.307	266.309	268.551	270.991	273.594	276.332	279.185	282.135	285.165	288.265	291.424
0	0	0	0	0	-4.07081	-16.4975	-39.3181	-81.2363	-167.33	-405.523	-2885.91	991.851	523.9	396.24	338.858	307.605	288.881	277.111	269.59	264.846	262.01	260.538	260.072	260.365	261.244	262.583	264.288	266.288	268.528	270.966	273.567	276.304	279.156	282.105	285.135	288.234	291.392
0	0	0	0	0	-3.98546	-16.3303	-39.0171	-80.6662	-166.057	-401.17	-2753.12	1002.72	525.935	397.042	339.267	307.842	289.028	277.205	269.65	264.883	262.031	260.548	260.072	260.359	261.233	262.568	264.269	266.267	268.505	270.94	273.54	276.277	279.127	282.075	285.104	288.202	291.36
0	0	0	0	0	-3.90082	-16.1641	-38.7179	-80.1001	-164.796	-396.889	-2631.5	1013.88	527.993	397.85	339.679	308.08	289.175	277.299	269.71	264.92	262.052	260.557	260.073	260.353	261.222	262.552	264.251	266.245	268.481	270.915	273.513	276.249	279.098	282.045	285.073	288.171	291.328
0	0	0	0	0	-3.81688	-15.9988	-38.4205	-79.5379	-163.547	-392.677	-2519.69	1025.34	530.076	398.664	340.094	308.32	289.323	277.393	269.77	264.957	262.073	260.566	260.074	260.347	261.211	262.537	264.232	266.224	268.458	270.89	273.487	276.221	279.069	282.015	285.043	288.14	291.296
0	0	0	0	0	-3.73365	-15.8346	-38.1249	-78.9795	-162.309	-388.533	-2416.55	1037.11	532.183	399.485	340.511	308.561	289.472	277.488	269.83	264.994	262.094	260.576	260.075	260.341	261.2	262.522	264.214	266.203	268.434	270.865	273.46	276.193	279.04	281.985	285.012	288.109	291.264
0	0	0	0	0	-3.65113	-15.6713	-37.831	-78.425	-161.083	-384.456	-2321.12	1049.2	534.315	400.311	340.931	308.803	289.621	277.583	269.891	265.032	262.116	260.586	260.075	260.335	261.188	262.507	264.195	266.182	268.411	270.84	273.433	276.165	279.011	281.955	284.981	288.077	291.233
0	0	0	0	0	-3.56931	-15.509	-37.5388	-77.8744	-159.868	-380.443	-2232.56	1061.63	536.472	401.145	341.353	309.047	289.772	277.679	269.952	265.07	262.137	260.595	260.076	260.33	261.177	262.492	264.177	266.161	268.388	270.815	273.407	276.137	278.982	281.925	284.951	288.046	291.201
0	0	0	0	0	-3.4882	-15.3477	-37.2484	-77.3275	-158.664	-376.494	-2150.15	1074.41	538.655	401.985	341.778	309.291	289.922	277.775	270.014	265.108	262.159	260.605	260.077	260.324	261.166	262.477	264.158	266.139	268.364	270.789	273.38	276.109	278.953	281.896	284.92	288.015	291.169
0	0	0	0	0	-3.40779	-15.1873	-36.9597	-76.7843	-157.471	-372.606	-2073.28	1087.56	540.865	402.831	342.205	309.537	290.074	277.871	270.075	265.146	262.181	260.615	260.079	260.318	261.156	262.461	264.14	266.118	268.341	270.764	273.353	276.081	278.925	281.866	284.89	287.984	291.137
0	0	0	0	0	-3.32809	-15.0279	-36.6727	-76.2449	-156.289	-368.779	-2001.41	1101.08	543.101	403.685	342.635	309.784	290.226	277.968	270.137	265.185	262.203	260.625	260.08	260.313	261.145	262.446	264.122	266.097	268.318	270.739	273.327	276.053	278.896	281.836	284.859	287.952	291.105
0	0	0	0	0	-3.2491	-14.8695	-36.3874	-75.7091	-155.118	-365.01	-1934.06	1115.01	545.364	404.545	343.067	310.033	290.379	278.065	270.199	265.223	262.225	260.635	260.081	260.307	261.134	262.431	264.103	266.076	268.295	270.714	273.3	276.025	278.867	281.806	284.828	287.921	291.074
0	0	0	0	0	-3.1708	-14.712	-36.1038	-75.177	-153.958	-361.3	-1870.82	1129.35	547.656	405.411	343.503	310.283	290.533	278.163	270.262	265.262	262.247	260.646	260.082	260.301	261.123	262.416	264.085	266.055	268.271	270.689	273.274	275.997	278.838	281.776	284.798	287.89	291.042
0	0	0	0	0	-3.09322	-14.5554	-35.8219	-74.6486	-152.808	-357.646	-1811.33	1144.12	549.975	406.285	343.94	310.534	290.687	278.261	270.324	265.301	262.27	260.656	260.084	260.296	261.112	262.401	264.067	266.034	268.248	270.664	273.247	275.97	278.809	281.746	284.767	287.859	291.01
0	0	0	0	0	-3.01634	-14.3998	-35.5416	-74.1236	-151.668	-354.046	-1755.26	1159.36	552.323	407.166	344.381	310.786	290.842	278.36	270.387	265.34	262.292	260.666	260.085	260.291	261.102	262.387	264.048	266.013	268.225	270.639	273.221	275.942	278.78	281.717	284.737	287.827	290.978
0	0	0	0	0	-2.94016	-14.2452	-35.263	-73.6023	-150.539	-350.501	-1702.33	1175.06	554.701	408.053	344.824	311.039	290.998	278.459	270.451	265.38	262.315	260.677	260.087	260.285	261.091	262.372	264.03	265.992	268.202	270.614	273.194	275.914	278.751	281.687	284.706	287.796	290.946
0	0	0	0	0	-2.8647	-14.0915	-34.986	-73.0845	-149.42	-347.009	-1652.28	1191.27	557.108	408.948	345.27	311.294	291.155	278.558	270.514	265.419	262.338	260.688	260.088	260.28	261.08	262.357	264.012	265.971	268.178	270.589	273.167	275.886	278.722	281.657	284.675	287.765	290.915
0	0	0	0	0	-2.78994	-13.9387	-34.7107	-72.5701	-148.31	-343.568	-1604.88	1208	559.545	409.851	345.719	311.551	291.312	278.658	270.578	265.459	262.361	260.699	260.09	260.275	261.07	262.342	263.994	265.95	268.155	270.564	273.141	275.858	278.693	281.627	284.645	287.734	290.883
0	0	0	0	0	-2.71588	-13.7868	-34.437	-72.0592	-147.211	-340.178	-1559.93	1225.27	562.014	410.76	346.17	311.808	291.47	278.759	270.642	265.499	262.384	260.709	260.092	260.27	261.059	262.327	263.976	265.93	268.132	270.539	273.114	275.83	278.664	281.597	284.614	287.702	290.851
0	0	0	0	0	-2.64254	-13.6358	-34.1649	-71.5518	-146.121	-336.837	-1517.23	1243.12	564.514	411.677	346.624	312.067	291.629	278.86	270.707	265.539	262.407	260.72	260.094	260.265	261.049	262.313	263.958	265.909	268.109	270.514	273.088	275.803	278.636	281.568	284.584	287.671	290.819
0	0	0	0	0	-2.5699	-13.4858	-33.8943	-71.0477	-145.041	-333.544	-1476.64	1261.58	567.046	412.601	347.081	312.327	291.788	278.961	270.771	265.579	262.43	260.732	260.096	260.26	261.038	262.298	263.939	265.888	268.086	270.489	273.061	275.775	278.607	281.538	284.553	287.64	290.788
0	0	0	0	0	-2.49798	-13.3367	-33.6254	-70.547	-143.97	-330.299	-1437.99	1280.68	569.611	413.533	347.541	312.589	291.948	279.063	270.836	265.62	262.454	260.743	260.098	260.255	261.028	262.283	263.921	265.867	268.063	270.464	273.035	275.747	278.578	281.508	284.523	287.609	290.756
0	0	0	0	0	-2.42677	-13.1885	-33.3581	-70.0497	-142.909	-327.1	-1401.15	1300.44	572.209	414.473	348.004	312.852	292.109	279.165	270.902	265.661	262.478	260.754	260.1	260.25	261.018	262.269	263.903	265.846	268.04	270.439	273.009	275.719	278.549	281.478	284.492	287.578	290.724
0	0	0	0	0	-2.35627	-13.0412	-33.0923	-69.5556	-141.857	-323.946	-1365.99	1320.91	574.841	415.42	348.469	313.116	292.271	279.267	270.967	265.702	262.501	260.765	260.102	260.245	261.008	262.254	263.885	265.826	268.017	270.414	272.982	275.692	278.52	281.449	284.462	287.547	290.692
0	0	0	0	0	-2.28649	-12.8948	-32.8281	-69.0649	-140.814	-320.837	-1332.41	1342.12	577.508	416.375	348.938	313.382	292.434	279.371	271.033	265.743	262.525	260.777	260.104	260.24	260.997	262.24	263.867	265.805	267.994	270.389	272.956	275.664	278.491	281.419	284.431	287.515	290.661
0	0	0	0	0	-2.21742	-12.7493	-32.5654	-68.5774	-139.78	-317.771	-1300.3	1364.12	580.21	417.338	349.409	313.649	292.597	279.474	271.1	265.784	262.549	260.789	260.107	260.236	260.987	262.225	263.85	265.784	267.971	270.365	272.929	275.636	278.463	281.389	284.401	287.484	290.629
0	0	0	0	0	-2.14908	-12.6047	-32.3043	-68.0931	-138.755	-314.748	-1269.56	1386.94	582.947	418.309	349.884	313.917	292.761	279.578	271.166	265.826	262.574	260.8	260.109	260.231	260.977	262.211	263.832	265.763	267.948	270.34	272.903	275.609	278.434	281.36	284.37	287.453	290.597
0	0	0	0	0	-2.08145	-12.461	-32.0447	-67.612	-137.739	-311.767	-1240.11	1410.64	585.722	419.288	350.361	314.187	292.926	279.683	271.233	265.868	262.598	260.812	260.112	260.226	260.967	262.196	263.814	265.743	267.925	270.315	272.876	275.581	278.405	281.33	284.34	287.422	290.565
0	0	0	0	0	-2.01455	-12.3181	-31.7866	-67.1341	-136.732	-308.826	-1211.87	1435.28	588.534	420.276	350.841	314.458	293.091	279.788	271.3	265.91	262.623	260.824	260.114	260.222	260.957	262.182	263.796	265.722	267.902	270.29	272.85	275.553	278.376	281.3	284.309	287.391	290.534
0	0	0	0	0	-1.94837	-12.1762	-31.5301	-66.6594	-135.733	-305.926	-1184.76	1460.89	591.384	421.271	351.325	314.731	293.258	279.893	271.368	265.952	262.647	260.836	260.117	260.218	260.947	262.168	263.778	265.702	267.879	270.265	272.824	275.526	278.347	281.27	284.279	287.36	290.502
0	0	0	0	0	-1.88292	-12.0351	-31.275	-66.1877	-134.743	-303.065	-1158.73	1487.55	594.274	422.276	351.811	315.005	293.425	279.999	271.435	265.995	262.672	260.848	260.12	260.213	260.937	262.153	263.76	265.681	267.856	270.241	272.797	275.498	278.319	281.241	284.248	287.329	290.47
0	0	0	0	0	-1.8182	-11.8949	-31.0214	-65.7192	-133.761	-300.243	-1133.7	1515.31	597.202	423.288	352.301	315.281	293.593	280.105	271.503	266.037	262.697	260.861	260.123	260.209	260.927	262.139	263.743	265.66	267.834	270.216	272.771	275.47	278.29	281.211	284.218	287.297	290.439
0	0	0	0	0	-1.75421	-11.7556	-30.7693	-65.2537	-132.787	-297.458	-1109.62	1544.26	600.172	424.31	352.794	315.558	293.762	280.212	271.572	266.08	262.722	260.873	260.125	260.205	260.917	262.125	263.725	265.64	267.811	270.191	272.745	275.443	278.261	281.181	284.187	287.266	290.407
0	0	0	0	0	-1.69096	-11.6171	-30.5187	-64.7913	-131.821	-294.71	-1086.44	1574.46	603.183	425.34	353.289	315.837	293.931	280.32	271.64	266.123	262.748	260.885	260.128	260.2	260.908	262.111	263.707	265.619	267.788	270.166	272.718	275.415	278.233	281.152	284.157	287.235	290.375
0	0	0	0	0	-1.62846	-11.4795	-30.2696	-64.3319	-130.864	-291.999	-1064.11	1605.99	606.236	426.378	353.788	316.117	294.101	280.428	271.709	266.166	262.773	260.898	260.132	260.196	260.898	262.097	263.69	265.599	267.765	270.142	272.692	275.387	278.204	281.122	284.127	287.204	290.344
0	0	0	0	0	-1.56669	-11.3428	-30.0219	-63.8755	-129.915	-289.323	-1042.59	1638.96	609.332	427.426	354.291	316.398	294.273	280.536	271.779	266.21	262.799	260.911	260.135	260.192	260.888	262.083	263.672	265.578	267.742	270.117	272.666	275.36	278.175	281.093	284.096	287.173	290.312
0	0	0	0	0	-1.50568	-11.2069	-29.7756	-63.422	-128.973	-286.682	-1021.82	1673.46	612.472	428.483	354.796	316.681	294.445	280.645	271.848	266.254	262.824	260.924	260.138	260.188	260.879	262.069	263.654	265.558	267.72	270.092	272.64	275.332	278.146	281.063	284.066	287.142	290.28
0	0	0	0	0	-1.44542	-11.0719	-29.5308	-62.9715	-128.04	-284.075	-1001.77	1709.59	615.657	429.549	355.305	316.966	294.617	280.754	271.918	266.297	262.85	260.937	260.141	260.184	260.869	262.055	263.637	265.538	267.697	270.068	272.613	275.305	278.118	281.033	284.035	287.111	290.249
0	0	0	0	0	-1.38592	-10.9377	-29.2874	-62.5239	-127.114	-281.502	-982.406	1747.48	618.888	430.624	355.817	317.252	294.791	280.864	271.988	266.342	262.876	260.95	260.145	260.18	260.859	262.041	263.619	265.517	267.674	270.043	272.587	275.277	278.089	281.004	284.005	287.08	290.217
0	0	0	0	0	-1.32719	-10.8044	-29.0454	-62.0792	-126.196	-278.962	-963.692	1787.26	622.166	431.709	356.332	317.539	294.965	280.974	272.059	266.386	262.903	260.963	260.148	260.176	260.85	262.027	263.602	265.497	267.651	270.018	272.561	275.25	278.06	280.974	283.975	287.049	290.185
0	0	0	0	0	-1.26923	-10.6719	-28.8049	-61.6373	-125.285	-276.455	-945.596	1829.07	625.491	432.803	356.851	317.828	295.141	281.085	272.13	266.43	262.929	260.976	260.152	260.173	260.841	262.013	263.584	265.477	267.629	269.994	272.535	275.222	278.032	280.944	283.944	287.018	290.154
0	0	0	0	0	-1.21204	-10.5403	-28.5657	-61.1984	-124.382	-273.979	-928.087	1873.07	628.866	433.907	357.373	318.119	295.317	281.196	272.201	266.475	262.955	260.989	260.156	260.169	260.831	261.999	263.567	265.456	267.606	269.969	272.509	275.195	278.003	280.915	283.914	286.986	290.122
0	0	0	0	0	-1.15563	-10.4094	-28.328	-60.7622	-123.486	-271.534	-911.138	1919.44	632.29	435.02	357.898	318.411	295.494	281.308	272.273	266.52	262.982	261.003	260.159	260.165	260.822	261.985	263.55	265.436	267.583	269.945	272.482	275.167	277.975	280.885	283.883	286.955	290.09
0	0	0	0	0	-1.10002	-10.2795	-28.0916	-60.3288	-122.597	-269.12	-894.723	1968.37	635.766	436.144	358.427	318.705	295.671	281.42	272.344	266.565	263.009	261.016	260.163	260.162	260.813	261.971	263.532	265.416	267.561	269.92	272.456	275.14	277.946	280.856	283.853	286.924	290.059
0	0	0	0	0	-1.04521	-10.1503	-27.8566	-59.8983	-121.716	-266.736	-878.815	2020.09	639.294	437.277	358.959	319	295.85	281.533	272.417	266.611	263.036	261.03	260.167	260.158	260.803	261.958	263.515	265.396	267.538	269.896	272.43	275.112	277.917	280.826	283.823	286.893	290.027
0	0	0	0	0	-0.9912	-10.022	-27.6229	-59.4704	-120.842	-264.381	-863.393	2074.84	642.875	438.421	359.495	319.297	296.029	281.646	272.489	266.656	263.063	261.044	260.171	260.155	260.794	261.944	263.498	265.375	267.516	269.871	272.404	275.085	277.889	280.797	283.792	286.862	289.996
0	0	0	0	0	-0.93802	-9.89445	-27.3907	-59.0453	-119.975	-262.056	-848.435	2132.88	646.511	439.575	360.034	319.596	296.21	281.76	272.562	266.702	263.09	261.058	260.175	260.152	260.785	261.93	263.48	265.355	267.493	269.847	272.378	275.057	277.86	280.767	283.762	286.831	289.964
0	0	0	0	0	-0.88566	-9.76776	-27.1597	-58.623	-119.115	-259.759	-833.92	2194.53	650.203	440.739	360.577	319.896	296.391	281.874	272.635	266.748	263.118	261.072	260.179	260.148	260.776	261.917	263.463	265.335	267.471	269.822	272.352	275.03	277.832	280.738	283.732	286.8	289.932
0	0	0	0	0	-0.83414	-9.64189	-26.9301	-58.2033	-118.261	-257.49	-819.828	2260.14	653.952	441.914	361.123	320.198	296.573	281.989	272.708	266.795	263.145	261.086	260.184	260.145	260.767	261.903	263.446	265.315	267.448	269.798	272.326	275.002	277.803	280.708	283.701	286.769	289.901
0	0	0	0	0	-0.78347	-9.51683	-26.7019	-57.7863	-117.415	-255.248	-806.142	2330.1	657.759	443.099	361.674	320.501	296.756	282.104	272.782	266.841	263.173	261.1	260.188	260.142	260.758	261.89	263.429	265.295	267.426	269.773	272.3	274.975	277.774	280.679	283.671	286.738	289.869
0	0	0	0	0	-0.73367	-9.39258	-26.475	-57.3719	-116.575	-253.034	-792.845	2404.85	661.626	444.295	362.227	320.806	296.939	282.22	272.856	266.888	263.201	261.115	260.192	260.139	260.749	261.876	263.412	265.275	267.403	269.749	272.274	274.948	277.746	280.649	283.641	286.707	289.838
0	0	0	0	0	-0.68475	-9.26914	-26.2494	-56.9601	-115.742	-250.846	-779.919	2484.91	665.554	445.503	362.785	321.113	297.124	282.336	272.931	266.935	263.229	261.129	260.197	260.136	260.74	261.863	263.395	265.255	267.381	269.724	272.248	274.92	277.717	280.62	283.61	286.676	289.806
0	0	0	0	0	-0.63672	-9.1465	-26.0251	-56.551	-114.916	-248.683	-767.35	2570.85	669.545	446.721	363.346	321.421	297.31	282.453	273.006	266.982	263.257	261.144	260.201	260.133	260.731	261.849	263.378	265.235	267.358	269.7	272.222	274.893	277.689	280.59	283.58	286.645	289.774
0	0	0	0	0	-0.58962	-9.02467	-25.8021	-56.1444	-114.096	-246.547	-755.123	2663.36	673.6	447.95	363.911	321.731	297.496	282.571	273.081	267.03	263.285	261.159	260.206	260.13	260.723	261.836	263.361	265.215	267.336	269.676	272.196	274.865	277.66	280.561	283.55	286.614	289.743
0	0	0	0	0	-0.54345	-8.90363	-25.5804	-55.7405	-113.283	-244.436	-743.225	2763.21	677.721	449.191	364.479	322.043	297.683	282.689	273.156	267.077	263.314	261.174	260.211	260.127	260.714	261.823	263.344	265.195	267.314	269.651	272.17	274.838	277.632	280.531	283.519	286.583	289.711
0	0	0	0	0	-0.49824	-8.78338	-25.36	-55.339	-112.476	-242.349	-731.643	2871.32	681.908	450.444	365.052	322.357	297.872	282.807	273.232	267.125	263.343	261.189	260.216	260.124	260.705	261.809	263.327	265.175	267.291	269.627	272.144	274.811	277.603	280.502	283.489	286.552	289.68
0	0	0	0	0	-0.45402	-8.66393	-25.1409	-54.9401	-111.675	-240.287	-720.364	2988.75	686.165	451.708	365.628	322.672	298.061	282.926	273.308	267.173	263.372	261.204	260.221	260.122	260.697	261.796	263.31	265.155	267.269	269.603	272.118	274.783	277.575	280.472	283.459	286.521	289.648
0	0	0	0	0	-0.41081	-8.54527	-24.9231	-54.5437	-110.88	-238.249	-709.376	3116.76	690.492	452.984	366.209	322.989	298.251	283.046	273.385	267.222	263.401	261.219	260.226	260.119	260.688	261.783	263.293	265.135	267.247	269.578	272.092	274.756	277.546	280.443	283.429	286.49	289.617
0	0	0	0	0	-0.36866	-8.4274	-24.7065	-54.1498	-110.092	-236.234	-698.669	3256.85	694.892	454.272	366.793	323.307	298.442	283.166	273.461	267.27	263.43	261.234	260.231	260.116	260.68	261.77	263.276	265.115	267.224	269.554	272.066	274.729	277.518	280.413	283.398	286.459	289.585
0	0	0	0	0	-0.3276	-8.31031	-24.4912	-53.7583	-109.31	-234.242	-688.231	3410.81	699.366	455.572	367.381	323.628	298.634	283.287	273.539	267.319	263.459	261.25	260.236	260.114	260.671	261.757	263.259	265.095	267.202	269.53	272.04	274.701	277.49	280.384	283.368	286.428	289.553
0	0	0	0	0	-0.28768	-8.194	-24.2771	-53.3693	-108.534	-232.273	-678.053	3580.81	703.915	456.885	367.973	323.95	298.827	283.408	273.616	267.368	263.489	261.265	260.241	260.111	260.663	261.743	263.242	265.076	267.18	269.506	272.014	274.674	277.461	280.355	283.338	286.398	289.522
0	0	0	0	0	-0.24896	-8.07847	-24.0643	-52.9827	-107.764	-230.327	-668.126	3769.49	708.543	458.21	368.569	324.274	299.02	283.529	273.694	267.417	263.518	261.281	260.247	260.109	260.654	261.73	263.226	265.056	267.158	269.481	271.988	274.647	277.433	280.325	283.308	286.367	289.49
0	0	0	0	0	-0.2115	-7.96372	-23.8527	-52.5985	-107	-228.402	-658.44	3980.11	713.25	459.548	369.17	324.6	299.215	283.652	273.772	267.467	263.548	261.297	260.252	260.107	260.646	261.717	263.209	265.036	267.136	269.457	271.962	274.62	277.404	280.296	283.277	286.336	289.459
0	0	0	0	0	-0.1754	-7.84974	-23.6424	-52.2168	-106.241	-226.499	-648.987	4216.74	718.04	460.898	369.774	324.927	299.411	283.775	273.851	267.517	263.578	261.313	260.258	260.105	260.638	261.705	263.192	265.016	267.113	269.433	271.936	274.592	277.376	280.266	283.247	286.305	289.427
0	0	0	0	0	-0.14076	-7.73653	-23.4332	-51.8374	-105.489	-224.618	-639.758	4484.49	722.914	462.262	370.383	325.257	299.607	283.898	273.93	267.567	263.608	261.329	260.264	260.102	260.63	261.692	263.175	264.997	267.091	269.409	271.911	274.565	277.347	280.237	283.217	286.274	289.396
0	0	0	0	0	-0.10773	-7.62409	-23.2253	-51.4603	-104.742	-222.757	-630.745	4789.94	727.873	463.639	370.996	325.588	299.805	284.022	274.009	267.617	263.639	261.345	260.269	260.1	260.622	261.679	263.159	264.977	267.069	269.385	271.885	274.538	277.319	280.208	283.187	286.243	289.364
0	0	0	0	0	-0.07652	-7.51242	-23.0186	-51.0856	-104.001	-220.917	-621.942	5141.66	732.922	465.029	371.613	325.921	300.003	284.146	274.089	267.667	263.669	261.361	260.275	260.098	260.613	261.666	263.142	264.957	267.047	269.361	271.859	274.511	277.291	280.178	283.157	286.212	289.333
0	0	0	0	0	-0.04747	-7.40151	-22.8132	-50.7132	-103.266	-219.097	-613.34	5551.02	738.061	466.433	372.234	326.256	300.203	284.271	274.169	267.718	263.7	261.378	260.281	260.096	260.605	261.653	263.126	264.938	267.025	269.337	271.833	274.484	277.262	280.149	283.126	286.181	289.301
0	0	0	0	0	-0.02122	-7.29137	-22.6089	-50.3432	-102.536	-217.297	-604.934	6033.46	743.294	467.851	372.86	326.593	300.403	284.397	274.249	267.769	263.731	261.394	260.287	260.094	260.597	261.64	263.109	264.918	267.003	269.312	271.807	274.456	277.234	280.12	283.096	286.15	289.27
0	0	0	0	0	0	-7.18198	-22.4057	-49.9753	-101.812	-215.517	-596.716	6610.44	748.623	469.283	373.49	326.932	300.605	284.523	274.33	267.82	263.762	261.411	260.293	260.093	260.589	261.628	263.093	264.899	266.981	269.288	271.782	274.429	277.206	280.09	283.066	286.119	289.238
0	0	0	0	0	0	-7.07335	-22.2038	-49.6098	-101.093	-213.756	-588.681	7312.78	754.051	470.728	374.124	327.272	300.807	284.65	274.411	267.872	263.793	261.427	260.299	260.091	260.582	261.615	263.076	264.879	266.959	269.264	271.756	274.402	277.177	280.061	283.036	286.088	289.207
0	0	0	0	0	0	-6.96547	-22.0031	-49.2465	-100.379	-212.014	-580.822	8186.32	759.579	472.189	374.763	327.615	301.011	284.777	274.492	267.923	263.824	261.444	260.306	260.089	260.574	261.602	263.06	264.86	266.937	269.24	271.73	274.375	277.149	280.032	283.006	286.058	289.175
0	0	0	0	0	0	-6.85835	-21.8035	-48.8855	-99.671	-210.291	-573.133	9302.32	765.212	473.664	375.406	327.959	301.215	284.905	274.574	267.975	263.856	261.461	260.312	260.088	260.566	261.59	263.043	264.84	266.915	269.216	271.705	274.348	277.121	280.002	282.976	286.027	289.144
0	0	0	0	0	0	-6.75198	-21.6051	-48.5267	-98.9681	-208.586	-565.61	10778	770.953	475.154	376.054	328.306	301.42	285.034	274.656	268.027	263.887	261.479	260.319	260.086	260.558	261.577	263.027	264.821	266.893	269.192	271.679	274.321	277.092	279.973	282.946	285.996	289.112
0	0	0	0	0	0	-6.64635	-21.4078	-48.1701	-98.2705	-206.899	-558.247	12820.6	776.803	476.658	376.707	328.654	301.627	285.163	274.739	268.08	263.919	261.496	260.325	260.084	260.551	261.565	263.011	264.801	266.871	269.168	271.653	274.294	277.064	279.944	282.915	285.965	289.081
0	0	0	0	0	0	-6.54147	-21.2117	-47.8156	-97.578	-205.231	-551.039	15834.5	782.766	478.178	377.364	329.004	301.834	285.293	274.821	268.132	263.951	261.513	260.332	260.083	260.543	261.552	262.994	264.782	266.849	269.144	271.627	274.267	277.036	279.914	282.885	285.934	289.05
0	0	0	0	0	0	-6.43734	-21.0168	-47.4634	-96.8907	-203.58	-543.981	20728.5	788.847	479.714	378.026	329.357	302.043	285.423	274.905	268.185	263.983	261.531	260.339	260.082	260.536	261.54	262.978	264.763	266.827	269.12	271.602	274.239	277.008	279.885	282.855	285.903	289.018
0	0	0	0	0	0	-6.33395	-20.8229	-47.1133	-96.2085	-201.946	-537.068	30059.7	795.047	481.265	378.692	329.711	302.252	285.554	274.988	268.238	264.016	261.548	260.345	260.081	260.528	261.528	262.962	264.743	266.805	269.096	271.576	274.212	276.979	279.856	282.825	285.873	288.987
0	0	0	0	0	0	-6.2313	-20.6302	-46.7653	-95.5313	-200.329	-530.297	54865	801.371	482.833	379.364	330.067	302.463	285.685	275.072	268.292	264.048	261.566	260.352	260.079	260.521	261.515	262.946	264.724	266.784	269.073	271.551	274.185	276.951	279.827	282.795	285.842	288.955
0	0	0	0	0	0	-6.12938	-20.4387	-46.4194	-94.859	-198.729	-523.663	320465	807.822	484.416	380.04	330.426	302.674	285.817	275.157	268.345	264.081	261.584	260.359	260.078	260.513	261.503	262.93	264.705	266.762	269.049	271.525	274.158	276.923	279.797	282.765	285.811	288.924
0	0	0	0	0	0	-6.02821	-20.2482	-46.0757	-94.1917	-197.146	-517.161	-82977.5	814.405	486.016	380.721	330.786	302.887	285.95	275.242	268.399	264.114	261.602	260.367	260.077	260.506	261.491	262.913	264.686	266.74	269.025	271.499	274.131	276.895	279.768	282.735	285.78	288.892
0	0	0	0	0	0	-5.92776	-20.0589	-45.734	-93.5293	-195.579	-510.789	-36644.1	821.122	487.632	381.407	331.149	303.101	286.083	275.327	268.453	264.147	261.62	260.374	260.076	260.499	261.479	262.897	264.666	266.718	269.001	271.474	274.104	276.866	279.739	282.705	285.749	288.861
0	0	0	0	0	0	-5.82806	-19.8707	-45.3945	-92.8717	-194.028	-504.541	-23477.4	827.979	489.266	382.098	331.513	303.315	286.217	275.412	268.508	264.18	261.638	260.381	260.075	260.491	261.466	262.881	264.647	266.696	268.977	271.448	274.077	276.838	279.71	282.675	285.719	288.829
0	0	0	0	0	0	-5.72908	-19.6836	-45.057	-92.2189	-192.493	-498.416	-17251.6	834.98	490.917	382.794	331.88	303.531	286.352	275.498	268.562	264.214	261.657	260.389	260.074	260.484	261.454	262.865	264.628	266.675	268.953	271.423	274.05	276.81	279.681	282.645	285.688	288.798
0	0	0	0	0	0	-5.63083	-19.4976	-44.7215	-91.5708	-190.974	-492.408	-13623.1	842.129	492.585	383.495	332.249	303.748	286.487	275.584	268.617	264.247	261.675	260.396	260.074	260.477	261.442	262.849	264.609	266.653	268.93	271.397	274.023	276.782	279.651	282.614	285.657	288.767
0	0	0	0	0	0	-5.53331	-19.3126	-44.3881	-90.9275	-189.47	-486.515	-11247.2	849.431	494.271	384.201	332.62	303.966	286.623	275.671	268.672	264.281	261.694	260.404	260.073	260.47	261.43	262.833	264.59	266.631	268.906	271.372	273.996	276.754	279.622	282.584	285.626	288.735
0	0	0	0	0	0	-5.43651	-19.1288	-44.0566	-90.2887	-187.981	-480.733	-9570.74	856.891	495.975	384.912	332.993	304.185	286.759	275.758	268.728	264.315	261.713	260.411	260.072	260.463	261.418	262.817	264.571	266.61	268.882	271.346	273.969	276.725	279.593	282.554	285.595	288.704
0	0	0	0	0	0	-5.34044	-18.946	-43.7272	-89.6546	-186.508	-475.06	-8324.46	864.513	497.697	385.629	333.368	304.405	286.896	275.846	268.783	264.349	261.732	260.419	260.072	260.456	261.406	262.802	264.552	266.588	268.858	271.321	273.942	276.697	279.564	282.524	285.565	288.673
0	0	0	0	0	0	-5.2451	-18.7643	-43.3998	-89.025	-185.048	-469.492	-7361.64	872.305	499.437	386.35	333.745	304.626	287.034	275.933	268.839	264.383	261.751	260.427	260.071	260.449	261.395	262.786	264.533	266.567	268.835	271.295	273.916	276.669	279.535	282.494	285.534	288.641
0	0	0	0	0	0	-5.15047	-18.5837	-43.0744	-88.4	-183.604	-464.027	-6595.45	880.27	501.197	387.078	334.125	304.848	287.172	276.022	268.895	264.418	261.77	260.435	260.071	260.443	261.383	262.77	264.514	266.545	268.811	271.27	273.889	276.641	279.505	282.464	285.503	288.61
0	0	0	0	0	0	-5.05657	-18.4041	-42.7509	-87.7794	-182.174	-458.662	-5971.23	888.415	502.976	387.81	334.507	305.072	287.311	276.11	268.952	264.452	261.789	260.443	260.071	260.436	261.371	262.754	264.495	266.523	268.787	271.244	273.862	276.613	279.476	282.434	285.472	288.578
0	0	0	0	0	0	-4.96338	-18.2256	-42.4293	-87.1633	-180.757	-453.393	-5452.88	896.746	504.774	388.548	334.891	305.296	287.45	276.199	269.009	264.487	261.809	260.451	260.07	260.429	261.359	262.738	264.476	266.502	268.764	271.219	273.835	276.585	279.447	282.404	285.442	288.547
0	0	0	0	0	0	-4.87091	-18.0482	-42.1097	-86.5515	-179.355	-448.219	-5015.57	905.269	506.592	389.291	335.277	305.522	287.59	276.289	269.066	264.522	261.828	260.459	260.07	260.422	261.347	262.723	264.457	266.48	268.74	271.194	273.808	276.557	279.418	282.374	285.411	288.516
0	0	0	0	0	0	-4.77916	-17.8718	-41.7921	-85.9441	-177.967	-443.138	-4641.67	913.991	508.43	390.04	335.666	305.749	287.731	276.378	269.123	264.557	261.848	260.468	260.07	260.416	261.336	262.707	264.438	266.459	268.716	271.168	273.781	276.529	279.389	282.344	285.38	288.484
0	0	0	0	0	0	-4.68812	-17.6964	-41.4763	-85.341	-176.592	-438.145	-4318.33	922.92	510.289	390.795	336.056	305.977	287.872	276.469	269.18	264.593	261.868	260.476	260.07	260.409	261.324	262.691	264.419	266.437	268.693	271.143	273.754	276.501	279.36	282.314	285.349	288.453
0	0	0	0	0	0	-4.5978	-17.5221	-41.1624	-84.7421	-175.23	-433.24	-4035.94	932.061	512.168	391.555	336.45	306.206	288.015	276.559	269.238	264.628	261.888	260.485	260.07	260.403	261.313	262.676	264.4	266.416	268.669	271.117	273.728	276.473	279.331	282.284	285.319	288.422
0	0	0	0	0	0	-4.50819	-17.3488	-40.8504	-84.1475	-173.882	-428.42	-3787.18	941.424	514.069	392.321	336.845	306.436	288.157	276.65	269.296	264.664	261.908	260.494	260.07	260.396	261.301	262.66	264.381	266.395	268.646	271.092	273.701	276.445	279.302	282.254	285.288	288.39
0	0	0	0	0	0	-4.4193	-17.1765	-40.5403	-83.557	-172.546	-423.683	-3566.4	951.016	515.991	393.093	337.243	306.667	288.301	276.742	269.354	264.7	261.928	260.502	260.07	260.39	261.29	262.645	264.363	266.373	268.622	271.067	273.674	276.417	279.273	282.225	285.257	288.359
0	0	0	0	0	0	-4.33111	-17.0052	-40.232	-82.9707	-171.223	-419.027	-3369.11	960.846	517.934	393.871	337.643	306.9	288.445	276.834	269.413	264.736	261.948	260.511	260.071	260.384	261.278	262.629	264.344	266.352	268.598	271.041	273.647	276.388	279.244	282.195	285.227	288.328
0	0	0	0	0	0	-4.24363	-16.835	-39.9255	-82.3885	-169.913	-414.45	-3191.76	970.922	519.9	394.655	338.045	307.134	288.589	276.926	269.472	264.773	261.969	260.52	260.071	260.377	261.267	262.614	264.325	266.33	268.575	271.016	273.62	276.36	279.215	282.165	285.196	288.296
0	0	0	0	0	0	-4.15687	-16.6658	-39.6209	-81.8104	-168.616	-409.949	-3031.48	981.253	521.889	395.444	338.45	307.369	288.735	277.018	269.531	264.809	261.989	260.529	260.071	260.371	261.256	262.598	264.307	266.309	268.551	270.991	273.594	276.332	279.185	282.135	285.165	288.265
0	0	0	0	0	0	-4.07081	-16.4975	-39.3181	-81.2363	-167.33	-405.523	-2885.91	991.851	523.9	396.24	338.858	307.605	288.881	277.111	269.59	264.846	262.01	260.538	260.072	260.365	261.244	262.583	264.288	266.288	268.528	270.966	273.567	276.304	279.156	282.105	285.135	288.234
0	0	0	0	0	0	-3.98546	-16.3303	-39.0171	-80.6662	-166.057	-401.17	-2753.12	1002.72	525.935	397.042	339.267	307.842	289.028	277.205	269.65	264.883	262.031	260.548	260.072	260.359	261.233	262.568	264.269	266.267	268.505	270.94	273.54	276.277	279.127	282.075	285.104	288.202
0	0	0	0	0	0	-3.90082	-16.1641	-38.7179	-80.1001	-164.796	-396.889	-2631.5	1013.88	527.993	397.85	339.679	308.08	289.175	277.299	269.71	264.92	262.052	260.557	260.073	260.353	261.222	262.552	264.251	266.245	268.481	270.915	273.513	276.249	279.098	282.045	285.073	288.171
0	0	0	0	0	0	-3.81688	-15.9988	-38.4205	-79.5379	-163.547	-392.677	-2519.69	1025.34	530.076	398.664	340.094	308.32	289.323	277.393	269.77	264.957	262.073	260.566	260.074	260.347	261.211	262.537	264.232	266.224	268.458	270.89	273.487	276.221	279.069	282.015	285.043	288.14
0	0	0	0	0	0	-3.73365	-15.8346	-38.1249	-78.9795	-162.309	-388.533	-2416.55	1037.11	532.183	399.485	340.511	308.561	289.472	277.488	269.83	264.994	262.094	260.576	260.075	260.341	261.2	262.522	264.214	266.203	268.434	270.865	273.46	276.193	279.04	281.985	285.012	288.109
0	0	0	0	0	0	-3.65113	-15.6713	-37.831	-78.425	-161.083	-384.456	-2321.12	1049.2	534.315	400.311	340.931	308.803	289.621	277.583	269.891	265.032	262.116	260.586	260.075	260.335	261.188	262.507	264.195	266.182	268.411	270.84	273.433	276.165	279.011	281.955	284.981	288.077
0	0	0	0	0	0	-3.56931	-15.509	-37.5388	-77.8744	-159.868	-380.443	-2232.56	1061.63	536.472	401.145	341.353	309.047	289.772	277.679	269.952	265.07	262.137	260.595	260.076	260.33	261.177	262.492	264.177	266.161	268.388	270.815	273.407	276.137	278.982	281.925	284.951	288.046
0	0	0	0	0	0	-3.4882	-15.3477	-37.2484	-77.3275	-158.664	-376.494	-2150.15	1074.41	538.655	401.985	341.778	309.291	289.922	277.775	270.014	265.108	262.159	260.605	260.077	260.324	261.166	262.477	264.158	266.139	268.364	270.789	273.38	276.109	278.953	281.896	284.92	288.015
0	0	0	0	0	0	-3.40779	-15.1873	-36.9597	-76.7843	-157.471	-372.606	-2073.28	1087.56	540.865	402.831	342.205	309.537	290.074	277.871	270.075	265.146	262.181	260.615	260.079	260.318	261.156	262.461	264.14	266.118	268.341	270.764	273.353	276.081	278.925	281.866	284.89	287.984
0	0	0	0	0	0	-3.32809	-15.0279	-36.6727	-76.2449	-156.289	-368.779	-2001.41	1101.08	543.101	403.685	342.635	309.784	290.226	277.968	270.137	265.185	262.203	260.625	260.08	260.313	261.145	262.446	264.122	266.097	268.318	270.739	273.327	276.053	278.896	281.836	284.859	287.952
0	0	0	0	0	0	-3.2491	-14.8695	-36.3874	-75.7091	-155.118	-365.01	-1934.06	1115.01	545.364	404.545	343.067	310.033	290.379	278.065	270.199	265.223	262.225	260.635	260.081	260.307	261.134	262.431	264.103	266.076	268.295	270.714	273.3	276.025	278.867	281.806	284.828	287.921
0	0	0	0	0	0	-3.1708	-14.712	-36.1038	-75.177	-153.958	-361.3	-1870.82	1129.35	547.656	405.411	343.503	310.283	290.533	278.163	270.262	265.262	262.247	260.646	260.082	260.301	261.123	262.416	264.085	266.055	268.271	270.689	273.274	275.997	278.838	281.776	284.798	287.89
0	0	0	0	0	0	-3.09322	-14.5554	-35.8219	-74.6486	-152.808	-357.646	-1811.33	1144.12	549.975	406.285	343.94	310.534	290.687	278.261	270.324	265.301	262.27	260.656	260.084	260.296	261.112	262.401	264.067	266.034	268.248	270.664	273.247	275.97	278.809	281.746	284.767	287.859
0	0	0	0	0	0	-3.01634	-14.3998	-35.5416	-74.1236	-151.668	-354.046	-1755.26	1159.36	552.323	407.166	344.381	310.786	290.842	278.36	270.387	265.34	262.292	260.666	260.085	260.291	261.102	262.387	264.048	266.013	268.225	270.639	273.221	275.942	278.78	281.717	284.737	287.827
0	0	0	0	0	0	-2.94016	-14.2452	-35.263	-73.6023	-150.539	-350.501	-1702.33	1175.06	554.701	408.053	344.824	311.039	290.998	278.459	270.451	265.38	262.315	260.677	260.087	260.285	261.091	262.372	264.03	265.992	268.202	270.614	273.194	275.914	278.751	281.687	284.706	287.796
0	0	0	0	0	0	-2.8647	-14.0915	-34.986	-73.0845	-149.42	-347.009	-1652.28	1191.27	557.108	408.948	345.27	311.294	291.155	278.558	270.514	265.419	262.338	260.688	260.088	260.28	261.08	262.357	264.012	265.971	268.178	270.589	273.167	275.886	278.722	281.657	284.675	287.765
0	0	0	0	0	0	-2.78994	-13.9387	-34.7107	-72.5701	-148.31	-343.568	-1604.88	1208	559.545	409.851	345.719	311.551	291.312	278.658	270.578	265.459	262.361	260.699	260.09	260.275	261.07	262.342	263.994	265.95	268.155	270.564	273.141	275.858	278.693	281.627	284.645	287.734
0	0	0	0	0	0	-2.71588	-13.7868	-34.437	-72.0592	-147.211	-340.178	-1559.93	1225.27	562.014	410.76	346.17	311.808	291.47	278.759	270.642	265.499	262.384	260.709	260.092	260.27	261.059	262.327	263.976	265.93	268.132	270.539	273.114	275.83	278.664	281.597	284.614	287.702
0	0	0	0	0	0	-2.64254	-13.6358	-34.1649	-71.5518	-146.121	-336.837	-1517.23	1243.12	564.514	411.677	346.624	312.067	291.629	278.86	270.707	265.539	262.407	260.72	260.094	260.265	261.049	262.313	263.958	265.909	268.109	270.514	273.088	275.803	278.636	281.568	284.584	287.671
0	0	0	0	0	0	-2.5699	-13.4858	-33.8943	-71.0477	-145.041	-333.544	-1476.64	1261.58	567.046	412.601	347.081	312.327	291.788	278.961	270.771	265.579	262.43	260.732	260.096	260.26	261.038	262.298	263.939	265.888	268.086	270.489	273.061	275.775	278.607	281.538	284.553	287.64
0	0	0	0	0	0	-2.49798	-13.3367	-33.6254	-70.547	-143.97	-330.299	-1437.99	1280.68	569.611	413.533	347.541	312.589	291.948	279.063	270.836	265.62	262.454	260.743	260.098	260.255	261.028	262.283	263.921	265.867	268.063	270.464	273.035	275.747	278.578	281.508	284.523	287.609
0	0	0	0	0	0	-2.42677	-13.1885	-33.3581	-70.0497	-142.909	-327.1	-1401.15	1300.44	572.209	414.473	348.004	312.852	292.109	279.165	270.902	265.661	262.478	260.754	260.1	260.25	261.018	262.269	263.903	265.846	268.04	270.439	273.009	275.719	278.549	281.478	284.492	287.578
0	0	0	0	0	0	-2.35627	-13.0412	-33.0923	-69.5556	-141.857	-323.946	-1365.99	1320.91	574.841	415.42	348.469	313.116	292.271	279.267	270.967	265.702	262.501	260.765	260.102	260.245	261.008	262.254	263.885	265.826	268.017	270.414	272.982	275.692	278.52	281.449	284.462	287.547
0	0	0	0	0	0	-2.28649	-12.8948	-32.8281	-69.0649	-140.814	-320.837	-1332.41	1342.12	577.508	416.375	348.938	313.382	292.434	279.371	271.033	265.743	262.525	260.777	260.104	260.24	260.997	262.24	263.867	265.805	267.994	270.389	272.956	275.664	278.491	281.419	284.431	287.515
0	0	0	0	0	0	-2.21742	-12.7493	-32.5654	-68.5774	-139.78	-317.771	-1300.3	1364.12	580.21	417.338	349.409	313.649	292.597	279.474	271.1	265.784	262.549	260.789	260.107	260.236	260.987	262.225	263.85	265.784	267.971	270.365	272.929	275.636	278.463	281.389	284.401	287.484
0	0	0	0	0	0	-2.14908	-12.6047	-32.3043	-68.0931	-138.755	-314.748	-1269.56	1386.94	582.947	418.309	349.884	313.917	292.761	279.578	271.166	265.826	262.574	260.8	260.109	260.231	260.977	262.211	263.832	265.763	267.948	270.34	272.903	275.609	278.434	281.36	284.37	287.453
0	0	0	0	0	0	-2.08145	-12.461	-32.0447	-67.612	-137.739	-311.767	-1240.11	1410.64	585.722	419.288	350.361	314.187	292.926	279.683	271.233	265.868	262.598	260.812	260.112	260.226	260.967	262.196	263.814	265.743	267.925	270.315	272.876	275.581	278.405	281.33	284.34	287.422
0	0	0	0	0	0	-2.01455	-12.3181	-31.7866	-67.1341	-136.732	-308.826	-1211.87	1435.28	588.534	420.276	350.841	314.458	293.091	279.788	271.3	265.91	262.623	260.824	260.114	260.222	260.957	262.182	263.796	265.722	267.902	270.29	272.85	275.553	278.376	281.3	284.309	287.391
0	0	0	0	0	0	-1.94837	-12.1762	-31.5301	-66.6594	-135.733	-305.926	-1184.76	1460.89	591.384	421.271	351.325	314.731	293.258	279.893	271.368	265.952	262.647	260.836	260.117	260.218	260.947	262.168	263.778	265.702	267.879	270.265	272.824	275.526	278.347	281.27	284.279	287.36
0	0	0	0	0	0	-1.88292	-12.0351	-31.275	-66.1877	-134.743	-303.065	-1158.73	1487.55	594.274	422.276	351.811	315.005	293.425	279.999	271.435	265.995	262.672	260.848	260.12	260.213	260.937	262.153	263.76	265.681	267.856	270.241	272.797	275.498	278.319	281.241	284.248	287.329
0	0	0	0	0	0	-1.8182	-11.8949	-31.0214	-65.7192	-133.761	-300.243	-1133.7	1515.31	597.202	423.288	352.301	315.281	293.593	280.105	271.503	266.037	262.697	260.861	260.123	260.209	260.927	262.139	263.743	265.66	267.834	270.216	272.771	275.47	278.29	281.211	284.218	287.297
0	0	0	0	0	0	-1.75421	-11.7556	-30.7693	-65.2537	-132.787	-297.458	-1109.62	1544.26	600.172	424.31	352.794	315.558	293.762	280.212	271.572	266.08	262.722	260.873	260.125	260.205	260.917	262.125	263.725	265.64	267.811	270.191	272.745	275.443	278.261	281.181	284.187	287.266
0	0	0	0	0	0	-1.69096	-11.6171	-30.5187	-64.7913	-131.821	-294.71	-1086.44	1574.46	603.183	425.34	353.289	315.837	293.931	280.32	271.64	266.123	262.748	260.885	260.128	260.2	260.908	262.111	263.707	265.619	267.788	270.166	272.718	275.415	278.233	281.152	284.157	287.235
0	0	0	0	0	0	-1.62846	-11.4795	-30.2696	-64.3319	-130.864	-291.999	-1064.11	1605.99	606.236	426.378	353.788	316.117	294.101	280.428	271.709	266.166	262.773	260.898	260.132	260.196	260.898	262.097	263.69	265.599	267.765	270.142	272.692	275.387	278.204	281.122	284.127	287.204
0	0	0	0	0	0	-1.56669	-11.3428	-30.0219	-63.8755	-129.915	-289.323	-1042.59	1638.96	609.332	427.426	354.291	316.398	294.273	280.536	271.779	266.21	262.799	260.911	260.135	260.192	260.888	262.083	263.672	265.578	267.742	270.117	272.666	275.36	278.175	281.093	284.096	287.173
0	0	0	0	0	0	-1.50568	-11.2069	-29.7756	-63.422	-128.973	-286.682	-1021.82	1673.46	612.472	428.483	354.796	316.681	294.445	280.645	271.848	266.254	262.824	260.924	260.138	260.188	260.879	262.069	263.654	265.558	267.72	270.092	272.64	275.332	278.146	281.063	284.066	287.142
0	0	0	0	0	0	-1.44542	-11.0719	-29.5308	-62.9715	-128.04	-284.075	-1001.77	1709.59	615.657	429.549	355.305	316.966	294.617	280.754	271.918	266.297	262.85	260.937	260.141	260.184	260.869	262.055	263.637	265.538	267.697	270.068	272.613	275.305	278.118	281.033	284.035	287.111
0	0	0	0	0	0	-1.38592	-10.9377	-29.2874	-62.5239	-127.114	-281.502	-982.406	1747.48	618.888	430.624	355.817	317.252	294.791	280.864	271.988	266.342	262.876	260.95	260.145	260.18	260.859	262.041	263.619	265.517	267.674	270.043	272.587	275.277	278.089	281.004	284.005	287.08
0	0	0	0	0	0	-1.32719	-10.8044	-29.0454	-62.0792	-126.196	-278.962	-963.692	1787.26	622.166	431.709	356.332	317.539	294.965	280.974	272.059	266.386	262.903	260.963	260.148	260.176	260.85	262.027	263.602	265.497	267.651	270.018	272.561	275.25	278.06	280.974	283.975	287.049
0	0	0	0	0	0	-1.26923	-10.6719	-28.8049	-61.6373	-125.285	-276.455	-945.596	1829.07	625.491	432.803	356.851	317.828	295.141	281.085	272.13	266.43	262.929	260.976	260.152	260.173	260.841	262.013	263.584	265.477	267.629	269.994	272.535	275.222	278.032	280.944	283.944	287.018
0	0	0	0	0	0	-1.21204	-10.5403	-28.5657	-61.1984	-124.382	-273.979	-928.087	1873.07	628.866	433.907	357.373	318.119	295.317	281.196	272.201	266.475	262.955	260.989	260.156	260.169	260.831	261.999	263.567	265.456	267.606	269.969	272.509	275.195	278.003	280.915	283.914	286.986
0	0	0	0	0	0	-1.15563	-10.4094	-28.328	-60.7622	-123.486	-271.534	-911.138	1919.44	632.29	435.02	357.898	318.411	295.494	281.308	272.273	266.52	262.982	261.003	260.159	260.165	260.822	261.985	263.55	265.436	267.583	269.945	272.482	275.167	277.975	280.885	283.883	286.955
0	0	0	0	0	0	-1.10002	-10.2795	-28.0916	-60.3288	-122.597	-269.12	-894.723	1968.37	635.766	436.144	358.427	318.705	295.671	281.42	272.344	266.565	263.009	261.016	260.163	260.162	260.813	261.971	263.532	265.416	267.561	269.92	272.456	275.14	277.946	280.856	283.853	286.924
0	0	0	0	0	0	-1.04521	-10.1503	-27.8566	-59.8983	-121.716	-266.736	-878.815	2020.09	639.294	437.277	358.959	319	295.85	281.533	272.417	266.611	263.036	261.03	260.167	260.158	260.803	261.958	263.515	265.396	267.538	269.896	272.43	275.112	277.917	280.826	283.823	286.893
0	0	0	0	0	0	-0.9912	-10.022	-27.6229	-59.4704	-120.842	-264.381	-863.393	2074.84	642.875	438.421	359.495	319.297	296.029	281.646	272.489	266.656	263.063	261.044	260.171	260.155	260.794	261.944	263.498	265.375	267.516	269.871	272.404	275.085	277.889	280.797	283.792	286.862
0	0	0	0	0	0	-0.93802	-9.89445	-27.3907	-59.0453	-119.975	-262.056	-848.435	2132.88	646.511	439.575	360.034	319.596	296.21	281.76	272.562	266.702	263.09	261.058	260.175	260.152	260.785	261.93	263.48	265.355	267.493	269.847	272.378	275.057	277.86	280.767	283.762	286.831
0	0	0	0	0	0	-0.88566	-9.76776	-27.1597	-58.623	-119.115	-259.759	-833.92	2194.53	650.203	440.739	360.577	319.896	296.391	281.874	272.635	266.748	263.118	261.072	260.179	260.148	260.776	261.917	263.463	265.335	267.471	269.822	272.352	275.03	277.832	280.738	283.732	286.8
0	0	0	0	0	0	-0.83414	-9.64189	-26.9301	-58.2033	-118.261	-257.49	-819.828	2260.14	653.952	441.914	361.123	320.198	296.573	281.989	272.708	266.795	263.145	261.086	260.184	260.145	260.767	261.903	263.446	265.315	267.448	269.798	272.326	275.002	277.803	280.708	283.701	286.769
0	0	0	0	0	0	-0.78347	-9.51683	-26.7019	-57.7863	-117.415	-255.248	-806.142	2330.1	657.759	443.099	361.674	320.501	296.756	282.104	272.782	266.841	263.173	261.1	260.188	260.142	260.758	261.89	263.429	265.295	267.426	269.773	272.3	274.975	277.774	280.679	283.671	286.738
0	0	0	0	0	0	-0.73367	-9.39258	-26.475	-57.3719	-116.575	-253.034	-792.845	2404.85	661.626	444.295	362.227	320.806	296.939	282.22	272.856	266.888	263.201	261.115	260.192	260.139	260.749	261.876	263.412	265.275	267.403	269.749	272.274	274.948	277.746	280.649	283.641	286.707
0	0	0	0	0	0	-0.68475	-9.26914	-26.2494	-56.9601	-115.742	-250.846	-779.919	2484.91	665.554	445.503	362.785	321.113	297.124	282.336	272.931	266.935	263.229	261.129	260.197	260.136	260.74	261.863	263.395	265.255	267.381	269.724	272.248	274.92	277.717	280.62	283.61	286.676
0	0	0	0	0	0	-0.63672	-9.1465	-26.0251	-56.551	-114.916	-248.683	-767.35	2570.85	669.545	446.721	363.346	321.421	297.31	282.453	273.006	266.982	263.257	261.144	260.201	260.133	260.731	261.849	263.378	265.235	267.358	269.7	272.222	274.893	277.689	280.59	283.58	286.645
0	0	0	0	0	0	-0.58962	-9.02467	-25.8021	-56.1444	-114.096	-246.547	-755.123	2663.36	673.6	447.95	363.911	321.731	297.496	282.571	273.081	267.03	263.285	261.159	260.206	260.13	260.723	261.836	263.361	265.215	267.336	269.676	272.196	274.865	277.66	280.561	283.55	286.614
0	0	0	0	0	0	-0.54345	-8.90363	-25.5804	-55.7405	-113.283	-244.436	-743.225	2763.21	677.721	449.191	364.479	322.043	297.683	282.689	273.156	267.077	263.314	261.174	260.211	260.127	260.714	261.823	263.344	265.195	267.314	269.651	272.17	274.838	277.632	280.531	283.519	286.583
0	0	0	0	0	0	-0.49824	-8.78338	-25.36	-55.339	-112.476	-242.349	-731.643	2871.32	681.908	450.444	365.052	322.357	297.872	282.807	273.232	267.125	263.343	261.189	260.216	260.124	260.705	261.809	263.327	265.175	267.291	269.627	272.144	274.811	277.603	280.502	283.489	286.552
0	0	0	0	0	0	-0.45402	-8.66393	-25.1409	-54.9401	-111.675	-240.287	-720.364	2988.75	686.165	451.708	365.628	322.672	298.061	282.926	273.308	267.173	263.372	261.204	260.221	260.122	260.697	261.796	263.31	265.155	267.269	269.603	272.118	274.783	277.575	280.472	283.459	286.521
0	0	0	0	0	0	-0.41081	-8.54527	-24.9231	-54.5437	-110.88	-238.249	-709.376	3116.76	690.492	452.984	366.209	322.989	298.251	283.046	273.385	267.222	263.401	261.219	260.226	260.119	260.688	261.783	263.293	265.135	267.247	269.578	272.092	274.756	277.546	280.443	283.429	286.49
0	0	0	0	0	0	-0.36866	-8.4274	-24.7065	-54.1498	-110.092	-236.234	-698.669	3256.85	694.892	454.272	366.793	323.307	298.442	283.166	273.461	267.27	263.43	261.234	260.231	260.116	260.68	261.77	263.276	265.115	267.224	269.554	272.066	274.729	277.518	280.413	283.398	286.459
0	0	0	0	0	0	-0.3276	-8.31031	-24.4912	-53.7583	-109.31	-234.242	-688.231	3410.81	699.366	455.572	367.381	323.628	298.634	283.287	273.539	267.319	263.459	261.25	260.236	260.114	260.671	261.757	263.259	265.095	267.202	269.53	272.04	274.701	277.49	280.384	283.368	286.428
0	0	0	0	0	0	-0.28768	-8.194	-24.2771	-53.3693	-108.534	-232.273	-678.053	3580.81	703.915	456.885	367.973	323.95	298.827	283.408	273.616	267.368	263.489	261.265	260.241	260.111	260.663	261.743	263.242	265.076	267.18	269.506	272.014	274.674	277.461	280.355	283.338	286.398
0	0	0	0	0	0	-0.24896	-8.07847	-24.0643	-52.9827	-107.764	-230.327	-668.126	3769.49	708.543	458.21	368.569	324.274	299.02	283.529	273.694	267.417	263.518	261.281	260.247	260.109	260.654	261.73	263.226	265.056	267.158	269.481	271.988	274.647	277.433	280.325	283.308	286.367
0	0	0	0	0	0	-0.2115	-7.96372	-23.8527	-52.5985	-107	-228.402	-658.44	3980.11	713.25	459.548	369.17	324.6	299.215	283.652	273.772	267.467	263.548	261.297	260.252	260.107	260.646	261.717	263.209	265.036	267.136	269.457	271.962	274.62	277.404	280.296	283.277	286.336
0	0	0	0	0	0	-0.1754	-7.84974	-23.6424	-52.2168	-106.241	-226.499	-648.987	4216.74	718.04	460.898	369.774	324.927	299.411	283.775	273.851	267.517	263.578	261.313	260.258	260.105	260.638	261.705	263.192	265.016	267.113	269.433	271.936	274.592	277.376	280.266	283.247	286.305
0	0	0	0	0	0	-0.14076	-7.73653	-23.4332	-51.8374	-105.489	-224.618	-639.758	4484.49	722.914	462.262	370.383	325.257	299.607	283.898	273.93	267.567	263.608	261.329	260.264	260.102	260.63	261.692	263.175	264.997	267.091	269.409	271.911	274.565	277.347	280.237	283.217	286.274
0	0	0	0	0	0	-0.10773	-7.62409	-23.2253	-51.4603	-104.742	-222.757	-630.745	4789.94	727.873	463.639	370.996	325.588	299.805	284.022	274.009	267.617	263.639	261.345	260.269	260.1	260.622	261.679	263.159	264.977	267.069	269.385	271.885	274.538	277.319	280.208	283.187	286.243
0	0	0	0	0	0	-0.07652	-7.51242	-23.0186	-51.0856	-104.001	-220.917	-621.942	5141.66	732.922	465.029	371.613	325.921	300.003	284.146	274.089	267.667	263.669	261.361	260.275	260.098	260.613	261.666	263.142	264.957	267.047	269.361	271.859	274.511	277.291	280.178	283.157	286.212
0	0	0	0	0	0	-0.04747	-7.40151	-22.8132	-50.7132	-103.266	-219.097	-613.34	5551.02	738.061	466.433	372.234	326.256	300.203	284.271	274.169	267.718	263.7	261.378	260.281	260.096	260.605	261.653	263.126	264.938	267.025	269.337	271.833	274.484	277.262	280.149	283.126	286.181
0	0	0	0	0	0	-0.02122	-7.29137	-22.6089	-50.3432	-102.536	-217.297	-604.934	6033.46	743.294	467.851	372.86	326.593	300.403	284.397	274.249	267.769	263.731	261.394	260.287	260.094	260.597	261.64	263.109	264.918	267.003	269.312	271.807	274.456	277.234	280.12	283.096	286.15
0	0	0	0	0	0	0	-7.18198	-22.4057	-49.9753	-101.812	-215.517	-596.716	6610.44	748.623	469.283	373.49	326.932	300.605	284.523	274.33	267.82	263.762	261.411	260.293	260.093	260.589	261.628	263.093	264.899	266.981	269.288	271.782	274.429	277.206	280.09	283.066	286.119
0	0	0	0	0	0	0	-7.07335	-22.2038	-49.6098	-101.093	-213.756	-588.681	7312.78	754.051	470.728	374.124	327.272	300.807	284.65	274.411	267.872	263.793	261.427	260.299	260.091	260.582	261.615	263.076	264.879	266.959	269.264	271.756	274.402	277.177	280.061	283.036	286.088
0	0	0	0	0	0	0	-6.96547	-22.0031	-49.2465	-100.379	-212.014	-580.822	8186.32	759.579	472.189	374.763	327.615	301.011	284.777	274.492	267.923	263.824	261.444	260.306	260.089	260.574	261.602	263.06	264.86	266.937	269.24	271.73	274.375	277.149	280.032	283.006	286.058
0	0	0	0	0	0	0	-6.85835	-21.8035	-48.8855	-99.671	-210.291	-573.133	9302.32	765.212	473.664	375.406	327.959	301.215	284.905	274.574	267.975	263.856	261.461	260.312	260.088	260.566	261.59	263.043	264.84	266.915	269.216	271.705	274.348	277.121	280.002	282.976	286.027
0	0	0	0	0	0	0	-6.75198	-21.6051	-48.5267	-98.9681	-208.586	-565.61	10778	770.953	475.154	376.054	328.306	301.42	285.034	274.656	268.027	263.887	261.479	260.319	260.086	260.558	261.577	263.027	264.821	266.893	269.192	271.679	274.321	277.092	279.973	282.946	285.996
0	0	0	0	0	0	0	-6.64635	-21.4078	-48.1701	-98.2705	-206.899	-558.247	12820.6	776.803	476.658	376.707	328.654	301.627	285.163	274.739	268.08	263.919	261.496	260.325	260.084	260.551	261.565	263.011	264.801	266.871	269.168	271.653	274.294	277.064	279.944	282.915	285.965
0	0	0	0	0	0	0	-6.54147	-21.2117	-47.8156	-97.578	-205.231	-551.039	15834.5	782.766	478.178	377.364	329.004	301.834	285.293	274.821	268.132	263.951	261.513	260.332	260.083	260.543	261.552	262.994	264.782	266.849	269.144	271.627	274.267	277.036	279.914	282.885	285.934
0	0	0	0	0	0	0	-6.43734	-21.0168	-47.4634	-96.8907	-203.58	-543.981	20728.5	788.847	479.714	378.026	329.357	302.043	285.423	274.905	268.185	263.983	261.531	260.339	260.082	260.536	261.54	262.978	264.763	266.827	269.12	271.602	274.239	277.008	279.885	282.855	285.903
0	0	0	0	0	0	0	-6.33395	-20.8229	-47.1133	-96.2085	-201.946	-537.068	30059.7	795.047	481.265	378.692	329.711	302.252	285.554	274.988	268.238	264.016	261.548	260.345	260.081	260.528	261.528	262.962	264.743	266.805	269.096	271.576	274.212	276.979	279.856	282.825	285.873
0	0	0	0	0	0	0	-6.2313	-20.6302	-46.7653	-95.5313	-200.329	-530.297	54865	801.371	482.833	379.364	330.067	302.463	285.685	275.072	268.292	264.048	261.566	260.352	260.079	260.521	261.515	262.946	264.724	266.784	269.073	271.551	274.185	276.951	279.827	282.795	285.842
0	0	0	0	0	0	0	-6.12938	-20.4387	-46.4194	-94.859	-198.729	-523.663	320465	807.822	484.416	380.04	330.426	302.674	285.817	275.157	268.345	264.081	261.584	260.359	260.078	260.513	261.503	262.93	264.705	266.762	269.049	271.525	274.158	276.923	279.797	282.765	285.811
0	0	0	0	0	0	0	-6.02821	-20.2482	-46.0757	-94.1917	-197.146	-517.161	-82977.5	814.405	486.016	380.721	330.786	302.887	285.95	275.242	268.399	264.114	261.602	260.367	260.077	260.506	261.491	262.913	264.686	266.74	269.025	271.499	274.131	276.895	279.768	282.735	285.78
0	0	0	0	0	0	0	-5.92776	-20.0589	-45.734	-93.5293	-195.579	-510.789	-36644.1	821.122	487.632	381.407	331.149	303.101	286.083	275.327	268.453	264.147	261.62	260.374	260.076	260.499	261.479	262.897	264.666	266.718	269.001	271.474	274.104	276.866	279.739	282.705	285.749
0	0	0	0	0	0	0	-5.82806	-19.8707	-45.3945	-92.8717	-194.028	-504.541	-23477.4	827.979	489.266	382.098	331.513	303.315	286.217	275.412	268.508	264.18	261.638	260.381	260.075	260.491	261.466	262.881	264.647	266.696	268.977	271.448	274.077	276.838	279.71	282.675	285.719
0	0	0	0	0	0	0	-5.72908	-19.6836	-45.057	-92.2189	-192.493	-498.416	-17251.6	834.98	490.917	382.794	331.88	303.531	286.352	275.498	268.562	264.214	261.657	260.389	260.074	260.484	261.454	262.865	264.628	266.675	268.953	271.423	274.05	276.81	279.681	282.645	285.688
0	0	0	0	0	0	0	-5.63083	-19.4976	-44.7215	-91.5708	-190.974	-492.408	-13623.1	842.129	492.585	383.495	332.249	303.748	286.487	275.584	268.617	264.247	261.675	260.396	260.074	260.477	261.442	262.849	264.609	266.653	268.93	271.397	274.023	276.782	279.651	282.614	285.657
0	0	0	0	0	0	0	-5.53331	-19.3126	-44.3881	-90.9275	-189.47	-486.515	-11247.2	849.431	494.271	384.201	332.62	303.966	286.623	275.671	268.672	264.281	261.694	260.404	260.073	260.47	261.43	262.833	264.59	266.631	268.906	271.372	273.996	276.754	279.622	282.584	285.626
0	0	0	0	0	0	0	-5.43651	-19.1288	-44.0566	-90.2887	-187.981	-480.733	-9570.74	856.891	495.975	384.912	332.993	304.185	286.759	275.758	268.728	264.315	261.713	260.411	260.072	260.463	261.418	262.817	264.571	266.61	268.882	271.346	273.969	276.725	279.593	282.554	285.595
0	0	0	0	0	0	0	-5.34044	-18.946	-43.7272	-89.6546	-186.508	-475.06	-8324.46	864.513	497.697	385.629	333.368	304.405	286.896	275.846	268.783	264.349	261.732	260.419	260.072	260.456	261.406	262.802	264.552	266.588	268.858	271.321	273.942	276.697	279.564	282.524	285.565
0	0	0	0	0	0	0	-5.2451	-18.7643	-43.3998	-89.025	-185.048	-469.492	-7361.64	872.305	499.437	386.35	333.745	304.626	287.034	275.933	268.839	264.383	261.751	260.427	260.071	260.449	261.395	262.786	264.533	266.567	268.835	271.295	273.916	276.669	279.535	282.494	285.534
0	0	0	0	0	0	0	-5.15047	-18.5837	-43.0744	-88.4	-183.604	-464.027	-6595.45	880.27	501.197	387.078	334.125	304.848	287.172	276.022	268.895	264.418	261.77	260.435	260.071	260.443	261.383	262.77	264.514	266.545	268.811	271.27	273.889	276.641	279.505	282.464	285.503
0	0	0	0	0	0	0	-5.05657	-18.4041	-42.7509	-87.7794	-182.174	-458.662	-5971.23	888.415	502.976	387.81	334.507	305.072	287.311	276.11	268.952	264.452	261.789	260.443	260.071	260.436	261.371	262.754	264.495	266.523	268.787	271.244	273.862	276.613	279.476	282.434	285.472
0	0	0	0	0	0	0	-4.96338	-18.2256	-42.4293	-87.1633	-180.757	-453.393	-5452.88	896.746	504.774	388.548	334.891	305.296	287.45	276.199	269.009	264.487	261.809	260.451	260.07	260.429	261.359	262.738	264.476	266.502	268.764	271.219	273.835	276.585	279.447	282.404	285.442
0	0	0	0	0	0	0	-4.87091	-18.0482	-42.1097	-86.5515	-179.355	-448.219	-5015.57	905.269	506.592	389.291	335.277	305.522	287.59	276.289	269.066	264.522	261.828	260.459	260.07	260.422	261.347	262.723	264.457	266.48	268.74	271.194	273.808	276.557	279.418	282.374	285.411
0	0	0	0	0	0	0	-4.77916	-17.8718	-41.7921	-85.9441	-177.967	-443.138	-4641.67	913.991	508.43	390.04	335.666	305.749	287.731	276.378	269.123	264.557	261.848	260.468	260.07	260.416	261.336	262.707	264.438	266.459	268.716	271.168	273.781	276.529	279.389	282.344	285.38
0	0	0	0	0	0	0	-4.68812	-17.6964	-41.4763	-85.341	-176.592	-438.145	-4318.33	922.92	510.289	390.795	336.056	305.977	287.872	276.469	269.18	264.593	261.868	260.476	260.07	260.409	261.324	262.691	264.419	266.437	268.693	271.143	273.754	276.501	279.36	282.314	285.349
0	0	0	0	0	0	0	-4.5978	-17.5221	-41.1624	-84.7421	-175.23	-433.24	-4035.94	932.061	512.168	391.555	336.45	306.206	288.015	276.559	269.238	264.628	261.888	260.485	260.07	260.403	261.313	262.676	264.4	266.416	268.669	271.117	273.728	276.473	279.331	282.284	285.319
0	0	0	0	0	0	0	-4.50819	-17.3488	-40.8504	-84.1475	-173.882	-428.42	-3787.18	941.424	514.069	392.321	336.845	306.436	288.157	276.65	269.296	264.664	261.908	260.494	260.07	260.396	261.301	262.66	264.381	266.395	268.646	271.092	273.701	276.445	279.302	282.254	285.288
0	0	0	0	0	0	0	-4.4193	-17.1765	-40.5403	-83.557	-172.546	-423.683	-3566.4	951.016	515.991	393.093	337.243	306.667	288.301	276.742	269.354	264.7	261.928	260.502	260.07	260.39	261.29	262.645	264.363	266.373	268.622	271.067	273.674	276.417	279.273	282.225	285.257
0	0	0	0	0	0	0	-4.33111	-17.0052	-40.232	-82.9707	-171.223	-419.027	-3369.11	960.846	517.934	393.871	337.643	306.9	288.445	276.834	269.413	264.736	261.948	260.511	260.071	260.384	261.278	262.629	264.344	266.352	268.598	271.041	273.647	276.388	279.244	282.195	285.227
0	0	0	0	0	0	0	-4.24363	-16.835	-39.9255	-82.3885	-169.913	-414.45	-3191.76	970.922	519.9	394.655	338.045	307.134	288.589	276.926	269.472	264.773	261.969	260.52	260.071	260.377	261.267	262.614	264.325	266.33	268.575	271.016	273.62	276.36	279.215	282.165	285.196
0	0	0	0	0	0	0	-4.15687	-16.6658	-39.6209	-81.8104	-168.616	-409.949	-3031.48	981.253	521.889	395.444	338.45	307.369	288.735	277.018	269.531	264.809	261.989	260.529	260.071	260.371	261.256	262.598	264.307	266.309	268.551	270.991	273.594	276.332	279.185	282.135	285.165
0	0	0	0	0	0	0	-4.07081	-16.4975	-39.3181	-81.2363	-167.33	-405.523	-2885.91	991.851	523.9	396.24	338.858	307.605	288.881	277.111	269.59	264.846	262.01	260.538	260.072	260.365	261.244	262.583	264.288	266.288	268.528	270.966	273.567	276.304	279.156	282.105	285.135
0	0	0	0	0	0	0	-3.98546	-16.3303	-39.0171	-80.6662	-166.057	-401.17	-2753.12	1002.72	525.935	397.042	339.267	307.842	289.028	277.205	269.65	264.883	262.031	260.548	260.072	260.359	261.233	262.568	264.269	266.267	268.505	270.94	273.54	276.277	279.127	282.075	285.104
0	0	0	0	0	0	0	-3.90082	-16.1641	-38.7179	-80.1001	-164.796	-396.889	-2631.5	1013.88	527.993	397.85	339.679	308.08	289.175	277.299	269.71	264.92	262.052	260.557	260.073	260.353	261.222	262.552	264.251	266.245	268.481	270.915	273.513	276.249	279.098	282.045	285.073
0	0	0	0	0	0	0	-3.81688	-15.9988	-38.4205	-79.5379	-163.547	-392.677	-2519.69	1025.34	530.076	398.664	340.094	308.32	289.323	277.393	269.77	264.957	262.073	260.566	260.074	260.347	261.211	262.537	264.232	266.224	268.458	270.89	273.487	276.221	279.069	282.015	285.043
0	0	0	0	0	0	0	-3.73365	-15.8346	-38.1249	-78.9795	-162.309	-388.533	-2416.55	1037.11	532.183	399.485	340.511	308.561	289.472	277.488	269.83	264.994	262.094	260.576	260.075	260.341	261.2	262.522	264.214	266.203	268.434	270.865	273.46	276.193	279.04	281.985	285.012
0	0	0	0	0	0	0	-3.65113	-15.6713	-37.831	-78.425	-161.083	-384.456	-2321.12	1049.2	534.315	400.311	340.931	308.803	289.621	277.583	269.891	265.032	262.116	260.586	260.075	260.335	261.188	262.507	264.195	266.182	268.411	270.84	273.433	276.165	279.011	281.955	284.981
0	0	0	0	0	0	0	-3.56931	-15.509	-37.5388	-77.8744	-159.868	-380.443	-2232.56	1061.63	536.472	401.145	341.353	309.047	289.772	277.679	269.952	265.07	262.137	260.595	260.076	260.33	261.177	262.492	264.177	266.161	268.388	270.815	273.407	276.137	278.982	281.925	284.951
0	0	0	0	0	0	0	-3.4882	-15.3477	-37.2484	-77.3275	-158.664	-376.494	-2150.15	1074.41	538.655	401.985	341.778	309.291	289.922	277.775	270.014	265.108	262.159	260.605	260.077	260.324	261.166	262.477	264.158	266.139	268.364	270.789	273.38	276.109	278.953	281.896	284.92
0	0	0	0	0	0	0	-3.40779	-15.1873	-36.9597	-76.7843	-157.471	-372.606	-2073.28	1087.56	540.865	402.831	342.205	309.537	290.074	277.871	270.075	265.146	262.181	260.615	260.079	260.318	261.156	262.461	264.14	266.118	268.341	270.764	273.353	276.081	278.925	281.866	284.89
0	0	0	0	0	0	0	-3.32809	-15.0279	-36.6727	-76.2449	-156.289	-368.779	-2001.41	1101.08	543.101	403.685	342.635	309.784	290.226	277.968	270.137	265.185	262.203	260.625	260.08	260.313	261.145	262.446	264.122	266.097	268.318	270.739	273.327	276.053	278.896	281.836	284.859
0	0	0	0	0	0	0	-3.2491	-14.8695	-36.3874	-75.7091	-155.118	-365.01	-1934.06	1115.01	545.364	404.545	343.067	310.033	290.379	278.065	270.199	265.223	262.225	260.635	260.081	260.307	261.134	262.431	264.103	266.076	268.295	270.714	273.3	276.025	278.867	281.806	284.828
0	0	0	0	0	0	0	-3.1708	-14.712	-36.1038	-75.177	-153.958	-361.3	-1870.82	1129.35	547.656	405.411	343.503	310.283	290.533	278.163	270.262	265.262	262.247	260.646	260.082	260.301	261.123	262.416	264.085	266.055	268.271	270.689	273.274	275.997	278.838	281.776	284.798
0	0	0	0	0	0	0	-3.09322	-14.5554	-35.8219	-74.6486	-152.808	-357.646	-1811.33	1144.12	549.975	406.285	343.94	310.534	290.687	278.261	270.324	265.301	262.27	260.656	260.084	260.296	261.112	262.401	264.067	266.034	268.248	270.664	273.247	275.97	278.809	281.746	284.767
0	0	0	0	0	0	0	-3.01634	-14.3998	-35.5416	-74.1236	-151.668	-354.046	-1755.26	1159.36	552.323	407.166	344.381	310.786	290.842	278.36	270.387	265.34	262.292	260.666	260.085	260.291	261.102	262.387	264.048	266.013	268.225	270.639	273.221	275.942	278.78	281.717	284.737
0	0	0	0	0	0	0	-2.94016	-14.2452	-35.263	-73.6023	-150.539	-350.501	-1702.33	1175.06	554.701	408.053	344.824	311.039	290.998	278.459	270.451	265.38	262.315	260.677	260.087	260.285	261.091	262.372	264.03	265.992	268.202	270.614	273.194	275.914	278.751	281.687	284.706
0	0	0	0	0	0	0	-2.8647	-14.0915	-34.986	-73.0845	-149.42	-347.009	-1652.28	1191.27	557.108	408.948	345.27	311.294	291.155	278.558	270.514	265.419	262.338	260.688	260.088	260.28	261.08	262.357	264.012	265.971	268.178	270.589	273.167	275.886	278.722	281.657	284.675
0	0	0	0	0	0	0	-2.78994	-13.9387	-34.7107	-72.5701	-148.31	-343.568	-1604.88	1208	559.545	409.851	345.719	311.551	291.312	278.658	270.578	265.459	262.361	260.699	260.09	260.275	261.07	262.342	263.994	265.95	268.155	270.564	273.141	275.858	278.693	281.627	284.645
0	0	0	0	0	0	0	-2.71588	-13.7868	-34.437	-72.0592	-147.211	-340.178	-1559.93	1225.27	562.014	410.76	346.17	311.808	291.47	278.759	270.642	265.499	262.384	260.709	260.092	260.27	261.059	262.327	263.976	265.93	268.132	270.539	273.114	275.83	278.664	281.597	284.614
0	0	0	0	0	0	0	-2.64254	-13.6358	-34.1649	-71.5518	-146.121	-336.837	-1517.23	1243.12	564.514	411.677	346.624	312.067	291.629	278.86	270.707	265.539	262.407	260.72	260.094	260.265	261.049	262.313	263.958	265.909	268.109	270.514	273.088	275.803	278.636	281.568	284.584
0	0	0	0	0	0	0	-2.5699	-13.4858	-33.8943	-71.0477	-145.041	-333.544	-1476.64	1261.58	567.046	412.601	347.081	312.327	291.788	278.961	270.771	265.579	262.43	260.732	260.096	260.26	261.038	262.298	263.939	265.888	268.086	270.489	273.061	275.775	278.607	281.538	284.553
0	0	0	0	0	0	0	-2.49798	-13.3367	-33.6254	-70.547	-143.97	-330.299	-1437.99	1280.68	569.611	413.533	347.541	312.589	291.948	279.063	270.836	265.62	262.454	260.743	260.098	260.255	261.028	262.283	263.921	265.867	268.063	270.464	273.035	275.747	278.578	281.508	284.523
0	0	0	0	0	0	0	-2.42677	-13.1885	-33.3581	-70.0497	-142.909	-327.1	-1401.15	1300.44	572.209	414.473	348.004	312.852	292.109	279.165	270.902	265.661	262.478	260.754	260.1	260.25	261.018	262.269	263.903	265.846	268.04	270.439	273.009	275.719	278.549	281.478	284.492
0	0	0	0	0	0	0	-2.35627	-13.0412	-33.0923	-69.5556	-141.857	-323.946	-1365.99	1320.91	574.841	415.42	348.469	313.116	292.271	279.267	270.967	265.702	262.501	260.765	260.102	260.245	261.008	262.254	263.885	265.826	268.017	270.414	272.982	275.692	278.52	281.449	284.462
0	0	0	0	0	0	0	-2.28649	-12.8948	-32.8281	-69.0649	-140.814	-320.837	-1332.41	1342.12	577.508	416.375	348.938	313.382	292.434	279.371	271.033	265.743	262.525	260.777	260.104	260.24	260.997	262.24	263.867	265.805	267.994	270.389	272.956	275.664	278.491	281.419	284.431
0	0	0	0	0	0	0	-2.21742	-12.7493	-32.5654	-68.5774	-139.78	-317.771	-1300.3	1364.12	580.21	417.338	349.409	313.649	292.597	279.474	271.1	265.784	262.549	260.789	260.107	260.236	260.987	262.225	263.85	265.784	267.971	270.365	272.929	275.636	278.463	281.389	284.401
0	0	0	0	0	0	0	-2.14908	-12.6047	-32.3043	-68.0931	-138.755	-314.748	-1269.56	1386.94	582.947	418.309	349.884	313.917	292.761	279.578	271.166	265.826	262.574	260.8	260.109	260.231	260.977	262.211	263.832	265.763	267.948	270.34	272.903	275.609	278.434	281.36	284.37
0	0	0	0	0	0	0	-2.08145	-12.461	-32.0447	-67.612	-137.739	-311.767	-1240.11	1410.64	585.722	419.288	350.361	314.187	292.926	279.683	271.233	265.868	262.598	260.812	260.112	260.226	260.967	262.196	263.814	265.743	267.925	270.315	272.876	275.581	278.405	281.33	284.34
0	0	0	0	0	0	0	-2.01455	-12.3181	-31.7866	-67.1341	-136.732	-308.826	-1211.87	1435.28	588.534	420.276	350.841	314.458	293.091	279.788	271.3	265.91	262.623	260.824	260.114	260.222	260.957	262.182	263.796	265.722	267.902	270.29	272.85	275.553	278.376	281.3	284.309
0	0	0	0	0	0	0	-1.94837	-12.1762	-31.5301	-66.6594	-135.733	-305.926	-1184.76	1460.89	591.384	421.271	351.325	314.731	293.258	279.893	271.368	265.952	262.647	260.836	260.117	260.218	260.947	262.168	263.778	265.702	267.879	270.265	272.824	275.526	278.347	281.27	284.279
0	0	0	0	0	0	0	-1.88292	-12.0351	-31.275	-66.1877	-134.743	-303.065	-1158.73	1487.55	594.274	422.276	351.811	315.005	293.425	279.999	271.435	265.995	262.672	260.848	260.12	260.213	260.937	262.153	263.76	265.681	267.856	270.241	272.797	275.498	278.319	281.241	284.248
0	0	0	0	0	0	0	-1.8182	-11.8949	-31.0214	-65.7192	-133.761	-300.243	-1133.7	1515.31	597.202	423.288	352.301	315.281	293.593	280.105	271.503	266.037	262.697	260.861	260.123	260.209	260.927	262.139	263.743	265.66	267.834	270.216	272.771	275.47	278.29	281.211	284.218
0	0	0	0	0	0	0	-1.75421	-11.7556	-30.7693	-65.2537	-132.787	-297.458	-1109.62	1544.26	600.172	424.31	352.794	315.558	293.762	280.212	271.572	266.08	262.722	260.873	260.125	260.205	260.917	262.125	263.725	265.64	267.811	270.191	272.745	275.443	278.261	281.181	284.187
0	0	0	0	0	0	0	-1.69096	-11.6171	-30.5187	-64.7913	-131.821	-294.71	-1086.44	1574.46	603.183	425.34	353.289	315.837	293.931	280.32	271.64	266.123	262.748	260.885	260.128	260.2	260.908	262.111	263.707	265.619	267.788	270.166	272.718	275.415	278.233	281.152	284.157
0	0	0	0	0	0	0	-1.62846	-11.4795	-30.2696	-64.3319	-130.864	-291.999	-1064.11	1605.99	606.236	426.378	353.788	316.117	294.101	280.428	271.709	266.166	262.773	260.898	260.132	260.196	260.898	262.097	263.69	265.599	267.765	270.142	272.692	275.387	278.204	281.122	284.127
0	0	0	0	0	0	0	-1.56669	-11.3428	-30.0219	-63.8755	-129.915	-289.323	-1042.59	1638.96	609.332	427.426	354.291	316.398	294.273	280.536	271.779	266.21	262.799	260.911	260.135	260.192	260.888	262.083	263.672	265.578	267.742	270.117	272.666	275.36	278.175	281.093	284.096
0	0	0	0	0	0	0	-1.50568	-11.2069	-29.7756	-63.422	-128.973	-286.682	-1021.82	1673.46	612.472	428.483	354.796	316.681	294.445	280.645	271.848	266.254	262.824	260.924	260.138	260.188	260.879	262.069	263.654	265.558	267.72	270.092	272.64	275.332	278.146	281.063	284.066
0	0	0	0	0	0	0	-1.44542	-11.0719	-29.5308	-62.9715	-128.04	-284.075	-1001.77	1709.59	615.657	429.549	355.305	316.966	294.617	280.754	271.918	266.297	262.85	260.937	260.141	260.184	260.869	262.055	263.637	265.538	267.697	270.068	272.613	275.305	278.118	281.033	284.035
0	0	0	0	0	0	0	-1.38592	-10.9377	-29.2874	-62.5239	-127.114	-281.502	-982.406	1747.48	618.888	430.624	355.817	317.252	294.791	280.864	271.988	266.342	262.876	260.95	260.145	260.18	260.859	262.041	263.619	265.517	267.674	270.043	272.587	275.277	278.089	281.004	284.005
0	0	0	0	0	0	0	-1.32719	-10.8044	-29.0454	-62.0792	-126.196	-278.962	-963.692	1787.26	622.166	431.709	356.332	317.539	294.965	280.974	272.059	266.386	262.903	260.963	260.148	260.176	260.85	262.027	263.602	265.497	267.651	270.018	272.561	275.25	278.06	280.974	283.975
0	0	0	0	0	0	0	-1.26923	-10.6719	-28.8049	-61.6373	-125.285	-276.455	-945.596	1829.07	625.491	432.803	356.851	317.828	295.141	281.085	272.13	266.43	262.929	260.976	260.152	260.173	260.841	262.013	263.584	265.477	267.629	269.994	272.535	275.222	278.032	280.944	283.944
0	0	0	0	0	0	0	-1.21204	-10.5403	-28.5657	-61.1984	-124.382	-273.979	-928.087	1873.07	628.866	433.907	357.373	318.119	295.317	281.196	272.201	266.475	262.955	260.989	260.156	260.169	260.831	261.999	263.567	265.456	267.606	269.969	272.509	275.195	278.003	280.915	283.914
0	0	0	0	0	0	0	-1.15563	-10.4094	-28.328	-60.7622	-123.486	-271.534	-911.138	1919.44	632.29	435.02	357.898	318.411	295.494	281.308	272.273	266.52	262.982	261.003	260.159	260.165	260.822	261.985	263.55	265.436	267.583	269.945	272.482	275.167	277.975	280.885	283.883
0	0	0	0	0	0	0	-1.10002	-10.2795	-28.0916	-60.3288	-122.597	-269.12	-894.723	1968.37	635.766	436.144	358.427	318.705	295.671	281.42	272.344	266.565	263.009	261.016	260.163	260.162	260.813	261.971	263.532	265.416	267.561	269.92	272.456	275.14	277.946	280.856	283.853
0	0	0	0	0	0	0	-1.04521	-10.1503	-27.8566	-59.8983	-121.716	-266.736	-878.815	2020.09	639.294	437.277	358.959	319	295.85	281.533	272.417	266.611	263.036	261.03	260.167	260.158	260.803	261.958	263.515	265.396	267.538	269.896	272.43	275.112	277.917	280.826	283.823
0	0	0	0	0	0	0	-0.9912	-10.022	-27.6229	-59.4704	-120.842	-264.381	-863.393	2074.84	642.875	438.421	359.495	319.297	296.029	281.646	272.489	266.656	263.063	261.044	260.171	260.155	260.794	261.944	263.498	265.375	267.516	269.871	272.404	275.085	277.889	280.797	283.792
0	0	0	0	0	0	0	-0.93802	-9.89445	-27.3907	-59.0453	-119.975	-262.056	-848.435	2132.88	646.511	439.575	360.034	319.596	296.21	281.76	272.562	266.702	263.09	261.058	260.175	260.152	260.785	261.93	263.48	265.355	267.493	269.847	272.378	275.057	277.86	280.767	283.762
0	0	0	0	0	0	0	-0.88566	-9.76776	-27.1597	-58.623	-119.115	-259.759	-833.92	2194.53	650.203	440.739	360.577	319.896	296.391	281.874	272.635	266.748	263.118	261.072	260.179	260.148	260.776	261.917	263.463	265.335	267.471	269.822	272.352	275.03	277.832	280.738	283.732
0	0	0	0	0	0	0	-0.83414	-9.64189	-26.9301	-58.2033	-118.261	-257.49	-819.828	2260.14	653.952	441.914	361.123	320.198	296.573	281.989	272.708	266.795	263.145	261.086	260.184	260.145	260.767	261.903	263.446	265.315	267.448	269.798	272.326	275.002	277.803	280.708	283.701
0	0	0	0	0	0	0	-0.78347	-9.51683	-26.7019	-57.7863	-117.415	-255.248	-806.142	2330.1	657.759	443.099	361.674	320.501	296.756	282.104	272.782	266.841	263.173	261.1	260.188	260.142	260.758	261.89	263.429	265.295	267.426	269.773	272.3	274.975	277.774	280.679	283.671
0	0	0	0	0	0	0	-0.73367	-9.39258	-26.475	-57.3719	-116.575	-253.034	-792.845	2404.85	661.626	444.295	362.227	320.806	296.939	282.22	272.856	266.888	263.201	261.115	260.192	260.139	260.749	261.876	263.412	265.275	267.403	269.749	272.274	274.948	277.746	280.649	283.641
0	0	0	0	0	0	0	-0.68475	-9.26914	-26.2494	-56.9601	-115.742	-250.846	-779.919	2484.91	665.554	445.503	362.785	321.113	297.124	282.336	272.931	266.935	263.229	261.129	260.197	260.136	260.74	261.863	263.395	265.255	267.381	269.724	272.248	274.92	277.717	280.62	283.61
0	0	0	0	0	0	0	-0.63672	-9.1465	-26.0251	-56.551	-114.916	-248.683	-767.35	2570.85	669.545	446.721	363.346	321.421	297.31	282.453	273.006	266.982	263.257	261.144	260.201	260.133	260.731	261.849	263.378	265.235	267.358	269.7	272.222	274.893	277.689	280.59	283.58
0	0	0	0	0	0	0	-0.58962	-9.02467	-25.8021	-56.1444	-114.096	-246.547	-755.123	2663.36	673.6	447.95	363.911	321.731	297.496	282.571	273.081	267.03	263.285	261.159	260.206	260.13	260.723	261.836	263.361	265.215	267.336	269.676	272.196	274.865	277.66	280.561	283.55
0	0	0	0	0	0	0	-0.54345	-8.90363	-25.5804	-55.7405	-113.283	-244.436	-743.225	2763.21	677.721	449.191	364.479	322.043	297.683	282.689	273.156	267.077	263.314	261.174	260.211	260.127	260.714	261.823	263.344	265.195	267.314	269.651	272.17	274.838	277.632	280.531	283.519
0	0	0	0	0	0	0	-0.49824	-8.78338	-25.36	-55.339	-112.476	-242.349	-731.643	2871.32	681.908	450.444	365.052	322.357	297.872	282.807	273.232	267.125	263.343	261.189	260.216	260.124	260.705	261.809	263.327	265.175	267.291	269.627	272.144	274.811	277.603	280.502	283.489
0	0	0	0	0	0	0	-0.45402	-8.66393	-25.1409	-54.9401	-111.675	-240.287	-720.364	2988.75	686.165	451.708	365.628	322.672	298.061	282.926	273.308	267.173	263.372	261.204	260.221	260.122	260.697	261.796	263.31	265.155	267.269	269.603	272.118	274.783	277.575	280.472	283.459
0	0	0	0	0	0	0	-0.41081	-8.54527	-24.9231	-54.5437	-110.88	-238.249	-709.376	3116.76	690.492	452.984	366.209	322.989	298.251	283.046	273.385	267.222	263.401	261.219	260.226	260.119	260.688	261.783	263.293	265.135	267.247	269.578	272.092	274.756	277.546	280.443	283.429
0	0	0	0	0	0	0	-0.36866	-8.4274	-24.7065	-54.1498	-110.092	-236.234	-698.669	3256.85	694.892	454.272	366.793	323.307	298.442	283.166	273.461	267.27	263.43	261.234	260.231	260.116	260.68	261.77	263.276	265.115	267.224	269.554	272.066	274.729	277.518	280.413	283.398
0	0	0	0	0	0	0	-0.3276	-8.31031	-24.4912	-53.7583	-109.31	-234.242	-688.231	3410.81	699.366	455.572	367.381	323.628	298.634	283.287	273.539	267.319	263.459	261.25	260.236	260.114	260.671	261.757	263.259	265.095	267.202	269.53	272.04	274.701	277.49	280.384	283.368
0	0	0	0	0	0	0	-0.28768	-8.194	-24.2771	-53.3693	-108.534	-232.273	-678.053	3580.81	703.915	456.885	367.973	323.95	298.827	283.408	273.616	267.368	263.489	261.265	260.241	260.111	260.663	261.743	263.242	265.076	267.18	269.506	272.014	274.674	277.461	280.355	283.338
0	0	0	0	0	0	0	-0.24896	-8.07847	-24.0643	-52.9827	-107.764	-230.327	-668.126	3769.49	708.543	458.21	368.569	324.274	299.02	283.529	273.694	267.417	263.518	261.281	260.247	260.109	260.654	261.73	263.226	265.056	267.158	269.481	271.988	274.647	277.433	280.325	283.308
0	0	0	0	0	0	0	-0.2115	-7.96372	-23.8527	-52.5985	-107	-228.402	-658.44	3980.11	713.25	459.548	369.17	324.6	299.215	283.652	273.772	267.467	263.548	261.297	260.252	260.107	260.646	261.717	263.209	265.036	267.136	269.457	271.962	274.62	277.404	280.296	283.277
0	0	0	0	0	0	0	-0.1754	-7.84974	-23.6424	-52.2168	-106.241	-226.499	-648.987	4216.74	718.04	460.898	369.774	324.927	299.411	283.775	273.851	267.517	263.578	261.313	260.258	260.105	260.638	261.705	263.192	265.016	267.113	269.433	271.936	274.592	277.376	280.266	283.247
0	0	0	0	0	0	0	-0.14076	-7.73653	-23.4332	-51.8374	-105.489	-224.618	-639.758	4484.49	722.914	462.262	370.383	325.257	299.607	283.898	273.93	267.567	263.608	261.329	260.264	260.102	260.63	261.692	263.175	264.997	267.091	269.409	271.911	274.565	277.347	280.237	283.217
0	0	0	0	0	0	0	-0.10773	-7.62409	-23.2253	-51.4603	-104.742	-222.757	-630.745	4789.94	727.873	463.639	370.996	325.588	299.805	284.022	274.009	267.617	263.639	261.345	260.269	260.1	260.622	261.679	263.159	264.977	267.069	269.385	271.885	274.538	277.319	280.208	283.187
0	0	0	0	0	0	0	-0.07652	-7.51242	-23.0186	-51.0856	-104.001	-220.917	-621.942	5141.66	732.922	465.029	371.613	325.921	300.003	284.146	274.089	267.667	263.669	261.361	260.275	260.098	260.613	261.666	263.142	264.957	267.047	269.361	271.859	274.511	277.291	280.178	283.157
0	0	0	0	0	0	0	-0.04747	-7.40151	-22.8132	-50.7132	-103.266	-219.097	-613.34	5551.02	738.061	466.433	372.234	326.256	300.203	284.271	274.169	267.718	263.7	261.378	260.281	260.096	260.605	261.653	263.126	264.938	267.025	269.337	271.833	274.484	277.262	280.149	283.126
0	0	0	0	0	0	0	-0.02122	-7.29137	-22.6089	-50.3432	-102.536	-217.297	-604.934	6033.46	743.294	467.851	372.86	326.593	300.403	284.397	274.249	267.769	263.731	261.394	260.287	260.094	260.597	261.64	263.109	264.918	267.003	269.312	271.807	274.456	277.234	280.12	283.096
0	0	0	0	0	0	0	0	-7.18198	-22.4057	-49.9753	-101.812	-215.517	-596.716	6610.44	748.623	469.283	373.49	326.932	300.605	284.523	274.33	267.82	263.762	261.411	260.293	260.093	260.589	261.628	263.093	264.899	266.981	269.288	271.782	274.429	277.206	280.09	283.066
0	0	0	0	0	0	0	0	-7.07335	-22.2038	-49.6098	-101.093	-213.756	-588.681	7312.78	754.051	470.728	374.124	327.272	300.807	284.65	274.411	267.872	263.793	261.427	260.299	260.091	260.582	261.615	263.076	264.879	266.959	269.264	271.756	274.402	277.177	280.061	283.036
0	0	0	0	0	0	0	0	-6.96547	-22.0031	-49.2465	-100.379	-212.014	-580.822	8186.32	759.579	472.189	374.763	327.615	301.011	284.777	274.492	267.923	263.824	261.444	260.306	260.089	260.574	261.602	263.06	264.86	266.937	269.24	271.73	274.375	277.149	280.032	283.006
0	0	0	0	0	0	0	0	-6.85835	-21.8035	-48.8855	-99.671	-210.291	-573.133	9302.32	765.212	473.664	375.406	327.959	301.215	284.905	274.574	267.975	263.856	261.461	260.312	260.088	260.566	261.59	263.043	264.84	266.915	269.216	271.705	274.348	277.121	280.002	282.976
0	0	0	0	0	0	0	0	-6.75198	-21.6051	-48.5267	-98.9681	-208.586	-565.61	10778	770.953	475.154	376.054	328.306	301.42	285.034	274.656	268.027	263.887	261.479	260.319	260.086	260.558	261.577	263.027	264.821	266.893	269.192	271.679	274.321	277.092	279.973	282.946
0	0	0	0	0	0	0	0	-6.64635	-21.4078	-48.1701	-98.2705	-206.899	-558.247	12820.6	776.803	476.658	376.707	328.654	301.627	285.163	274.739	268.08	263.919	261.496	260.325	260.084	260.551	261.565	263.011	264.801	266.871	269.168	271.653	274.294	277.064	279.944	282.915
0	0	0	0	0	0	0	0	-6.54147	-21.2117	-47.8156	-97.578	-205.231	-551.039	15834.5	782.766	478.178	377.364	329.004	301.834	285.293	274.821	268.132	263.951	261.513	260.332	260.083	260.543	261.552	262.994	264.782	266.849	269.144	271.627	274.267	277.036	279.914	282.885
0	0	0	0	0	0	0	0	-6.43734	-21.0168	-47.4634	-96.8907	-203.58	-543.981	20728.5	788.847	479.714	378.026	329.357	302.043	285.423	274.905	268.185	263.983	261.531	260.339	260.082	260.536	261.54	262.978	264.763	266.827	269.12	271.602	274.239	277.008	279.885	282.855
0	0	0	0	0	0	0	0	-6.33395	-20.8229	-47.1133	-96.2085	-201.946	-537.068	30059.7	795.047	481.265	378.692	329.711	302.252	285.554	274.988	268.238	264.016	261.548	260.345	260.081	260.528	261.528	262.962	264.743	266.805	269.096	271.576	274.212	276.979	279.856	282.825
0	0	0	0	0	0	0	0	-6.2313	-20.6302	-46.7653	-95.5313	-200.329	-530.297	54865	801.371	482.833	379.364	330.067	302.463	285.685	275.072	268.292	264.048	261.566	260.352	260.079	260.521	261.515	262.946	264.724	266.784	269.073	271.551	274.185	276.951	279.827	282.795
0	0	0	0	0	0	0	0	-6.12938	-20.4387	-46.4194	-94.859	-198.729	-523.663	320465	807.822	484.416	380.04	330.426	302.674	285.817	275.157	268.345	264.081	261.584	260.359	260.078	260.513	261.503	262.93	264.705	266.762	269.049	271.525	274.158	276.923	279.797	282.765
0	0	0	0	0	0	0	0	-6.02821	-20.2482	-46.0757	-94.1917	-197.146	-517.161	-82977.5	814.405	486.016	380.721	330.786	302.887	285.95	275.242	268.399	264.114	261.602	260.367	260.077	260.506	261.491	262.913	264.686	266.74	269.025	271.499	274.131	276.895	279.768	282.735
0	0	0	0	0	0	0	0	-5.92776	-20.0589	-45.734	-93.5293	-195.579	-510.789	-36644.1	821.122	487.632	381.407	331.149	303.101	286.083	275.327	268.453	264.147	261.62	260.374	260.076	260.499	261.479	262.897	264.666	266.718	269.001	271.474	274.104	276.866	279.739	282.705
0	0	0	0	0	0	0	0	-5.82806	-19.8707	-45.3945	-92.8717	-194.028	-504.541	-23477.4	827.979	489.266	382.098	331.513	303.315	286.217	275.412	268.508	264.18	261.638	260.381	260.075	260.491	261.466	262.881	264.647	266.696	268.977	271.448	274.077	276.838	279.71	282.675
0	0	0	0	0	0	0	0	-5.72908	-19.6836	-45.057	-92.2189	-192.493	-498.416	-17251.6	834.98	490.917	382.794	331.88	303.531	286.352	275.498	268.562	264.214	261.657	260.389	260.074	260.484	261.454	262.865	264.628	266.675	268.953	271.423	274.05	276.81	279.681	282.645
0	0	0	0	0	0	0	0	-5.63083	-19.4976	-44.7215	-91.5708	-190.974	-492.408	-13623.1	842.129	492.585	383.495	332.249	303.748	286.487	275.584	268.617	264.247	261.675	260.396	260.074	260.477	261.442	262.849	264.609	266.653	268.93	271.397	274.023	276.782	279.651	282.614
0	0	0	0	0	0	0	0	-5.53331	-19.3126	-44.3881	-90.9275	-189.47	-486.515	-11247.2	849.431	494.271	384.201	332.62	303.966	286.623	275.671	268.672	264.281	261.694	260.404	260.073	260.47	261.43	262.833	264.59	266.631	268.906	271.372	273.996	276.754	279.622	282.584
0	0	0	0	0	0	0	0	-5.43651	-19.1288	-44.0566	-90.2887	-187.981	-480.733	-9570.74	856.891	495.975	384.912	332.993	304.185	286.759	275.758	268.728	264.315	261.713	260.411	260.072	260.463	261.418	262.817	264.571	266.61	268.882	271.346	273.969	276.725	279.593	282.554
0	0	0	0	0	0	0	0	-5.34044	-18.946	-43.7272	-89.6546	-186.508	-475.06	-8324.46	864.513	497.697	385.629	333.368	304.405	286.896	275.846	268.783	264.349	261.732	260.419	260.072	260.456	261.406	262.802	264.552	266.588	268.858	271.321	273.942	276.697	279.564	282.524
0	0	0	0	0	0	0	0	-5.2451	-18.7643	-43.3998	-89.025	-185.048	-469.492	-7361.64	872.305	499.437	386.35	333.745	304.626	287.034	275.933	268.839	264.383	261.751	260.427	260.071	260.449	261.395	262.786	264.533	266.567	268.835	271.295	273.916	276.669	279.535	282.494
0	0	0	0	0	0	0	0	-5.15047	-18.5837	-43.0744	-88.4	-183.604	-464.027	-6595.45	880.27	501.197	387.078	334.125	304.848	287.172	276.022	268.895	264.418	261.77	260.435	260.071	260.443	261.383	262.77	264.514	266.545	268.811	271.27	273.889	276.641	279.505	282.464
0	0	0	0	0	0	0	0	-5.05657	-18.4041	-42.7509	-87.7794	-182.174	-458.662	-5971.23	888.415	502.976	387.81	334.507	305.072	287.311	276.11	268.952	264.452	261.789	260.443	260.071	260.436	261.371	262.754	264.495	266.523	268.787	271.244	273.862	276.613	279.476	282.434
0	0	0	0	0	0	0	0	-4.96338	-18.2256	-42.4293	-87.1633	-180.757	-453.393	-5452.88	896.746	504.774	388.548	334.891	305.296	287.45	276.199	269.009	264.487	261.809	260.451	260.07	260.429	261.359	262.738	264.476	266.502	268.764	271.219	273.835	276.585	279.447	282.404
0	0	0	0	0	0	0	0	-4.87091	-18.0482	-42.1097	-86.5515	-179.355	-448.219	-5015.57	905.269	506.592	389.291	335.277	305.522	287.59	276.289	269.066	264.522	261.828	260.459	260.07	260.422	261.347	262.723	264.457	266.48	268.74	271.194	273.808	276.557	279.418	282.374
0	0	0	0	0	0	0	0	-4.77916	-17.8718	-41.7921	-85.9441	-177.967	-443.138	-4641.67	913.991	508.43	390.04	335.666	305.749	287.731	276.378	269.123	264.557	261.848	260.468	260.07	260.416	261.336	262.707	264.438	266.459	268.716	271.168	273.781	276.529	279.389	282.344
0	0	0	0	0	0	0	0	-4.68812	-17.6964	-41.4763	-85.341	-176.592	-438.145	-4318.33	922.92	510.289	390.795	336.056	305.977	287.872	276.469	269.18	264.593	261.868	260.476	260.07	260.409	261.324	262.691	264.419	266.437	268.693	271.143	273.754	276.501	279.36	282.314
0	0	0	0	0	0	0	0	-4.5978	-17.5221	-41.1624	-84.7421	-175.23	-433.24	-4035.94	932.061	512.168	391.555	336.45	306.206	288.015	276.559	269.238	264.628	261.888	260.485	260.07	260.403	261.313	262.676	264.4	266.416	268.669	271.117	273.728	276.473	279.331	282.284
0	0	0	0	0	0	0	0	-4.50819	-17.3488	-40.8504	-84.1475	-173.882	-428.42	-3787.18	941.424	514.069	392.321	336.845	306.436	288.157	276.65	269.296	264.664	261.908	260.494	260.07	260.396	261.301	262.66	264.381	266.395	268.646	271.092	273.701	276.445	279.302	282.254
0	0	0	0	0	0	0	0	-4.4193	-17.1765	-40.5403	-83.557	-172.546	-423.683	-3566.4	951.016	515.991	393.093	337.243	306.667	288.301	276.742	269.354	264.7	261.928	260.502	260.07	260.39	261.29	262.645	264.363	266.373	268.622	271.067	273.674	276.417	279.273	282.225
0	0	0	0	0	0	0	0	-4.33111	-17.0052	-40.232	-82.9707	-171.223	-419.027	-3369.11	960.846	517.934	393.871	337.643	306.9	288.445	276.834	269.413	264.736	261.948	260.511	260.071	260.384	261.278	262.629	264.344	266.352	268.598	271.041	273.647	276.388	279.244	282.195
0	0	0	0	0	0	0	0	-4.24363	-16.835	-39.9255	-82.3885	-169.913	-414.45	-3191.76	970.922	519.9	394.655	338.045	307.134	288.589	276.926	269.472	264.773	261.969	260.52	260.071	260.377	261.267	262.614	264.325	266.33	268.575	271.016	273.62	276.36	279.215	282.165
0	0	0	0	0	0	0	0	-4.15687	-16.6658	-39.6209	-81.8104	-168.616	-409.949	-3031.48	981.253	521.889	395.444	338.45	307.369	288.735	277.018	269.531	264.809	261.989	260.529	260.071	260.371	261.256	262.598	264.307	266.309	268.551	270.991	273.594	276.332	279.185	282.135
0	0	0	0	0	0	0	0	-4.07081	-16.4975	-39.3181	-81.2363	-167.33	-405.523	-2885.91	991.851	523.9	396.24	338.858	307.605	288.881	277.111	269.59	264.846	262.01	260.538	260.072	260.365	261.244	262.583	264.288	266.288	268.528	270.966	273.567	276.304	279.156	282.105
0	0	0	0	0	0	0	0	-3.98546	-16.3303	-39.0171	-80.6662	-166.057	-401.17	-2753.12	1002.72	525.935	397.042	339.267	307.842	289.028	277.205	269.65	264.883	262.031	260.548	260.072	260.359	261.233	262.568	264.269	266.267	268.505	270.94	273.54	276.277	279.127	282.075
0	0	0	0	0	0	0	0	-3.90082	-16.1641	-38.7179	-80.1001	-164.796	-396.889	-2631.5	1013.88	527.993	397.85	339.679	308.08	289.175	277.299	269.71	264.92	262.052	260.557	260.073	260.353	261.222	262.552	264.251	266.245	268.481	270.915	273.513	276.249	279.098	282.045
0	0	0	0	0	0	0	0	-3.81688	-15.9988	-38.4205	-79.5379	-163.547	-392.677	-2519.69	1025.34	530.076	398.664	340.094	308.32	289.323	277.393	269.77	264.957	262.073	260.566	260.074	260.347	261.211	262.537	264.232	266.224	268.458	270.89	273.487	276.221	279.069	282.015
0	0	0	0	0	0	0	0	-3.73365	-15.8346	-38.1249	-78.9795	-162.309	-388.533	-2416.55	1037.11	532.183	399.485	340.511	308.561	289.472	277.488	269.83	264.994	262.094	260.576	260.075	260.341	261.2	262.522	264.214	266.203	268.434	270.865	273.46	276.193	279.04	281.985
0	0	0	0	0	0	0	0	-3.65113	-15.6713	-37.831	-78.425	-161.083	-384.456	-2321.12	1049.2	534.315	400.311	340.931	308.803	289.621	277.583	269.891	265.032	262.116	260.586	260.075	260.335	261.188	262.507	264.195	266.182	268.411	270.84	273.433	276.165	279.011	281.955
0	0	0	0	0	0	0	0	-3.56931	-15.509	-37.5388	-77.8744	-159.868	-380.443	-2232.56	1061.63	536.472	401.145	341.353	309.047	289.772	277.679	269.952	265.07	262.137	260.595	260.076	260.33	261.177	262.492	264.177	266.161	268.388	270.815	273.407	276.137	278.982	281.925
0	0	0	0	0	0	0	0	-3.4882	-15.3477	-37.2484	-77.3275	-158.664	-376.494	-2150.15	1074.41	538.655	401.985	341.778	309.291	289.922	277.775	270.014	265.108	262.159	260.605	260.077	260.324	261.166	262.477	264.158	266.139	268.364	270.789	273.38	276.109	278.953	281.896
0	0	0	0	0	0	0	0	-3.40779	-15.1873	-36.9597	-76.7843	-157.471	-372.606	-2073.28	1087.56	540.865	402.831	342.205	309.537	290.074	277.871	270.075	265.146	262.181	260.615	260.079	260.318	261.156	262.461	264.14	266.118	268.341	270.764	273.353	276.081	278.925	281.866
0	0	0	0	0	0	0	0	-3.32809	-15.0279	-36.6727	-76.2449	-156.289	-368.779	-2001.41	1101.08	543.101	403.685	342.635	309.784	290.226	277.968	270.137	265.185	262.203	260.625	260.08	260.313	261.145	262.446	264.122	266.097	268.318	270.739	273.327	276.053	278.896	281.836
0	0	0	0	0	0	0	0	-3.2491	-14.8695	-36.3874	-75.7091	-155.118	-365.01	-1934.06	1115.01	545.364	404.545	343.067	310.033	290.379	278.065	270.199	265.223	262.225	260.635	260.081	260.307	261.134	262.431	264.103	266.076	268.295	270.714	273.3	276.025	278.867	281.806
0	0	0	0	0	0	0	0	-3.1708	-14.712	-36.1038	-75.177	-153.958	-361.3	-1870.82	1129.35	547.656	405.411	343.503	310.283	290.533	278.163	270.262	265.262	262.247	260.646	260.082	260.301	261.123	262.416	264.085	266.055	268.271	270.689	273.274	275.997	278.838	281.776
0	0	0	0	0	0	0	0	-3.09322	-14.5554	-35.8219	-74.6486	-152.808	-357.646	-1811.33	1144.12	549.975	406.285	343.94	310.534	290.687	278.261	270.324	265.301	262.27	260.656	260.084	260.296	261.112	262.401	264.067	266.034	268.248	270.664	273.247	275.97	278.809	281.746
0	0	0	0	0	0	0	0	-3.01634	-14.3998	-35.5416	-74.1236	-151.668	-354.046	-1755.26	1159.36	552.323	407.166	344.381	310.786	290.842	278.36	270.387	265.34	262.292	260.666	260.085	260.291	261.102	262.387	264.048	266.013	268.225	270.639	273.221	275.942	278.78	281.717
0	0	0	0	0	0	0	0	-2.94016	-14.2452	-35.263	-73.6023	-150.539	-350.501	-1702.33	1175.06	554.701	408.053	344.824	311.039	290.998	278.459	270.451	265.38	262.315	260.677	260.087	260.285	261.091	262.372	264.03	265.992	268.202	270.614	273.194	275.914	278.751	281.687
0	0	0	0	0	0	0	0	-2.8647	-14.0915	-34.986	-73.0845	-149.42	-347.009	-1652.28	1191.27	557.108	408.948	345.27	311.294	291.155	278.558	270.514	265.419	262.338	260.688	260.088	260.28	261.08	262.357	264.012	265.971	268.178	270.589	273.167	275.886	278.722	281.657
0	0	0	0	0	0	0	0	-2.78994	-13.9387	-34.7107	-72.5701	-148.31	-343.568	-1604.88	1208	559.545	409.851	345.719	311.551	291.312	278.658	270.578	265.459	262.361	260.699	260.09	260.275	261.07	262.342	263.994	265.95	268.155	270.564	273.141	275.858	278.693	281.627
0	0	0	0	0	0	0	0	-2.71588	-13.7868	-34.437	-72.0592	-147.211	-340.178	-1559.93	1225.27	562.014	410.76	346.17	311.808	291.47	278.759	270.642	265.499	262.384	260.709	260.092	260.27	261.059	262.327	263.976	265.93	268.132	270.539	273.114	275.83	278.664	281.597
0	0	0	0	0	0	0	0	-2.64254	-13.6358	-34.1649	-71.5518	-146.121	-336.837	-1517.23	1243.12	564.514	411.677	346.624	312.067	291.629	278.86	270.707	265.539	262.407	260.72	260.094	260.265	261.049	262.313	263.958	265.909	268.109	270.514	273.088	275.803	278.636	281.568
0	0	0	0	0	0	0	0	-2.5699	-13.4858	-33.8943	-71.0477	-145.041	-333.544	-1476.64	1261.58	567.046	412.601	347.081	312.327	291.788	278.961	270.771	265.579	262.43	260.732	260.096	260.26	261.038	262.298	263.939	265.888	268.086	270.489	273.061	275.775	278.607	281.538
0	0	0	0	0	0	0	0	-2.49798	-13.3367	-33.6254	-70.547	-143.97	-330.299	-1437.99	1280.68	569.611	413.533	347.541	312.589	291.948	279.063	270.836	265.62	262.454	260.743	260.098	260.255	261.028	262.283	263.921	265.867	268.063	270.464	273.035	275.747	278.578	281.508
0	0	0	0	0	0	0	0	-2.42677	-13.1885	-33.3581	-70.0497	-142.909	-327.1	-1401.15	1300.44	572.209	414.473	348.004	312.852	292.109	279.165	270.902	265.661	262.478	260.754	260.1	260.25	261.018	262.269	263.903	265.846	268.04	270.439	273.009	275.719	278.549	281.478
0	0	0	0	0	0	0	0	-2.35627	-13.0412	-33.0923	-69.5556	-141.857	-323.946	-1365.99	1320.91	574.841	415.42	348.469	313.116	292.271	279.267	270.967	265.702	262.501	260.765	260.102	260.245	261.008	262.254	263.885	265.826	268.017	270.414	272.982	275.692	278.52	281.449
0	0	0	0	0	0	0	0	-2.28649	-12.8948	-32.8281	-69.0649	-140.814	-320.837	-1332.41	1342.12	577.508	416.375	348.938	313.382	292.434	279.371	271.033	265.743	262.525	260.777	260.104	260.24	260.997	262.24	263.867	265.805	267.994	270.389	272.956	275.664	278.491	281.419
0	0	0	0	0	0	0	0	-2.21742	-12.7493	-32.5654	-68.5774	-139.78	-317.771	-1300.3	1364.12	580.21	417.338	349.409	313.649	292.597	279.474	271.1	265.784	262.549	260.789	260.107	260.236	260.987	262.225	263.85	265.784	267.971	270.365	272.929	275.636	278.463	281.389
0	0	0	0	0	0	0	0	-2.14908	-12.6047	-32.3043	-68.0931	-138.755	-314.748	-1269.56	1386.94	582.947	418.309	349.884	313.917	292.761	279.578	271.166	265.826	262.574	260.8	260.109	260.231	260.977	262.211	263.832	265.763	267.948	270.34	272.903	275.609	278.434	281.36
0	0	0	0	0	0	0	0	-2.08145	-12.461	-32.0447	-67.612	-137.739	-311.767	-1240.11	1410.64	585.722	419.288	350.361	314.187	292.926	279.683	271.233	265.868	262.598	260.812	260.112	260.226	260.967	262.196	263.814	265.743	267.925	270.315	272.876	275.581	278.405	281.33
0	0	0	0	0	0	0	0	-2.01455	-12.3181	-31.7866	-67.1341	-136.732	-308.826	-1211.87	1435.28	588.534	420.276	350.841	314.458	293.091	279.788	271.3	265.91	262.623	260.824	260.114	260.222	260.957	262.182	263.796	265.722	267.902	270.29	272.85	275.553	278.376	281.3
0	0	0	0	0	0	0	0	-1.94837	-12.1762	-31.5301	-66.6594	-135.733	-305.926	-1184.76	1460.89	591.384	421.271	351.325	314.731	293.258	279.893	271.368	265.952	262.647	260.836	260.117	260.218	260.947	262.168	263.778	265.702	267.879	270.265	272.824	275.526	278.347	281.27
0	0	0	0	0	0	0	0	-1.88292	-12.0351	-31.275	-66.1877	-134.743	-303.065	-1158.73	1487.55	594.274	422.276	351.811	315.005	293.425	279.999	271.435	265.995	262.672	260.848	260.12	260.213	260.937	262.153	263.76	265.681	267.856	270.241	272.797	275.498	278.319	281.241
0	0	0	0	0	0	0	0	-1.8182	-11.8949	-31.0214	-65.7192	-133.761	-300.243	-1133.7	1515.31	597.202	423.288	352.301	315.281	293.593	280.105	271.503	266.037	262.697	260.861	260.123	260.209	260.927	262.139	263.743	265.66	267.834	270.216	272.771	275.47	278.29	281.211
0	0	0	0	0	0	0	0	-1.75421	-11.7556	-30.7693	-65.2537	-132.787	-297.458	-1109.62	1544.26	600.172	424.31	352.794	315.558	293.762	280.212	271.572	266.08	262.722	260.873	260.125	260.205	260.917	262.125	263.725	265.64	267.811	270.191	272.745	275.443	278.261	281.181
0	0	0	0	0	0	0	0	-1.69096	-11.6171	-30.5187	-64.7913	-131.821	-294.71	-1086.44	1574.46	603.183	425.34	353.289	315.837	293.931	280.32	271.64	266.123	262.748	260.885	260.128	260.2	260.908	262.111	263.707	265.619	267.788	270.166	272.718	275.415	278.233	281.152
0	0	0	0	0	0	0	0	-1.62846	-11.4795	-30.2696	-64.3319	-130.864	-291.999	-1064.11	1605.99	606.236	426.378	353.788	316.117	294.101	280.428	271.709	266.166	262.773	260.898	260.132	260.196	260.898	262.097	263.69	265.599	267.765	270.142	272.692	275.387	278.204	281.122
0	0	0	0	0	0	0	0	-1.56669	-11.3428	-30.0219	-63.8755	-129.915	-289.323	-1042.59	1638.96	609.332	427.426	354.291	316.398	294.273	280.536	271.779	266.21	262.799	260.911	260.135	260.192	260.888	262.083	263.672	265.578	267.742	270.117	272.666	275.36	278.175	281.093
0	0	0	0	0	0	0	0	-1.50568	-11.2069	-29.7756	-63.422	-128.973	-286.682	-1021.82	1673.46	612.472	428.483	354.796	316.681	294.445	280.645	271.848	266.254	262.824	260.924	260.138	260.188	260.879	262.069	263.654	265.558	267.72	270.092	272.64	275.332	278.146	281.063
0	0	0	0	0	0	0	0	-1.44542	-11.0719	-29.5308	-62.9715	-128.04	-284.075	-1001.77	1709.59	615.657	429.549	355.305	316.966	294.617	280.754	271.918	266.297	262.85	260.937	260.141	260.184	260.869	262.055	263.637	265.538	267.697	270.068	272.613	275.305	278.118	281.033
0	0	0	0	0	0	0	0	-1.38592	-10.9377	-29.2874	-62.5239	-127.114	-281.502	-982.406	1747.48	618.888	430.624	355.817	317.252	294.791	280.864	271.988	266.342	262.876	260.95	260.145	260.18	260.859	262.041	263.619	265.517	267.674	270.043	272.587	275.277	278.089	281.004
0	0	0	0	0	0	0	0	-1.32719	-10.8044	-29.0454	-62.0792	-126.196	-278.962	-963.692	1787.26	622.166	431.709	356.332	317.539	294.965	280.974	272.059	266.386	262.903	260.963	260.148	260.176	260.85	262.027	263.602	265.497	267.651	270.018	272.561	275.25	278.06	280.974
0	0	0	0	0	0	0	0	-1.26923	-10.6719	-28.8049	-61.6373	-125.285	-276.455	-945.596	1829.07	625.491	432.803	356.851	317.828	295.141	281.085	272.13	266.43	262.929	260.976	260.152	260.173	260.841	262.013	263.584	265.477	267.629	269.994	272.535	275.222	278.032	280.944
0	0	0	0	0	0	0	0	-1.21204	-10.5403	-28.5657	-61.1984	-124.382	-273.979	-928.087	1873.07	628.866	433.907	357.373	318.119	295.317	281.196	272.201	266.475	262.955	260.989	260.156	260.169	260.831	261.999	263.567	265.456	267.606	269.969	272.509	275.195	278.003	280.915
0	0	0	0	0	0	0	0	-1.15563	-10.4094	-28.328	-60.7622	-123.486	-271.534	-911.138	1919.44	632.29	435.02	357.898	318.411	295.494	281.308	272.273	266.52	262.982	261.003	260.159	260.165	260.822	261.985	263.55	265.436	267.583	269.945	272.482	275.167	277.975	280.885
0	0	0	0	0	0	0	0	-1.10002	-10.2795	-28.0916	-60.3288	-122.597	-269.12	-894.723	1968.37	635.766	436.144	358.427	318.705	295.671	281.42	272.344	266.565	263.009	261.016	260.163	260.162	260.813	261.971	263.532	265.416	267.561	269.92	272.456	275.14	277.946	280.856
0	0	0	0	0	0	0	0	-1.04521	-10.1503	-27.8566	-59.8983	-121.716	-266.736	-878.815	2020.09	639.294	437.277	358.959	319	295.85	281.533	272.417	266.611	263.036	261.03	260.167	260.158	260.803	261.958	263.515	265.396	267.538	269.896	272.43	275.112	277.917	280.826
0	0	0	0	0	0	0	0	-0.9912	-10.022	-27.6229	-59.4704	-120.842	-264.381	-863.393	2074.84	642.875	438.421	359.495	319.297	296.029	281.646	272.489	266.656	263.063	261.044	260.171	260.155	260.794	261.944	263.498	265.375	267.516	269.871	272.404	275.085	277.889	280.797
0	0	0	0	0	0	0	0	-0.93802	-9.89445	-27.3907	-59.0453	-119.975	-262.056	-848.435	2132.88	646.511	439.575	360.034	319.596	296.21	281.76	272.562	266.702	263.09	261.058	260.175	260.152	260.785	261.93	263.48	265.355	267.493	269.847	272.378	275.057	277.86	280.767
0	0	0	0	0	0	0	0	-0.88566	-9.76776	-27.1597	-58.623	-119.115	-259.759	-833.92	2194.53	650.203	440.739	360.577	319.896	296.391	281.874	272.635	266.748	263.118	261.072	260.179	260.148	260.776	261.917	263.463	265.335	267.471	269.822	272.352	275.03	277.832	280.738
0	0	0	0	0	0	0	0	-0.83414	-9.64189	-26.9301	-58.2033	-118.261	-257.49	-819.828	2260.14	653.952	441.914	361.123	320.198	296.573	281.989	272.708	266.795	263.145	261.086	260.184	260.145	260.767	261.903	263.446	265.315	267.448	269.798	272.326	275.002	277.803	280.708
0	0	0	0	0	0	0	0	-0.78347	-9.51683	-26.7019	-57.7863	-117.415	-255.248	-806.142	2330.1	657.759	443.099	361.674	320.501	296.756	282.104	272.782	266.841	263.173	261.1	260.188	260.142	260.758	261.89	263.429	265.295	267.426	269.773	272.3	274.975	277.774	280.679
0	0	0	0	0	0	0	0	-0.73367	-9.39258	-26.475	-57.3719	-116.575	-253.034	-792.845	2404.85	661.626	444.295	362.227	320.806	296.939	282.22	272.856	266.888	263.201	261.115	260.192	260.139	260.749	261.876	263.412	265.275	267.403	269.749	272.274	274.948	277.746	280.649
0	0	0	0	0	0	0	0	-0.68475	-9.26914	-26.2494	-56.9601	-115.742	-250.846	-779.919	2484.91	665.554	445.503	362.785	321.113	297.124	282.336	272.931	266.935	263.229	261.129	260.197	260.136	260.74	261.863	263.395	265.255	267.381	269.724	272.248	274.92	277.717	280.62
0	0	0	0	0	0	0	0	-0.63672	-9.1465	-26.0251	-56.551	-114.916	-248.683	-767.35	2570.85	669.545	446.721	363.346	321.421	297.31	282.453	273.006	266.982	263.257	261.144	260.201	260.133	260.731	261.849	263.378	265.235	267.358	269.7	272.222	274.893	277.689	280.59
0	0	0	0	0	0	0	0	-0.58962	-9.02467	-25.8021	-56.1444	-114.096	-246.547	-755.123	2663.36	673.6	447.95	363.911	321.731	297.496	282.571	273.081	267.03	263.285	261.159	260.206	260.13	260.723	261.836	263.361	265.215	267.336	269.676	272.196	274.865	277.66	280.561
0	0	0	0	0	0	0	0	-0.54345	-8.90363	-25.5804	-55.7405	-113.283	-244.436	-743.225	2763.21	677.721	449.191	364.479	322.043	297.683	282.689	273.156	267.077	263.314	261.174	260.211	260.127	260.714	261.823	263.344	265.195	267.314	269.651	272.17	274.838	277.632	280.531
0	0	0	0	0	0	0	0	-0.49824	-8.78338	-25.36	-55.339	-112.476	-242.349	-731.643	2871.32	681.908	450.444	365.052	322.357	297.872	282.807	273.232	267.125	263.343	261.189	260.216	260.124	260.705	261.809	263.327	265.175	267.291	269.627	272.144	274.811	277.603	280.502
0	0	0	0	0	0	0	0	-0.45402	-8.66393	-25.1409	-54.9401	-111.675	-240.287	-720.364	2988.75	686.165	451.708	365.628	322.672	298.061	282.926	273.308	267.173	263.372	261.204	260.221	260.122	260.697	261.796	263.31	265.155	267.269	269.603	272.118	274.783	277.575	280.472
0	0	0	0	0	0	0	0	-0.41081	-8.54527	-24.9231	-54.5437	-110.88	-238.249	-709.376	3116.76	690.492	452.984	366.209	322.989	298.251	283.046	273.385	267.222	263.401	261.219	260.226	260.119	260.688	261.783	263.293	265.135	267.247	269.578	272.092	274.756	277.546	280.443
0	0	0	0	0	0	0	0	-0.36866	-8.4274	-24.7065	-54.1498	-110.092	-236.234	-698.669	3256.85	694.892	454.272	366.793	323.307	298.442	283.166	273.461	267.27	263.43	261.234	260.231	260.116	260.68	261.77	263.276	265.115	267.224	269.554	272.066	274.729	277.518	280.413
0	0	0	0	0	0	0	0	-0.3276	-8.31031	-24.4912	-53.7583	-109.31	-234.242	-688.231	3410.81	699.366	455.572	367.381	323.628	298.634	283.287	273.539	267.319	263.459	261.25	260.236	260.114	260.671	261.757	263.259	265.095	267.202	269.53	272.04	274.701	277.49	280.384
0	0	0	0	0	0	0	0	-0.28768	-8.194	-24.2771	-53.3693	-108.534	-232.273	-678.053	3580.81	703.915	456.885	367.973	323.95	298.827	283.408	273.616	267.368	263.489	261.265	260.241	260.111	260.663	261.743	263.242	265.076	267.18	269.506	272.014	274.674	277.461	280.355
0	0	0	0	0	0	0	0	-0.24896	-8.07847	-24.0643	-52.9827	-107.764	-230.327	-668.126	3769.49	708.543	458.21	368.569	324.274	299.02	283.529	273.694	267.417	263.518	261.281	260.247	260.109	260.654	261.73	263.226	265.056	267.158	269.481	271.988	274.647	277.433	280.325
0	0	0	0	0	0	0	0	-0.2115	-7.96372	-23.8527	-52.5985	-107	-228.402	-658.44	3980.11	713.25	459.548	369.17	324.6	299.215	283.652	273.772	267.467	263.548	261.297	260.252	260.107	260.646	261.717	263.209	265.036	267.136	269.457	271.962	274.62	277.404	280.296
0	0	0	0	0	0	0	0	-0.1754	-7.84974	-23.6424	-52.2168	-106.241	-226.499	-648.987	4216.74	718.04	460.898	369.774	324.927	299.411	283.775	273.851	267.517	263.578	261.313	260.258	260.105	260.638	261.705	263.192	265.016	267.113	269.433	271.936	274.592	277.376	280.266
0	0	0	0	0	0	0	0	-0.14076	-7.73653	-23.4332	-51.8374	-105.489	-224.618	-639.758	4484.49	722.914	462.262	370.383	325.257	299.607	283.898	273.93	267.567	263.608	261.329	260.264	260.102	260.63	261.692	263.175	264.997	267.091	269.409	271.911	274.565	277.347	280.237
0	0	0	0	0	0	0	0	-0.10773	-7.62409	-23.2253	-51.4603	-104.742	-222.757	-630.745	4789.94	727.873	463.639	370.996	325.588	299.805	284.022	274.009	267.617	263.639	261.345	260.269	260.1	260.622	261.679	263.159	264.977	267.069	269.385	271.885	274.538	277.319	280.208
0	0	0	0	0	0	0	0	-0.07652	-7.51242	-23.0186	-51.0856	-104.001	-220.917	-621.942	5141.66	732.922	465.029	371.613	325.921	300.003	284.146	274.089	267.667	263.669	261.361	260.275	260.098	260.613	261.666	263.142	264.957	267.047	269.361	271.859	274.511	277.291	280.178
0	0	0	0	0	0	0	0	-0.04747	-7.40151	-22.8132	-50.7132	-103.266	-219.097	-613.34	5551.02	738.061	466.433	372.234	326.256	300.203	284.271	274.169	267.718	263.7	261.378	260.281	260.096	260.605	261.653	263.126	264.938	267.025	269.337	271.833	274.484	277.262	280.149
0	0	0	0	0	0	0	0	-0.02122	-7.29137	-22.6089	-50.3432	-102.536	-217.297	-604.934	6033.46	743.294	467.851	372.86	326.593	300.403	284.397	274.249	267.769	263.731	261.394	260.287	260.094	260.597	261.64	263.109	264.918	267.003	269.312	271.807	274.456	277.234	280.12
0	0	0	0	0	0	0	0	0	-7.18198	-22.4057	-49.9753	-101.812	-215.517	-596.716	6610.44	748.623	469.283	373.49	326.932	300.605	284.523	274.33	267.82	263.762	261.411	260.293	260.093	260.589	261.628	263.093	264.899	266.981	269.288	271.782	274.429	277.206	280.09
0	0	0	0	0	0	0	0	0	-7.07335	-22.2038	-49.6098	-101.093	-213.756	-588.681	7312.78	754.051	470.728	374.124	327.272	300.807	284.65	274.411	267.872	263.793	261.427	260.299	260.091	260.582	261.615	263.076	264.879	266.959	269.264	271.756	274.402	277.177	280.061
0	0	0	0	0	0	0	0	0	-6.96547	-22.0031	-49.2465	-100.379	-212.014	-580.822	8186.32	759.579	472.189	374.763	327.615	301.011	284.777	274.492	267.923	263.824	261.444	260.306	260.089	260.574	261.602	263.06	264.86	266.937	269.24	271.73	274.375	277.149	280.032
0	0	0	0	0	0	0	0	0	-6.85835	-21.8035	-48.8855	-99.671	-210.291	-573.133	9302.32	765.212	473.664	375.406	327.959	301.215	284.905	274.574	267.975	263.856	261.461	260.312	260.088	260.566	261.59	263.043	264.84	266.915	269.216	271.705	274.348	277.121	280.002
0	0	0	0	0	0	0	0	0	-6.75198	-21.6051	-48.5267	-98.9681	-208.586	-565.61	10778	770.953	475.154	376.054	328.306	301.42	285.034	274.656	268.027	263.887	261.479	260.319	260.086	260.558	261.577	263.027	264.821	266.893	269.192	271.679	274.321	277.092	279.973
0	0	0	0	0	0	0	0	0	-6.64635	-21.4078	-48.1701	-98.2705	-206.899	-558.247	12820.6	776.803	476.658	376.707	328.654	301.627	285.163	274.739	268.08	263.919	261.496	260.325	260.084	260.551	261.565	263.011	264.801	266.871	269.168	271.653	274.294	277.064	279.944
0	0	0	0	0	0	0	0	0	-6.54147	-21.2117	-47.8156	-97.578	-205.231	-551.039	15834.5	782.766	478.178	377.364	329.004	301.834	285.293	274.821	268.132	263.951	261.513	260.332	260.083	260.543	261.552	262.994	264.782	266.849	269.144	271.627	274.267	277.036	279.914
0	0	0	0	0	0	0	0	0	-6.43734	-21.0168	-47.4634	-96.8907	-203.58	-543.981	20728.5	788.847	479.714	378.026	329.357	302.043	285.423	274.905	268.185	263.983	261.531	260.339	260.082	260.536	261.54	262.978	264.763	266.827	269.12	271.602	274.239	277.008	279.885
0	0	0	0	0	0	0	0	0	-6.33395	-20.8229	-47.1133	-96.2085	-201.946	-537.068	30059.7	795.047	481.265	378.692	329.711	302.252	285.554	274.988	268.238	264.016	261.548	260.345	260.081	260.528	261.528	262.962	264.743	266.805	269.096	271.576	274.212	276.979	279.856
0	0	0	0	0	0	0	0	0	-6.2313	-20.6302	-46.7653	-95.5313	-200.329	-530.297	54865	801.371	482.833	379.364	330.067	302.463	285.685	275.072	268.292	264.048	261.566	260.352	260.079	260.521	261.515	262.946	264.724	266.784	269.073	271.551	274.185	276.951	279.827
0	0	0	0	0	0	0	0	0	-6.12938	-20.4387	-46.4194	-94.859	-198.729	-523.663	320465	807.822	484.416	380.04	330.426	302.674	285.817	275.157	268.345	264.081	261.584	260.359	260.078	260.513	261.503	262.93	264.705	266.762	269.049	271.525	274.158	276.923	279.797
0	0	0	0	0	0	0	0	0	-6.02821	-20.2482	-46.0757	-94.1917	-197.146	-517.161	-82977.5	814.405	486.016	380.721	330.786	302.887	285.95	275.242	268.399	264.114	261.602	260.367	260.077	260.506	261.491	262.913	264.686	266.74	269.025	271.499	274.131	276.895	279.768
0	0	0	0	0	0	0	0	0	-5.92776	-20.0589	-45.734	-93.5293	-195.579	-510.789	-36644.1	821.122	487.632	381.407	331.149	303.101	286.083	275.327	268.453	264.147	261.62	260.374	260.076	260.499	261.479	262.897	264.666	266.718	269.001	271.474	274.104	276.866	279.739
0	0	0	0	0	0	0	0	0	-5.82806	-19.8707	-45.3945	-92.8717	-194.028	-504.541	-23477.4	827.979	489.266	382.098	331.513	303.315	286.217	275.412	268.508	264.18	261.638	260.381	260.075	260.491	261.466	262.881	264.647	266.696	268.977	271.448	274.077	276.838	279.71
0	0	0	0	0	0	0	0	0	-5.72908	-19.6836	-45.057	-92.2189	-192.493	-498.416	-17251.6	834.98	490.917	382.794	331.88	303.531	286.352	275.498	268.562	264.214	261.657	260.389	260.074	260.484	261.454	262.865	264.628	266.675	268.953	271.423	274.05	276.81	279.681
0	0	0	0	0	0	0	0	0	-5.63083	-19.4976	-44.7215	-91.5708	-190.974	-492.408	-13623.1	842.129	492.585	383.495	332.249	303.748	286.487	275.584	268.617	264.247	261.675	260.396	260.074	260.477	261.442	262.849	264.609	266.653	268.93	271.397	274.023	276.782	279.651
0	0	0	0	0	0	0	0	0	-5.53331	-19.3126	-44.3881	-90.9275	-189.47	-486.515	-11247.2	849.431	494.271	384.201	332.62	303.966	286.623	275.671	268.672	264.281	261.694	260.404	260.073	260.47	261.43	262.833	264.59	266.631	268.906	271.372	273.996	276.754	279.622
0	0	0	0	0	0	0	0	0	-5.43651	-19.1288	-44.0566	-90.2887	-187.981	-480.733	-9570.74	856.891	495.975	384.912	332.993	304.185	286.759	275.758	268.728	264.315	261.713	260.411	260.072	260.463	261.418	262.817	264.571	266.61	268.882	271.346	273.969	276.725	279.593
0	0	0	0	0	0	0	0	0	-5.34044	-18.946	-43.7272	-89.6546	-186.508	-475.06	-8324.46	864.513	497.697	385.629	333.368	304.405	286.896	275.846	268.783	264.349	261.732	260.419	260.072	260.456	261.406	262.802	264.552	266.588	268.858	271.321	273.942	276.697	279.564
0	0	0	0	0	0	0	0	0	-5.2451	-18.7643	-43.3998	-89.025	-185.048	-469.492	-7361.64	872.305	499.437	386.35	333.745	304.626	287.034	275.933	268.839	264.383	261.751	260.427	260.071	260.449	261.395	262.786	264.533	266.567	268.835	271.295	273.916	276.669	279.535
0	0	0	0	0	0	0	0	0	-5.15047	-18.5837	-43.0744	-88.4	-183.604	-464.027	-6595.45	880.27	501.197	387.078	334.125	304.848	287.172	276.022	268.895	264.418	261.77	260.435	260.071	260.443	261.383	262.77	264.514	266.545	268.811	271.27	273.889	276.641	279.505
0	0	0	0	0	0	0	0	0	-5.05657	-18.4041	-42.7509	-87.7794	-182.174	-458.662	-5971.23	888.415	502.976	387.81	334.507	305.072	287.311	276.11	268.952	264.452	261.789	260.443	260.071	260.436	261.371	262.754	264.495	266.523	268.787	271.244	273.862	276.613	279.476
0	0	0	0	0	0	0	0	0	-4.96338	-18.2256	-42.4293	-87.1633	-180.757	-453.393	-5452.88	896.746	504.774	388.548	334.891	305.296	287.45	276.199	269.009	264.487	261.809	260.451	260.07	260.429	261.359	262.738	264.476	266.502	268.764	271.219	273.835	276.585	279.447
0	0	0	0	0	0	0	0	0	-4.87091	-18.0482	-42.1097	-86.5515	-179.355	-448.219	-5015.57	905.269	506.592	389.291	335.277	305.522	287.59	276.289	269.066	264.522	261.828	260.459	260.07	260.422	261.347	262.723	264.457	266.48	268.74	271.194	273.808	276.557	279.418
0	0	0	0	0	0	0	0	0	-4.77916	-17.8718	-41.7921	-85.9441	-177.967	-443.138	-4641.67	913.991	508.43	390.04	335.666	305.749	287.731	276.378	269.123	264.557	261.848	260.468	260.07	260.416	261.336	262.707	264.438	266.459	268.716	271.168	273.781	276.529	279.389
0	0	0	0	0	0	0	0	0	-4.68812	-17.6964	-41.4763	-85.341	-176.592	-438.145	-4318.33	922.92	510.289	390.795	336.056	305.977	287.872	276.469	269.18	264.593	261.868	260.476	260.07	260.409	261.324	262.691	264.419	266.437	268.693	271.143	273.754	276.501	279.36
0	0	0	0	0	0	0	0	0	-4.5978	-17.5221	-41.1624	-84.7421	-175.23	-433.24	-4035.94	932.061	512.168	391.555	336.45	306.206	288.015	276.559	269.238	264.628	261.888	260.485	260.07	260.403	261.313	262.676	264.4	266.416	268.669	271.117	273.728	276.473	279.331
0	0	0	0	0	0	0	0	0	-4.50819	-17.3488	-40.8504	-84.1475	-173.882	-428.42	-3787.18	941.424	514.069	392.321	336.845	306.436	288.157	276.65	269.296	264.664	261.908	260.494	260.07	260.396	261.301	262.66	264.381	266.395	268.646	271.092	273.701	276.445	279.302
0	0	0	0	0	0	0	0	0	-4.4193	-17.1765	-40.5403	-83.557	-172.546	-423.683	-3566.4	951.016	515.991	393.093	337.243	306.667	288.301	276.742	269.354	264.7	261.928	260.502	260.07	260.39	261.29	262.645	264.363	266.373	268.622	271.067	273.674	276.417	279.273
0	0	0	0	0	0	0	0	0	-4.33111	-17.0052	-40.232	-82.9707	-171.223	-419.027	-3369.11	960.846	517.934	393.871	337.643	306.9	288.445	276.834	269.413	264.736	261.948	260.511	260.071	260.384	261.278	262.629	264.344	266.352	268.598	271.041	273.647	276.388	279.244
0	0	0	0	0	0	0	0	0	-4.24363	-16.835	-39.9255	-82.3885	-169.913	-414.45	-3191.76	970.922	519.9	394.655	338.045	307.134	288.589	276.926	269.472	264.773	261.969	260.52	260.071	260.377	261.267	262.614	264.325	266.33	268.575	271.016	273.62	276.36	279.215
0	0	0	0	0	0	0	0	0	-4.15687	-16.6658	-39.6209	-81.8104	-168.616	-409.949	-3031.48	981.253	521.889	395.444	338.45	307.369	288.735	277.018	269.531	264.809	261.989	260.529	260.071	260.371	261.256	262.598	264.307	266.309	268.551	270.991	273.594	276.332	279.185
0	0	0	0	0	0	0	0	0	-4.07081	-16.4975	-39.3181	-81.2363	-167.33	-405.523	-2885.91	991.851	523.9	396.24	338.858	307.605	288.881	277.111	269.59	264.846	262.01	260.538	260.072	260.365	261.244	262.583	264.288	266.288	268.528	270.966	273.567	276.304	279.156
0	0	0	0	0	0	0	0	0	-3.98546	-16.3303	-39.0171	-80.6662	-166.057	-401.17	-2753.12	1002.72	525.935	397.042	339.267	307.842	289.028	277.205	269.65	264.883	262.031	260.548	260.072	260.359	261.233	262.568	264.269	266.267	268.505	270.94	273.54	276.277	279.127
0	0	0	0	0	0	0	0	0	-3.90082	-16.1641	-38.7179	-80.1001	-164.796	-396.889	-2631.5	1013.88	527.993	397.85	339.679	308.08	289.175	277.299	269.71	264.92	262.052	260.557	260.073	260.353	261.222	262.552	264.251	266.245	268.481	270.915	273.513	276.249	279.098
0	0	0	0	0	0	0	0	0	-3.81688	-15.9988	-38.4205	-79.5379	-163.547	-392.677	-2519.69	1025.34	530.076	398.664	340.094	308.32	289.323	277.393	269.77	264.957	262.073	260.566	260.074	260.347	261.211	262.537	264.232	266.224	268.458	270.89	273.487	276.221	279.069
0	0	0	0	0	0	0	0	0	-3.73365	-15.8346	-38.1249	-78.9795	-162.309	-388.533	-2416.55	1037.11	532.183	399.485	340.511	308.561	289.472	277.488	269.83	264.994	262.094	260.576	260.075	260.341	261.2	262.522	264.214	266.203	268.434	270.865	273.46	276.193	279.04
0	0	0	0	0	0	0	0	0	-3.65113	-15.6713	-37.831	-78.425	-161.083	-384.456	-2321.12	1049.2	534.315	400.311	340.931	308.803	289.621	277.583	269.891	265.032	262.116	260.586	260.075	260.335	261.188	262.507	264.195	266.182	268.411	270.84	273.433	276.165	279.011
0	0	0	0	0	0	0	0	0	-3.56931	-15.509	-37.5388	-77.8744	-159.868	-380.443	-2232.56	1061.63	536.472	401.145	341.353	309.047	289.772	277.679	269.952	265.07	262.137	260.595	260.076	260.33	261.177	262.492	264.177	266.161	268.388	270.815	273.407	276.137	278.982
0	0	0	0	0	0	0	0	0	-3.4882	-15.3477	-37.2484	-77.3275	-158.664	-376.494	-2150.15	1074.41	538.655	401.985	341.778	309.291	289.922	277.775	270.014	265.108	262.159	260.605	260.077	260.324	261.166	262.477	264.158	266.139	268.364	270.789	273.38	276.109	278.953
0	0	0	0	0	0	0	0	0	-3.40779	-15.1873	-36.9597	-76.7843	-157.471	-372.606	-2073.28	1087.56	540.865	402.831	342.205	309.537	290.074	277.871	270.075	265.146	262.181	260.615	260.079	260.318	261.156	262.461	264.14	266.118	268.341	270.764	273.353	276.081	278.925
0	0	0	0	0	0	0	0	0	-3.32809	-15.0279	-36.6727	-76.2449	-156.289	-368.779	-2001.41	1101.08	543.101	403.685	342.635	309.784	290.226	277.968	270.137	265.185	262.203	260.625	260.08	260.313	261.145	262.446	264.122	266.097	268.318	270.739	273.327	276.053	278.896
0	0	0	0	0	0	0	0	0	-3.2491	-14.8695	-36.3874	-75.7091	-155.118	-365.01	-1934.06	1115.01	545.364	404.545	343.067	310.033	290.379	278.065	270.199	265.223	262.225	260.635	260.081	260.307	261.134	262.431	264.103	266.076	268.295	270.714	273.3	276.025	278.867
0	0	0	0	0	0	0	0	0	-3.1708	-14.712	-36.1038	-75.177	-153.958	-361.3	-1870.82	1129.35	547.656	405.411	343.503	310.283	290.533	278.163	270.262	265.262	262.247	260.646	260.082	260.301	261.123	262.416	264.085	266.055	268.271	270.689	273.274	275.997	278.838
0	0	0	0	0	0	0	0	0	-3.09322	-14.5554	-35.8219	-74.6486	-152.808	-357.646	-1811.33	1144.12	549.975	406.285	343.94	310.534	290.687	278.261	270.324	265.301	262.27	260.656	260.084	260.296	261.112	262.401	264.067	266.034	268.248	270.664	273.247	275.97	278.809
0	0	0	0	0	0	0	0	0	-3.01634	-14.3998	-35.5416	-74.1236	-151.668	-354.046	-1755.26	1159.36	552.323	407.166	344.381	310.786	290.842	278.36	270.387	265.34	262.292	260.666	260.085	260.291	261.102	262.387	264.048	266.013	268.225	270.639	273.221	275.942	278.78
0	0	0	0	0	0	0	0	0	-2.94016	-14.2452	-35.263	-73.6023	-150.539	-350.501	-1702.33	1175.06	554.701	408.053	344.824	311.039	290.998	278.459	270.451	265.38	262.315	260.677	260.087	260.285	261.091	262.372	264.03	265.992	268.202	270.614	273.194	275.914	278.751
0	0	0	0	0	0	0	0	0	-2.8647	-14.0915	-34.986	-73.0845	-149.42	-347.009	-1652.28	1191.27	557.108	408.948	345.27	311.294	291.155	278.558	270.514	265.419	262.338	260.688	260.088	260.28	261.08	262.357	264.012	265.971	268.178	270.589	273.167	275.886	278.722
0	0	0	0	0	0	0	0	0	-2.78994	-13.9387	-34.7107	-72.5701	-148.31	-343.568	-1604.88	1208	559.545	409.851	345.719	311.551	291.312	278.658	270.578	265.459	262.361	260.699	260.09	260.275	261.07	262.342	263.994	265.95	268.155	270.564	273.141	275.858	278.693
0	0	0	0	0	0	0	0	0	-2.71588	-13.7868	-34.437	-72.0592	-147.211	-340.178	-1559.93	1225.27	562.014	410.76	346.17	311.808	291.47	278.759	270.642	265.499	262.384	260.709	260.092	260.27	261.059	262.327	263.976	265.93	268.132	270.539	273.114	275.83	278.664
0	0	0	0	0	0	0	0	0	-2.64254	-13.6358	-34.1649	-71.5518	-146.121	-336.837	-1517.23	1243.12	564.514	411.677	346.624	312.067	291.629	278.86	270.707	265.539	262.407	260.72	260.094	260.265	261.049	262.313	263.958	265.909	268.109	270.514	273.088	275.803	278.636
0	0	0	0	0	0	0	0	0	-2.5699	-13.4858	-33.8943	-71.0477	-145.041	-333.544	-1476.64	1261.58	567.046	412.601	347.081	312.327	291.788	278.961	270.771	265.579	262.43	260.732	260.096	260.26	261.038	262.298	263.939	265.888	268.086	270.489	273.061	275.775	278.607
0	0	0	0	0	0	0	0	0	-2.49798	-13.3367	-33.6254	-70.547	-143.97	-330.299	-1437.99	1280.68	569.611	413.533	347.541	312.589	291.948	279.063	270.836	265.62	262.454	260.743	260.098	260.255	261.028	262.283	263.921	265.867	268.063	270.464	273.035	275.747	278.578
0	0	0	0	0	0	0	0	0	-2.42677	-13.1885	-33.3581	-70.0497	-142.909	-327.1	-1401.15	1300.44	572.209	414.473	348.004	312.852	292.109	279.165	270.902	265.661	262.478	260.754	260.1	260.25	261.018	262.269	263.903	265.846	268.04	270.439	273.009	275.719	278.549
0	0	0	0	0	0	0	0	0	-2.35627	-13.0412	-33.0923	-69.5556	-141.857	-323.946	-1365.99	1320.91	574.841	415.42	348.469	313.116	292.271	279.267	270.967	265.702	262.501	260.765	260.102	260.245	261.008	262.254	263.885	265.826	268.017	270.414	272.982	275.692	278.52
0	0	0	0	0	0	0	0	0	-2.28649	-12.8948	-32.8281	-69.0649	-140.814	-320.837	-1332.41	1342.12	577.508	416.375	348.938	313.382	292.434	279.371	271.033	265.743	262.525	260.777	260.104	260.24	260.997	262.24	263.867	265.805	267.994	270.389	272.956	275.664	278.491
0	0	0	0	0	0	0	0	0	-2.21742	-12.7493	-32.5654	-68.5774	-139.78	-317.771	-1300.3	1364.12	580.21	417.338	349.409	313.649	292.597	279.474	271.1	265.784	262.549	260.789	260.107	260.236	260.987	262.225	263.85	265.784	267.971	270.365	272.929	275.636	278.463
0	0	0	0	0	0	0	0	0	-2.14908	-12.6047	-32.3043	-68.0931	-138.755	-314.748	-1269.56	1386.94	582.947	418.309	349.884	313.917	292.761	279.578	271.166	265.826	262.574	260.8	260.109	260.231	260.977	262.211	263.832	265.763	267.948	270.34	272.903	275.609	278.434
0	0	0	0	0	0	0	0	0	-2.08145	-12.461	-32.0447	-67.612	-137.739	-311.767	-1240.11	1410.64	585.722	419.288	350.361	314.187	292.926	279.683	271.233	265.868	262.598	260.812	260.112	260.226	260.967	262.196	263.814	265.743	267.925	270.315	272.876	275.581	278.405
0	0	0	0	0	0	0	0	0	-2.01455	-12.3181	-31.7866	-67.1341	-136.732	-308.826	-1211.87	1435.28	588.534	420.276	350.841	314.458	293.091	279.788	271.3	265.91	262.623	260.824	260.114	260.222	260.957	262.182	263.796	265.722	267.902	270.29	272.85	275.553	278.376
0	0	0	0	0	0	0	0	0	-1.94837	-12.1762	-31.5301	-66.6594	-135.733	-305.926	-1184.76	1460.89	591.384	421.271	351.325	314.731	293.258	279.893	271.368	265.952	262.647	260.836	260.117	260.218	260.947	262.168	263.778	265.702	267.879	270.265	272.824	275.526	278.347
0	0	0	0	0	0	0	0	0	-1.88292	-12.0351	-31.275	-66.1877	-134.743	-303.065	-1158.73	1487.55	594.274	422.276	351.811	315.005	293.425	279.999	271.435	265.995	262.672	260.848	260.12	260.213	260.937	262.153	263.76	265.681	267.856	270.241	272.797	275.498	278.319
0	0	0	0	0	0	0	0	0	-1.8182	-11.8949	-31.0214	-65.7192	-133.761	-300.243	-1133.7	1515.31	597.202	423.288	352.301	315.281	293.593	280.105	271.503	266.037	262.697	260.861	260.123	260.209	260.927	262.139	263.743	265.66	267.834	270.216	272.771	275.47	278.29
0	0	0	0	0	0	0	0	0	-1.75421	-11.7556	-30.7693	-65.2537	-132.787	-297.458	-1109.62	1544.26	600.172	424.31	352.794	315.558	293.762	280.212	271.572	266.08	262.722	260.873	260.125	260.205	260.917	262.125	263.725	265.64	267.811	270.191	272.745	275.443	278.261
0	0	0	0	0	0	0	0	0	-1.69096	-11.6171	-30.5187	-64.7913	-131.821	-294.71	-1086.44	1574.46	603.183	425.34	353.289	315.837	293.931	280.32	271.64	266.123	262.748	260.885	260.128	260.2	260.908	262.111	263.707	265.619	267.788	270.166	272.718	275.415	278.233
0	0	0	0	0	0	0	0	0	-1.62846	-11.4795	-30.2696	-64.3319	-130.864	-291.999	-1064.11	1605.99	606.236	426.378	353.788	316.117	294.101	280.428	271.709	266.166	262.773	260.898	260.132	260.196	260.898	262.097	263.69	265.599	267.765	270.142	272.692	275.387	278.204
0	0	0	0	0	0	0	0	0	-1.56669	-11.3428	-30.0219	-63.8755	-129.915	-289.323	-1042.59	1638.96	609.332	427.426	354.291	316.398	294.273	280.536	271.779	266.21	262.799	260.911	260.135	260.192	260.888	262.083	263.672	265.578	267.742	270.117	272.666	275.36	278.175
0	0	0	0	0	0	0	0	0	-1.50568	-11.2069	-29.7756	-63.422	-128.973	-286.682	-1021.82	1673.46	612.472	428.483	354.796	316.681	294.445	280.645	271.848	266.254	262.824	260.924	260.138	260.188	260.879	262.069	263.654	265.558	267.72	270.092	272.64	275.332	278.146
0	0	0	0	0	0	0	0	0	-1.44542	-11.0719	-29.5308	-62.9715	-128.04	-284.075	-1001.77	1709.59	615.657	429.549	355.305	316.966	294.617	280.754	271.918	266.297	262.85	260.937	260.141	260.184	260.869	262.055	263.637	265.538	267.697	270.068	272.613	275.305	278.118
0	0	0	0	0	0	0	0	0	-1.38592	-10.9377	-29.2874	-62.5239	-127.114	-281.502	-982.406	1747.48	618.888	430.624	355.817	317.252	294.791	280.864	271.988	266.342	262.876	260.95	260.145	260.18	260.859	262.041	263.619	265.517	267.674	270.043	272.587	275.277	278.089
0	0	0	0	0	0	0	0	0	-1.32719	-10.8044	-29.0454	-62.0792	-126.196	-278.962	-963.692	1787.26	622.166	431.709	356.332	317.539	294.965	280.974	272.059	266.386	262.903	260.963	260.148	260.176	260.85	262.027	263.602	265.497	267.651	270.018	272.561	275.25	278.06
0	0	0	0	0	0	0	0	0	-1.26923	-10.6719	-28.8049	-61.6373	-125.285	-276.455	-945.596	1829.07	625.491	432.803	356.851	317.828	295.141	281.085	272.13	266.43	262.929	260.976	260.152	260.173	260.841	262.013	263.584	265.477	267.629	269.994	272.535	275.222	278.032
0	0	0	0	0	0	0	0	0	-1.21204	-10.5403	-28.5657	-61.1984	-124.382	-273.979	-928.087	1873.07	628.866	433.907	357.373	318.119	295.317	281.196	272.201	266.475	262.955	260.989	260.156	260.169	260.831	261.999	263.567	265.456	267.606	269.969	272.509	275.195	278.003
0	0	0	0	0	0	0	0	0	-1.15563	-10.4094	-28.328	-60.7622	-123.486	-271.534	-911.138	1919.44	632.29	435.02	357.898	318.411	295.494	281.308	272.273	266.52	262.982	261.003	260.159	260.165	260.822	261.985	263.55	265.436	267.583	269.945	272.482	275.167	277.975
0	0	0	0	0	0	0	0	0	-1.10002	-10.2795	-28.0916	-60.3288	-122.597	-269.12	-894.723	1968.37	635.766	436.144	358.427	318.705	295.671	281.42	272.344	266.565	263.009	261.016	260.163	260.162	260.813	261.971	263.532	265.416	267.561	269.92	272.456	275.14	277.946
0	0	0	0	0	0	0	0	0	-1.04521	-10.1503	-27.8566	-59.8983	-121.716	-266.736	-878.815	2020.09	639.294	437.277	358.959	319	295.85	281.533	272.417	266.611	263.036	261.03	260.167	260.158	260.803	261.958	263.515	265.396	267.538	269.896	272.43	275.112	277.917
0	0	0	0	0	0	0	0	0	-0.9912	-10.022	-27.6229	-59.4704	-120.842	-264.381	-863.393	2074.84	642.875	438.421	359.495	319.297	296.029	281.646	272.489	266.656	263.063	261.044	260.171	260.155	260.794	261.944	263.498	265.375	267.516	269.871	272.404	275.085	277.889
0	0	0	0	0	0	0	0	0	-0.93802	-9.89445	-27.3907	-59.0453	-119.975	-262.056	-848.435	2132.88	646.511	439.575	360.034	319.596	296.21	281.76	272.562	266.702	263.09	261.058	260.175	260.152	260.785	261.93	263.48	265.355	267.493	269.847	272.378	275.057	277.86
0	0	0	0	0	0	0	0	0	-0.88566	-9.76776	-27.1597	-58.623	-119.115	-259.759	-833.92	2194.53	650.203	440.739	360.577	319.896	296.391	281.874	272.635	266.748	263.118	261.072	260.179	260.148	260.776	261.917	263.463	265.335	267.471	269.822	272.352	275.03	277.832
0	0	0	0	0	0	0	0	0	-0.83414	-9.64189	-26.9301	-58.2033	-118.261	-257.49	-819.828	2260.14	653.952	441.914	361.123	320.198	296.573	281.989	272.708	266.795	263.145	261.086	260.184	260.145	260.767	261.903	263.446	265.315	267.448	269.798	272.326	275.002	277.803
0	0	0	0	0	0	0	0	0	-0.78347	-9.51683	-26.7019	-57.7863	-117.415	-255.248	-806.142	2330.1	657.759	443.099	361.674	320.501	296.756	282.104	272.782	266.841	263.173	261.1	260.188	260.142	260.758	261.89	263.429	265.295	267.426	269.773	272.3	274.975	277.774
0	0	0	0	0	0	0	0	0	-0.73367	-9.39258	-26.475	-57.3719	-116.575	-253.034	-792.845	2404.85	661.626	444.295	362.227	320.806	296.939	282.22	272.856	266.888	263.201	261.115	260.192	260.139	260.749	261.876	263.412	265.275	267.403	269.749	272.274	274.948	277.746
0	0	0	0	0	0	0	0	0	-0.68475	-9.26914	-26.2494	-56.9601	-115.742	-250.846	-779.919	2484.91	665.554	445.503	362.785	321.113	297.124	282.336	272.931	266.935	263.229	261.129	260.197	260.136	260.74	261.863	263.395	265.255	267.381	269.724	272.248	274.92	277.717
0	0	0	0	0	0	0	0	0	-0.63672	-9.1465	-26.0251	-56.551	-114.916	-248.683	-767.35	2570.85	669.545	446.721	363.346	321.421	297.31	282.453	273.006	266.982	263.257	261.144	260.201	260.133	260.731	261.849	263.378	265.235	267.358	269.7	272.222	274.893	277.689
0	0	0	0	0	0	0	0	0	-0.58962	-9.02467	-25.8021	-56.1444	-114.096	-246.547	-755.123	2663.36	673.6	447.95	363.911	321.731	297.496	282.571	273.081	267.03	263.285	261.159	260.206	260.13	260.723	261.836	263.361	265.215	267.336	269.676	272.196	274.865	277.66
0	0	0	0	0	0	0	0	0	-0.54345	-8.90363	-25.5804	-55.7405	-113.283	-244.436	-743.225	2763.21	677.721	449.191	364.479	322.043	297.683	282.689	273.156	267.077	263.314	261.174	260.211	260.127	260.714	261.823	263.344	265.195	267.314	269.651	272.17	274.838	277.632
0	0	0	0	0	0	0	0	0	-0.49824	-8.78338	-25.36	-55.339	-112.476	-242.349	-731.643	2871.32	681.908	450.444	365.052	322.357	297.872	282.807	273.232	267.125	263.343	261.189	260.216	260.124	260.705	261.809	263.327	265.175	267.291	269.627	272.144	274.811	277.603
0	0	0	0	0	0	0	0	0	-0.45402	-8.66393	-25.1409	-54.9401	-111.675	-240.287	-720.364	2988.75	686.165	451.708	365.628	322.672	298.061	282.926	273.308	267.173	263.372	261.204	260.221	260.122	260.697	261.796	263.31	265.155	267.269	269.603	272.118	274.783	277.575
0	0	0	0	0	0	0	0	0	-0.41081	-8.54527	-24.9231	-54.5437	-110.88	-238.249	-709.376	3116.76	690.492	452.984	366.209	322.989	298.251	283.046	273.385	267.222	263.401	261.219	260.226	260.119	260.688	261.783	263.293	265.135	267.247	269.578	272.092	274.756	277.546
0	0	0	0	0	0	0	0	0	-0.36866	-8.4274	-24.7065	-54.1498	-110.092	-236.234	-698.669	3256.85	694.892	454.272	366.793	323.307	298.442	283.166	273.461	267.27	263.43	261.234	260.231	260.116	260.68	261.77	263.276	265.115	267.224	269.554	272.066	274.729	277.518
0	0	0	0	0	0	0	0	0	-0.3276	-8.31031	-24.4912	-53.7583	-109.31	-234.242	-688.231	3410.81	699.366	455.572	367.381	323.628	298.634	283.287	273.539	267.319	263.459	261.25	260.236	260.114	260.671	261.757	263.259	265.095	267.202	269.53	272.04	274.701	277.49
0	0	0	0	0	0	0	0	0	-0.28768	-8.194	-24.2771	-53.3693	-108.534	-232.273	-678.053	3580.81	703.915	456.885	367.973	323.95	298.827	283.408	273.616	267.368	263.489	261.265	260.241	260.111	260.663	261.743	263.242	265.076	267.18	269.506	272.014	274.674	277.461
0	0	0	0	0	0	0	0	0	-0.24896	-8.07847	-24.0643	-52.9827	-107.764	-230.327	-668.126	3769.49	708.543	458.21	368.569	324.274	299.02	283.529	273.694	267.417	263.518	261.281	260.247	260.109	260.654	261.73	263.226	265.056	267.158	269.481	271.988	274.647	277.433
0	0	0	0	0	0	0	0	0	-0.2115	-7.96372	-23.8527	-52.5985	-107	-228.402	-658.44	3980.11	713.25	459.548	369.17	324.6	299.215	283.652	273.772	267.467	263.548	261.297	260.252	260.107	260.646	261.717	263.209	265.036	267.136	269.457	271.962	274.62	277.404
0	0	0	0	0	0	0	0	0	-0.1754	-7.84974	-23.6424	-52.2168	-106.241	-226.499	-648.987	4216.74	718.04	460.898	369.774	324.927	299.411	283.775	273.851	267.517	263.578	261.313	260.258	260.105	260.638	261.705	263.192	265.016	267.113	269.433	271.936	274.592	277.376
0	0	0	0	0	0	0	0	0	-0.14076	-7.73653	-23.4332	-51.8374	-105.489	-224.618	-639.758	4484.49	722.914	462.262	370.383	325.257	299.607	283.898	273.93	267.567	263.608	261.329	260.264	260.102	260.63	261.692	263.175	264.997	267.091	269.409	271.911	274.565	277.347
0	0	0	0	0	0	0	0	0	-0.10773	-7.62409	-23.2253	-51.4603	-104.742	-222.757	-630.745	4789.94	727.873	463.639	370.996	325.588	299.805	284.022	274.009	267.617	263.639	261.345	260.269	260.1	260.622	261.679	263.159	264.977	267.069	269.385	271.885	274.538	277.319
0	0	0	0	0	0	0	0	0	-0.07652	-7.51242	-23.0186	-51.0856	-104.001	-220.917	-621.942	5141.66	732.922	465.029	371.613	325.921	300.003	284.146	274.089	267.667	263.669	261.361	260.275	260.098	260.613	261.666	263.142	264.957	267.047	269.361	271.859	274.511	277.291
0	0	0	0	0	0	0	0	0	-0.04747	-7.40151	-22.8132	-50.7132	-103.266	-219.097	-613.34	5551.02	738.061	466.433	372.234	326.256	300.203	284.271	274.169	267.718	263.7	261.378	260.281	260.096	260.605	261.653	263.126	264.938	267.025	269.337	271.833	274.484	277.262
0	0	0	0	0	0	0	0	0	-0.02122	-7.29137	-22.6089	-50.3432	-102.536	-217.297	-604.934	6033.46	743.294	467.851	372.86	326.593	300.403	284.397	274.249	267.769	263.731	261.394	260.287	260.094	260.597	261.64	263.109	264.918	267.003	269.312	271.807	274.456	277.234
0	0	0	0	0	0	0	0	0	0	-7.18198	-22.4057	-49.9753	-101.812	-215.517	-596.716	6610.44	748.623	469.283	373.49	326.932	300.605	284.523	274.33	267.82	263.762	261.411	260.293	260.093	260.589	261.628	263.093	264.899	266.981	269.288	271.782	274.429	277.206
0	0	0	0	0	0	0	0	0	0	-7.07335	-22.2038	-49.6098	-101.093	-213.756	-588.681	7312.78	754.051	470.728	374.124	327.272	300.807	284.65	274.411	267.872	263.793	261.427	260.299	260.091	260.582	261.615	263.076	264.879	266.959	269.264	271.756	274.402	277.177
0	0	0	0	0	0	0	0	0	0	-6.96547	-22.0031	-49.2465	-100.379	-212.014	-580.822	8186.32	759.579	472.189	374.763	327.615	301.011	284.777	274.492	267.923	263.824	261.444	260.306	260.089	260.574	261.602	263.06	264.86	266.937	269.24	271.73	274.375	277.149
0	0	0	0	0	0	0	0	0	0	-6.85835	-21.8035	-48.8855	-99.671	-210.291	-573.133	9302.32	765.212	473.664	375.406	327.959	301.215	284.905	274.574	267.975	263.856	261.461	260.312	260.088	260.566	261.59	263.043	264.84	266.915	269.216	271.705	274.348	277.121
0	0	0	0	0	0	0	0	0	0	-6.75198	-21.6051	-48.5267	-98.9681	-208.586	-565.61	10778	770.953	475.154	376.054	328.306	301.42	285.034	274.656	268.027	263.887	261.479	260.319	260.086	260.558	261.577	263.027	264.821	266.893	269.192	271.679	274.321	277.092
0	0	0	0	0	0	0	0	0	0	-6.64635	-21.4078	-48.1701	-98.2705	-206.899	-558.247	12820.6	776.803	476.658	376.707	328.654	301.627	285.163	274.739	268.08	263.919	261.496	260.325	260.084	260.551	261.565	263.011	264.801	266.871	269.168	271.653	274.294	277.064
0	0	0	0	0	0	0	0	0	0	-6.54147	-21.2117	-47.8156	-97.578	-205.231	-551.039	15834.5	782.766	478.178	377.364	329.004	301.834	285.293	274.821	268.132	263.951	261.513	260.332	260.083	260.543	261.552	262.994	264.782	266.849	269.144	271.627	274.267	277.036
0	0	0	0	0	0	0	0	0	0	-6.43734	-21.0168	-47.4634	-96.8907	-203.58	-543.981	20728.5	788.847	479.714	378.026	329.357	302.043	285.423	274.905	268.185	263.983	261.531	260.339	260.082	260.536	261.54	262.978	264.763	266.827	269.12	271.602	274.239	277.008
0	0	0	0	0	0	0	0	0	0	-6.33395	-20.8229	-47.1133	-96.2085	-201.946	-537.068	30059.7	795.047	481.265	378.692	329.711	302.252	285.554	274.988	268.238	264.016	261.548	260.345	260.081	260.528	261.528	262.962	264.743	266.805	269.096	271.576	274.212	276.979
0	0	0	0	0	0	0	0	0	0	-6.2313	-20.6302	-46.7653	-95.5313	-200.329	-530.297	54865	801.371	482.833	379.364	330.067	302.463	285.685	275.072	268.292	264.048	261.566	260.352	260.079	260.521	261.515	262.946	264.724	266.784	269.073	271.551	274.185	276.951
0	0	0	0	0	0	0	0	0	0	-6.12938	-20.4387	-46.4194	-94.859	-198.729	-523.663	320465	807.822	484.416	380.04	330.426	302.674	285.817	275.157	268.345	264.081	261.584	260.359	260.078	260.513	261.503	262.93	264.705	266.762	269.049	271.525	274.158	276.923
0	0	0	0	0	0	0	0	0	0	-6.02821	-20.2482	-46.0757	-94.1917	-197.146	-517.161	-82977.5	814.405	486.016	380.721	330.786	302.887	285.95	275.242	268.399	264.114	261.602	260.367	260.077	260.506	261.491	262.913	264.686	266.74	269.025	271.499	274.131	276.895
0	0	0	0	0	0	0	0	0	0	-5.92776	-20.0589	-45.734	-93.5293	-195.579	-510.789	-36644.1	821.122	487.632	381.407	331.149	303.101	286.083	275.327	268.453	264.147	261.62	260.374	260.076	260.499	261.479	262.897	264.666	266.718	269.001	271.474	274.104	276.866
0	0	0	0	0	0	0	0	0	0	-5.82806	-19.8707	-45.3945	-92.8717	-194.028	-504.541	-23477.4	827.979	489.266	382.098	331.513	303.315	286.217	275.412	268.508	264.18	261.638	260.381	260.075	260.491	261.466	262.881	264.647	266.696	268.977	271.448	274.077	276.838
0	0	0	0	0	0	0	0	0	0	-5.72908	-19.6836	-45.057	-92.2189	-192.493	-498.416	-17251.6	834.98	490.917	382.794	331.88	303.531	286.352	275.498	268.562	264.214	261.657	260.389	260.074	260.484	261.454	262.865	264.628	266.675	268.953	271.423	274.05	276.81
0	0	0	0	0	0	0	0	0	0	-5.63083	-19.4976	-44.7215	-91.5708	-190.974	-492.408	-13623.1	842.129	492.585	383.495	332.249	303.748	286.487	275.584	268.617	264.247	261.675	260.396	260.074	260.477	261.442	262.849	264.609	266.653	268.93	271.397	274.023	276.782
0	0	0	0	0	0	0	0	0	0	-5.53331	-19.3126	-44.3881	-90.9275	-189.47	-486.515	-11247.2	849.431	494.271	384.201	332.62	303.966	286.623	275.671	268.672	264.281	261.694	260.404	260.073	260.47	261.43	262.833	264.59	266.631	268.906	271.372	273.996	276.754
0	0	0	0	0	0	0	0	0	0	-5.43651	-19.1288	-44.0566	-90.2887	-187.981	-480.733	-9570.74	856.891	495.975	384.912	332.993	304.185	286.759	275.758	268.728	264.315	261.713	260.411	260.072	260.463	261.418	262.817	264.571	266.61	268.882	271.346	273.969	276.725
0	0	0	0	0	0	0	0	0	0	-5.34044	-18.946	-43.7272	-89.6546	-186.508	-475.06	-8324.46	864.513	497.697	385.629	333.368	304.405	286.896	275.846	268.783	264.349	261.732	260.419	260.072	260.456	261.406	262.802	264.552	266.588	268.858	271.321	273.942	276.697
0	0	0	0	0	0	0	0	0	0	-5.2451	-18.7643	-43.3998	-89.025	-185.048	-469.492	-7361.64	872.305	499.437	386.35	333.745	304.626	287.034	275.933	268.839	264.383	261.751	260.427	260.071	260.449	261.395	262.786	264.533	266.567	268.835	271.295	273.916	276.669
0	0	0	0	0	0	0	0	0	0	-5.15047	-18.5837	-43.0744	-88.4	-183.604	-464.027	-6595.45	880.27	501.197	387.078	334.125	304.848	287.172	276.022	268.895	264.418	261.77	260.435	260.071	260.443	261.383	262.77	264.514	266.545	268.811	271.27	273.889	276.641
0	0	0	0	0	0	0	0	0	0	-5.05657	-18.4041	-42.7509	-87.7794	-182.174	-458.662	-5971.23	888.415	502.976	387.81	334.507	305.072	287.311	276.11	268.952	264.452	261.789	260.443	260.071	260.436	261.371	262.754	264.495	266.523	268.787	271.244	273.862	276.613
0	0	0	0	0	0	0	0	0	0	-4.96338	-18.2256	-42.4293	-87.1633	-180.757	-453.393	-5452.88	896.746	504.774	388.548	334.891	305.296	287.45	276.199	269.009	264.487	261.809	260.451	260.07	260.429	261.359	262.738	264.476	266.502	268.764	271.219	273.835	276.585
0	0	0	0	0	0	0	0	0	0	-4.87091	-18.0482	-42.1097	-86.5515	-179.355	-448.219	-5015.57	905.269	506.592	389.291	335.277	305.522	287.59	276.289	269.066	264.522	261.828	260.459	260.07	260.422	261.347	262.723	264.457	266.48	268.74	271.194	273.808	276.557
0	0	0	0	0	0	0	0	0	0	-4.77916	-17.8718	-41.7921	-85.9441	-177.967	-443.138	-4641.67	913.991	508.43	390.04	335.666	305.749	287.731	276.378	269.123	264.557	261.848	260.468	260.07	260.416	261.336	262.707	264.438	266.459	268.716	271.168	273.781	276.529
0	0	0	0	0	0	0	0	0	0	-4.68812	-17.6964	-41.4763	-85.341	-176.592	-438.145	-4318.33	922.92	510.289	390.795	336.056	305.977	287.872	276.469	269.18	264.593	261.868	260.476	260.07	260.409	261.324	262.691	264.419	266.437	268.693	271.143	273.754	276.501
0	0	0	0	0	0	0	0	0	0	-4.5978	-17.5221	-41.1624	-84.7421	-175.23	-433.24	-4035.94	932.061	512.168	391.555	336.45	306.206	288.015	276.559	269.238	264.628	261.888	260.485	260.07	260.403	261.313	262.676	264.4	266.416	268.669	271.117	273.728	276.473
0	0	0	0	0	0	0	0	0	0	-4.50819	-17.3488	-40.8504	-84.1475	-173.882	-428.42	-3787.18	941.424	514.069	392.321	336.845	306.436	288.157	276.65	269.296	264.664	261.908	260.494	260.07	260.396	261.301	262.66	264.381	266.395	268.646	271.092	273.701	276.445
0	0	0	0	0	0	0	0	0	0	-4.4193	-17.1765	-40.5403	-83.557	-172.546	-423.683	-3566.4	951.016	515.991	393.093	337.243	306.667	288.301	276.742	269.354	264.7	261.928	260.502	260.07	260.39	261.29	262.645	264.363	266.373	268.622	271.067	273.674	276.417
0	0	0	0	0	0	0	0	0	0	-4.33111	-17.0052	-40.232	-82.9707	-171.223	-419.027	-3369.11	960.846	517.934	393.871	337.643	306.9	288.445	276.834	269.413	264.736	261.948	260.511	260.071	260.384	261.278	262.629	264.344	266.352	268.598	271.041	273.647	276.388
0	0	0	0	0	0	0	0	0	0	-4.24363	-16.835	-39.9255	-82.3885	-169.913	-414.45	-3191.76	970.922	519.9	394.655	338.045	307.134	288.589	276.926	269.472	264.773	261.969	260.52	260.071	260.377	261.267	262.614	264.325	266.33	268.575	271.016	273.62	276.36
0	0	0	0	0	0	0	0	0	0	-4.15687	-16.6658	-39.6209	-81.8104	-168.616	-409.949	-3031.48	981.253	521.889	395.444	338.45	307.369	288.735	277.018	269.531	264.809	261.989	260.529	260.071	260.371	261.256	262.598	264.307	266.309	268.551	270.991	273.594	276.332
0	0	0	0	0	0	0	0	0	0	-4.07081	-16.4975	-39.3181	-81.2363	-167.33	-405.523	-2885.91	991.851	523.9	396.24	338.858	307.605	288.881	277.111	269.59	264.846	262.01	260.538	260.072	260.365	261.244	262.583	264.288	266.288	268.528	270.966	273.567	276.304
0	0	0	0	0	0	0	0	0	0	-3.98546	-16.3303	-39.0171	-80.6662	-166.057	-401.17	-2753.12	1002.72	525.935	397.042	339.267	307.842	289.028	277.205	269.65	264.883	262.031	260.548	260.072	260.359	261.233	262.568	264.269	266.267	268.505	270.94	273.54	276.277
0	0	0	0	0	0	0	0	0	0	-3.90082	-16.1641	-38.7179	-80.1001	-164.796	-396.889	-2631.5	1013.88	527.993	397.85	339.679	308.08	289.175	277.299	269.71	264.92	262.052	260.557	260.073	260.353	261.222	262.552	264.251	266.245	268.481	270.915	273.513	276.249
0	0	0	0	0	0	0	0	0	0	-3.81688	-15.9988	-38.4205	-79.5379	-163.547	-392.677	-2519.69	1025.34	530.076	398.664	340.094	308.32	289.323	277.393	269.77	264.957	262.073	260.566	260.074	260.347	261.211	262.537	264.232	266.224	268.458	270.89	273.487	276.221
0	0	0	0	0	0	0	0	0	0	-3.73365	-15.8346	-38.1249	-78.9795	-162.309	-388.533	-2416.55	1037.11	532.183	399.485	340.511	308.561	289.472	277.488	269.83	264.994	262.094	260.576	260.075	260.341	261.2	262.522	264.214	266.203	268.434	270.865	273.46	276.193
0	0	0	0	0	0	0	0	0	0	-3.65113	-15.6713	-37.831	-78.425	-161.083	-384.456	-2321.12	1049.2	534.315	400.311	340.931	308.803	289.621	277.583	269.891	265.032	262.116	260.586	260.075	260.335	261.188	262.507	264.195	266.182	268.411	270.84	273.433	276.165
0	0	0	0	0	0	0	0	0	0	-3.56931	-15.509	-37.5388	-77.8744	-159.868	-380.443	-2232.56	1061.63	536.472	401.145	341.353	309.047	289.772	277.679	269.952	265.07	262.137	260.595	260.076	260.33	261.177	262.492	264.177	266.161	268.388	270.815	273.407	276.137
0	0	0	0	0	0	0	0	0	0	-3.4882	-15.3477	-37.2484	-77.3275	-158.664	-376.494	-2150.15	1074.41	538.655	401.985	341.778	309.291	289.922	277.775	270.014	265.108	262.159	260.605	260.077	260.324	261.166	262.477	264.158	266.139	268.364	270.789	273.38	276.109
0	0	0	0	0	0	0	0	0	0	-3.40779	-15.1873	-36.9597	-76.7843	-157.471	-372.606	-2073.28	1087.56	540.865	402.831	342.205	309.537	290.074	277.871	270.075	265.146	262.181	260.615	260.079	260.318	261.156	262.461	264.14	266.118	268.341	270.764	273.353	276.081
0	0	0	0	0	0	0	0	0	0	-3.32809	-15.0279	-36.6727	-76.2449	-156.289	-368.779	-2001.41	1101.08	543.101	403.685	342.635	309.784	290.226	277.968	270.137	265.185	262.203	260.625	260.08	260.313	261.145	262.446	264.122	266.097	268.318	270.739	273.327	276.053
0	0	0	0	0	0	0	0	0	0	-3.2491	-14.8695	-36.3874	-75.7091	-155.118	-365.01	-1934.06	1115.01	545.364	404.545	343.067	310.033	290.379	278.065	270.199	265.223	262.225	260.635	260.081	260.307	261.134	262.431	264.103	266.076	268.295	270.714	273.3	276.025
0	0	0	0	0	0	0	0	0	0	-3.1708	-14.712	-36.1038	-75.177	-153.958	-361.3	-1870.82	1129.35	547.656	405.411	343.503	310.283	290.533	278.163	270.262	265.262	262.247	260.646	260.082	260.301	261.123	262.416	264.085	266.055	268.271	270.689	273.274	275.997
0	0	0	0	0	0	0	0	0	0	-3.09322	-14.5554	-35.8219	-74.6486	-152.808	-357.646	-1811.33	1144.12	549.975	406.285	343.94	310.534	290.687	278.261	270.324	265.301	262.27	260.656	260.084	260.296	261.112	262.401	264.067	266.034	268.248	270.664	273.247	275.97
0	0	0	0	0	0	0	0	0	0	-3.01634	-14.3998	-35.5416	-74.1236	-151.668	-354.046	-1755.26	1159.36	552.323	407.166	344.381	310.786	290.842	278.36	270.387	265.34	262.292	260.666	260.085	260.291	261.102	262.387	264.048	266.013	268.225	270.639	273.221	275.942
0	0	0	0	0	0	0	0	0	0	-2.94016	-14.2452	-35.263	-73.6023	-150.539	-350.501	-1702.33	1175.06	554.701	408.053	344.824	311.039	290.998	278.459	270.451	265.38	262.315	260.677	260.087	260.285	261.091	262.372	264.03	265.992	268.202	270.614	273.194	275.914
0	0	0	0	0	0	0	0	0	0	-2.8647	-14.0915	-34.986	-73.0845	-149.42	-347.009	-1652.28	1191.27	557.108	408.948	345.27	311.294	291.155	278.558	270.514	265.419	262.338	260.688	260.088	260.28	261.08	262.357	264.012	265.971	268.178	270.589	273.167	275.886
0	0	0	0	0	0	0	0	0	0	-2.78994	-13.9387	-34.7107	-72.5701	-148.31	-343.568	-1604.88	1208	559.545	409.851	345.719	311.551	291.312	278.658	270.578	265.459	262.361	260.699	260.09	260.275	261.07	262.342	263.994	265.95	268.155	270.564	273.141	275.858
0	0	0	0	0	0	0	0	0	0	-2.71588	-13.7868	-34.437	-72.0592	-147.211	-340.178	-1559.93	1225.27	562.014	410.76	346.17	311.808	291.47	278.759	270.642	265.499	262.384	260.709	260.092	260.27	261.059	262.327	263.976	265.93	268.132	270.539	273.114	275.83
0	0	0	0	0	0	0	0	0	0	-2.64254	-13.6358	-34.1649	-71.5518	-146.121	-336.837	-1517.23	1243.12	564.514	411.677	346.624	312.067	291.629	278.86	270.707	265.539	262.407	260.72	260.094	260.265	261.049	262.313	263.958	265.909	268.109	270.514	273.088	275.803
0	0	0	0	0	0	0	0	0	0	-2.5699	-13.4858	-33.8943	-71.0477	-145.041	-333.544	-1476.64	1261.58	567.046	412.601	347.081	312.327	291.788	278.961	270.771	265.579	262.43	260.732	260.096	260.26	261.038	262.298	263.939	265.888	268.086	270.489	273.061	275.775
0	0	0	0	0	0	0	0	0	0	-2.49798	-13.3367	-33.6254	-70.547	-143.97	-330.299	-1437.99	1280.68	569.611	413.533	347.541	312.589	291.948	279.063	270.836	265.62	262.454	260.743	260.098	260.255	261.028	262.283	263.921	265.867	268.063	270.464	273.035	275.747
0	0	0	0	0	0	0	0	0	0	-2.42677	-13.1885	-33.3581	-70.0497	-142.909	-327.1	-1401.15	1300.44	572.209	414.473	348.004	312.852	292.109	279.165	270.902	265.661	262.478	260.754	260.1	260.25	261.018	262.269	263.903	265.846	268.04	270.439	273.009	275.719
0	0	0	0	0	0	0	0	0	0	-2.35627	-13.0412	-33.0923	-69.5556	-141.857	-323.946	-1365.99	1320.91	574.841	415.42	348.469	313.116	292.271	279.267	270.967	265.702	262.501	260.765	260.102	260.245	261.008	262.254	263.885	265.826	268.017	270.414	272.982	275.692
0	0	0	0	0	0	0	0	0	0	-2.28649	-12.8948	-32.8281	-69.0649	-140.814	-320.837	-1332.41	1342.12	577.508	416.375	348.938	313.382	292.434	279.371	271.033	265.743	262.525	260.777	260.104	260.24	260.997	262.24	263.867	265.805	267.994	270.389	272.956	275.664
0	0	0	0	0	0	0	0	0	0	-2.21742	-12.7493	-32.5654	-68.5774	-139.78	-317.771	-1300.3	1364.12	580.21	417.338	349.409	313.649	292.597	279.474	271.1	265.784	262.549	260.789	260.107	260.236	260.987	262.225	263.85	265.784	267.971	270.365	272.929	275.636
0	0	0	0	0	0	0	0	0	0	-2.14908	-12.6047	-32.3043	-68.0931	-138.755	-314.748	-1269.56	1386.94	582.947	418.309	349.884	313.917	292.761	279.578	271.166	265.826	262.574	260.8	260.109	260.231	260.977	262.211	263.832	265.763	267.948	270.34	272.903	275.609
0	0	0	0	0	0	0	0	0	0	-2.08145	-12.461	-32.0447	-67.612	-137.739	-311.767	-1240.11	1410.64	585.722	419.288	350.361	314.187	292.926	279.683	271.233	265.868	262.598	260.812	260.112	260.226	260.967	262.196	263.814	265.743	267.925	270.315	272.876	275.581
0	0	0	0	0	0	0	0	0	0	-2.01455	-12.3181	-31.7866	-67.1341	-136.732	-308.826	-1211.87	1435.28	588.534	420.276	350.841	314.458	293.091	279.788	271.3	265.91	262.623	260.824	260.114	260.222	260.957	262.182	263.796	265.722	267.902	270.29	272.85	275.553
0	0	0	0	0	0	0	0	0	0	-1.94837	-12.1762	-31.5301	-66.6594	-135.733	-305.926	-1184.76	1460.89	591.384	421.271	351.325	314.731	293.258	279.893	271.368	265.952	262.647	260.836	260.117	260.218	260.947	262.168	263.778	265.702	267.879	270.265	272.824	275.526
0	0	0	0	0	0	0	0	0	0	-1.88292	-12.0351	-31.275	-66.1877	-134.743	-303.065	-1158.73	1487.55	594.274	422.276	351.811	315.005	293.425	279.999	271.435	265.995	262.672	260.848	260.12	260.213	260.937	262.153	263.76	265.681	267.856	270.241	272.797	275.498
0	0	0	0	0	0	0	0	0	0	-1.8182	-11.8949	-31.0214	-65.7192	-133.761	-300.243	-1133.7	1515.31	597.202	423.288	352.301	315.281	293.593	280.105	271.503	266.037	262.697	260.861	260.123	260.209	260.927	262.139	263.743	265.66	267.834	270.216	272.771	275.47
0	0	0	0	0	0	0	0	0	0	-1.75421	-11.7556	-30.7693	-65.2537	-132.787	-297.458	-1109.62	1544.26	600.172	424.31	352.794	315.558	293.762	280.212	271.572	266.08	262.722	260.873	260.125	260.205	260.917	262.125	263.725	265.64	267.811	270.191	272.745	275.443
0	0	0	0	0	0	0	0	0	0	-1.69096	-11.6171	-30.5187	-64.7913	-131.821	-294.71	-1086.44	1574.46	603.183	425.34	353.289	315.837	293.931	280.32	271.64	266.123	262.748	260.885	260.128	260.2	260.908	262.111	263.707	265.619	267.788	270.166	272.718	275.415
0	0	0	0	0	0	0	0	0	0	-1.62846	-11.4795	-30.2696	-64.3319	-130.864	-291.999	-1064.11	1605.99	606.236	426.378	353.788	316.117	294.101	280.428	271.709	266.166	262.773	260.898	260.132	260.196	260.898	262.097	263.69	265.599	267.765	270.142	272.692	275.387
0	0	0	0	0	0	0	0	0	0	-1.56669	-11.3428	-30.0219	-63.8755	-129.915	-289.323	-1042.59	1638.96	609.332	427.426	354.291	316.398	294.273	280.536	271.779	266.21	262.799	260.911	260.135	260.192	260.888	262.083	263.672	265.578	267.742	270.117	272.666	275.36
0	0	0	0	0	0	0	0	0	0	-1.50568	-11.2069	-29.7756	-63.422	-128.973	-286.682	-1021.82	1673.46	612.472	428.483	354.796	316.681	294.445	280.645	271.848	266.254	262.824	260.924	260.138	260.188	260.879	262.069	263.654	265.558	267.72	270.092	272.64	275.332
0	0	0	0	0	0	0	0	0	0	-1.44542	-11.0719	-29.5308	-62.9715	-128.04	-284.075	-1001.77	1709.59	615.657	429.549	355.305	316.966	294.617	280.754	271.918	266.297	262.85	260.937	260.141	260.184	260.869	262.055	263.637	265.538	267.697	270.068	272.613	275.305
0	0	0	0	0	0	0	0	0	0	-1.38592	-10.9377	-29.2874	-62.5239	-127.114	-281.502	-982.406	1747.48	618.888	430.624	355.817	317.252	294.791	280.864	271.988	266.342	262.876	260.95	260.145	260.18	260.859	262.041	263.619	265.517	267.674	270.043	272.587	275.277
0	0	0	0	0	0	0	0	0	0	-1.32719	-10.8044	-29.0454	-62.0792	-126.196	-278.962	-963.692	1787.26	622.166	431.709	356.332	317.539	294.965	280.974	272.059	266.386	262.903	260.963	260.148	260.176	260.85	262.027	263.602	265.497	267.651	270.018	272.561	275.25
0	0	0	0	0	0	0	0	0	0	-1.26923	-10.6719	-28.8049	-61.6373	-125.285	-276.455	-945.596	1829.07	625.491	432.803	356.851	317.828	295.141	281.085	272.13	266.43	262.929	260.976	260.152	260.173	260.841	262.013	263.584	265.477	267.629	269.994	272.535	275.222
0	0	0	0	0	0	0	0	0	0	-1.21204	-10.5403	-28.5657	-61.1984	-124.382	-273.979	-928.087	1873.07	628.866	433.907	357.373	318.119	295.317	281.196	272.201	266.475	262.955	260.989	260.156	260.169	260.831	261.999	263.567	265.456	267.606	269.969	272.509	275.195
0	0	0	0	0	0	0	0	0	0	-1.15563	-10.4094	-28.328	-60.7622	-123.486	-271.534	-911.138	1919.44	632.29	435.02	357.898	318.411	295.494	281.308	272.273	266.52	262.982	261.003	260.159	260.165	260.822	261.985	263.55	265.436	267.583	269.945	272.482	275.167
0	0	0	0	0	0	0	0	0	0	-1.10002	-10.2795	-28.0916	-60.3288	-122.597	-269.12	-894.723	1968.37	635.766	436.144	358.427	318.705	295.671	281.42	272.344	266.565	263.009	261.016	260.163	260.162	260.813	261.971	263.532	265.416	267.561	269.92	272.456	275.14
0	0	0	0	0	0	0	0	0	0	-1.04521	-10.1503	-27.8566	-59.8983	-121.716	-266.736	-878.815	2020.09	639.294	437.277	358.959	319	295.85	281.533	272.417	266.611	263.036	261.03	260.167	260.158	260.803	261.958	263.515	265.396	267.538	269.896	272.43	275.112
0	0	0	0	0	0	0	0	0	0	-0.9912	-10.022	-27.6229	-59.4704	-120.842	-264.381	-863.393	2074.84	642.875	438.421	359.495	319.297	296.029	281.646	272.489	266.656	263.063	261.044	260.171	260.155	260.794	261.944	263.498	265.375	267.516	269.871	272.404	275.085
0	0	0	0	0	0	0	0	0	0	-0.93802	-9.89445	-27.3907	-59.0453	-119.975	-262.056	-848.435	2132.88	646.511	439.575	360.034	319.596	296.21	281.76	272.562	266.702	263.09	261.058	260.175	260.152	260.785	261.93	263.48	265.355	267.493	269.847	272.378	275.057
0	0	0	0	0	0	0	0	0	0	-0.88566	-9.76776	-27.1597	-58.623	-119.115	-259.759	-833.92	2194.53	650.203	440.739	360.577	319.896	296.391	281.874	272.635	266.748	263.118	261.072	260.179	260.148	260.776	261.917	263.463	265.335	267.471	269.822	272.352	275.03
0	0	0	0	0	0	0	0	0	0	-0.83414	-9.64189	-26.9301	-58.2033	-118.261	-257.49	-819.828	2260.14	653.952	441.914	361.123	320.198	296.573	281.989	272.708	266.795	263.145	261.086	260.184	260.145	260.767	261.903	263.446	265.315	267.448	269.798	272.326	275.002
0	0	0	0	0	0	0	0	0	0	-0.78347	-9.51683	-26.7019	-57.7863	-117.415	-255.248	-806.142	2330.1	657.759	443.099	361.674	320.501	296.756	282.104	272.782	266.841	263.173	261.1	260.188	260.142	260.758	261.89	263.429	265.295	267.426	269.773	272.3	274.975
0	0	0	0	0	0	0	0	0	0	-0.73367	-9.39258	-26.475	-57.3719	-116.575	-253.034	-792.845	2404.85	661.626	444.295	362.227	320.806	296.939	282.22	272.856	266.888	263.201	261.115	260.192	260.139	260.749	261.876	263.412	265.275	267.403	269.749	272.274	274.948
0	0	0	0	0	0	0	0	0	0	-0.68475	-9.26914	-26.2494	-56.9601	-115.742	-250.846	-779.919	2484.91	665.554	445.503	362.785	321.113	297.124	282.336	272.931	266.935	263.229	261.129	260.197	260.136	260.74	261.863	263.395	265.255	267.381	269.724	272.248	274.92
0	0	0	0	0	0	0	0	0	0	-0.63672	-9.1465	-26.0251	-56.551	-114.916	-248.683	-767.35	2570.85	669.545	446.721	363.346	321.421	297.31	282.453	273.006	266.982	263.257	261.144	260.201	260.133	260.731	261.849	263.378	265.235	267.358	269.7	272.222	274.893
0	0	0	0	0	0	0	0	0	0	-0.58962	-9.02467	-25.8021	-56.1444	-114.096	-246.547	-755.123	2663.36	673.6	447.95	363.911	321.731	297.496	282.571	273.081	267.03	263.285	261.159	260.206	260.13	260.723	261.836	263.361	265.215	267.336	269.676	272.196	274.865
0	0	0	0	0	0	0	0	0	0	-0.54345	-8.90363	-25.5804	-55.7405	-113.283	-244.436	-743.225	2763.21	677.721	449.191	364.479	322.043	297.683	282.689	273.156	267.077	263.314	261.174	260.211	260.127	260.714	261.823	263.344	265.195	267.314	269.651	272.17	274.838
0	0	0	0	0	0	0	0	0	0	-0.49824	-8.78338	-25.36	-55.339	-112.476	-242.349	-731.643	2871.32	681.908	450.444	365.052	322.357	297.872	282.807	273.232	267.125	263.343	261.189	260.216	260.124	260.705	261.809	263.327	265.175	267.291	269.627	272.144	274.811
0	0	0	0	0	0	0	0	0	0	-0.45402	-8.66393	-25.1409	-54.9401	-111.675	-240.287	-720.364	2988.75	686.165	451.708	365.628	322.672	298.061	282.926	273.308	267.173	263.372	261.204	260.221	260.122	260.697	261.796	263.31	265.155	267.269	269.603	272.118	274.783
0	0	0	0	0	0	0	0	0	0	-0.41081	-8.54527	-24.9231	-54.5437	-110.88	-238.249	-709.376	3116.76	690.492	452.984	366.209	322.989	298.251	283.046	273.385	267.222	263.401	261.219	260.226	260.119	260.688	261.783	263.293	265.135	267.247	269.578	272.092	274.756
0	0	0	0	0	0	0	0	0	0	-0.36866	-8.4274	-24.7065	-54.1498	-110.092	-236.234	-698.669	3256.85	694.892	454.272	366.793	323.307	298.442	283.166	273.461	267.27	263.43	261.234	260.231	260.116	260.68	261.77	263.276	265.115	267.224	269.554	272.066	274.729
0	0	0	0	0	0	0	0	0	0	-0.3276	-8.31031	-24.4912	-53.7583	-109.31	-234.242	-688.231	3410.81	699.366	455.572	367.381	323.628	298.634	283.287	273.539	267.319	263.459	261.25	260.236	260.114	260.671	261.757	263.259	265.095	267.202	269.53	272.04	274.701
0	0	0	0	0	0	0	0	0	0	-0.28768	-8.194	-24.2771	-53.3693	-108.534	-232.273	-678.053	3580.81	703.915	456.885	367.973	323.95	298.827	283.408	273.616	267.368	263.489	261.265	260.241	260.111	260.663	261.743	263.242	265.076	267.18	269.506	272.014	274.674
0	0	0	0	0	0	0	0	0	0	-0.24896	-8.07847	-24.0643	-52.9827	-107.764	-230.327	-668.126	3769.49	708.543	458.21	368.569	324.274	299.02	283.529	273.694	267.417	263.518	261.281	260.247	260.109	260.654	261.73	263.226	265.056	267.158	269.481	271.988	274.647
0	0	0	0	0	0	0	0	0	0	-0.2115	-7.96372	-23.8527	-52.5985	-107	-228.402	-658.44	3980.11	713.25	459.548	369.17	324.6	299.215	283.652	273.772	267.467	263.548	261.297	260.252	260.107	260.646	261.717	263.209	265.036	267.136	269.457	271.962	274.62
0	0	0	0	0	0	0	0	0	0	-0.1754	-7.84974	-23.6424	-52.2168	-106.241	-226.499	-648.987	4216.74	718.04	460.898	369.774	324.927	299.411	283.775	273.851	267.517	263.578	261.313	260.258	260.105	260.638	261.705	263.192	265.016	267.113	269.433	271.936	274.592
0	0	0	0	0	0	0	0	0	0	-0.14076	-7.73653	-23.4332	-51.8374	-105.489	-224.618	-639.758	4484.49	722.914	462.262	370.383	325.257	299.607	283.898	273.93	267.567	263.608	261.329	260.264	260.102	260.63	261.692	263.175	264.997	267.091	269.409	271.911	274.565
0	0	0	0	0	0	0	0	0	0	-0.10773	-7.62409	-23.2253	-51.4603	-104.742	-222.757	-630.745	4789.94	727.873	463.639	370.996	325.588	299.805	284.022	274.009	267.617	263.639	261.345	260.269	260.1	260.622	261.679	263.159	264.977	267.069	269.385	271.885	274.538
0	0	0	0	0	0	0	0	0	0	-0.07652	-7.51242	-23.0186	-51.0856	-104.001	-220.917	-621.942	5141.66	732.922	465.029	371.613	325.921	300.003	284.146	274.089	267.667	263.669	261.361	260.275	260.098	260.613	261.666	263.142	264.957	267.047	269.361	271.859	274.511
0	0	0	0	0	0	0	0	0	0	-0.04747	-7.40151	-22.8132	-50.7132	-103.266	-219.097	-613.34	5551.02	738.061	466.433	372.234	326.256	300.203	284.271	274.169	267.718	263.7	261.378	260.281	260.096	260.605	261.653	263.126	264.938	267.025	269.337	271.833	274.484
0	0	0	0	0	0	0	0	0	0	-0.02122	-7.29137	-22.6089	-50.3432	-102.536	-217.297	-604.934	6033.46	743.294	467.851	372.86	326.593	300.403	284.397	274.249	267.769	263.731	261.394	260.287	260.094	260.597	261.64	263.109	264.918	267.003	269.312	271.807	274.456
0	0	0	0	0	0	0	0	0	0	0	-7.18198	-22.4057	-49.9753	-101.812	-215.517	-596.716	6610.44	748.623	469.283	373.49	326.932	300.605	284.523	274.33	267.82	263.762	261.411	260.293	260.093	260.589	261.628	263.093	264.899	266.981	269.288	271.782	274.429
0	0	0	0	0	0	0	0	0	0	0	-7.07335	-22.2038	-49.6098	-101.093	-213.756	-588.681	7312.78	754.051	470.728	374.124	327.272	300.807	284.65	274.411	267.872	263.793	261.427	260.299	260.091	260.582	261.615	263.076	264.879	266.959	269.264	271.756	274.402
0	0	0	0	0	0	0	0	0	0	0	-6.96547	-22.0031	-49.2465	-100.379	-212.014	-580.822	8186.32	759.579	472.189	374.763	327.615	301.011	284.777	274.492	267.923	263.824	261.444	260.306	260.089	260.574	261.602	263.06	264.86	266.937	269.24	271.73	274.375
0	0	0	0	0	0	0	0	0	0	0	-6.85835	-21.8035	-48.8855	-99.671	-210.291	-573.133	9302.32	765.212	473.664	375.406	327.959	301.215	284.905	274.574	267.975	263.856	261.461	260.312	260.088	260.566	261.59	263.043	264.84	266.915	269.216	271.705	274.348
0	0	0	0	0	0	0	0	0	0	0	-6.75198	-21.6051	-48.5267	-98.9681	-208.586	-565.61	10778	770.953	475.154	376.054	328.306	301.42	285.034	274.656	268.027	263.887	261.479	260.319	260.086	260.558	261.577	263.027	264.821	266.893	269.192	271.679	274.321
0	0	0	0	0	0	0	0	0	0	0	-6.64635	-21.4078	-48.1701	-98.2705	-206.899	-558.247	12820.6	776.803	476.658	376.707	328.654	301.627	285.163	274.739	268.08	263.919	261.496	260.325	260.084	260.551	261.565	263.011	264.801	266.871	269.168	271.653	274.294
0	0	0	0	0	0	0	0	0	0	0	-6.54147	-21.2117	-47.8156	-97.578	-205.231	-551.039	15834.5	782.766	478.178	377.364	329.004	301.834	285.293	274.821	268.132	263.951	261.513	260.332	260.083	260.543	261.552	262.994	264.782	266.849	269.144	271.627	274.267
0	0	0	0	0	0	0	0	0	0	0	-6.43734	-21.0168	-47.4634	-96.8907	-203.58	-543.981	20728.5	788.847	479.714	378.026	329.357	302.043	285.423	274.905	268.185	263.983	261.531	260.339	260.082	260.536	261.54	262.978	264.763	266.827	269.12	271.602	274.239
0	0	0	0	0	0	0	0	0	0	0	-6.33395	-20.8229	-47.1133	-96.2085	-201.946	-537.068	30059.7	795.047	481.265	378.692	329.711	302.252	285.554	274.988	268.238	264.016	261.548	260.345	260.081	260.528	261.528	262.962	264.743	266.805	269.096	271.576	274.212
0	0	0	0	0	0	0	0	0	0	0	-6.2313	-20.6302	-46.7653	-95.5313	-200.329	-530.297	54865	801.371	482.833	379.364	330.067	302.463	285.685	275.072	268.292	264.048	261.566	260.352	260.079	260.521	261.515	262.946	264.724	266.784	269.073	271.551	274.185
0	0	0	0	0	0	0	0	0	0	0	-6.12938	-20.4387	-46.4194	-94.859	-198.729	-523.663	320465	807.822	484.416	380.04	330.426	302.674	285.817	275.157	268.345	264.081	261.584	260.359	260.078	260.513	261.503	262.93	264.705	266.762	269.049	271.525	274.158
0	0	0	0	0	0	0	0	0	0	0	-6.02821	-20.2482	-46.0757	-94.1917	-197.146	-517.161	-82977.5	814.405	486.016	380.721	330.786	302.887	285.95	275.242	268.399	264.114	261.602	260.367	260.077	260.506	261.491	262.913	264.686	266.74	269.025	271.499	274.131
0	0	0	0	0	0	0	0	0	0	0	-5.92776	-20.0589	-45.734	-93.5293	-195.579	-510.789	-36644.1	821.122	487.632	381.407	331.149	303.101	286.083	275.327	268.453	264.147	261.62	260.374	260.076	260.499	261.479	262.897	264.666	266.718	269.001	271.474	274.104
0	0	0	0	0	0	0	0	0	0	0	-5.82806	-19.8707	-45.3945	-92.8717	-194.028	-504.541	-23477.4	827.979	489.266	382.098	331.513	303.315	286.217	275.412	268.508	264.18	261.638	260.381	260.075	260.491	261.466	262.881	264.647	266.696	268.977	271.448	274.077
0	0	0	0	0	0	0	0	0	0	0	-5.72908	-19.6836	-45.057	-92.2189	-192.493	-498.416	-17251.6	834.98	490.917	382.794	331.88	303.531	286.352	275.498	268.562	264.214	261.657	260.389	260.074	260.484	261.454	262.865	264.628	266.675	268.953	271.423	274.05
0	0	0	0	0	0	0	0	0	0	0	-5.63083	-19.4976	-44.7215	-91.5708	-190.974	-492.408	-13623.1	842.129	492.585	383.495	332.249	303.748	286.487	275.584	268.617	264.247	261.675	260.396	260.074	260.477	261.442	262.849	264.609	266.653	268.93	271.397	274.023
0	0	0	0	0	0	0	0	0	0	0	-5.53331	-19.3126	-44.3881	-90.9275	-189.47	-486.515	-11247.2	849.431	494.271	384.201	332.62	303.966	286.623	275.671	268.672	264.281	261.694	260.404	260.073	260.47	261.43	262.833	264.59	266.631	268.906	271.372	273.996
0	0	0	0	0	0	0	0	0	0	0	-5.43651	-19.1288	-44.0566	-90.2887	-187.981	-480.733	-9570.74	856.891	495.975	384.912	332.993	304.185	286.759	275.758	268.728	264.315	261.713	260.411	260.072	260.463	261.418	262.817	264.571	266.61	268.882	271.346	273.969
0	0	0	0	0	0	0	0	0	0	0	-5.34044	-18.946	-43.7272	-89.6546	-186.508	-475.06	-8324.46	864.513	497.697	385.629	333.368	304.405	286.896	275.846	268.783	264.349	261.732	260.419	260.072	260.456	261.406	262.802	264.552	266.588	268.858	271.321	273.942
0	0	0	0	0	0	0	0	0	0	0	-5.2451	-18.7643	-43.3998	-89.025	-185.048	-469.492	-7361.64	872.305	499.437	386.35	333.745	304.626	287.034	275.933	268.839	264.383	261.751	260.427	260.071	260.449	261.395	262.786	264.533	266.567	268.835	271.295	273.916
0	0	0	0	0	0	0	0	0	0	0	-5.15047	-18.5837	-43.0744	-88.4	-183.604	-464.027	-6595.45	880.27	501.197	387.078	334.125	304.848	287.172	276.022	268.895	264.418	261.77	260.435	260.071	260.443	261.383	262.77	264.514	266.545	268.811	271.27	273.889
0	0	0	0	0	0	0	0	0	0	0	-5.05657	-18.4041	-42.7509	-87.7794	-182.174	-458.662	-5971.23	888.415	502.976	387.81	334.507	305.072	287.311	276.11	268.952	264.452	261.789	260.443	260.071	260.436	261.371	262.754	264.495	266.523	268.787	271.244	273.862
0	0	0	0	0	0	0	0	0	0	0	-4.96338	-18.2256	-42.4293	-87.1633	-180.757	-453.393	-5452.88	896.746	504.774	388.548	334.891	305.296	287.45	276.199	269.009	264.487	261.809	260.451	260.07	260.429	261.359	262.738	264.476	266.502	268.764	271.219	273.835
0	0	0	0	0	0	0	0	0	0	0	-4.87091	-18.0482	-42.1097	-86.5515	-179.355	-448.219	-5015.57	905.269	506.592	389.291	335.277	305.522	287.59	276.289	269.066	264.522	261.828	260.459	260.07	260.422	261.347	262.723	264.457	266.48	268.74	271.194	273.808
0	0	0	0	0	0	0	0	0	0	0	-4.77916	-17.8718	-41.7921	-85.9441	-177.967	-443.138	-4641.67	913.991	508.43	390.04	335.666	305.749	287.731	276.378	269.123	264.557	261.848	260.468	260.07	260.416	261.336	262.707	264.438	266.459	268.716	271.168	273.781
0	0	0	0	0	0	0	0	0	0	0	-4.68812	-17.6964	-41.4763	-85.341	-176.592	-438.145	-4318.33	922.92	510.289	390.795	336.056	305.977	287.872	276.469	269.18	264.593	261.868	260.476	260.07	260.409	261.324	262.691	264.419	266.437	268.693	271.143	273.754
0	0	0	0	0	0	0	0	0	0	0	-4.5978	-17.5221	-41.1624	-84.7421	-175.23	-433.24	-4035.94	932.061	512.168	391.555	336.45	306.206	288.015	276.559	269.238	264.628	261.888	260.485	260.07	260.403	261.313	262.676	264.4	266.416	268.669	271.117	273.728
0	0	0	0	0	0	0	0	0	0	0	-4.50819	-17.3488	-40.8504	-84.1475	-173.882	-428.42	-3787.18	941.424	514.069	392.321	336.845	306.436	288.157	276.65	269.296	264.664	261.908	260.494	260.07	260.396	261.301	262.66	264.381	266.395	268.646	271.092	273.701
0	0	0	0	0	0	0	0	0	0	0	-4.4193	-17.1765	-40.5403	-83.557	-172.546	-423.683	-3566.4	951.016	515.991	393.093	337.243	306.667	288.301	276.742	269.354	264.7	261.928	260.502	260.07	260.39	261.29	262.645	264.363	266.373	268.622	271.067	273.674
0	0	0	0	0	0	0	0	0	0	0	-4.33111	-17.0052	-40.232	-82.9707	-171.223	-419.027	-3369.11	960.846	517.934	393.871	337.643	306.9	288.445	276.834	269.413	264.736	261.948	260.511	260.071	260.384	261.278	262.629	264.344	266.352	268.598	271.041	273.647
0	0	0	0	0	0	0	0	0	0	0	-4.24363	-16.835	-39.9255	-82.3885	-169.913	-414.45	-3191.76	970.922	519.9	394.655	338.045	307.134	288.589	276.926	269.472	264.773	261.969	260.52	260.071	260.377	261.267	262.614	264.325	266.33	268.575	271.016	273.62
0	0	0	0	0	0	0	0	0	0	0	-4.15687	-16.6658	-39.6209	-81.8104	-168.616	-409.949	-3031.48	981.253	521.889	395.444	338.45	307.369	288.735	277.018	269.531	264.809	261.989	260.529	260.071	260.371	261.256	262.598	264.307	266.309	268.551	270.991	273.594
0	0	0	0	0	0	0	0	0	0	0	-4.07081	-16.4975	-39.3181	-81.2363	-167.33	-405.523	-2885.91	991.851	523.9	396.24	338.858	307.605	288.881	277.111	269.59	264.846	262.01	260.538	260.072	260.365	261.244	262.583	264.288	266.288	268.528	270.966	273.567
0	0	0	0	0	0	0	0	0	0	0	-3.98546	-16.3303	-39.0171	-80.6662	-166.057	-401.17	-2753.12	1002.72	525.935	397.042	339.267	307.842	289.028	277.205	269.65	264.883	262.031	260.548	260.072	260.359	261.233	262.568	264.269	266.267	268.505	270.94	273.54
0	0	0	0	0	0	0	0	0	0	0	-3.90082	-16.1641	-38.7179	-80.1001	-164.796	-396.889	-2631.5	1013.88	527.993	397.85	339.679	308.08	289.175	277.299	269.71	264.92	262.052	260.557	260.073	260.353	261.222	262.552	264.251	266.245	268.481	270.915	273.513
0	0	0	0	0	0	0	0	0	0	0	-3.81688	-15.9988	-38.4205	-79.5379	-163.547	-392.677	-2519.69	1025.34	530.076	398.664	340.094	308.32	289.323	277.393	269.77	264.957	262.073	260.566	260.074	260.347	261.211	262.537	264.232	266.224	268.458	270.89	273.487
0	0	0	0	0	0	0	0	0	0	0	-3.73365	-15.8346	-38.1249	-78.9795	-162.309	-388.533	-2416.55	1037.11	532.183	399.485	340.511	308.561	289.472	277.488	269.83	264.994	262.094	260.576	260.075	260.341	261.2	262.522	264.214	266.203	268.434	270.865	273.46
0	0	0	0	0	0	0	0	0	0	0	-3.65113	-15.6713	-37.831	-78.425	-161.083	-384.456	-2321.12	1049.2	534.315	400.311	340.931	308.803	289.621	277.583	269.891	265.032	262.116	260.586	260.075	260.335	261.188	262.507	264.195	266.182	268.411	270.84	273.433
0	0	0	0	0	0	0	0	0	0	0	-3.56931	-15.509	-37.5388	-77.8744	-159.868	-380.443	-2232.56	1061.63	536.472	401.145	341.353	309.047	289.772	277.679	269.952	265.07	262.137	260.595	260.076	260.33	261.177	262.492	264.177	266.161	268.388	270.815	273.407
0	0	0	0	0	0	0	0	0	0	0	-3.4882	-15.3477	-37.2484	-77.3275	-158.664	-376.494	-2150.15	1074.41	538.655	401.985	341.778	309.291	289.922	277.775	270.014	265.108	262.159	260.605	260.077	260.324	261.166	262.477	264.158	266.139	268.364	270.789	273.38
0	0	0	0	0	0	0	0	0	0	0	-3.40779	-15.1873	-36.9597	-76.7843	-157.471	-372.606	-2073.28	1087.56	540.865	402.831	342.205	309.537	290.074	277.871	270.075	265.146	262.181	260.615	260.079	260.318	261.156	262.461	264.14	266.118	268.341	270.764	273.353
0	0	0	0	0	0	0	0	0	0	0	-3.32809	-15.0279	-36.6727	-76.2449	-156.289	-368.779	-2001.41	1101.08	543.101	403.685	342.635	309.784	290.226	277.968	270.137	265.185	262.203	260.625	260.08	260.313	261.145	262.446	264.122	266.097	268.318	270.739	273.327
0	0	0	0	0	0	0	0	0	0	0	-3.2491	-14.8695	-36.3874	-75.7091	-155.118	-365.01	-1934.06	1115.01	545.364	404.545	343.067	310.033	290.379	278.065	270.199	265.223	262.225	260.635	260.081	260.307	261.134	262.431	264.103	266.076	268.295	270.714	273.3
0	0	0	0	0	0	0	0	0	0	0	-3.1708	-14.712	-36.1038	-75.177	-153.958	-361.3	-1870.82	1129.35	547.656	405.411	343.503	310.283	290.533	278.163	270.262	265.262	262.247	260.646	260.082	260.301	261.123	262.416	264.085	266.055	268.271	270.689	273.274
0	0	0	0	0	0	0	0	0	0	0	-3.09322	-14.5554	-35.8219	-74.6486	-152.808	-357.646	-1811.33	1144.12	549.975	406.285	343.94	310.534	290.687	278.261	270.324	265.301	262.27	260.656	260.084	260.296	261.112	262.401	264.067	266.034	268.248	270.664	273.247
0	0	0	0	0	0	0	0	0	0	0	-3.01634	-14.3998	-35.5416	-74.1236	-151.668	-354.046	-1755.26	1159.36	552.323	407.166	344.381	310.786	290.842	278.36	270.387	265.34	262.292	260.666	260.085	260.291	261.102	262.387	264.048	266.013	268.225	270.639	273.221
0	0	0	0	0	0	0	0	0	0	0	-2.94016	-14.2452	-35.263	-73.6023	-150.539	-350.501	-1702.33	1175.06	554.701	408.053	344.824	311.039	290.998	278.459	270.451	265.38	262.315	260.677	260.087	260.285	261.091	262.372	264.03	265.992	268.202	270.614	273.194
0	0	0	0	0	0	0	0	0	0	0	-2.8647	-14.0915	-34.986	-73.0845	-149.42	-347.009	-1652.28	1191.27	557.108	408.948	345.27	311.294	291.155	278.558	270.514	265.419	262.338	260.688	260.088	260.28	261.08	262.357	264.012	265.971	268.178	270.589	273.167
0	0	0	0	0	0	0	0	0	0	0	-2.78994	-13.9387	-34.7107	-72.5701	-148.31	-343.568	-1604.88	1208	559.545	409.851	345.719	311.551	291.312	278.658	270.578	265.459	262.361	260.699	260.09	260.275	261.07	262.342	263.994	265.95	268.155	270.564	273.141
0	0	0	0	0	0	0	0	0	0	0	-2.71588	-13.7868	-34.437	-72.0592	-147.211	-340.178	-1559.93	1225.27	562.014	410.76	346.17	311.808	291.47	278.759	270.642	265.499	262.384	260.709	260.092	260.27	261.059	262.327	263.976	265.93	268.132	270.539	273.114
0	0	0	0	0	0	0	0	0	0	0	-2.64254	-13.6358	-34.1649	-71.5518	-146.121	-336.837	-1517.23	1243.12	564.514	411.677	346.624	312.067	291.629	278.86	270.707	265.539	262.407	260.72	260.094	260.265	261.049	262.313	263.958	265.909	268.109	270.514	273.088
0	0	0	0	0	0	0	0	0	0	0	-2.5699	-13.4858	-33.8943	-71.0477	-145.041	-333.544	-1476.64	1261.58	567.046	412.601	347.081	312.327	291.788	278.961	270.771	265.579	262.43	260.732	260.096	260.26	261.038	262.298	263.939	265.888	268.086	270.489	273.061
0	0	0	0	0	0	0	0	0	0	0	-2.49798	-13.3367	-33.6254	-70.547	-143.97	-330.299	-1437.99	1280.68	569.611	413.533	347.541	312.589	291.948	279.063	270.836	265.62	262.454	260.743	260.098	260.255	261.028	262.283	263.921	265.867	268.063	270.464	273.035
0	0	0	0	0	0	0	0	0	0	0	-2.42677	-13.1885	-33.3581	-70.0497	-142.909	-327.1	-1401.15	1300.44	572.209	414.473	348.004	312.852	292.109	279.165	270.902	265.661	262.478	260.754	260.1	260.25	261.018	262.269	263.903	265.846	268.04	270.439	273.009
0	0	0	0	0	0	0	0	0	0	0	-2.35627	-13.0412	-33.0923	-69.5556	-141.857	-323.946	-1365.99	1320.91	574.841	415.42	348.469	313.116	292.271	279.267	270.967	265.702	262.501	260.765	260.102	260.245	261.008	262.254	263.885	265.826	268.017	270.414	272.982
0	0	0	0	0	0	0	0	0	0	0	-2.28649	-12.8948	-32.8281	-69.0649	-140.814	-320.837	-1332.41	1342.12	577.508	416.375	348.938	313.382	292.434	279.371	271.033	265.743	262.525	260.777	260.104	260.24	260.997	262.24	263.867	265.805	267.994	270.389	272.956
0	0	0	0	0	0	0	0	0	0	0	-2.21742	-12.7493	-32.5654	-68.5774	-139.78	-317.771	-1300.3	1364.12	580.21	417.338	349.409	313.649	292.597	279.474	271.1	265.784	262.549	260.789	260.107	260.236	260.987	262.225	263.85	265.784	267.971	270.365	272.929
0	0	0	0	0	0	0	0	0	0	0	-2.14908	-12.6047	-32.3043	-68.0931	-138.755	-314.748	-1269.56	1386.94	582.947	418.309	349.884	313.917	292.761	279.578	271.166	265.826	262.574	260.8	260.109	260.231	260.977	262.211	263.832	265.763	267.948	270.34	272.903
0	0	0	0	0	0	0	0	0	0	0	-2.08145	-12.461	-32.0447	-67.612	-137.739	-311.767	-1240.11	1410.64	585.722	419.288	350.361	314.187	292.926	279.683	271.233	265.868	262.598	260.812	260.112	260.226	260.967	262.196	263.814	265.743	267.925	270.315	272.876
0	0	0	0	0	0	0	0	0	0	0	-2.01455	-12.3181	-31.7866	-67.1341	-136.732	-308.826	-1211.87	1435.28	588.534	420.276	350.841	314.458	293.091	279.788	271.3	265.91	262.623	260.824	260.114	260.222	260.957	262.182	263.796	265.722	267.902	270.29	272.85
0	0	0	0	0	0	0	0	0	0	0	-1.94837	-12.1762	-31.5301	-66.6594	-135.733	-305.926	-1184.76	1460.89	591.384	421.271	351.325	314.731	293.258	279.893	271.368	265.952	262.647	260.836	260.117	260.218	260.947	262.168	263.778	265.702	267.879	270.265	272.824
0	0	0	0	0	0	0	0	0	0	0	-1.88292	-12.0351	-31.275	-66.1877	-134.743	-303.065	-1158.73	1487.55	594.274	422.276	351.811	315.005	293.425	279.999	271.435	265.995	262.672	260.848	260.12	260.213	260.937	262.153	263.76	265.681	267.856	270.241	272.797
0	0	0	0	0	0	0	0	0	0	0	-1.8182	-11.8949	-31.0214	-65.7192	-133.761	-300.243	-1133.7	1515.31	597.202	423.288	352.301	315.281	293.593	280.105	271.503	266.037	262.697	260.861	260.123	260.209	260.927	262.139	263.743	265.66	267.834	270.216	272.771
0	0	0	0	0	0	0	0	0	0	0	-1.75421	-11.7556	-30.7693	-65.2537	-132.787	-297.458	-1109.62	1544.26	600.172	424.31	352.794	315.558	293.762	280.212	271.572	266.08	262.722	260.873	260.125	260.205	260.917	262.125	263.725	265.64	267.811	270.191	272.745
0	0	0	0	0	0	0	0	0	0	0	-1.69096	-11.6171	-30.5187	-64.7913	-131.821	-294.71	-1086.44	1574.46	603.183	425.34	353.289	315.837	293.931	280.32	271.64	266.123	262.748	260.885	260.128	260.2	260.908	262.111	263.707	265.619	267.788	270.166	272.718
0	0	0	0	0	0	0	0	0	0	0	-1.62846	-11.4795	-30.2696	-64.3319	-130.864	-291.999	-1064.11	1605.99	606.236	426.378	353.788	316.117	294.101	280.428	271.709	266.166	262.773	260.898	260.132	260.196	260.898	262.097	263.69	265.599	267.765	270.142	272.692
0	0	0	0	0	0	0	0	0	0	0	-1.56669	-11.3428	-30.0219	-63.8755	-129.915	-289.323	-1042.59	1638.96	609.332	427.426	354.291	316.398	294.273	280.536	271.779	266.21	262.799	260.911	260.135	260.192	260.888	262.083	263.672	265.578	267.742	270.117	272.666
0	0	0	0	0	0	0	0	0	0	0	-1.50568	-11.2069	-29.7756	-63.422	-128.973	-286.682	-1021.82	1673.46	612.472	428.483	354.796	316.681	294.445	280.645	271.848	266.254	262.824	260.924	260.138	260.188	260.879	262.069	263.654	265.558	267.72	270.092	272.64
0	0	0	0	0	0	0	0	0	0	0	-1.44542	-11.0719	-29.5308	-62.9715	-128.04	-284.075	-1001.77	1709.59	615.657	429.549	355.305	316.966	294.617	280.754	271.918	266.297	262.85	260.937	260.141	260.184	260.869	262.055	263.637	265.538	267.697	270.068	272.613
0	0	0	0	0	0	0	0	0	0	0	-1.38592	-10.9377	-29.2874	-62.5239	-127.114	-281.502	-982.406	1747.48	618.888	430.624	355.817	317.252	294.791	280.864	271.988	266.342	262.876	260.95	260.145	260.18	260.859	262.041	263.619	265.517	267.674	270.043	272.587
0	0	0	0	0	0	0	0	0	0	0	-1.32719	-10.8044	-29.0454	-62.0792	-126.196	-278.962	-963.692	1787.26	622.166	431.709	356.332	317.539	294.965	280.974	272.059	266.386	262.903	260.963	260.148	260.176	260.85	262.027	263.602	265.497	267.651	270.018	272.561
0	0	0	0	0	0	0	0	0	0	0	-1.26923	-10.6719	-28.8049	-61.6373	-125.285	-276.455	-945.596	1829.07	625.491	432.803	356.851	317.828	295.141	281.085	272.13	266.43	262.929	260.976	260.152	260.173	260.841	262.013	263.584	265.477	267.629	269.994	272.535
0	0	0	0	0	0	0	0	0	0	0	-1.21204	-10.5403	-28.5657	-61.1984	-124.382	-273.979	-928.087	1873.07	628.866	433.907	357.373	318.119	295.317	281.196	272.201	266.475	262.955	260.989	260.156	260.169	260.831	261.999	263.567	265.456	267.606	269.969	272.509
0	0	0	0	0	0	0	0	0	0	0	-1.15563	-10.4094	-28.328	-60.7622	-123.486	-271.534	-911.138	1919.44	632.29	435.02	357.898	318.411	295.494	281.308	272.273	266.52	262.982	261.003	260.159	260.165	260.822	261.985	263.55	265.436	267.583	269.945	272.482
0	0	0	0	0	0	0	0	0	0	0	-1.10002	-10.2795	-28.0916	-60.3288	-122.597	-269.12	-894.723	1968.37	635.766	436.144	358.427	318.705	295.671	281.42	272.344	266.565	263.009	261.016	260.163	260.162	260.813	261.971	263.532	265.416	267.561	269.92	272.456
0	0	0	0	0	0	0	0	0	0	0	-1.04521	-10.1503	-27.8566	-59.8983	-121.716	-266.736	-878.815	2020.09	639.294	437.277	358.959	319	295.85	281.533	272.417	266.611	263.036	261.03	260.167	260.158	260.803	261.958	263.515	265.396	267.538	269.896	272.43
0	0	0	0	0	0	0	0	0	0	0	-0.9912	-10.022	-27.6229	-59.4704	-120.842	-264.381	-863.393	2074.84	642.875	438.421	359.495	319.297	296.029	281.646	272.489	266.656	263.063	261.044	260.171	260.155	260.794	261.944	263.498	265.375	267.516	269.871	272.404
0	0	0	0	0	0	0	0	0	0	0	-0.93802	-9.89445	-27.3907	-59.0453	-119.975	-262.056	-848.435	2132.88	646.511	439.575	360.034	319.596	296.21	281.76	272.562	266.702	263.09	261.058	260.175	260.152	260.785	261.93	263.48	265.355	267.493	269.847	272.378
0	0	0	0	0	0	0	0	0	0	0	-0.88566	-9.76776	-27.1597	-58.623	-119.115	-259.759	-833.92	2194.53	650.203	440.739	360.577	319.896	296.391	281.874	272.635	266.748	263.118	261.072	260.179	260.148	260.776	261.917	263.463	265.335	267.471	269.822	272.352
0	0	0	0	0	0	0	0	0	0	0	-0.83414	-9.64189	-26.9301	-58.2033	-118.261	-257.49	-819.828	2260.14	653.952	441.914	361.123	320.198	296.573	281.989	272.708	266.795	263.145	261.086	260.184	260.145	260.767	261.903	263.446	265.315	267.448	269.798	272.326
0	0	0	0	0	0	0	0	0	0	0	-0.78347	-9.51683	-26.7019	-57.7863	-117.415	-255.248	-806.142	2330.1	657.759	443.099	361.674	320.501	296.756	282.104	272.782	266.841	263.173	261.1	260.188	260.142	260.758	261.89	263.429	265.295	267.426	269.773	272.3
0	0	0	0	0	0	0	0	0	0	0	-0.73367	-9.39258	-26.475	-57.3719	-116.575	-253.034	-792.845	2404.85	661.626	444.295	362.227	320.806	296.939	282.22	272.856	266.888	263.201	261.115	260.192	260.139	260.749	261.876	263.412	265.275	267.403	269.749	272.274
0	0	0	0	0	0	0	0	0	0	0	-0.68475	-9.26914	-26.2494	-56.9601	-115.742	-250.846	-779.919	2484.91	665.554	445.503	362.785	321.113	297.124	282.336	272.931	266.935	263.229	261.129	260.197	260.136	260.74	261.863	263.395	265.255	267.381	269.724	272.248
0	0	0	0	0	0	0	0	0	0	0	-0.63672	-9.1465	-26.0251	-56.551	-114.916	-248.683	-767.35	2570.85	669.545	446.721	363.346	321.421	297.31	282.453	273.006	266.982	263.257	261.144	260.201	260.133	260.731	261.849	263.378	265.235	267.358	269.7	272.222
0	0	0	0	0	0	0	0	0	0	0	-0.58962	-9.02467	-25.8021	-56.1444	-114.096	-246.547	-755.123	2663.36	673.6	447.95	363.911	321.731	297.496	282.571	273.081	267.03	263.285	261.159	260.206	260.13	260.723	261.836	263.361	265.215	267.336	269.676	272.196
0	0	0	0	0	0	0	0	0	0	0	-0.54345	-8.90363	-25.5804	-55.7405	-113.283	-244.436	-743.225	2763.21	677.721	449.191	364.479	322.043	297.683	282.689	273.156	267.077	263.314	261.174	260.211	260.127	260.714	261.823	263.344	265.195	267.314	269.651	272.17
0	0	0	0	0	0	0	0	0	0	0	-0.49824	-8.78338	-25.36	-55.339	-112.476	-242.349	-731.643	2871.32	681.908	450.444	365.052	322.357	297.872	282.807	273.232	267.125	263.343	261.189	260.216	260.124	260.705	261.809	263.327	265.175	267.291	269.627	272.144
0	0	0	0	0	0	0	0	0	0	0	-0.45402	-8.66393	-25.1409	-54.9401	-111.675	-240.287	-720.364	2988.75	686.165	451.708	365.628	322.672	298.061	282.926	273.308	267.173	263.372	261.204	260.221	260.122	260.697	261.796	263.31	265.155	267.269	269.603	272.118
0	0	0	0	0	0	0	0	0	0	0	-0.41081	-8.54527	-24.9231	-54.5437	-110.88	-238.249	-709.376	3116.76	690.492	452.984	366.209	322.989	298.251	283.046	273.385	267.222	263.401	261.219	260.226	260.119	260.688	261.783	263.293	265.135	267.247	269.578	272.092
0	0	0	0	0	0	0	0	0	0	0	-0.36866	-8.4274	-24.7065	-54.1498	-110.092	-236.234	-698.669	3256.85	694.892	454.272	366.793	323.307	298.442	283.166	273.461	267.27	263.43	261.234	260.231	260.116	260.68	261.77	263.276	265.115	267.224	269.554	272.066
0	0	0	0	0	0	0	0	0	0	0	-0.3276	-8.31031	-24.4912	-53.7583	-109.31	-234.242	-688.231	3410.81	699.366	455.572	367.381	323.628	298.634	283.287	273.539	267.319	263.459	261.25	260.236	260.114	260.671	261.757	263.259	265.095	267.202	269.53	272.04
0	0	0	0	0	0	0	0	0	0	0	-0.28768	-8.194	-24.2771	-53.3693	-108.534	-232.273	-678.053	3580.81	703.915	456.885	367.973	323.95	298.827	283.408	273.616	267.368	263.489	261.265	260.241	260.111	260.663	261.743	263.242	265.076	267.18	269.506	272.014
0	0	0	0	0	0	0	0	0	0	0	-0.24896	-8.07847	-24.0643	-52.9827	-107.764	-230.327	-668.126	3769.49	708.543	458.21	368.569	324.274	299.02	283.529	273.694	267.417	263.518	261.281	260.247	260.109	260.654	261.73	263.226	265.056	267.158	269.481	271.988
0	0	0	0	0	0	0	0	0	0	0	-0.2115	-7.96372	-23.8527	-52.5985	-107	-228.402	-658.44	3980.11	713.25	459.548	369.17	324.6	299.215	283.652	273.772	267.467	263.548	261.297	260.252	260.107	260.646	261.717	263.209	265.036	267.136	269.457	271.962
0	0	0	0	0	0	0	0	0	0	0	-0.1754	-7.84974	-23.6424	-52.2168	-106.241	-226.499	-648.987	4216.74	718.04	460.898	369.774	324.927	299.411	283.775	273.851	267.517	263.578	261.313	260.258	260.105	260.638	261.705	263.192	265.016	267.113	269.433	271.936
0	0	0	0	0	0	0	0	0	0	0	-0.14076	-7.73653	-23.4332	-51.8374	-105.489	-224.618	-639.758	4484.49	722.914	462.262	370.383	325.257	299.607	283.898	273.93	267.567	263.608	261.329	260.264	260.102	260.63	261.692	263.175	264.997	267.091	269.409	271.911
0	0	0	0	0	0	0	0	0	0	0	-0.10773	-7.62409	-23.2253	-51.4603	-104.742	-222.757	-630.745	4789.94	727.873	463.639	370.996	325.588	299.805	284.022	274.009	267.617	263.639	261.345	260.269	260.1	260.622	261.679	263.159	264.977	267.069	269.385	271.885
0	0	0	0	0	0	0	0	0	0	0	-0.07652	-7.51242	-23.0186	-51.0856	-104.001	-220.917	-621.942	5141.66	732.922	465.029	371.613	325.921	300.003	284.146	274.089	267.667	263.669	261.361	260.275	260.098	260.613	261.666	263.142	264.957	267.047	269.361	271.859
0	0	0	0	0	0	0	0	0	0	0	-0.04747	-7.40151	-22.8132	-50.7132	-103.266	-219.097	-613.34	5551.02	738.061	466.433	372.234	326.256	300.203	284.271	274.169	267.718	263.7	261.378	260.281	260.096	260.605	261.653	263.126	264.938	267.025	269.337	271.833
0	0	0	0	0	0	0	0	0	0	0	-0.02122	-7.29137	-22.6089	-50.3432	-102.536	-217.297	-604.934	6033.46	743.294	467.851	372.86	326.593	300.403	284.397	274.249	267.769	263.731	261.394	260.287	260.094	260.597	261.64	263.109	264.918	267.003	269.312	271.807
0	0	0	0	0	0	0	0	0	0	0	0	-7.18198	-22.4057	-49.9753	-101.812	-215.517	-596.716	6610.44	748.623	469.283	373.49	326.932	300.605	284.523	274.33	267.82	263.762	261.411	260.293	260.093	260.589	261.628	263.093	264.899	266.981	269.288	271.782
0	0	0	0	0	0	0	0	0	0	0	0	-7.07335	-22.2038	-49.6098	-101.093	-213.756	-588.681	7312.78	754.051	470.728	374.124	327.272	300.807	284.65	274.411	267.872	263.793	261.427	260.299	260.091	260.582	261.615	263.076	264.879	266.959	269.264	271.756
0	0	0	0	0	0	0	0	0	0	0	0	-6.96547	-22.0031	-49.2465	-100.379	-212.014	-580.822	8186.32	759.579	472.189	374.763	327.615	301.011	284.777	274.492	267.923	263.824	261.444	260.306	260.089	260.574	261.602	263.06	264.86	266.937	269.24	271.73
0	0	0	0	0	0	0	0	0	0	0	0	-6.85835	-21.8035	-48.8855	-99.671	-210.291	-573.133	9302.32	765.212	473.664	375.406	327.959	301.215	284.905	274.574	267.975	263.856	261.461	260.312	260.088	260.566	261.59	263.043	264.84	266.915	269.216	271.705
0	0	0	0	0	0	0	0	0	0	0	0	-6.75198	-21.6051	-48.5267	-98.9681	-208.586	-565.61	10778	770.953	475.154	376.054	328.306	301.42	285.034	274.656	268.027	263.887	261.479	260.319	260.086	260.558	261.577	263.027	264.821	266.893	269.192	271.679
0	0	0	0	0	0	0	0	0	0	0	0	-6.64635	-21.4078	-48.1701	-98.2705	-206.899	-558.247	12820.6	776.803	476.658	376.707	328.654	301.627	285.163	274.739	268.08	263.919	261.496	260.325	260.084	260.551	261.565	263.011	264.801	266.871	269.168	271.653
0	0	0	0	0	0	0	0	0	0	0	0	-6.54147	-21.2117	-47.8156	-97.578	-205.231	-551.039	15834.5	782.766	478.178	377.364	329.004	301.834	285.293	274.821	268.132	263.951	261.513	260.332	260.083	260.543	261.552	262.994	264.782	266.849	269.144	271.627
0	0	0	0	0	0	0	0	0	0	0	0	-6.43734	-21.0168	-47.4634	-96.8907	-203.58	-543.981	20728.5	788.847	479.714	378.026	329.357	302.043	285.423	274.905	268.185	263.983	261.531	260.339	260.082	260.536	261.54	262.978	264.763	266.827	269.12	271.602
0	0	0	0	0	0	0	0	0	0	0	0	-6.33395	-20.8229	-47.1133	-96.2085	-201.946	-537.068	30059.7	795.047	481.265	378.692	329.711	302.252	285.554	274.988	268.238	264.016	261.548	260.345	260.081	260.528	261.528	262.962	264.743	266.805	269.096	271.576
0	0	0	0	0	0	0	0	0	0	0	0	-6.2313	-20.6302	-46.7653	-95.5313	-200.329	-530.297	54865	801.371	482.833	379.364	330.067	302.463	285.685	275.072	268.292	264.048	261.566	260.352	260.079	260.521	261.515	262.946	264.724	266.784	269.073	271.551
0	0	0	0	0	0	0	0	0	0	0	0	-6.12938	-20.4387	-46.4194	-94.859	-198.729	-523.663	320465	807.822	484.416	380.04	330.426	302.674	285.817	275.157	268.345	264.081	261.584	260.359	260.078	260.513	261.503	262.93	264.705	266.762	269.049	271.525
0	0	0	0	0	0	0	0	0	0	0	0	-6.02821	-20.2482	-46.0757	-94.1917	-197.146	-517.161	-82977.5	814.405	486.016	380.721	330.786	302.887	285.95	275.242	268.399	264.114	261.602	260.367	260.077	260.506	261.491	262.913	264.686	266.74	269.025	271.499
0	0	0	0	0	0	0	0	0	0	0	0	-5.92776	-20.0589	-45.734	-93.5293	-195.579	-510.789	-36644.1	821.122	487.632	381.407	331.149	303.101	286.083	275.327	268.453	264.147	261.62	260.374	260.076	260.499	261.479	262.897	264.666	266.718	269.001	271.474
0	0	0	0	0	0	0	0	0	0	0	0	-5.82806	-19.8707	-45.3945	-92.8717	-194.028	-504.541	-23477.4	827.979	489.266	382.098	331.513	303.315	286.217	275.412	268.508	264.18	261.638	260.381	260.075	260.491	261.466	262.881	264.647	266.696	268.977	271.448
0	0	0	0	0	0	0	0	0	0	0	0	-5.72908	-19.6836	-45.057	-92.2189	-192.493	-498.416	-17251.6	834.98	490.917	382.794	331.88	303.531	286.352	275.498	268.562	264.214	261.657	260.389	260.074	260.484	261.454	262.865	264.628	266.675	268.953	271.423
0	0	0	0	0	0	0	0	0	0	0	0	-5.63083	-19.4976	-44.7215	-91.5708	-190.974	-492.408	-13623.1	842.129	492.585	383.495	332.249	303.748	286.487	275.584	268.617	264.247	261.675	260.396	260.074	260.477	261.442	262.849	264.609	266.653	268.93	271.397
0	0	0	0	0	0	0	0	0	0	0	0	-5.53331	-19.3126	-44.3881	-90.9275	-189.47	-486.515	-11247.2	849.431	494.271	384.201	332.62	303.966	286.623	275.671	268.672	264.281	261.694	260.404	260.073	260.47	261.43	262.833	264.59	266.631	268.906	271.372
0	0	0	0	0	0	0	0	0	0	0	0	-5.43651	-19.1288	-44.0566	-90.2887	-187.981	-480.733	-9570.74	856.891	495.975	384.912	332.993	304.185	286.759	275.758	268.728	264.315	261.713	260.411	260.072	260.463	261.418	262.817	264.571	266.61	268.882	271.346
0	0	0	0	0	0	0	0	0	0	0	0	-5.34044	-18.946	-43.7272	-89.6546	-186.508	-475.06	-8324.46	864.513	497.697	385.629	333.368	304.405	286.896	275.846	268.783	264.349	261.732	260.419	260.072	260.456	261.406	262.802	264.552	266.588	268.858	271.321
0	0	0	0	0	0	0	0	0	0	0	0	-5.2451	-18.7643	-43.3998	-89.025	-185.048	-469.492	-7361.64	872.305	499.437	386.35	333.745	304.626	287.034	275.933	268.839	264.383	261.751	260.427	260.071	260.449	261.395	262.786	264.533	266.567	268.835	271.295
0	0	0	0	0	0	0	0	0	0	0	0	-5.15047	-18.5837	-43.0744	-88.4	-183.604	-464.027	-6595.45	880.27	501.197	387.078	334.125	304.848	287.172	276.022	268.895	264.418	261.77	260.435	260.071	260.443	261.383	262.77	264.514	266.545	268.811	271.27
0	0	0	0	0	0	0	0	0	0	0	0	-5.05657	-18.4041	-42.7509	-87.7794	-182.174	-458.662	-5971.23	888.415	502.976	387.81	334.507	305.072	287.311	276.11	268.952	264.452	261.789	260.443	260.071	260.436	261.371	262.754	264.495	266.523	268.787	271.244
0	0	0	0	0	0	0	0	0	0	0	0	-4.96338	-18.2256	-42.4293	-87.1633	-180.757	-453.393	-5452.88	896.746	504.774	388.548	334.891	305.296	287.45	276.199	269.009	264.487	261.809	260.451	260.07	260.429	261.359	262.738	264.476	266.502	268.764	271.219
0	0	0	0	0	0	0	0	0	0	0	0	-4.87091	-18.0482	-42.1097	-86.5515	-179.355	-448.219	-5015.57	905.269	506.592	389.291	335.277	305.522	287.59	276.289	269.066	264.522	261.828	260.459	260.07	260.422	261.347	262.723	264.457	266.48	268.74	271.194
0	0	0	0	0	0	0	0	0	0	0	0	-4.77916	-17.8718	-41.7921	-85.9441	-177.967	-443.138	-4641.67	913.991	508.43	390.04	335.666	305.749	287.731	276.378	269.123	264.557	261.848	260.468	260.07	260.416	261.336	262.707	264.438	266.459	268.716	271.168
0	0	0	0	0	0	0	0	0	0	0	0	-4.68812	-17.6964	-41.4763	-85.341	-176.592	-438.145	-4318.33	922.92	510.289	390.795	336.056	305.977	287.872	276.469	269.18	264.593	261.868	260.476	260.07	260.409	261.324	262.691	264.419	266.437	268.693	271.143
[truncated: 2,575 more rows]

## Sheet: Figure4d
gap between anode and cathode g0 when the anode displacement x=0.02um	breakdown voltage(V)
2	-118.762
2.5	-250.303
3	-678.732
3.5	12933.6
4	925.143
4.5	570.184
5	451.265
5.5	393.967
6	361.704
6.5	342.041
7	329.587
7.5	321.633
[truncated: 185 more rows]

## Sheet: Figure4e
Time(s)	Vcbuf(V)	Vcstore(V)	Vregulator
[truncated: 19,375 more rows]

[truncated: 2 more sheets: Figure4f, Figure4g]
