# Supplementary material for: Employing a MEMS plasma switch for conditioning high-voltage kinetic energy harvesters
Source: Nat Commun. 2020 Jun 26;11:3221. doi: 10.1038/s41467-020-17019-5 (PMC7319968; doi:10.1038/s41467-020-17019-5)
Supplement: Supplementary file 6 — Supplementary Data 1 [file 41467_2020_17019_MOESM6_ESM.zip › Dataset/Figure5.xlsx]

## Sheet: Figure5a
Time(s)	FW_SW_M_manu (V)		Time(s)	FW_only		Time(s)	BEN_SW_FTri		Time(s)	BEN_SW_M9μm		Time(s)	BEN_SW_M6μm
-7.93e-07	0.18719		1.78e-06	0		0	0.25		0	0		12.742	1.70143e-07
0.000800293	0.18716		0.032	0		0.003	0.08255		0.003	0.0831		12.745	1.75085e-07
0.0016	0.18712		0.064	0		0.007	0.14559		0.006	0.05084		12.749	1.80061e-07
0.0024	0.18708		0.096	0		0.01	0.13951		0.009	0.10653		12.752	1.8506e-07
0.0032	0.18704		0.128	0.02778		0.013	0.14205		0.013	0.13873		12.755	1.90073e-07
0.004	0.187		0.16	0.04545		0.016	0.12675		0.016	0.11916		12.758	1.95093e-07
0.0048	0.18696		0.192	0.03846		0.019	0.11364		0.019	0.12203		12.761	2.00111e-07
0.0056	0.18693		0.224	0.03334		0.023	0.10315		0.022	0.13616		12.765	2.05122e-07
0.0064	0.18689		0.256	0.02942		0.026	0.08566		0.025	0.1372		12.768	2.10116e-07
0.0072	0.18685		0.288	0.02633		0.029	0.06119		0.029	0.14069		12.771	2.15087e-07
0.008	0.18681		0.32	0.03572		0.032	0.04108		0.032	0.14145		12.774	2.20033e-07
0.0088	0.18678		0.352	0.03262		0.035	0.0271		0.035	0.1454		12.777	2.2495e-07
0.0096	0.18674		0.384	0.04		0.039	0.01923		0.038	0.14596		12.781	2.29832e-07
0.0104	0.1867		0.416	0.04629		0.042	0.0271		0.041	0.14314		12.784	2.34675e-07
0.0112	0.18666		0.448	0.05171		0.045	0.0507		0.045	0.14018		12.787	2.39476e-07
0.012	0.18663		0.48001	0.04839		0.048	0.07867		0.048	0.13411		12.79	2.44231e-07
0.0128	0.18659		0.512	0.04547		0.051	0.10927		0.051	0.12789		12.793	2.4894e-07
0.0136	0.18655		0.544	0.04288		0.055	0.14073		0.054	0.12451		12.797	2.536e-07
0.0144	0.18651		0.576	0.04057		0.058	0.16171		0.057	0.12394		12.8	2.58212e-07
0.0152	0.18648		0.608	0.0385		0.061	0.18182		0.061	0.1262		12.803	2.62777e-07
0.016	0.18644		0.64	0.03663		0.064	0.18969		0.064	0.13128		12.806	2.67295e-07
0.0168	0.1864		0.672	0.03493		0.067	0.18531		0.067	0.13298		12.809	2.71765e-07
0.0176	0.18637		0.704	0.03338		0.071	0.17832		0.07	0.13425		12.813	2.76179e-07
0.0184	0.18633		0.736	0.03197		0.074	0.16696		0.073	0.13806		12.816	2.80532e-07
0.0192	0.18629		0.768	0.03574		0.077	0.16084		0.077	0.14116		12.819	2.84817e-07
0.02	0.18626		0.8	0.03434		0.08	0.15035		0.08	0.14356		12.822	2.89027e-07
0.0208	0.18622		0.832	0.03774		0.083	0.14685		0.083	0.1485		12.825	2.93155e-07
0.0216	0.18618		0.864	0.03638		0.087	0.15035		0.086	0.15274		12.829	2.97194e-07
0.0224	0.18615		0.896	0.03511		0.09	0.16084		0.089	0.15923		12.832	3.01136e-07
0.0232	0.18611		0.928	0.03813		0.093	0.17832		0.093	0.16502		12.835	3.04974e-07
0.024	0.18608		0.96	0.04096		0.096	0.18182		0.096	0.16714		12.838	3.08698e-07
0.0248	0.18604		0.992	0.03967		0.099	0.18269		0.099	0.16558		12.841	3.12299e-07
0.0256	0.186		1.024	0.03847		0.103	0.17133		0.102	0.16361		12.845	3.15768e-07
0.0264	0.18597		1.056	0.04102		0.106	0.14773		0.105	0.16446		12.848	3.19096e-07
0.0272	0.18593		1.088	0.03985		0.109	0.12325		0.109	0.16488		12.851	3.22274e-07
0.028	0.1859		1.12	0.03875		0.112	0.10927		0.112	0.16163		12.854	3.25294e-07
0.0288	0.18586		1.152	0.0377		0.115	0.09615		0.115	0.15471		12.857	3.28147e-07
0.0296	0.18582		1.184	0.03671		0.119	0.0743		0.118	0.14709		12.861	3.30832e-07
0.0304	0.18579		1.21601	0.03577		0.122	0.05507		0.121	0.14173		12.864	3.33345e-07
0.0312	0.18575		1.248	0.03799		0.125	0.04021		0.125	0.13862		12.867	3.35688e-07
0.032	0.18572		1.28	0.0401		0.128	0.0507		0.128	0.13481		12.87	3.37861e-07
0.0328	0.18568		1.312	0.03916		0.131	0.06556		0.131	0.13058		12.873	3.39872e-07
0.0336	0.18565		1.344	0.03825		0.135	0.07517		0.134	0.12916		12.877	3.41723e-07
0.0344	0.18561		1.376	0.03739		0.138	0.07955		0.137	0.12436		12.88	3.43426e-07
0.0352	0.18558		1.408	0.03657		0.141	0.07867		0.141	0.12239		12.883	3.44986e-07
0.036	0.18554		1.44	0.03847		0.144	0.07255		0.144	0.12027		12.886	3.46416e-07
0.0368	0.18551		1.472	0.04292		0.147	0.06119		0.147	0.11829		12.889	3.47727e-07
0.0376	0.18547		1.504	0.04205		0.151	0.05594		0.15	0.1135		12.893	3.48932e-07
0.0384	0.18544		1.536	0.04121		0.154	0.05682		0.153	0.11208		12.896	3.50047e-07
0.0392	0.1854		1.568	0.0404		0.157	0.05245		0.157	0.1111		12.899	3.51088e-07
0.04	0.18537		1.6	0.03962		0.16	0.05245		0.16	0.11081		12.902	3.5207e-07
0.0408	0.18533		1.632	0.03888		0.163	0.04545		0.163	0.11124		12.905	3.53008e-07
0.0416	0.1853		1.664	0.03816		0.167	0.0542		0.166	0.10912		12.909	3.53919e-07
0.0424	0.18526		1.696	0.03746		0.17	0.05944		0.169	0.10446		12.912	3.54819e-07
0.0432	0.18523		1.728	0.04124		0.173	0.06119		0.173	0.09726		12.915	3.55718e-07
0.044	0.18519		1.76	0.04053		0.176	0.06906		0.176	0.09077		12.918	3.56618e-07
0.0448	0.18516		1.792	0.03984		0.179	0.07168		0.179	0.08526		12.921	3.57524e-07
0.0456	0.18513		1.824	0.03917		0.183	0.05944		0.182	0.07778		12.925	3.58438e-07
0.0464	0.18509		1.856	0.04265		0.186	0.04371		0.185	0.07129		12.928	3.59355e-07
0.0472	0.18506		1.888	0.04197		0.189	0.02448		0.189	0.06875		12.931	3.60275e-07
0.048	0.18502		1.92	0.0433		0.192	0.02273		0.192	0.06719		12.934	3.61195e-07
0.0488	0.18499		1.95201	0.04458		0.195	0.00787		0.195	0.06691		12.937	3.62111e-07
0.0496	0.18496		1.984	0.04583		0.199	0.00262		0.198	0.06494		12.941	3.63017e-07
0.0504	0.18492		2.016	0.04704		0.202	0.00699		0.201	0.06423		12.944	3.63906e-07
0.0512	0.18489		2.048	0.04821		0.205	0.01923		0.205	0.06479		12.947	3.64768e-07
0.052	0.18486		2.08	0.05117		0.208	0.03759		0.208	0.06663		12.95	3.65598e-07
0.0528	0.18482		2.112	0.05046		0.211	0.06031		0.211	0.06973		12.953	3.6639e-07
0.0536	0.18479		2.144	0.04977		0.215	0.08741		0.214	0.06818		12.957	3.67135e-07
0.0544	0.18476		2.176	0.05257		0.218	0.10927		0.217	0.06818		12.96	3.6783e-07
0.0552	0.18472		2.208	0.0553		0.221	0.11451		0.221	0.06649		12.963	3.68467e-07
0.056	0.18469		2.24	0.05627		0.224	0.11276		0.224	0.06635		12.966	3.69047e-07
0.0568	0.18466		2.272	0.05886		0.227	0.11364		0.227	0.06479		12.969	3.69561e-07
0.0576	0.18462		2.304	0.05814		0.231	0.11713		0.23	0.06183		12.973	3.70003e-07
0.0584	0.18459		2.336	0.05903		0.234	0.11189		0.233	0.06366		12.976	3.70369e-07
0.0592	0.18456		2.368	0.05832		0.237	0.09615		0.237	0.06705		12.979	3.70656e-07
0.06	0.18452		2.4	0.05919		0.24	0.09091		0.24	0.07171		12.982	3.70864e-07
0.0608	0.18449		2.432	0.0585		0.243	0.09615		0.243	0.07439		12.985	3.70995e-07
0.0616	0.18446		2.464	0.05783		0.247	0.11189		0.246	0.0751		12.989	3.71047e-07
0.0624	0.18443		2.496	0.05866		0.25	0.1285		0.249	0.07383		12.992	3.71022e-07
0.0632	0.18439		2.528	0.05947		0.253	0.13636		0.253	0.07355		12.995	3.70922e-07
0.064	0.18436		2.56	0.06027		0.256	0.1451		0.256	0.07425		12.998	3.70741e-07
0.0648	0.18433		2.592	0.06247		0.259	0.14336		0.259	0.07919		13.001	3.70478e-07
0.0656	0.1843		2.624	0.06462		0.263	0.13112		0.262	0.08512		13.005	3.70132e-07
0.0664	0.18426		2.656	0.06673		0.266	0.11976		0.265	0.09176		13.008	3.69705e-07
0.0672	0.18423		2.68801	0.06742		0.269	0.10927		0.269	0.09881		13.011	3.69196e-07
0.068	0.1842		2.72	0.06945		0.272	0.09003		0.272	0.1063		13.014	3.68609e-07
0.0688	0.18417		2.752	0.07143		0.275	0.06381		0.275	0.11124		13.017	3.67949e-07
0.0696	0.18414		2.784	0.07206		0.279	0.05157		0.278	0.11688		13.021	3.67223e-07
0.0704	0.1841		2.816	0.07268		0.282	0.05332		0.281	0.12027		13.024	3.66442e-07
0.0712	0.18407		2.848	0.072		0.285	0.05944		0.285	0.11815		13.027	3.65614e-07
0.072	0.18404		2.88	0.0726		0.288	0.06993		0.288	0.11674		13.03	3.64745e-07
0.0728	0.18401		2.912	0.07319		0.291	0.07343		0.291	0.11604		13.033	3.63846e-07
0.0736	0.18398		2.944	0.07499		0.295	0.09091		0.294	0.11279		13.037	3.62928e-07
0.0744	0.18395		2.976	0.07555		0.298	0.1014		0.297	0.107		13.04	3.61999e-07
0.0752	0.18391		3.00801	0.0761		0.301	0.11451		0.301	0.09867		13.043	3.61067e-07
0.076	0.18388		3.04	0.07782		0.304	0.11888		0.304	0.09401		13.046	3.60143e-07
0.0768	0.18385		3.072	0.07833		0.307	0.12587		0.307	0.09303		13.049	3.59233e-07
0.0776	0.18382		3.104	0.07884		0.311	0.11451		0.31	0.09571		13.053	3.58345e-07
0.0784	0.18379		3.136	0.08048		0.314	0.10402		0.313	0.09585		13.056	3.57484e-07
0.0792	0.18376		3.168	0.08208		0.317	0.10402		0.317	0.09938		13.059	3.56655e-07
0.08	0.18373		3.2	0.08366		0.32	0.1049		0.32	0.0998		13.062	3.55861e-07
0.0808	0.1837		3.232	0.08303		0.323	0.10664		0.323	0.10037		13.065	3.55101e-07
0.0816	0.18367		3.264	0.08456		0.327	0.10927		0.326	0.10107		13.069	3.54371e-07
0.0824	0.18363		3.296	0.085		0.33	0.10315		0.329	0.10488		13.072	3.5366e-07
0.0832	0.1836		3.328	0.08544		0.333	0.09965		0.333	0.1118		13.075	3.52965e-07
0.084	0.18357		3.36	0.08586		0.336	0.08916		0.336	0.11886		13.078	3.52274e-07
0.0848	0.18354		3.392	0.08731		0.339	0.08304		0.339	0.12931		13.081	3.51579e-07
0.0856	0.18351		3.42401	0.08772		0.343	0.08129		0.342	0.13693		13.085	3.50872e-07
0.0864	0.18348		3.456	0.08912		0.346	0.07255		0.345	0.14173		13.088	3.50149e-07
0.0872	0.18345		3.488	0.08951		0.349	0.06643		0.349	0.14667		13.091	3.49404e-07
0.088	0.18342		3.52	0.09088		0.352	0.06294		0.352	0.1485		13.094	3.48634e-07
0.0888	0.18339		3.552	0.09125		0.355	0.06381		0.355	0.15316		13.097	3.47837e-07
0.0896	0.18336		3.584	0.09258		0.359	0.07867		0.358	0.15711		13.101	3.47014e-07
0.0904	0.18333		3.616	0.09295		0.362	0.09615		0.361	0.16333		13.104	3.46166e-07
0.0912	0.1833		3.648	0.09424		0.365	0.11626		0.365	0.16558		13.107	3.45292e-07
0.092	0.18327		3.68	0.09459		0.368	0.12762		0.368	0.16389		13.11	3.44394e-07
0.0928	0.18324		3.712	0.09585		0.371	0.13024		0.371	0.15824		13.113	3.4348e-07
0.0936	0.18321		3.74401	0.09618		0.375	0.13374		0.374	0.15189		13.117	3.42557e-07
0.0944	0.18318		3.776	0.0974		0.378	0.12675		0.377	0.14512		13.12	3.41635e-07
0.0952	0.18315		3.808	0.09861		0.381	0.12063		0.381	0.14116		13.123	3.40719e-07
0.096	0.18312		3.84	0.09979		0.384	0.11538		0.384	0.13679		13.126	3.39818e-07
0.0968	0.18309		3.872	0.10096		0.387	0.11101		0.387	0.13523		13.129	3.38946e-07
0.0976	0.18306		3.904	0.10212		0.391	0.0979		0.39	0.13058		13.133	3.38116e-07
0.0984	0.18303		3.936	0.10326		0.394	0.07605		0.393	0.12281		13.136	3.37338e-07
0.0992	0.18301		3.968	0.10438		0.397	0.06818		0.397	0.11519		13.139	3.36615e-07
0.1	0.18298		4	0.10549		0.4	0.05507		0.4	0.10799		13.142	3.35954e-07
0.1008	0.18295		4.032	0.10659		0.403	0.04808		0.403	0.09853		13.145	3.35357e-07
0.1016	0.18292		4.064	0.10767		0.407	0.03759		0.406	0.0871		13.149	3.34822e-07
0.1024	0.18289		4.096	0.10874		0.41	0.0236		0.409	0.0799		13.152	3.34347e-07
0.1032	0.18286		4.128	0.10979		0.413	0.01748		0.413	0.07072		13.155	3.33931e-07
0.104	0.18283		4.16001	0.11083		0.416	0.01923		0.416	0.06254		13.158	3.33566e-07
0.1048	0.1828		4.192	0.11186		0.419	0.01748		0.419	0.05534		13.161	3.33248e-07
0.1056	0.18277		4.224	0.11288		0.423	0.0236		0.422	0.04912		13.165	3.32968e-07
0.1064	0.18275		4.256	0.11388		0.426	0.01836		0.425	0.04715		13.168	3.32717e-07
0.1072	0.18272		4.288	0.11561		0.429	0.0035		0.429	0.04969		13.171	3.32489e-07
0.108	0.18269		4.32	0.11659		0.432	-0.00962		0.432	0.05378		13.174	3.32277e-07
0.1088	0.18266		4.352	0.11828		0.435	-0.02098		0.435	0.05647		13.177	3.32071e-07
0.1096	0.18263		4.384	0.11924		0.439	-0.02098		0.438	0.0607		13.181	3.31869e-07
0.1104	0.1826		4.416	0.12018		0.442	-0.01136		0.441	0.06621		13.184	3.31668e-07
0.1112	0.18258		4.448	0.12112		0.445	0.00612		0.445	0.0727		13.187	3.31467e-07
0.112	0.18255		4.48001	0.12205		0.448	0.0201		0.448	0.0799		13.19	3.31268e-07
0.1128	0.18252		4.512	0.12296		0.451	0.03059		0.451	0.0878		13.193	3.31063e-07
0.1136	0.18249		4.544	0.12387		0.455	0.04895		0.454	0.0967		13.197	3.30854e-07
0.1144	0.18246		4.576	0.12609		0.458	0.06556		0.457	0.10658		13.2	3.30643e-07
0.1152	0.18244		4.608	0.12698		0.461	0.09003		0.461	0.11717		13.203	3.30432e-07
0.116	0.18241		4.64	0.12786		0.464	0.09965		0.464	0.12818		13.206	3.30223e-07
0.1168	0.18238		4.672	0.12873		0.467	0.10227		0.467	0.13636		13.209	3.30012e-07
0.1176	0.18235		4.704	0.12896		0.471	0.10577		0.47	0.14469		13.213	3.29797e-07
0.1184	0.18233		4.736	0.12981		0.474	0.09878		0.473	0.14667		13.216	3.29574e-07
0.1192	0.1823		4.768	0.13127		0.477	0.10227		0.477	0.14822		13.219	3.29339e-07
0.12	0.18227		4.8	0.13211		0.48	0.11626		0.48	0.15232		13.222	3.29091e-07
0.1208	0.18224		4.832	0.13234		0.483	0.14073		0.483	0.1557		13.225	3.28823e-07
0.1216	0.18222		4.864	0.13375		0.487	0.15472		0.486	0.15839		13.229	3.28534e-07
0.1224	0.18219		4.89601	0.13456		0.49	0.16783		0.489	0.16036		13.232	3.28225e-07
0.1232	0.18216		4.928	0.13537		0.493	0.16871		0.493	0.16163		13.235	3.27895e-07
0.124	0.18214		4.96	0.13617		0.496	0.16696		0.496	0.1622		13.238	3.27547e-07
0.1248	0.18211		4.992	0.13752		0.499	0.16259		0.499	0.16502		13.241	3.27184e-07
0.1256	0.18208		5.024	0.1383		0.503	0.14598		0.502	0.16389		13.245	3.26809e-07
0.1264	0.18206		5.056	0.13908		0.506	0.1285		0.505	0.15881		13.248	3.26426e-07
0.1272	0.18203		5.088	0.1404		0.509	0.1215		0.509	0.15302		13.251	3.26039e-07
0.128	0.182		5.12	0.14171		0.512	0.10402		0.512	0.14977		13.254	3.25652e-07
0.1288	0.18198		5.152	0.14247		0.515	0.08741		0.515	0.14907		13.257	3.25269e-07
0.1296	0.18195		5.184	0.14375		0.519	0.07343		0.518	0.1509		13.261	3.24895e-07
0.1304	0.18192		5.21601	0.14502		0.522	0.06381		0.521	0.14907		13.264	3.24535e-07
0.1312	0.1819		5.248	0.14628		0.525	0.05857		0.525	0.14653		13.267	3.24194e-07
0.132	0.18187		5.28	0.14702		0.528	0.05769		0.528	0.14328		13.27	3.23882e-07
0.1328	0.18185		5.312	0.14776		0.531	0.05157		0.531	0.13961		13.273	3.23603e-07
0.1336	0.18182		5.344	0.14899		0.535	0.05157		0.534	0.1358		13.277	3.23364e-07
0.1344	0.18179		5.376	0.14972		0.538	0.04808		0.537	0.12888		13.28	3.23171e-07
0.1352	0.18177		5.408	0.15044		0.541	0.04108		0.541	0.12211		13.283	3.23022e-07
0.136	0.18174		5.44	0.15116		0.544	0.03059		0.544	0.11251		13.286	3.2292e-07
0.1368	0.18172		5.472	0.15188		0.547	0.02797		0.547	0.1063		13.289	3.22868e-07
0.1376	0.18169		5.504	0.15304		0.551	0.03322		0.55	0.10051		13.293	3.22869e-07
0.1384	0.18167		5.536	0.1542		0.554	0.03497		0.553	0.09839		13.296	3.22921e-07
0.1392	0.18164		5.568	0.15536		0.557	0.03322		0.557	0.0967		13.299	3.23023e-07
0.14	0.18161		5.6	0.15694		0.56	0.03759		0.56	0.09839		13.302	3.23174e-07
0.1408	0.18159		5.63201	0.15764		0.563	0.03846		0.563	0.10023		13.305	3.23373e-07
0.1416	0.18156		5.664	0.15877		0.567	0.03759		0.566	0.1022		13.309	3.23621e-07
0.1424	0.18154		5.696	0.15947		0.57	0.03497		0.569	0.1046		13.312	3.23915e-07
0.1432	0.18151		5.728	0.16016		0.573	0.04021		0.573	0.10446		13.315	3.24247e-07
0.144	0.18149		5.76	0.16085		0.576	0.04196		0.576	0.10178		13.318	3.24611e-07
0.1448	0.18146		5.792	0.16153		0.579	0.04021		0.579	0.09952		13.321	3.24997e-07
0.1456	0.18144		5.824	0.163		0.583	0.04458		0.582	0.10065		13.325	3.25398e-07
0.1464	0.18141		5.856	0.16447		0.586	0.05332		0.585	0.10517		13.328	3.25809e-07
0.1472	0.18139		5.888	0.16515		0.589	0.07605		0.589	0.11307		13.331	3.26228e-07
0.148	0.18136		5.92	0.16659		0.592	0.09178		0.592	0.12112		13.334	3.26659e-07
0.1488	0.18134		5.95201	0.16764		0.595	0.10052		0.595	0.12931		13.337	3.27107e-07
0.1496	0.18132		5.984	0.16906		0.599	0.11364		0.598	0.13467		13.341	3.27581e-07
0.1504	0.18129		6.016	0.17047		0.602	0.11976		0.601	0.13721		13.344	3.28092e-07
0.1512	0.18127		6.048	0.17116		0.605	0.11713		0.605	0.13396		13.347	3.28656e-07
0.152	0.18124		6.08	0.1722		0.608	0.10577		0.608	0.12818		13.35	3.29285e-07
0.1528	0.18122		6.112	0.17323		0.611	0.09703		0.611	0.12578		13.353	3.29995e-07
0.1536	0.18119		6.144	0.17426		0.615	0.08129		0.614	0.12027		13.357	3.30803e-07
0.1544	0.18117		6.176	0.17494		0.618	0.06818		0.617	0.11491		13.36	3.3173e-07
0.1552	0.18115		6.208	0.17595		0.621	0.05769		0.621	0.10968		13.363	3.32794e-07
0.156	0.18112		6.24	0.17696		0.624	0.06119		0.624	0.1046		13.366	3.34013e-07
0.1568	0.1811		6.272	0.17764		0.627	0.06906		0.627	0.10291		13.369	3.35405e-07
0.1576	0.18107		6.304	0.17863		0.631	0.07168		0.63	0.1046		13.373	3.36986e-07
0.1584	0.18105		6.336	0.17962		0.634	0.07867		0.633	0.10672		13.376	3.38771e-07
0.1592	0.18103		6.368	0.1803		0.637	0.06906		0.637	0.10926		13.379	3.40776e-07
0.16	0.181		6.4	0.18127		0.64	0.06556		0.64	0.11194		13.382	3.43013e-07
0.1608	0.18098		6.432	0.18224		0.643	0.05857		0.643	0.11152		13.385	3.45491e-07
0.1616	0.18096		6.464	0.1832		0.647	0.03846		0.646	0.11095		13.389	3.48216e-07
0.1624	0.18093		6.496	0.18389		0.65	0.01661		0.649	0.11025		13.392	3.51186e-07
0.1632	0.18091		6.528	0.18484		0.653	-0.00699		0.653	0.11265		13.395	3.54393e-07
0.164	0.18089		6.56	0.18605		0.656	-0.02098		0.656	0.11815		13.398	3.5783e-07
0.1648	0.18086		6.592	0.18699		0.659	-0.03497		0.659	0.12676		13.401	3.61485e-07
0.1656	0.18084		6.624	0.18793		0.663	-0.03759		0.662	0.13552		13.405	3.65349e-07
0.1664	0.18082		6.656	0.18887		0.666	-0.04808		0.665	0.14145		13.408	3.69411e-07
0.1672	0.18079		6.68801	0.19004		0.669	-0.05507		0.669	0.14455		13.411	3.73664e-07
0.168	0.18077		6.72	0.19098		0.672	-0.03759		0.672	0.14483		13.414	3.78097e-07
0.1688	0.18075		6.752	0.19192		0.675	-0.02797		0.675	0.14201		13.417	3.82702e-07
0.1696	0.18073		6.784	0.19307		0.679	-0.01661		0.678	0.13876		13.421	3.87471e-07
0.1704	0.1807		6.816	0.194		0.682	-0.0035		0.681	0.1413		13.424	3.92404e-07
0.1712	0.18068		6.848	0.19492		0.685	0.00962		0.685	0.14046		13.427	3.975e-07
0.172	0.18066		6.88	0.19606		0.688	0.02098		0.688	0.13326		13.43	4.0276e-07
0.1728	0.18064		6.912	0.19718		0.691	0.03059		0.691	0.12916		13.433	4.08188e-07
0.1736	0.18061		6.944	0.19831		0.695	0.03846		0.694	0.12493		13.437	4.13785e-07
0.1744	0.18059		6.976	0.19943		0.698	0.0542		0.697	0.12352		13.44	4.19551e-07
0.1752	0.18057		7.00801	0.20036		0.701	0.07605		0.701	0.12196		13.443	4.2548e-07
0.176	0.18055		7.04	0.20129		0.704	0.09091		0.704	0.12324		13.446	4.31567e-07
0.1768	0.18053		7.072	0.20221		0.707	0.10664		0.707	0.12408		13.449	4.37796e-07
0.1776	0.1805		7.104	0.20331		0.711	0.13287		0.71	0.12479		13.453	4.44155e-07
0.1784	0.18048		7.136	0.2044		0.714	0.15822		0.713	0.12239		13.456	4.50641e-07
0.1792	0.18046		7.168	0.20548		0.717	0.18094		0.717	0.12309		13.459	4.57256e-07
0.18	0.18044		7.2	0.20657		0.72	0.18969		0.72	0.12069		13.462	4.63997e-07
0.1808	0.18042		7.232	0.2075		0.723	0.20542		0.723	0.11844		13.465	4.70862e-07
0.1816	0.1804		7.264	0.20857		0.727	0.20717		0.726	0.11957		13.469	4.7785e-07
0.1824	0.18037		7.296	0.20964		0.73	0.20455		0.729	0.12112		13.472	4.84955e-07
0.1832	0.18035		7.328	0.21071		0.733	0.1958		0.733	0.12309		13.475	4.92177e-07
0.184	0.18033		7.36	0.21178		0.736	0.19056		0.736	0.12225		13.478	4.99505e-07
0.1848	0.18031		7.392	0.21284		0.739	0.18881		0.739	0.11858		13.481	5.06933e-07
0.1856	0.18029		7.42401	0.21391		0.743	0.18094		0.742	0.11505		13.485	5.1445e-07
0.1864	0.18027		7.456	0.21497		0.746	0.16871		0.745	0.11462		13.488	5.22049e-07
0.1872	0.18025		7.488	0.21603		0.749	0.16346		0.749	0.11434		13.491	5.29721e-07
0.188	0.18023		7.52	0.21708		0.752	0.16521		0.752	0.11448		13.494	5.3746e-07
0.1888	0.18021		7.552	0.21804		0.755	0.17395		0.755	0.11208		13.497	5.45259e-07
0.1896	0.18018		7.584	0.21901		0.759	0.16871		0.758	0.1039		13.501	5.53115e-07
0.1904	0.18016		7.616	0.22005		0.762	0.16084		0.761	0.09613		13.504	5.61022e-07
0.1912	0.18014		7.648	0.22109		0.765	0.13112		0.765	0.09204		13.507	5.68982e-07
0.192	0.18012		7.68	0.22206		0.768	0.10227		0.768	0.09161		13.51	5.76999e-07
0.1928	0.1801		7.712	0.22304		0.771	0.08566		0.771	0.08865		13.513	5.85071e-07
0.1936	0.18008		7.74401	0.224		0.775	0.08129		0.774	0.08964		13.517	5.93195e-07
0.1944	0.18006		7.776	0.22502		0.778	0.08916		0.777	0.09161		13.52	6.01355e-07
0.1952	0.18004		7.808	0.22604		0.781	0.08829		0.781	0.0943		13.523	6.0954e-07
0.196	0.18002		7.84	0.22701		0.784	0.07867		0.784	0.09444		13.526	6.17734e-07
0.1968	0.18		7.872	0.22799		0.787	0.08129		0.787	0.09529		13.529	6.25927e-07
0.1976	0.17998		7.904	0.22899		0.791	0.08654		0.79	0.09684		13.533	6.34101e-07
0.1984	0.17996		7.936	0.22998		0.794	0.10577		0.793	0.09585		13.536	6.42233e-07
0.1992	0.17994		7.968	0.23097		0.797	0.12762		0.797	0.09557		13.539	6.50304e-07
0.2	0.17992		8	0.23197		0.8	0.14073		0.8	0.09303		13.542	6.58289e-07
0.2008	0.1799		8.032	0.23296		0.803	0.13374		0.803	0.09444		13.545	6.66173e-07
0.2016	0.17988		8.064	0.23396		0.807	0.12587		0.806	0.09359		13.549	6.73936e-07
0.2024	0.17986		8.096	0.23495		0.81	0.12675		0.809	0.09345		13.552	6.81562e-07
0.2032	0.17984		8.128	0.23594		0.813	0.13636		0.813	0.09698		13.555	6.89043e-07
0.204	0.17982		8.16001	0.23693		0.816	0.1451		0.816	0.10121		13.558	6.96369e-07
0.2048	0.1798		8.192	0.23793		0.819	0.14336		0.819	0.10319		13.561	7.03534e-07
0.2056	0.17978		8.224	0.23891		0.823	0.14073		0.822	0.10587		13.565	7.10529e-07
0.2064	0.17976		8.256	0.2399		0.826	0.13724		0.825	0.10898		13.568	7.17346e-07
0.2072	0.17975		8.288	0.2409		0.829	0.13287		0.829	0.10926		13.571	7.23979e-07
0.208	0.17973		8.32	0.24189		0.832	0.12762		0.832	0.10672		13.574	7.30417e-07
0.2088	0.17971		8.352	0.24288		0.835	0.12325		0.835	0.1046		13.577	7.36654e-07
0.2096	0.17969		8.384	0.24388		0.839	0.11976		0.838	0.10319		13.581	7.42691e-07
0.2104	0.17967		8.416	0.24488		0.842	0.11538		0.841	0.10248		13.584	7.48528e-07
0.2112	0.17965		8.448	0.24587		0.845	0.11976		0.845	0.1022		13.587	7.54166e-07
0.212	0.17963		8.48001	0.24686		0.848	0.13287		0.848	0.10234		13.59	7.59606e-07
0.2128	0.17961		8.512	0.24785		0.851	0.1451		0.851	0.10912		13.593	7.64853e-07
0.2136	0.17959		8.544	0.24884		0.855	0.15647		0.854	0.11307		13.597	7.69914e-07
0.2144	0.17958		8.576	0.24982		0.858	0.16521		0.857	0.11717		13.6	7.74799e-07
0.2152	0.17956		8.608	0.25081		0.861	0.17133		0.861	0.1214		13.603	7.79514e-07
0.216	0.17954		8.64	0.2518		0.864	0.17483		0.864	0.12281		13.606	7.8406e-07
0.2168	0.17952		8.672	0.2528		0.867	0.1757		0.867	0.12436		13.609	7.88431e-07
0.2176	0.1795		8.704	0.2538		0.871	0.17395		0.87	0.12578		13.613	7.92619e-07
0.2184	0.17948		8.736	0.25479		0.874	0.15822		0.873	0.12705		13.616	7.96619e-07
0.2192	0.17947		8.768	0.25579		0.877	0.13986		0.877	0.12818		13.619	8.00426e-07
0.22	0.17945		8.8	0.25679		0.88	0.13024		0.88	0.12916		13.622	8.04039e-07
0.2208	0.17943		8.832	0.25779		0.883	0.12937		0.883	0.13029		13.625	8.0746e-07
0.2216	0.17941		8.864	0.25879		0.887	0.13724		0.886	0.1286		13.629	8.10693e-07
0.2224	0.1794		8.89601	0.2598		0.89	0.13287		0.889	0.12408		13.632	8.13746e-07
0.2232	0.17938		8.928	0.26081		0.893	0.12762		0.893	0.11999		13.635	8.16619e-07
0.224	0.17936		8.96	0.26182		0.896	0.13287		0.896	0.11957		13.638	8.19312e-07
0.2248	0.17934		8.992	0.26283		0.899	0.12762		0.899	0.12253		13.641	8.21818e-07
0.2256	0.17933		9.024	0.26385		0.903	0.12325		0.902	0.12535		13.645	8.2413e-07
0.2264	0.17931		9.056	0.26487		0.906	0.10052		0.905	0.12479		13.648	8.26236e-07
0.2272	0.17929		9.088	0.26589		0.909	0.08217		0.909	0.1238		13.651	8.28132e-07
0.228	0.17927		9.12	0.2669		0.912	0.06818		0.912	0.12535		13.654	8.29807e-07
0.2288	0.17926		9.152	0.26792		0.915	0.05682		0.915	0.12648		13.657	8.31261e-07
0.2296	0.17924		9.184	0.26893		0.919	0.05769		0.918	0.12422		13.661	8.32485e-07
0.2304	0.17922		9.21601	0.26995		0.922	0.06119		0.921	0.12804		13.664	8.33478e-07
0.2312	0.1792		9.248	0.27096		0.925	0.06906		0.925	0.12874		13.667	8.34238e-07
0.232	0.17919		9.28	0.27197		0.928	0.08129		0.928	0.12959		13.67	8.34768e-07
0.2328	0.17917		9.312	0.27298		0.931	0.09615		0.931	0.12761		13.673	8.35072e-07
0.2336	0.17915		9.344	0.27399		0.935	0.12325		0.934	0.12281		13.677	8.35152e-07
0.2344	0.17914		9.376	0.275		0.938	0.14161		0.937	0.1214		13.68	8.35017e-07
0.2352	0.17912		9.408	0.27601		0.941	0.15122		0.941	0.12041		13.683	8.34677e-07
0.236	0.1791		9.44	0.27702		0.944	0.14073		0.944	0.11688		13.686	8.34149e-07
0.2368	0.17909		9.472	0.27803		0.947	0.11976		0.947	0.11702		13.689	8.3345e-07
0.2376	0.17907		9.504	0.27904		0.951	0.10927		0.95	0.11462		13.693	8.32601e-07
0.2384	0.17906		9.536	0.28005		0.954	0.10927		0.953	0.11265		13.696	8.31623e-07
0.2392	0.17904		9.568	0.28105		0.957	0.11014		0.957	0.10785		13.699	8.30535e-07
0.24	0.17902		9.6	0.28205		0.96	0.11189		0.96	0.10023		13.702	8.2936e-07
0.2408	0.17901		9.63201	0.28306		0.963	0.11276		0.963	0.08978		13.705	8.28124e-07
0.2416	0.17899		9.664	0.28407		0.967	0.10315		0.966	0.08272		13.709	8.26855e-07
0.2424	0.17898		9.696	0.28508		0.97	0.10577		0.969	0.0823		13.712	8.25578e-07
0.2432	0.17896		9.728	0.28609		0.973	0.11101		0.973	0.08554		13.715	8.24315e-07
0.244	0.17894		9.76	0.2871		0.976	0.10927		0.976	0.08625		13.718	8.23079e-07
0.2448	0.17893		9.792	0.28812		0.979	0.10052		0.979	0.09063		13.721	8.21885e-07
0.2456	0.17891		9.824	0.28913		0.983	0.09441		0.982	0.09571		13.725	8.20743e-07
0.2464	0.1789		9.856	0.29015		0.986	0.08916		0.985	0.09557		13.728	8.19662e-07
0.2472	0.17888		9.888	0.29116		0.989	0.08479		0.989	0.09345		13.731	8.18648e-07
0.248	0.17887		9.92	0.29218		0.992	0.09266		0.992	0.09557		13.734	8.17706e-07
0.2488	0.17885		9.95201	0.2932		0.995	0.1014		0.995	0.09571		13.737	8.16832e-07
0.2496	0.17884		9.984	0.29421		0.999	0.12063		0.998	0.09684		13.741	8.1602e-07
0.2504	0.17882		10.016	0.29523		1.002	0.14073		1.001	0.09867		13.744	8.15259e-07
0.2512	0.17881		10.048	0.29624		1.005	0.14073		1.005	0.09797		13.747	8.14535e-07
0.252	0.17879		10.08	0.29725		1.008	0.15122		1.008	0.09797		13.75	8.13843e-07
0.2528	0.17878		10.112	0.29826		1.011	0.15122		1.011	0.09867		13.753	8.13185e-07
0.2536	0.17876		10.144	0.29927		1.015	0.14073		1.014	0.0998		13.757	8.12568e-07
0.2544	0.17875		10.176	0.30028		1.018	0.11976		1.017	0.10432		13.76	8.12004e-07
0.2552	0.17873		10.208	0.30129		1.021	0.09965		1.021	0.10601		13.763	8.11504e-07
0.256	0.17872		10.24	0.30231		1.024	0.08217		1.024	0.10813		13.766	8.1107e-07
0.2568	0.1787		10.272	0.30333		1.027	0.05769		1.027	0.11067		13.769	8.10699e-07
0.2576	0.17869		10.304	0.30434		1.031	0.0472		1.03	0.11039		13.773	8.10381e-07
0.2584	0.17867		10.336	0.30535		1.034	0.04108		1.033	0.11025		13.776	8.1011e-07
0.2592	0.17866		10.368	0.30637		1.037	0.04108		1.037	0.11025		13.779	8.09878e-07
0.26	0.17864		10.4	0.30738		1.04	0.03759		1.04	0.11364		13.782	8.09687e-07
0.2608	0.17863		10.432	0.30839		1.043	0.04021		1.043	0.12041		13.785	8.0954e-07
0.2616	0.17862		10.464	0.3094		1.047	0.04895		1.046	0.12436		13.789	8.09438e-07
0.2624	0.1786		10.496	0.31041		1.05	0.0542		1.049	0.13171		13.792	8.09378e-07
0.2632	0.17859		10.528	0.31142		1.053	0.05594		1.053	0.13622		13.795	8.09363e-07
0.264	0.17857		10.56	0.31243		1.056	0.0542		1.056	0.13763		13.798	8.09396e-07
0.2648	0.17856		10.592	0.31344		1.059	0.04895		1.059	0.13566		13.801	8.09486e-07
0.2656	0.17855		10.624	0.31445		1.063	0.04021		1.062	0.13354		13.805	8.09635e-07
0.2664	0.17853		10.656	0.31546		1.066	0.02797		1.065	0.12832		13.808	8.09847e-07
0.2672	0.17852		10.688	0.31647		1.069	0.0236		1.069	0.1262		13.811	8.10122e-07
0.268	0.17851		10.72	0.31748		1.072	0.01748		1.072	0.12719		13.814	8.10461e-07
0.2688	0.17849		10.752	0.31848		1.075	0.00962		1.075	0.12507		13.817	8.10866e-07
0.2696	0.17848		10.784	0.31948		1.079	0.00962		1.078	0.11985		13.821	8.11336e-07
0.2704	0.17847		10.816	0.32048		1.082	0.0271		1.081	0.11477		13.824	8.11877e-07
0.2712	0.17845		10.848	0.32148		1.085	0.0507		1.085	0.11011		13.827	8.12493e-07
0.272	0.17844		10.88	0.32248		1.088	0.07867		1.088	0.10319		13.83	8.13186e-07
0.2728	0.17843		10.912	0.32348		1.091	0.09965		1.091	0.09726		13.833	8.13965e-07
0.2736	0.17841		10.944	0.32447		1.095	0.11364		1.094	0.09204		13.837	8.14834e-07
0.2744	0.1784		10.976	0.32547		1.098	0.13024		1.097	0.08752		13.84	8.15796e-07
0.2752	0.17839		11.008	0.32648		1.101	0.13811		1.101	0.08075		13.843	8.16849e-07
0.276	0.17838		11.04	0.32749		1.104	0.14685		1.104	0.07496		13.846	8.17983e-07
0.2768	0.17836		11.072	0.32849		1.107	0.1451		1.107	0.07016		13.849	8.1919e-07
0.2776	0.17835		11.104	0.32949		1.111	0.13287		1.11	0.06635		13.853	8.20462e-07
0.2784	0.17834		11.136	0.33049		1.114	0.11976		1.113	0.06677		13.856	8.21791e-07
0.2792	0.17832		11.168	0.33148		1.117	0.10577		1.117	0.06522		13.859	8.23161e-07
0.28	0.17831		11.2	0.33248		1.12	0.09266		1.12	0.0679		13.862	8.24551e-07
0.2808	0.1783		11.232	0.33348		1.123	0.08217		1.123	0.06861		13.865	8.2594e-07
0.2816	0.17829		11.264	0.33447		1.127	0.08566		1.126	0.07058		13.869	8.27305e-07
0.2824	0.17828		11.296	0.33546		1.13	0.09178		1.129	0.07086		13.872	8.28631e-07
0.2832	0.17826		11.328	0.33645		1.133	0.08916		1.133	0.06945		13.875	8.299e-07
0.284	0.17825		11.36	0.33743		1.136	0.09878		1.136	0.06635		13.878	8.311e-07
0.2848	0.17824		11.392	0.33842		1.139	0.10927		1.139	0.06479		13.881	8.32229e-07
0.2856	0.17823		11.424	0.33939		1.143	0.12063		1.142	0.06508		13.885	8.33285e-07
0.2864	0.17822		11.456	0.34037		1.146	0.13287		1.145	0.06719		13.888	8.34271e-07
0.2872	0.1782		11.488	0.34135		1.149	0.14423		1.149	0.07086		13.891	8.35191e-07
0.288	0.17819		11.52	0.34233		1.152	0.15472		1.152	0.0758		13.894	8.36047e-07
0.2888	0.17818		11.552	0.34331		1.155	0.16434		1.155	0.08173		13.897	8.36847e-07
0.2896	0.17817		11.584	0.3443		1.159	0.17133		1.158	0.08512		13.901	8.37596e-07
0.2904	0.17816		11.616	0.34528		1.162	0.17395		1.161	0.0919		13.904	8.38298e-07
0.2912	0.17815		11.648	0.34627		1.165	0.16259		1.165	0.10206		13.907	8.38965e-07
0.292	0.17814		11.68	0.34726		1.168	0.15035		1.168	0.11237		13.91	8.39605e-07
0.2928	0.17812		11.712	0.34825		1.171	0.13724		1.171	0.12253		13.913	8.40226e-07
0.2936	0.17811		11.744	0.34925		1.175	0.13287		1.174	0.12931		13.917	8.40832e-07
0.2944	0.1781		11.776	0.35024		1.178	0.12762		1.177	0.1389		13.92	8.41431e-07
0.2952	0.17809		11.808	0.35123		1.181	0.11189		1.181	0.14512		13.923	8.42041e-07
0.296	0.17808		11.84	0.35222		1.184	0.09703		1.184	0.15415		13.926	8.42682e-07
0.2968	0.17807		11.872	0.35321		1.187	0.08479		1.187	0.15683		13.929	8.43369e-07
0.2976	0.17806		11.904	0.3542		1.191	0.07517		1.19	0.15966		13.933	8.44117e-07
0.2984	0.17805		11.936	0.35518		1.194	0.0778		1.193	0.15966		13.936	8.44936e-07
0.2992	0.17804		11.968	0.35617		1.197	0.08304		1.197	0.15683		13.939	8.45837e-07
0.3	0.17803		12	0.35714		1.2	0.10227		1.2	0.15415		13.942	8.46831e-07
0.3008	0.17802		12.032	0.35812		1.203	0.10315		1.203	0.14836		13.945	8.47932e-07
0.3016	0.17801		12.064	0.35911		1.207	0.09528		1.206	0.13947		13.949	8.49156e-07
0.3024	0.178		12.096	0.36009		1.21	0.09965		1.209	0.12747		13.952	8.5052e-07
0.3032	0.17799		12.128	0.36108		1.213	0.11626		1.213	0.1094		13.955	8.52051e-07
0.304	0.17798		12.16	0.36207		1.216	0.12413		1.216	0.09472		13.958	8.5377e-07
0.3048	0.17797		12.192	0.36306		1.219	0.13287		1.219	0.08343		13.961	8.55704e-07
0.3056	0.17796		12.224	0.36404		1.223	0.13112		1.222	0.06959		13.965	8.57876e-07
0.3064	0.17795		12.256	0.36503		1.226	0.1285		1.225	0.05675		13.968	8.60313e-07
0.3072	0.17794		12.288	0.36601		1.229	0.13462		1.229	0.04814		13.971	8.63049e-07
0.308	0.17793		12.32	0.367		1.232	0.13986		1.232	0.04376		13.974	8.66107e-07
0.3088	0.17792		12.352	0.36798		1.235	0.14423		1.235	0.04065		13.977	8.69515e-07
0.3096	0.17791		12.384	0.36896		1.239	0.15734		1.238	0.0391		13.981	8.73289e-07
0.3104	0.1779		12.416	0.36995		1.242	0.15822		1.241	0.03938		13.984	8.77436e-07
0.3112	0.17789		12.448	0.37095		1.245	0.15647		1.245	0.03854		13.987	8.81949e-07
0.312	0.17788		12.48	0.37195		1.248	0.16171		1.248	0.03981		13.99	8.86811e-07
0.3128	0.17787		12.512	0.37296		1.251	0.17395		1.251	0.0432		13.993	8.92013e-07
0.3136	0.17786		12.544	0.37396		1.255	0.1722		1.254	0.0487		13.997	8.97539e-07
0.3144	0.17785		12.576	0.37497		1.258	0.16783		1.257	0.05011		14	9.03367e-07
0.3152	0.17784		12.608	0.37598		1.261	0.16084		1.261	0.0504		14.003	9.09477e-07
0.316	0.17783		12.64	0.37699		1.264	0.15122		1.264	0.04955		14.006	9.15856e-07
0.3168	0.17782		12.672	0.378		1.267	0.15035		1.267	0.04757		14.009	9.22494e-07
0.3176	0.17781		12.704	0.379		1.271	0.13724		1.27	0.04771		14.013	9.29381e-07
0.3184	0.1778		12.736	0.38001		1.274	0.13287		1.273	0.04701		14.016	9.3651e-07
0.3192	0.1778		12.768	0.38101		1.277	0.13724		1.277	0.04545		14.019	9.43874e-07
0.32	0.17779		12.8	0.38201		1.28	0.13899		1.28	0.04305		14.022	9.5146e-07
0.3208	0.17795		12.832	0.38301		1.283	0.14773		1.283	0.03656		14.025	9.59255e-07
0.3216	0.17793		12.864	0.38401		1.287	0.16346		1.286	0.03219		14.029	9.67248e-07
0.3224	0.17772		12.896	0.38501		1.29	0.17657		1.289	0.03317		14.032	9.75435e-07
0.3232	0.17788		12.928	0.38601		1.293	0.18706		1.293	0.0271		14.035	9.8382e-07
0.324	0.17786		12.96	0.387		1.296	0.18357		1.296	0.02019		14.038	9.92396e-07
0.3248	0.17783		12.992	0.38799		1.299	0.18706		1.299	0.0216		14.041	1.00117e-06
0.3256	0.17781		13.024	0.38898		1.303	0.18619		1.302	0.02513		14.045	1.01015e-06
0.3264	0.17778		13.056	0.38996		1.306	0.18094		1.305	0.03077		14.048	1.01933e-06
0.3272	0.17775		13.088	0.39095		1.309	0.16171		1.309	0.03826		14.051	1.02872e-06
0.328	0.17754		13.12	0.39194		1.312	0.13986		1.312	0.04729		14.054	1.0383e-06
0.3288	0.17789		13.152	0.39293		1.315	0.11713		1.315	0.05759		14.057	1.04808e-06
0.3296	0.17805		13.184	0.39391		1.319	0.1049		1.318	0.06592		14.061	1.05805e-06
0.3304	0.17803		13.216	0.3949		1.322	0.10315		1.321	0.07849		14.064	1.06821e-06
0.3312	0.178		13.248	0.39589		1.325	0.11189		1.325	0.09204		14.067	1.07852e-06
0.332	0.17798		13.28	0.39689		1.328	0.11014		1.328	0.10333		14.07	1.08898e-06
0.3328	0.17777		13.312	0.3979		1.331	0.10927		1.331	0.11237		14.073	1.09955e-06
0.3336	0.17775		13.344	0.39891		1.335	0.09965		1.334	0.11914		14.077	1.11023e-06
0.3344	0.17773		13.376	0.39991		1.338	0.10227		1.337	0.12366		14.08	1.121e-06
0.3352	0.17752		13.408	0.40091		1.341	0.10752		1.341	0.12888		14.083	1.13186e-06
0.336	0.1775		13.44	0.40191		1.344	0.11538		1.344	0.13156		14.086	1.14281e-06
0.3368	0.1773		13.472	0.40292		1.347	0.11451		1.347	0.13467		14.089	1.15383e-06
0.3376	0.17746		13.504	0.40393		1.351	0.1049		1.35	0.13792		14.093	1.16493e-06
0.3384	0.17745		13.536	0.40494		1.354	0.09615		1.353	0.13806		14.096	1.1761e-06
0.3392	0.17743		13.568	0.40595		1.357	0.07867		1.357	0.13509		14.099	1.18731e-06
0.34	0.17761		13.6	0.40697		1.36	0.07517		1.36	0.13227		14.102	1.19856e-06
0.3408	0.17759		13.632	0.40798		1.363	0.07605		1.363	0.12634		14.105	1.20986e-06
0.3416	0.17739		13.664	0.409		1.367	0.07168		1.366	0.11999		14.109	1.22119e-06
0.3424	0.17756		13.696	0.41001		1.37	0.07168		1.369	0.11942		14.112	1.23254e-06
0.3432	0.17754		13.728	0.41103		1.373	0.06469		1.373	0.11547		14.115	1.24392e-06
0.344	0.17752		13.76	0.41204		1.376	0.06206		1.376	0.11138		14.118	1.25531e-06
0.3448	0.17769		13.792	0.41304		1.379	0.06381		1.379	0.10743		14.121	1.26668e-06
0.3456	0.17767		13.824	0.41405		1.383	0.06993		1.382	0.1039		14.125	1.27803e-06
0.3464	0.17766		13.856	0.41507		1.386	0.0708		1.385	0.10107		14.128	1.28935e-06
0.3472	0.17745		13.888	0.41608		1.389	0.06643		1.389	0.09599		14.131	1.30063e-06
0.348	0.17744		13.92	0.4171		1.392	0.06818		1.392	0.09486		14.134	1.31186e-06
0.3488	0.17742		13.952	0.41812		1.395	0.06469		1.395	0.09768		14.137	1.32303e-06
0.3496	0.1774		13.984	0.41913		1.399	0.06556		1.398	0.10121		14.141	1.33412e-06
0.3504	0.17739		14.016	0.42014		1.402	0.06119		1.401	0.10517		14.144	1.34513e-06
0.3512	0.17756		14.048	0.42116		1.405	0.06119		1.405	0.1063		14.147	1.35605e-06
0.352	0.17755		14.08	0.42218		1.408	0.06556		1.408	0.10164		14.15	1.36686e-06
0.3528	0.17754		14.112	0.42319		1.411	0.0743		1.411	0.09768		14.153	1.37756e-06
0.3536	0.17771		14.144	0.42421		1.415	0.07605		1.414	0.09147		14.157	1.38815e-06
0.3544	0.1777		14.176	0.42522		1.418	0.08217		1.417	0.08625		14.16	1.3986e-06
0.3552	0.1777		14.208	0.42623		1.421	0.08304		1.421	0.08526		14.163	1.40891e-06
0.356	0.17769		14.24	0.42723		1.424	0.07867		1.424	0.0823		14.166	1.41907e-06
0.3568	0.17787		14.272	0.42824		1.427	0.06906		1.427	0.07736		14.169	1.42906e-06
0.3576	0.17805		14.304	0.42925		1.431	0.06381		1.43	0.07044		14.173	1.43887e-06
0.3584	0.17805		14.336	0.43027		1.434	0.07255		1.433	0.06479		14.176	1.4485e-06
0.3592	0.17805		14.368	0.43129		1.437	0.0743		1.437	0.06366		14.179	1.45794e-06
0.36	0.17804		14.4	0.4323		1.44	0.07867		1.44	0.06705		14.182	1.4672e-06
0.3608	0.17804		14.432	0.43332		1.443	0.09528		1.443	0.07171		14.185	1.47627e-06
0.3616	0.17804		14.464	0.43434		1.447	0.11276		1.446	0.07736		14.189	1.48515e-06
0.3624	0.17823		14.496	0.43536		1.45	0.14073		1.449	0.08371		14.192	1.49383e-06
0.3632	0.17842		14.528	0.43636		1.453	0.15822		1.453	0.08752		14.195	1.5023e-06
0.364	0.17823		14.56	0.43736		1.456	0.17483		1.456	0.08879		14.198	1.51055e-06
0.3648	0.17822		14.592	0.43837		1.459	0.18881		1.459	0.09049		14.201	1.51858e-06
0.3656	0.17803		14.624	0.43936		1.463	0.19843		1.462	0.09557		14.205	1.52639e-06
0.3664	0.17803		14.656	0.44036		1.466	0.19231		1.465	0.10404		14.208	1.53395e-06
0.3672	0.17802		14.688	0.44136		1.469	0.19143		1.469	0.11589		14.211	1.54127e-06
0.368	0.17802		14.72	0.44236		1.472	0.18619		1.472	0.13114		14.214	1.54835e-06
0.3688	0.17802		14.752	0.44335		1.475	0.17657		1.475	0.14356		14.217	1.55516e-06
0.3696	0.17802		14.784	0.44435		1.479	0.16259		1.478	0.14992		14.221	1.56171e-06
0.3704	0.17802		14.816	0.44535		1.482	0.14598		1.481	0.15316		14.224	1.56799e-06
0.3712	0.17803		14.848	0.44635		1.485	0.13811		1.485	0.1533		14.227	1.57399e-06
0.372	0.17803		14.88	0.44735		1.488	0.11976		1.488	0.15034		14.23	1.57971e-06
0.3728	0.17784		14.912	0.44835		1.491	0.09266		1.491	0.14752		14.233	1.58515e-06
0.3736	0.17785		14.944	0.44935		1.495	0.0778		1.494	0.14187		14.237	1.59029e-06
0.3744	0.17785		14.976	0.45035		1.498	0.06556		1.497	0.13636		14.24	1.59511e-06
0.3752	0.17804		15.008	0.45135		1.501	0.06731		1.501	0.12775		14.243	1.5996e-06
0.376	0.17767		15.04	0.45235		1.504	0.06206		1.504	0.119		14.246	1.60372e-06
0.3768	0.17768		15.072	0.45335		1.507	0.06119		1.507	0.11307		14.249	1.60747e-06
0.3776	0.17787		15.104	0.45435		1.511	0.06469		1.51	0.107		14.253	1.61083e-06
0.3784	0.17768		15.136	0.45535		1.514	0.07255		1.513	0.10404		14.256	1.61382e-06
0.3792	0.17769		15.168	0.45635		1.517	0.07517		1.517	0.10121		14.259	1.61643e-06
0.38	0.17769		15.2	0.45735		1.52	0.07255		1.52	0.09881		14.262	1.61867e-06
0.3808	0.17788		15.232	0.45836		1.523	0.08566		1.523	0.09387		14.265	1.62056e-06
0.3816	0.17788		15.264	0.45937		1.527	0.09178		1.526	0.08639		14.269	1.6221e-06
0.3824	0.17788		15.296	0.46037		1.53	0.09878		1.529	0.07962		14.272	1.62331e-06
0.3832	0.17769		15.328	0.46138		1.533	0.11626		1.533	0.07383		14.275	1.62419e-06
0.384	0.17788		15.36	0.46238		1.536	0.12325		1.536	0.07228		14.278	1.62477e-06
0.3848	0.17806		15.392	0.46339		1.539	0.13112		1.539	0.07199		14.281	1.62507e-06
0.3856	0.17806		15.424	0.4644		1.543	0.13024		1.542	0.07326		14.285	1.6251e-06
0.3864	0.17824		15.456	0.4654		1.546	0.13024		1.545	0.07609		14.288	1.62491e-06
0.3872	0.17824		15.488	0.46641		1.549	0.13112		1.549	0.08018		14.291	1.62451e-06
0.388	0.17842		15.52	0.46741		1.552	0.13287		1.552	0.08526		14.294	1.62394e-06
0.3888	0.17841		15.552	0.46841		1.555	0.12413		1.555	0.09105		14.297	1.62324e-06
0.3896	0.1784		15.584	0.46942		1.559	0.11451		1.558	0.0943		14.301	1.62245e-06
0.3904	0.17858		15.616	0.47042		1.562	0.10402		1.561	0.09797		14.304	1.62163e-06
0.3912	0.17858		15.648	0.47143		1.565	0.10402		1.565	0.09881		14.307	1.62081e-06
0.392	0.17875		15.68	0.47244		1.568	0.11451		1.568	0.10008		14.31	1.62003e-06
0.3928	0.17893		15.712	0.47345		1.571	0.12587		1.571	0.09881		14.313	1.6193e-06
0.3936	0.17911		15.744	0.47446		1.575	0.13811		1.574	0.10121		14.317	1.61862e-06
0.3944	0.1791		15.776	0.47547		1.578	0.13986		1.577	0.10728		14.32	1.618e-06
0.3952	0.17909		15.808	0.47648		1.581	0.14073		1.581	0.11081		14.323	1.61745e-06
0.396	0.17889		15.84	0.4775		1.584	0.15035		1.584	0.11505		14.326	1.61695e-06
0.3968	0.17906		15.872	0.47851		1.587	0.14773		1.587	0.11999		14.329	1.61653e-06
0.3976	0.17905		15.904	0.47953		1.591	0.14423		1.59	0.12239		14.333	1.61618e-06
0.3984	0.17904		15.936	0.48054		1.594	0.13024		1.593	0.12521		14.336	1.61592e-06
0.3992	0.17903		15.968	0.48156		1.597	0.11713		1.597	0.12521		14.339	1.61576e-06
0.4	0.17883		16	0.48258		1.6	0.1049		1.6	0.12239		14.342	1.61571e-06
0.4008	0.17882		16.032	0.4836		1.603	0.09353		1.603	0.11971		14.345	1.61578e-06
0.4016	0.17881		16.064	0.48461		1.607	0.08479		1.606	0.11717		14.349	1.616e-06
0.4024	0.17861		16.096	0.48562		1.61	0.06906		1.609	0.11477		14.352	1.61635e-06
0.4032	0.17859		16.128	0.48664		1.613	0.05769		1.613	0.10926		14.355	1.61686e-06
0.404	0.17876		16.16	0.48765		1.616	0.04108		1.616	0.1039		14.358	1.61753e-06
0.4048	0.17874		16.192	0.48867		1.619	0.03059		1.619	0.10192		14.361	1.61838e-06
0.4056	0.17872		16.224	0.48968		1.623	0.02797		1.622	0.10333		14.365	1.61942e-06
0.4064	0.17889		16.256	0.4907		1.626	0.0236		1.625	0.10813		14.368	1.62067e-06
0.4072	0.17887		16.288	0.49172		1.629	0.01748		1.629	0.11011		14.371	1.62214e-06
0.408	0.17885		16.32	0.49273		1.632	0.01923		1.632	0.11547		14.374	1.62384e-06
0.4088	0.17883		16.352	0.49376		1.635	0.01748		1.635	0.12098		14.377	1.62578e-06
0.4096	0.17862		16.384	0.49478		1.639	0.0236		1.638	0.12634		14.381	1.62795e-06
0.4104	0.1786		16.416	0.4958		1.642	0.02797		1.641	0.13128		14.384	1.63035e-06
0.4112	0.17876		16.448	0.49682		1.645	0.03059		1.645	0.13876		14.387	1.633e-06
0.412	0.17874		16.48	0.49785		1.648	0.04108		1.648	0.14582		14.39	1.63589e-06
0.4128	0.17872		16.512	0.49888		1.651	0.04808		1.651	0.15246		14.393	1.63899e-06
0.4136	0.1787		16.544	0.49991		1.655	0.05157		1.654	0.15542		14.397	1.64232e-06
0.4144	0.17887		16.576	0.50094		1.658	0.06119		1.657	0.15796		14.4	1.64585e-06
0.4152	0.17885		16.608	0.50197		1.661	0.06556		1.661	0.16008		14.403	1.64959e-06
0.416	0.17883		16.64	0.50301		1.664	0.06469		1.664	0.16177		14.406	1.65353e-06
0.4168	0.17881		16.672	0.50404		1.667	0.05857		1.667	0.16008		14.409	1.65768e-06
0.4176	0.17879		16.704	0.50507		1.671	0.06818		1.67	0.155		14.413	1.66204e-06
0.4184	0.17878		16.736	0.50611		1.674	0.07255		1.673	0.14977		14.416	1.66661e-06
0.4192	0.17857		16.768	0.50715		1.677	0.08129		1.677	0.14145		14.419	1.67139e-06
0.42	0.17856		16.8	0.50818		1.68	0.08304		1.68	0.13326		14.422	1.67639e-06
0.4208	0.17854		16.832	0.50923		1.683	0.08741		1.683	0.12521		14.425	1.68163e-06
0.4216	0.17853		16.864	0.51027		1.687	0.09441		1.686	0.11406		14.429	1.68709e-06
0.4224	0.17851		16.896	0.51131		1.69	0.09441		1.689	0.10305		14.432	1.69279e-06
0.4232	0.17849		16.928	0.51234		1.693	0.08741		1.693	0.09543		14.435	1.69873e-06
0.424	0.17866		16.96	0.51338		1.696	0.08479		1.696	0.09119		14.438	1.70491e-06
0.4248	0.17884		16.992	0.51441		1.699	0.07692		1.699	0.08413		14.441	1.71131e-06
0.4256	0.17882		17.024	0.51545		1.703	0.06381		1.702	0.08046		14.445	1.7179e-06
0.4264	0.17881		17.056	0.51648		1.706	0.05507		1.705	0.07722		14.448	1.72466e-06
0.4272	0.17879		17.088	0.51751		1.709	0.0507		1.709	0.07468		14.451	1.73158e-06
0.428	0.17878		17.12	0.51854		1.712	0.0507		1.712	0.07312		14.454	1.73861e-06
0.4288	0.17895		17.152	0.51957		1.715	0.06469		1.715	0.07284		14.457	1.74575e-06
0.4296	0.17893		17.184	0.52061		1.719	0.08129		1.718	0.07383		14.461	1.75297e-06
0.4304	0.17892		17.216	0.52165		1.722	0.10052		1.721	0.08202		14.464	1.76025e-06
0.4312	0.17909		17.248	0.52268		1.725	0.11276		1.725	0.09091		14.467	1.76757e-06
0.432	0.17889		17.28	0.52372		1.728	0.12762		1.728	0.09726		14.47	1.77491e-06
0.4328	0.17887		17.312	0.52476		1.731	0.13374		1.731	0.10432		14.473	1.78226e-06
0.4336	0.17847		17.344	0.5258		1.735	0.13112		1.734	0.11208		14.477	1.78961e-06
0.4344	0.17845		17.376	0.52684		1.738	0.11976		1.737	0.11731		14.48	1.79694e-06
0.4352	0.17844		17.408	0.52788		1.741	0.09965		1.741	0.12295		14.483	1.80424e-06
0.436	0.17842		17.44	0.52891		1.744	0.09178		1.744	0.12874		14.486	1.81149e-06
0.4368	0.17822		17.472	0.52994		1.747	0.07517		1.747	0.13142		14.489	1.81867e-06
0.4376	0.1782		17.504	0.53097		1.751	0.06119		1.75	0.131		14.493	1.82579e-06
0.4384	0.17818		17.536	0.532		1.754	0.05157		1.753	0.13072		14.496	1.83282e-06
0.4392	0.17817		17.568	0.53304		1.757	0.04808		1.757	0.12761		14.499	1.83977e-06
0.44	0.17815		17.6	0.53408		1.76	0.0507		1.76	0.12168		14.502	1.84663e-06
0.4408	0.17833		17.632	0.53512		1.763	0.05769		1.763	0.11618		14.505	1.85341e-06
0.4416	0.1785		17.664	0.53617		1.767	0.06906		1.766	0.11434		14.509	1.86012e-06
0.4424	0.17848		17.696	0.53721		1.77	0.08479		1.769	0.10997		14.512	1.86676e-06
0.4432	0.17847		17.728	0.53824		1.773	0.10315		1.773	0.1063		14.515	1.87335e-06
0.444	0.17826		17.76	0.53928		1.776	0.12238		1.776	0.10037		14.518	1.87988e-06
0.4448	0.17825		17.792	0.54031		1.779	0.14073		1.779	0.09218		14.521	1.88638e-06
0.4456	0.17823		17.824	0.54135		1.783	0.15822		1.782	0.0847		14.525	1.89286e-06
0.4464	0.17822		17.856	0.54238		1.786	0.16521		1.785	0.07764		14.528	1.89932e-06
0.4472	0.1782		17.888	0.54341		1.789	0.16171		1.789	0.07101		14.531	1.90581e-06
0.448	0.17818		17.92	0.54444		1.792	0.15734		1.792	0.06832		14.534	1.91232e-06
0.4488	0.17817		17.952	0.54546		1.795	0.14073		1.795	0.06988		14.537	1.91888e-06
0.4496	0.17816		17.984	0.54649		1.799	0.12325		1.798	0.06945		14.541	1.9255e-06
0.4504	0.17814		18.016	0.54751		1.802	0.11626		1.801	0.07002		14.544	1.9322e-06
0.4512	0.17832		18.048	0.54853		1.805	0.10839		1.805	0.07157		14.547	1.93898e-06
0.452	0.17849		18.08	0.54955		1.808	0.09965		1.808	0.07411		14.55	1.94585e-06
0.4528	0.17867		18.112	0.55058		1.811	0.1014		1.811	0.0806		14.553	1.95282e-06
0.4536	0.17847		18.144	0.55161		1.815	0.11364		1.814	0.09105		14.557	1.95989e-06
0.4544	0.17845		18.176	0.55264		1.818	0.12675		1.817	0.09924		14.56	1.9671e-06
0.4552	0.17825		18.208	0.55367		1.821	0.14073		1.821	0.10517		14.563	1.97443e-06
0.456	0.17824		18.24	0.55469		1.824	0.14423		1.824	0.1118		14.566	1.9819e-06
0.4568	0.17823		18.272	0.55572		1.827	0.14685		1.827	0.11589		14.569	1.9895e-06
0.4576	0.17822		18.304	0.55675		1.831	0.1486		1.83	0.11745		14.573	1.9972e-06
0.4584	0.1784		18.336	0.55778		1.834	0.13986		1.833	0.11646		14.576	2.005e-06
0.4592	0.1782		18.368	0.5588		1.837	0.12063		1.837	0.11618		14.579	2.01289e-06
0.46	0.17838		18.4	0.55982		1.84	0.10227		1.84	0.1166		14.582	2.02086e-06
0.4608	0.17855		18.432	0.56085		1.843	0.08654		1.843	0.11745		14.585	2.02891e-06
0.4616	0.17854		18.464	0.56189		1.847	0.06381		1.846	0.11844		14.589	2.03701e-06
0.4624	0.17853		18.496	0.56292		1.85	0.04545		1.849	0.11632		14.592	2.04514e-06
0.4632	0.17871		18.528	0.56396		1.853	0.04283		1.853	0.11434		14.595	2.05328e-06
0.464	0.17888		18.56	0.565		1.856	0.03497		1.856	0.11279		14.598	2.06139e-06
0.4648	0.17886		18.592	0.56604		1.859	0.04283		1.859	0.1087		14.601	2.06945e-06
0.4656	0.17885		18.624	0.56708		1.863	0.04545		1.862	0.10206		14.605	2.07743e-06
0.4664	0.17884		18.656	0.56811		1.866	0.06381		1.865	0.0991		14.608	2.0853e-06
0.4672	0.17882		18.688	0.56915		1.869	0.08654		1.869	0.09359		14.611	2.09304e-06
0.468	0.17863		18.72	0.57019		1.872	0.10227		1.872	0.09176		14.614	2.1006e-06
0.4688	0.17861		18.752	0.57123		1.875	0.12063		1.875	0.09034		14.617	2.10798e-06
0.4696	0.17841		18.784	0.57227		1.879	0.13024		1.878	0.09232		14.621	2.11513e-06
0.4704	0.1784		18.816	0.5733		1.882	0.13112		1.881	0.09768		14.624	2.12205e-06
0.4712	0.17876		18.848	0.57433		1.885	0.13287		1.885	0.10347		14.627	2.12873e-06
0.472	0.17875		18.88	0.57535		1.888	0.12413		1.888	0.10672		14.63	2.13518e-06
0.4728	0.17875		18.912	0.57637		1.891	0.12587		1.891	0.10743		14.633	2.1414e-06
0.4736	0.17874		18.944	0.57739		1.895	0.12675		1.894	0.10884		14.637	2.14741e-06
0.4744	0.17854		18.976	0.5784		1.898	0.12675		1.897	0.11095		14.64	2.15322e-06
0.4752	0.17853		19.008	0.57942		1.901	0.11626		1.901	0.1135		14.643	2.15884e-06
0.476	0.17871		19.04	0.58044		1.904	0.11626		1.904	0.11321		14.646	2.16426e-06
0.4768	0.1787		19.072	0.58146		1.907	0.11713		1.907	0.11011		14.649	2.16952e-06
0.4776	0.17869		19.104	0.58248		1.911	0.10927		1.91	0.11039		14.653	2.17459e-06
0.4784	0.17868		19.136	0.5835		1.914	0.10402		1.913	0.11406		14.656	2.17949e-06
0.4792	0.17867		19.168	0.58454		1.917	0.09178		1.917	0.11815		14.659	2.18422e-06
0.48	0.17866		19.2	0.58556		1.92	0.07255		1.92	0.11971		14.662	2.18877e-06
0.4808	0.17883		19.232	0.58659		1.923	0.06731		1.923	0.12168		14.665	2.19314e-06
0.4816	0.17863		19.264	0.58762		1.927	0.06469		1.926	0.11787		14.669	2.19733e-06
0.4824	0.1788		19.296	0.58865		1.93	0.0743		1.929	0.11448		14.672	2.20134e-06
0.4832	0.17878		19.328	0.58967		1.933	0.08654		1.933	0.11124		14.675	2.20516e-06
0.484	0.17877		19.36	0.5907		1.936	0.09178		1.936	0.1111		14.678	2.20881e-06
0.4848	0.17875		19.392	0.59172		1.939	0.09965		1.939	0.11081		14.681	2.21227e-06
0.4856	0.17855		19.424	0.59274		1.943	0.11976		1.942	0.11335		14.685	2.21555e-06
0.4864	0.17835		19.456	0.59375		1.946	0.14073		1.945	0.11575		14.688	2.21864e-06
0.4872	0.17833		19.488	0.59477		1.949	0.16084		1.949	0.11829		14.691	2.22154e-06
0.488	0.17832		19.52	0.59577		1.952	0.16871		1.952	0.12126		14.694	2.22426e-06
0.4888	0.17849		19.552	0.59678		1.955	0.17395		1.955	0.12168		14.697	2.22678e-06
0.4896	0.1781		19.584	0.59779		1.959	0.16521		1.958	0.11957		14.701	2.2291e-06
0.4904	0.17827		19.616	0.59879		1.962	0.16346		1.961	0.11787		14.704	2.23122e-06
0.4912	0.17826		19.648	0.59979		1.965	0.15909		1.965	0.11632		14.707	2.23314e-06
0.492	0.17843		19.68	0.60079		1.968	0.16346		1.968	0.11491		14.71	2.23486e-06
0.4928	0.17822		19.712	0.60179		1.971	0.15559		1.971	0.11392		14.713	2.23638e-06
0.4936	0.17821		19.744	0.60281		1.975	0.13549		1.974	0.11335		14.717	2.2377e-06
0.4944	0.17819		19.776	0.60382		1.978	0.11451		1.977	0.10997		14.72	2.23882e-06
0.4952	0.17799		19.808	0.60483		1.981	0.10402		1.981	0.10997		14.723	2.23974e-06
0.496	0.17797		19.84	0.60583		1.984	0.09441		1.984	0.11039		14.726	2.24049e-06
0.4968	0.17796		19.872	0.60684		1.987	0.08741		1.987	0.1142		14.729	2.24108e-06
0.4976	0.17794		19.904	0.60785		1.991	0.08304		1.99	0.11491		14.733	2.24152e-06
0.4984	0.17793		19.936	0.60886		1.994	0.09091		1.993	0.11575		14.736	2.24182e-06
0.4992	0.17792		19.968	0.60988		1.997	0.09003		1.997	0.11053		14.739	2.24199e-06
0.5	0.17791		20	0.61091		2	0.09178		2	0.10545		14.742	2.24205e-06
0.5008	0.17771		20.032	0.61193		2.003	0.08654		2.003	0.10079		14.745	2.24201e-06
0.5016	0.17789		20.064	0.61296		2.007	0.09528		2.006	0.09684		14.749	2.24191e-06
0.5024	0.17788		20.096	0.61399		2.01	0.09703		2.009	0.09387		14.752	2.24176e-06
0.5032	0.17787		20.128	0.61501		2.013	0.09178		2.013	0.09514		14.755	2.2416e-06
0.504	0.17805		20.16	0.61604		2.016	0.07955		2.016	0.09444		14.758	2.24143e-06
0.5048	0.17805		20.192	0.61706		2.019	0.08129		2.019	0.09472		14.761	2.24128e-06
0.5056	0.17804		20.224	0.61807		2.023	0.07605		2.022	0.09274		14.765	2.24115e-06
0.5064	0.17785		20.256	0.61909		2.026	0.07343		2.025	0.08851		14.768	2.24105e-06
0.5072	0.17747		20.288	0.6201		2.029	0.07343		2.029	0.08498		14.771	2.24097e-06
0.508	0.17729		20.32	0.62112		2.032	0.0778		2.032	0.08216		14.774	2.24089e-06
0.5088	0.17728		20.352	0.62214		2.035	0.08654		2.035	0.08329		14.777	2.2408e-06
0.5096	0.17728		20.384	0.62315		2.039	0.08829		2.038	0.08512		14.781	2.24067e-06
0.5104	0.17728		20.416	0.62417		2.042	0.08304		2.041	0.08442		14.784	2.2405e-06
0.5112	0.17728		20.448	0.6252		2.045	0.08217		2.045	0.08442		14.787	2.24024e-06
0.512	0.17747		20.48	0.62622		2.048	0.07605		2.048	0.08216		14.79	2.23989e-06
0.5128	0.17747		20.512	0.62723		2.051	0.06469		2.051	0.08385		14.793	2.23943e-06
0.5136	0.17766		20.544	0.62824		2.055	0.05769		2.054	0.08329		14.797	2.23883e-06
0.5144	0.17785		20.576	0.62925		2.058	0.06469		2.057	0.08696		14.8	2.23811e-06
0.5152	0.17785		20.608	0.63026		2.061	0.06469		2.061	0.0919		14.803	2.23724e-06
0.516	0.17785		20.64	0.63126		2.064	0.07867		2.064	0.09486		14.806	2.23621e-06
0.5168	0.17766		20.672	0.63226		2.067	0.08566		2.067	0.09881		14.809	2.235e-06
0.5176	0.17785		20.704	0.63327		2.071	0.08566		2.07	0.10051		14.813	2.23358e-06
0.5184	0.17803		20.736	0.63427		2.074	0.09003		2.073	0.09994		14.816	2.23196e-06
0.5192	0.17822		20.768	0.63527		2.077	0.08916		2.077	0.09712		14.819	2.23011e-06
0.52	0.17821		20.8	0.63627		2.08	0.08304		2.08	0.09204		14.822	2.22802e-06
0.5208	0.17821		20.832	0.63727		2.083	0.08129		2.083	0.08794		14.825	2.22567e-06
0.5216	0.17839		20.864	0.63826		2.087	0.08217		2.086	0.08187		14.829	2.22305e-06
0.5224	0.17858		20.896	0.63926		2.09	0.08392		2.089	0.07708		14.832	2.22017e-06
0.5232	0.17876		20.928	0.64025		2.093	0.09615		2.093	0.07355		14.835	2.21701e-06
0.524	0.17875		20.96	0.64124		2.096	0.11888		2.096	0.06804		14.838	2.21356e-06
0.5248	0.17856		20.992	0.64224		2.099	0.13112		2.099	0.06381		14.841	2.20982e-06
0.5256	0.17855		21.024	0.64323		2.103	0.14423		2.102	0.05788		14.845	2.20581e-06
0.5264	0.17855		21.056	0.64423		2.106	0.1486		2.105	0.05054		14.848	2.2015e-06
0.5272	0.17855		21.088	0.64523		2.109	0.14423		2.109	0.04828		14.851	2.19691e-06
0.528	0.17854		21.12	0.64622		2.112	0.13112		2.112	0.04785		14.854	2.19202e-06
0.5288	0.17854		21.152	0.64723		2.115	0.11888		2.115	0.04898		14.857	2.18687e-06
0.5296	0.17835		21.184	0.64824		2.119	0.10577		2.118	0.04842		14.861	2.18145e-06
0.5304	0.17854		21.216	0.64924		2.122	0.09178		2.121	0.05237		14.864	2.1758e-06
0.5312	0.17853		21.248	0.65024		2.125	0.08829		2.125	0.05759		14.867	2.16993e-06
0.532	0.17872		21.28	0.65124		2.128	0.09528		2.128	0.06084		14.87	2.16389e-06
0.5328	0.1789		21.312	0.65224		2.131	0.10315		2.131	0.06536		14.873	2.1577e-06
0.5336	0.1789		21.344	0.65323		2.135	0.11364		2.134	0.07115		14.877	2.15141e-06
0.5344	0.17908		21.376	0.65423		2.138	0.11713		2.137	0.08117		14.88	2.14504e-06
0.5352	0.17908		21.408	0.65524		2.141	0.12325		2.141	0.09218		14.883	2.13862e-06
0.536	0.17907		21.44	0.65625		2.144	0.12063		2.144	0.10093		14.886	2.13221e-06
0.5368	0.17907		21.472	0.65726		2.147	0.11888		2.147	0.11039		14.889	2.12584e-06
0.5376	0.17907		21.504	0.65827		2.151	0.11626		2.15	0.11731		14.893	2.11955e-06
0.5384	0.17907		21.536	0.65928		2.154	0.12238		2.153	0.12465		14.896	2.11336e-06
0.5392	0.17888		21.568	0.66029		2.157	0.12762		2.157	0.12916		14.899	2.10731e-06
0.54	0.17907		21.6	0.66131		2.16	0.13199		2.16	0.13086		14.902	2.10141e-06
0.5408	0.17906		21.632	0.66232		2.163	0.1451		2.163	0.13298		14.905	2.09571e-06
0.5416	0.17887		21.664	0.66333		2.167	0.15734		2.166	0.13552		14.909	2.09021e-06
0.5424	0.17887		21.696	0.66435		2.17	0.15909		2.169	0.13523		14.912	2.08494e-06
0.5432	0.17887		21.728	0.66536		2.173	0.15035		2.173	0.13509		14.915	2.07991e-06
0.544	0.17869		21.76	0.66637		2.176	0.14073		2.176	0.1286		14.918	2.07513e-06
0.5448	0.17869		21.792	0.66738		2.179	0.13024		2.179	0.12196		14.921	2.07057e-06
0.5456	0.17888		21.824	0.6684		2.183	0.10927		2.182	0.11844		14.925	2.06625e-06
0.5464	0.17888		21.856	0.66942		2.186	0.09878		2.185	0.11505		14.928	2.06217e-06
0.5472	0.17889		21.888	0.67045		2.189	0.09878		2.189	0.10884		14.931	2.05832e-06
0.548	0.17889		21.92	0.67148		2.192	0.09965		2.192	0.10601		14.934	2.05469e-06
0.5488	0.17889		21.952	0.67251		2.195	0.09178		2.195	0.10658		14.937	2.0513e-06
0.5496	0.17889		21.984	0.67355		2.199	0.07692		2.198	0.10728		14.941	2.04814e-06
0.5504	0.1787		22.016	0.67459		2.202	0.06818		2.201	0.10488		14.944	2.04523e-06
0.5512	0.17888		22.048	0.67564		2.205	0.05594		2.205	0.10559		14.947	2.0426e-06
0.552	0.17888		22.08	0.67668		2.208	0.04021		2.208	0.1094		14.95	2.04026e-06
0.5528	0.17888		22.112	0.67772		2.211	0.03059		2.211	0.11335		14.953	2.03824e-06
0.5536	0.17906		22.144	0.67876		2.215	0.0271		2.214	0.11745		14.957	2.03657e-06
0.5544	0.17906		22.176	0.6798		2.218	0.0201		2.217	0.12465		14.96	2.03531e-06
0.5552	0.17924		22.208	0.68085		2.221	0.01923		2.221	0.13171		14.963	2.03448e-06
0.556	0.17924		22.24	0.68189		2.224	0.02448		2.224	0.14159		14.966	2.03415e-06
0.5568	0.17924		22.272	0.68294		2.227	0.0472		2.227	0.15104		14.969	2.03434e-06
0.5576	0.17905		22.304	0.684		2.231	0.07605		2.23	0.15683		14.973	2.03508e-06
0.5584	0.17924		22.336	0.68505		2.234	0.09965		2.233	0.16191		14.976	2.03642e-06
0.5592	0.17923		22.368	0.68611		2.237	0.10664		2.237	0.16925		14.979	2.03837e-06
0.56	0.17923		22.4	0.68716		2.24	0.10664		2.24	0.17264		14.982	2.04096e-06
0.5608	0.17923		22.432	0.68822		2.243	0.09965		2.243	0.17532		14.985	2.04418e-06
0.5616	0.17923		22.464	0.68928		2.247	0.08566		2.246	0.17434		14.989	2.04803e-06
0.5624	0.17942		22.496	0.69033		2.25	0.07605		2.249	0.17264		14.992	2.05251e-06
0.5632	0.17961		22.528	0.69137		2.253	0.06119		2.253	0.17024		14.995	2.05761e-06
0.564	0.17943		22.56	0.69241		2.256	0.0507		2.256	0.16714		14.998	2.06332e-06
0.5648	0.17924		22.592	0.69346		2.259	0.03497		2.259	0.16008		15.001	2.06961e-06
0.5656	0.17924		22.624	0.6945		2.263	0.02535		2.262	0.15232		15.005	2.07649e-06
0.5664	0.17905		22.656	0.69554		2.266	0.02185		2.265	0.14413		15.008	2.08391e-06
0.5672	0.17905		22.688	0.69659		2.269	0.02622		2.269	0.1358		15.011	2.09184e-06
0.568	0.17886		22.72	0.69764		2.272	0.03846		2.272	0.13029		15.014	2.10027e-06
0.5688	0.17866		22.752	0.69868		2.275	0.0472		2.275	0.1214		15.017	2.10918e-06
0.5696	0.17866		22.784	0.69973		2.279	0.05245		2.278	0.11265		15.021	2.11854e-06
0.5704	0.17847		22.816	0.70078		2.282	0.06381		2.281	0.10107		15.024	2.12831e-06
0.5712	0.17865		22.848	0.70183		2.285	0.06993		2.285	0.08992		15.027	2.13847e-06
0.572	0.17847		22.88	0.70288		2.288	0.0708		2.288	0.08244		15.03	2.14898e-06
0.5728	0.17847		22.912	0.70394		2.291	0.06643		2.291	0.07566		15.033	2.15981e-06
0.5736	0.17847		22.944	0.70498		2.295	0.06818		2.294	0.06988		15.037	2.17092e-06
0.5744	0.1781		22.976	0.70604		2.298	0.05507		2.297	0.06832		15.04	2.18228e-06
0.5752	0.17811		23.008	0.70709		2.301	0.05769		2.301	0.06776		15.043	2.19387e-06
0.576	0.17811		23.04	0.70814		2.304	0.05507		2.304	0.06818		15.046	2.20567e-06
0.5768	0.17812		23.072	0.7092		2.307	0.05682		2.307	0.06988		15.049	2.21768e-06
0.5776	0.17812		23.104	0.71026		2.311	0.06294		2.31	0.06988		15.053	2.22987e-06
0.5784	0.17794		23.136	0.71132		2.314	0.06381		2.313	0.07115		15.056	2.24225e-06
0.5792	0.17794		23.168	0.71237		2.317	0.06906		2.317	0.07044		15.059	2.25482e-06
0.58	0.17794		23.2	0.71342		2.32	0.08829		2.32	0.07101		15.062	2.26754e-06
0.5808	0.17795		23.232	0.71447		2.323	0.11014		2.323	0.07284		15.065	2.28042e-06
0.5816	0.17795		23.264	0.71552		2.327	0.12325		2.326	0.07595		15.069	2.29344e-06
0.5824	0.17796		23.296	0.71658		2.33	0.12762		2.329	0.07439		15.072	2.30657e-06
0.5832	0.17778		23.328	0.71763		2.333	0.13287		2.333	0.07143		15.075	2.31982e-06
0.584	0.17779		23.36	0.71869		2.336	0.12762		2.336	0.06705		15.078	2.33315e-06
0.5848	0.1776		23.392	0.71975		2.339	0.12325		2.339	0.06126		15.081	2.34655e-06
0.5856	0.17779		23.424	0.7208		2.343	0.11014		2.342	0.06056		15.085	2.36001e-06
0.5864	0.17761		23.456	0.72186		2.346	0.10927		2.345	0.05576		15.088	2.37352e-06
0.5872	0.17761		23.488	0.72291		2.349	0.10927		2.349	0.0528		15.091	2.38707e-06
0.588	0.17743		23.52	0.72395		2.352	0.09878		2.352	0.04545		15.094	2.40066e-06
0.5888	0.17744		23.552	0.72499		2.355	0.08916		2.355	0.03698		15.097	2.41426e-06
0.5896	0.17725		23.584	0.72603		2.359	0.08217		2.358	0.03063		15.101	2.42787e-06
0.5904	0.17726		23.616	0.72706		2.362	0.07955		2.361	0.02343		15.104	2.44146e-06
0.5912	0.17707		23.648	0.7281		2.365	0.07168		2.365	0.01539		15.107	2.45502e-06
0.592	0.17708		23.68	0.72913		2.368	0.05857		2.368	0.0127		15.11	2.46851e-06
0.5928	0.17708		23.712	0.73016		2.371	0.05157		2.371	0.01539		15.113	2.48193e-06
0.5936	0.1769		23.744	0.7312		2.375	0.04108		2.374	0.01722		15.117	2.49526e-06
0.5944	0.17671		23.776	0.73222		2.378	0.03671		2.377	0.02117		15.12	2.50848e-06
0.5952	0.17672		23.808	0.73325		2.381	0.0271		2.381	0.024		15.123	2.5216e-06
0.596	0.17672		23.84	0.73428		2.384	0.0236		2.384	0.02894		15.126	2.53462e-06
0.5968	0.17672		23.872	0.73531		2.387	0.02797		2.387	0.03007		15.129	2.54754e-06
0.5976	0.17673		23.904	0.73634		2.391	0.04021		2.39	0.0336		15.133	2.56038e-06
0.5984	0.17692		23.936	0.73737		2.394	0.05857		2.393	0.03953		15.136	2.57311e-06
0.5992	0.17693		23.968	0.73839		2.397	0.07168		2.397	0.04489		15.139	2.58576e-06
0.6	0.17693		24	0.73942		2.4	0.08916		2.4	0.04644		15.142	2.5983e-06
0.6008	0.17693		24.032	0.74045		2.403	0.09965		2.403	0.04715		15.145	2.61074e-06
0.6016	0.17674		24.064	0.74148		2.407	0.10315		2.406	0.04701		15.149	2.62305e-06
0.6024	0.17693		24.096	0.74251		2.41	0.09965		2.409	0.04898		15.152	2.6352e-06
0.6032	0.17711		24.128	0.74353		2.413	0.09878		2.413	0.0528		15.155	2.64719e-06
0.604	0.1771		24.16	0.74456		2.416	0.10052		2.416	0.05816		15.158	2.65899e-06
0.6048	0.1771		24.192	0.74558		2.419	0.1049		2.419	0.06508		15.161	2.67059e-06
0.6056	0.1771		24.224	0.7466		2.423	0.10052		2.422	0.06733		15.165	2.68196e-06
0.6064	0.17709		24.256	0.74763		2.426	0.08741		2.425	0.07086		15.168	2.69308e-06
0.6072	0.17709		24.288	0.74865		2.429	0.08654		2.429	0.07538		15.171	2.70396e-06
0.608	0.17709		24.32	0.74968		2.432	0.08829		2.432	0.07764		15.174	2.71456e-06
0.6088	0.17709		24.352	0.7507		2.435	0.08304		2.435	0.07468		15.177	2.72489e-06
0.6096	0.1771		24.384	0.75173		2.439	0.09178		2.438	0.07595		15.181	2.73493e-06
0.6104	0.1771		24.416	0.75275		2.442	0.10315		2.441	0.08145		15.184	2.74467e-06
0.6112	0.1771		24.448	0.75377		2.445	0.11538		2.445	0.08498		15.187	2.75412e-06
0.612	0.17711		24.48	0.75479		2.448	0.12675		2.448	0.09274		15.19	2.76325e-06
0.6128	0.17711		24.512	0.75581		2.451	0.13724		2.451	0.1015		15.193	2.77209e-06
0.6136	0.17693		24.544	0.75682		2.455	0.14685		2.454	0.11095		15.197	2.78063e-06
0.6144	0.17694		24.576	0.75783		2.458	0.15559		2.457	0.11759		15.2	2.78887e-06
0.6152	0.17695		24.608	0.75883		2.461	0.16346		2.461	0.12733		15.203	2.79682e-06
0.616	0.17677		24.64	0.75983		2.464	0.16871		2.464	0.13396		15.206	2.80448e-06
0.6168	0.17677		24.672	0.76083		2.467	0.17133		2.467	0.13749		15.209	2.81184e-06
0.6176	0.17678		24.704	0.76184		2.471	0.17133		2.47	0.14088		15.213	2.8189e-06
0.6184	0.17697		24.736	0.76284		2.474	0.16696		2.473	0.14088		15.216	2.82566e-06
0.6192	0.17698		24.768	0.76385		2.477	0.16783		2.477	0.14046		15.219	2.83211e-06
0.62	0.17699		24.8	0.76485		2.48	0.18357		2.48	0.13961		15.222	2.83823e-06
0.6208	0.17719		24.832	0.76585		2.483	0.19318		2.483	0.14159		15.225	2.84401e-06
0.6216	0.17719		24.864	0.76686		2.487	0.19843		2.486	0.14342		15.229	2.84942e-06
0.6224	0.17701		24.896	0.76785		2.49	0.18969		2.489	0.14215		15.232	2.85443e-06
0.6232	0.17702		24.928	0.76885		2.493	0.17832		2.493	0.13778		15.235	2.85904e-06
0.624	0.17703		24.96	0.76984		2.496	0.16434		2.496	0.13354		15.238	2.86321e-06
0.6248	0.17704		24.992	0.77084		2.499	0.14773		2.499	0.13269		15.241	2.86692e-06
0.6256	0.17724		25.024	0.77183		2.503	0.13024		2.502	0.12902		15.245	2.87017e-06
0.6264	0.17706		25.056	0.77282		2.506	0.10227		2.505	0.11928		15.248	2.87294e-06
0.6272	0.17707		25.088	0.77383		2.509	0.08479		2.509	0.10968		15.251	2.87523e-06
0.628	0.17709		25.12	0.77483		2.512	0.0778		2.512	0.10347		15.254	2.87707e-06
0.6288	0.1771		25.152	0.77583		2.515	0.07168		2.515	0.09444		15.257	2.87846e-06
0.6296	0.17712		25.184	0.77683		2.519	0.07955		2.518	0.08583		15.261	2.87942e-06
0.6304	0.17732		25.216	0.77783		2.522	0.09178		2.521	0.08089		15.264	2.87998e-06
0.6312	0.17733		25.248	0.77882		2.525	0.10664		2.525	0.07962		15.267	2.88018e-06
0.632	0.17716		25.28	0.77982		2.528	0.11276		2.528	0.07905		15.27	2.88006e-06
0.6328	0.17736		25.312	0.78082		2.531	0.11976		2.531	0.07947		15.273	2.87965e-06
0.6336	0.17738		25.344	0.78181		2.535	0.12762		2.534	0.07792		15.277	2.87901e-06
0.6344	0.17739		25.376	0.7828		2.538	0.12675		2.537	0.07439		15.28	2.87818e-06
0.6352	0.17741		25.408	0.78379		2.541	0.12675		2.541	0.0751		15.283	2.8772e-06
0.636	0.1776		25.44	0.78478		2.544	0.11626		2.544	0.07679		15.286	2.87611e-06
0.6368	0.17761		25.472	0.78577		2.547	0.10664		2.547	0.07947		15.289	2.87494e-06
0.6376	0.17763		25.504	0.78676		2.551	0.09965		2.55	0.08315		15.293	2.87374e-06
0.6384	0.17745		25.536	0.78775		2.554	0.09528		2.553	0.0878		15.296	2.87252e-06
0.6392	0.17727		25.568	0.78873		2.557	0.09178		2.557	0.09049		15.299	2.87129e-06
0.64	0.17728		25.6	0.78972		2.56	0.09878		2.56	0.09119		15.302	2.87007e-06
0.6408	0.17747		25.632	0.7907		2.563	0.11626		2.563	0.09289		15.305	2.86886e-06
0.6416	0.17748		25.664	0.79168		2.567	0.12325		2.566	0.09232		15.309	2.86766e-06
0.6424	0.1773		25.696	0.79267		2.57	0.13112		2.569	0.09274		15.312	2.86647e-06
0.6432	0.1773		25.728	0.79365		2.573	0.13024		2.573	0.09416		15.315	2.86528e-06
0.644	0.17749		25.76	0.79464		2.576	0.12063		2.576	0.09331		15.318	2.86408e-06
0.6448	0.17731		25.792	0.79563		2.579	0.12325		2.579	0.0902		15.321	2.86289e-06
0.6456	0.17731		25.824	0.79663		2.583	0.12675		2.582	0.09105		15.325	2.8617e-06
0.6464	0.1775		25.856	0.79763		2.586	0.11976		2.585	0.08964		15.328	2.86054e-06
0.6472	0.17751		25.888	0.79863		2.589	0.10227		2.589	0.08597		15.331	2.85942e-06
0.648	0.17732		25.92	0.79962		2.592	0.08566		2.592	0.08625		15.334	2.85835e-06
0.6488	0.17732		25.952	0.80062		2.595	0.08129		2.595	0.09049		15.337	2.85736e-06
0.6496	0.17714		25.984	0.80161		2.599	0.07955		2.598	0.09543		15.341	2.8565e-06
0.6504	0.17714		26.016	0.8026		2.602	0.09178		2.601	0.10079		15.344	2.85581e-06
0.6512	0.17733		26.048	0.80359		2.605	0.10664		2.605	0.1063		15.347	2.85536e-06
0.652	0.17733		26.08	0.80458		2.608	0.11276		2.608	0.1087		15.35	2.85521e-06
0.6528	0.17734		26.112	0.80557		2.611	0.11014		2.611	0.11124		15.353	2.85539e-06
0.6536	0.17753		26.144	0.80656		2.615	0.09878		2.614	0.1142		15.357	2.85596e-06
0.6544	0.17772		26.176	0.80755		2.618	0.09965		2.617	0.11759		15.36	2.85696e-06
0.6552	0.1779		26.208	0.80854		2.621	0.11276		2.621	0.1214		15.363	2.85844e-06
0.656	0.17771		26.24	0.80952		2.624	0.11713		2.624	0.12564		15.366	2.86043e-06
0.6568	0.17771		26.272	0.81051		2.627	0.12238		2.627	0.12705		15.369	2.86296e-06
0.6576	0.17771		26.304	0.8115		2.631	0.11713		2.63	0.12564		15.373	2.86608e-06
0.6584	0.1779		26.336	0.81249		2.634	0.12238		2.633	0.12761		15.376	2.8698e-06
0.6592	0.17809		26.368	0.81348		2.637	0.11713		2.637	0.12676		15.379	2.87414e-06
0.66	0.1781		26.4	0.81447		2.64	0.12238		2.64	0.12309		15.382	2.8791e-06
0.6608	0.1781		26.432	0.81546		2.643	0.1285		2.643	0.11985		15.385	2.88468e-06
0.6616	0.17792		26.464	0.81645		2.647	0.12587		2.646	0.11406		15.389	2.89088e-06
0.6624	0.17811		26.496	0.81744		2.65	0.12413		2.649	0.1087		15.392	2.89768e-06
0.6632	0.17811		26.528	0.81844		2.653	0.11189		2.653	0.10375		15.395	2.90505e-06
0.664	0.17811		26.56	0.81944		2.656	0.10052		2.656	0.09924		15.398	2.91296e-06
0.6648	0.1783		26.592	0.82044		2.659	0.09178		2.659	0.0919		15.401	2.92135e-06
0.6656	0.1783		26.624	0.82143		2.663	0.08566		2.662	0.08498		15.405	2.93017e-06
0.6664	0.17812		26.656	0.82243		2.666	0.09178		2.665	0.07877		15.408	2.93938e-06
0.6672	0.17794		26.688	0.82342		2.669	0.08916		2.669	0.07651		15.411	2.94892e-06
0.668	0.17795		26.72	0.82441		2.672	0.08916		2.672	0.07524		15.414	2.95875e-06
0.6688	0.17777		26.752	0.82541		2.675	0.09178		2.675	0.0782		15.417	2.96884e-06
0.6696	0.17796		26.784	0.8264		2.679	0.09703		2.678	0.08216		15.421	2.97915e-06
0.6704	0.17796		26.816	0.82739		2.682	0.08566		2.681	0.08385		15.424	2.98964e-06
0.6712	0.17797		26.848	0.82838		2.685	0.06906		2.685	0.08329		15.427	3.00028e-06
0.672	0.17797		26.88	0.82936		2.688	0.06818		2.688	0.08667		15.43	3.01104e-06
0.6728	0.17798		26.912	0.83035		2.691	0.07168		2.691	0.0878		15.433	3.02192e-06
0.6736	0.1778		26.944	0.83134		2.695	0.0778		2.694	0.08992		15.437	3.03288e-06
0.6744	0.17763		26.976	0.83232		2.698	0.07517		2.697	0.09303		15.44	3.04393e-06
0.6752	0.17764		27.008	0.8333		2.701	0.07517		2.701	0.09387		15.443	3.05507e-06
0.676	0.17746		27.04	0.83428		2.704	0.07955		2.704	0.09867		15.446	3.06633e-06
0.6768	0.17728		27.072	0.83526		2.707	0.08829		2.707	0.10418		15.449	3.07771e-06
0.6776	0.17711		27.104	0.83624		2.711	0.09003		2.71	0.10714		15.453	3.08922e-06
0.6784	0.17692		27.136	0.83722		2.714	0.09615		2.713	0.10757		15.456	3.1009e-06
0.6792	0.17693		27.168	0.83819		2.717	0.09703		2.717	0.10841		15.459	3.11275e-06
0.68	0.17712		27.2	0.83916		2.72	0.09091		2.72	0.11265		15.462	3.12479e-06
0.6808	0.17694		27.232	0.84013		2.723	0.07605		2.723	0.11702		15.465	3.13701e-06
0.6816	0.17695		27.264	0.84111		2.727	0.06381		2.726	0.12154		15.469	3.14942e-06
0.6824	0.17695		27.296	0.84208		2.73	0.06556		2.729	0.1262		15.472	3.16202e-06
0.6832	0.17677		27.328	0.84305		2.733	0.07168		2.733	0.12775		15.475	3.1748e-06
0.684	0.17696		27.36	0.84402		2.736	0.07255		2.736	0.12916		15.478	3.18772e-06
0.6848	0.17697		27.392	0.84498		2.739	0.06818		2.739	0.1334		15.481	3.20074e-06
0.6856	0.17678		27.424	0.84594		2.743	0.06818		2.742	0.13425		15.485	3.21384e-06
0.6864	0.17641		27.456	0.8469		2.746	0.07255		2.745	0.13792		15.488	3.22698e-06
0.6872	0.1766		27.488	0.84785		2.749	0.08129		2.749	0.14145		15.491	3.24012e-06
0.688	0.17661		27.52	0.84879		2.752	0.08304		2.752	0.14187		15.494	3.25324e-06
0.6888	0.17643		27.552	0.84974		2.755	0.08741		2.755	0.13919		15.497	3.26629e-06
0.6896	0.17644		27.584	0.85068		2.759	0.09441		2.758	0.13665		15.501	3.27925e-06
0.6904	0.17645		27.616	0.85163		2.762	0.09441		2.761	0.13128		15.504	3.2921e-06
0.6912	0.17664		27.648	0.85257		2.765	0.08741		2.765	0.12013		15.507	3.30482e-06
0.692	0.17646		27.68	0.85352		2.768	0.08479		2.768	0.10672		15.51	3.3174e-06
0.6928	0.17628		27.712	0.85447		2.771	0.07692		2.771	0.09726		15.513	3.32982e-06
0.6936	0.17629		27.744	0.85542		2.775	0.07343		2.774	0.09147		15.517	3.34208e-06
0.6944	0.17629		27.776	0.85638		2.778	0.07255		2.777	0.08936		15.52	3.35418e-06
0.6952	0.17649		27.808	0.85734		2.781	0.0743		2.781	0.08766		15.523	3.36612e-06
0.696	0.17668		27.84	0.8583		2.784	0.07867		2.784	0.08315		15.526	3.37791e-06
0.6968	0.17668		27.872	0.85925		2.787	0.08566		2.787	0.07905		15.529	3.38956e-06
0.6976	0.17631		27.904	0.8602		2.791	0.08566		2.79	0.07566		15.533	3.40106e-06
0.6984	0.17632		27.936	0.86115		2.794	0.09003		2.793	0.07326		15.536	3.41242e-06
0.6992	0.17652		27.968	0.86209		2.797	0.08916		2.797	0.07185		15.539	3.42361e-06
0.7	0.17652		28	0.86303		2.8	0.09266		2.8	0.07143		15.542	3.43464e-06
0.7008	0.17653		28.032	0.86396		2.803	0.08916		2.803	0.07199		15.545	3.44548e-06
0.7016	0.17654		28.064	0.86489		2.807	0.07867		2.806	0.07355		15.549	3.45612e-06
0.7024	0.17655		28.096	0.86581		2.81	0.06119		2.809	0.07933		15.552	3.46653e-06
0.7032	0.17656		28.128	0.86674		2.813	0.04808		2.813	0.08611		15.555	3.47668e-06
0.704	0.17638		28.16	0.86768		2.816	0.04108		2.816	0.09387		15.558	3.48656e-06
0.7048	0.17639		28.192	0.86861		2.819	0.04021		2.819	0.10263		15.561	3.49614e-06
0.7056	0.1764		28.224	0.86955		2.823	0.04545		2.822	0.10912		15.565	3.50541e-06
0.7064	0.17641		28.256	0.87048		2.826	0.0472		2.825	0.11632		15.568	3.51433e-06
0.7072	0.17642		28.288	0.8714		2.829	0.05507		2.829	0.12098		15.571	3.52291e-06
0.708	0.17644		28.32	0.87232		2.832	0.05769		2.832	0.12606		15.574	3.53115e-06
0.7088	0.17645		28.352	0.87324		2.835	0.05507		2.835	0.12507		15.577	3.53906e-06
0.7096	0.17628		28.384	0.87417		2.839	0.05857		2.838	0.11773		15.581	3.54664e-06
0.7104	0.17648		28.416	0.87509		2.842	0.05857		2.841	0.1135		15.584	3.5539e-06
0.7112	0.17649		28.448	0.87602		2.845	0.05507		2.845	0.11265		15.587	3.56082e-06
0.712	0.1765		28.48	0.87694		2.848	0.05769		2.848	0.11519		15.59	3.5674e-06
0.7128	0.17651		28.512	0.87787		2.851	0.06469		2.851	0.11815		15.593	3.57362e-06
0.7136	0.17633		28.544	0.8788		2.855	0.0743		2.854	0.11858		15.597	3.57948e-06
0.7144	0.17634		28.576	0.87974		2.858	0.08654		2.857	0.11646		15.6	3.58494e-06
0.7152	0.17635		28.608	0.88068		2.861	0.09178		2.861	0.11477		15.603	3.59e-06
0.716	0.17636		28.64	0.88161		2.864	0.09965		2.864	0.11025		15.606	3.59465e-06
0.7168	0.17636		28.672	0.88254		2.867	0.11014		2.867	0.10912		15.609	3.59887e-06
0.7176	0.17637		28.704	0.88348		2.871	0.11364		2.87	0.10813		15.613	3.60263e-06
0.7184	0.17637		28.736	0.88441		2.874	0.11014		2.873	0.10728		15.616	3.6059e-06
0.7192	0.17638		28.768	0.88535		2.877	0.09965		2.877	0.10658		15.619	3.60868e-06
0.72	0.17639		28.8	0.88628		2.88	0.09178		2.88	0.10601		15.622	3.61094e-06
0.7208	0.17621		28.832	0.88721		2.883	0.08479		2.883	0.10884		15.625	3.61269e-06
0.7216	0.17621		28.864	0.88813		2.887	0.07867		2.886	0.1118		15.629	3.61391e-06
0.7224	0.17603		28.896	0.88906		2.89	0.08479		2.889	0.11194		15.632	3.6146e-06
0.7232	0.17585		28.928	0.88998		2.893	0.09353		2.893	0.10954		15.635	3.61472e-06
0.724	0.17585		28.96	0.89092		2.896	0.09528		2.896	0.10785		15.638	3.61426e-06
0.7248	0.17605		28.992	0.89185		2.899	0.09003		2.899	0.10686		15.641	3.6132e-06
0.7256	0.17586		29.024	0.89277		2.903	0.09878		2.902	0.10954		15.645	3.61154e-06
0.7264	0.17586		29.056	0.8937		2.906	0.11014		2.905	0.11265		15.648	3.60929e-06
0.7272	0.17587		29.088	0.89463		2.909	0.11276		2.909	0.11589		15.651	3.60649e-06
0.728	0.17568		29.12	0.89556		2.912	0.09703		2.912	0.119		15.654	3.60316e-06
0.7288	0.17569		29.152	0.89649		2.915	0.0743		2.915	0.12493		15.657	3.59931e-06
0.7296	0.17588		29.184	0.89743		2.919	0.05594		2.918	0.13368		15.661	3.59497e-06
0.7304	0.17589		29.216	0.89836		2.922	0.05332		2.921	0.13905		15.664	3.5902e-06
0.7312	0.1759		29.248	0.89929		2.925	0.05507		2.925	0.14102		15.667	3.58502e-06
0.732	0.17572		29.28	0.90023		2.928	0.06119		2.928	0.13961		15.67	3.57947e-06
0.7328	0.17592		29.312	0.90117		2.931	0.07168		2.931	0.14102		15.673	3.57359e-06
0.7336	0.17612		29.344	0.90211		2.935	0.08479		2.934	0.13905		15.677	3.56741e-06
0.7344	0.17594		29.376	0.90306		2.938	0.08916		2.937	0.13693		15.68	3.56097e-06
0.7352	0.17595		29.408	0.90402		2.941	0.09615		2.941	0.13792		15.683	3.55427e-06
0.736	0.17633		29.44	0.90497		2.944	0.10752		2.944	0.1358		15.686	3.54734e-06
0.7368	0.17634		29.472	0.90592		2.947	0.12325		2.947	0.13679		15.689	3.54021e-06
0.7376	0.17635		29.504	0.90687		2.951	0.13024		2.95	0.13467		15.693	3.53292e-06
0.7384	0.17637		29.536	0.90781		2.954	0.13636		2.953	0.13566		15.696	3.52552e-06
0.7392	0.17638		29.568	0.90875		2.957	0.13024		2.957	0.13679		15.699	3.51806e-06
0.74	0.17639		29.6	0.90971		2.96	0.11364		2.96	0.13481		15.702	3.51059e-06
0.7408	0.17641		29.632	0.91065		2.963	0.09965		2.963	0.12945		15.705	3.50315e-06
0.7416	0.17624		29.664	0.9116		2.967	0.07867		2.966	0.12069		15.709	3.49575e-06
0.7424	0.17625		29.696	0.91254		2.97	0.07168		2.969	0.11477		15.712	3.48842e-06
0.7432	0.17645		29.728	0.91349		2.973	0.06906		2.973	0.1087		15.715	3.48118e-06
0.744	0.17647		29.76	0.91445		2.976	0.05157		2.976	0.10277		15.718	3.47406e-06
0.7448	0.17629		29.792	0.91541		2.979	0.03059		2.979	0.09726		15.721	3.46707e-06
0.7456	0.17612		29.824	0.91636		2.983	0.00612		2.982	0.09543		15.725	3.46023e-06
0.7464	0.17613		29.856	0.91732		2.986	-0.01049		2.985	0.0943		15.728	3.45352e-06
0.7472	0.17633		29.888	0.91827		2.989	-0.01748		2.989	0.09712		15.731	3.44697e-06
0.748	0.17633		29.92	0.91922		2.992	-0.0035		2.992	0.09768		15.734	3.44057e-06
0.7488	0.17634		29.952	0.92017		2.995	0.01049		2.995	0.09599		15.737	3.43433e-06
0.7496	0.17635		29.984	0.92112		2.999	0.02273		2.998	0.095		15.741	3.42828e-06
0.7504	0.17636		30.016	0.92208		3.002	0.03147		3.001	0.09768		15.744	3.42242e-06
0.7512	0.17618		30.048	0.92303		3.005	0.04633		3.005	0.09783		15.747	3.41676e-06
0.752	0.17619		30.08	0.92398		3.008	0.07692		3.008	0.09543		15.75	3.41129e-06
0.7528	0.1762		30.112	0.92494		3.011	0.11189		3.011	0.09077		15.753	3.40599e-06
0.7536	0.17622		30.144	0.92589		3.015	0.1285		3.014	0.08413		15.757	3.40085e-06
0.7544	0.17623		30.176	0.92684		3.018	0.13636		3.017	0.07877		15.76	3.39585e-06
0.7552	0.17624		30.208	0.92779		3.021	0.1451		3.021	0.07764		15.763	3.39097e-06
0.756	0.17606		30.24	0.92875		3.024	0.15297		3.024	0.0775		15.766	3.38622e-06
0.7568	0.17625		30.272	0.92969		3.027	0.15822		3.027	0.07835		15.769	3.38161e-06
0.7576	0.17607		30.304	0.93063		3.031	0.16084		3.03	0.08018		15.773	3.37716e-06
0.7584	0.17626		30.336	0.93157		3.034	0.15122		3.033	0.083		15.776	3.37291e-06
0.7592	0.17627		30.368	0.93252		3.037	0.14073		3.037	0.08357		15.779	3.36889e-06
0.76	0.17627		30.4	0.93347		3.04	0.12937		3.04	0.08512		15.782	3.36512e-06
0.7608	0.17646		30.432	0.93441		3.043	0.11713		3.043	0.08766		15.785	3.36164e-06
0.7616	0.17647		30.464	0.93535		3.047	0.11538		3.046	0.08794		15.789	3.35847e-06
0.7624	0.17666		30.496	0.93629		3.05	0.11451		3.049	0.08597		15.792	3.35565e-06
0.7632	0.17685		30.528	0.93723		3.053	0.1049		3.053	0.08498		15.795	3.3532e-06
0.764	0.17666		30.56	0.93818		3.056	0.08654		3.056	0.08202		15.798	3.35115e-06
0.7648	0.17686		30.592	0.93912		3.059	0.08042		3.059	0.08329		15.801	3.3495e-06
0.7656	0.17686		30.624	0.94005		3.063	0.08654		3.062	0.08554		15.805	3.34826e-06
0.7664	0.17686		30.656	0.94099		3.066	0.1049		3.065	0.08554		15.808	3.34743e-06
0.7672	0.17686		30.688	0.94192		3.069	0.12413		3.069	0.08653		15.811	3.34699e-06
0.768	0.17687		30.72	0.94285		3.072	0.14248		3.072	0.08879		15.814	3.34693e-06
0.7688	0.17687		30.752	0.94379		3.075	0.15822		3.075	0.08936		15.817	3.34724e-06
0.7696	0.17669		30.784	0.94473		3.079	0.17133		3.078	0.08823		15.821	3.34787e-06
0.7704	0.17669		30.816	0.94567		3.082	0.18182		3.081	0.08512		15.824	3.34882e-06
0.7712	0.17651		30.848	0.94661		3.085	0.18969		3.085	0.07976		15.827	3.35003e-06
0.772	0.17651		30.88	0.94755		3.088	0.18531		3.088	0.07213		15.83	3.35145e-06
0.7728	0.17652		30.912	0.94849		3.091	0.17832		3.091	0.06875		15.833	3.35303e-06
0.7736	0.17653		30.944	0.94944		3.095	0.14773		3.094	0.06366		15.837	3.3547e-06
0.7744	0.17654		30.976	0.95038		3.098	0.11626		3.097	0.0631		15.84	3.35642e-06
0.7752	0.17637		31.008	0.95133		3.101	0.09528		3.101	0.06381		15.843	3.35813e-06
0.776	0.17638		31.04	0.95227		3.104	0.08479		3.104	0.06578		15.846	3.35981e-06
0.7768	0.17639		31.072	0.95322		3.107	0.09441		3.107	0.06606		15.849	3.36144e-06
0.7776	0.17659		31.104	0.95417		3.111	0.10315		3.11	0.06465		15.853	3.363e-06
0.7784	0.1766		31.136	0.95512		3.114	0.11276		3.113	0.06479		15.856	3.36449e-06
0.7792	0.17661		31.168	0.95606		3.117	0.11364		3.117	0.06352		15.859	3.36589e-06
0.78	0.17662		31.2	0.95701		3.12	0.11713		3.12	0.06084		15.862	3.36721e-06
0.7808	0.17664		31.232	0.95797		3.123	0.11364		3.123	0.05675		15.865	3.36844e-06
0.7816	0.17665		31.264	0.95892		3.127	0.11276		3.126	0.05124		15.869	3.36957e-06
0.7824	0.17667		31.296	0.95988		3.13	0.11451		3.129	0.04757		15.872	3.3706e-06
0.7832	0.17687		31.328	0.96083		3.133	0.0979		3.133	0.04602		15.875	3.37153e-06
0.784	0.17707		31.36	0.96178		3.136	0.07255		3.136	0.04362		15.878	3.37236e-06
0.7848	0.17727		31.392	0.96273		3.139	0.04983		3.139	0.04334		15.881	3.37309e-06
0.7856	0.17748		31.424	0.96368		3.143	0.03147		3.142	0.04193		15.885	3.37374e-06
0.7864	0.17749		31.456	0.96463		3.146	0.03059		3.145	0.03938		15.888	3.3743e-06
0.7872	0.17732		31.488	0.96559		3.149	0.03759		3.149	0.03571		15.891	3.3748e-06
0.788	0.17734		31.52	0.96654		3.152	0.0507		3.152	0.03713		15.894	3.37526e-06
0.7888	0.17735		31.552	0.96749		3.155	0.05857		3.155	0.03741		15.897	3.37573e-06
0.7896	0.17756		31.584	0.96844		3.159	0.06119		3.158	0.03656		15.901	3.37624e-06
0.7904	0.17758		31.616	0.9694		3.162	0.05857		3.161	0.04051		15.904	3.3768e-06
0.7912	0.1776		31.648	0.97035		3.165	0.06206		3.165	0.04277		15.907	3.37741e-06
0.792	0.17762		31.68	0.97131		3.168	0.07168		3.168	0.04658		15.91	3.37808e-06
0.7928	0.17783		31.712	0.97226		3.171	0.07605		3.171	0.05519		15.913	3.37879e-06
0.7936	0.17766		31.744	0.97322		3.175	0.07517		3.174	0.06239		15.917	3.37952e-06
0.7944	0.17768		31.776	0.97418		3.178	0.06906		3.177	0.07115		15.92	3.38027e-06
0.7952	0.1777		31.808	0.97513		3.181	0.05769		3.181	0.07524		15.923	3.38102e-06
0.796	0.17772		31.84	0.97608		3.184	0.0507		3.184	0.07792		15.926	3.38177e-06
0.7968	0.17774		31.872	0.97703		3.187	0.04808		3.187	0.08216		15.929	3.38249e-06
0.7976	0.17776		31.904	0.97799		3.191	0.06119		3.19	0.08173		15.933	3.3832e-06
0.7984	0.17797		31.936	0.97894		3.194	0.07867		3.193	0.0799		15.936	3.3839e-06
0.7992	0.17799		31.968	0.9799		3.197	0.09878		3.197	0.07962		15.939	3.38459e-06
0.8	0.17801		32	0.98086		3.2	0.11976		3.2	0.0806		15.942	3.38526e-06
0.8008	0.17784		32.032	0.98182		3.203	0.13024		3.203	0.07962		15.945	3.38595e-06
0.8016	0.17767		32.064	0.98277		3.207	0.13199		3.206	0.07665		15.949	3.38667e-06
0.8024	0.17788		32.096	0.98372		3.21	0.13636		3.209	0.07199		15.952	3.38746e-06
0.8032	0.1779		32.128	0.98467		3.213	0.14161		3.213	0.06592		15.955	3.38833e-06
0.804	0.17791		32.16	0.98562		3.216	0.13636		3.216	0.05844		15.958	3.38934e-06
0.8048	0.17793		32.192	0.98657		3.219	0.12063		3.219	0.04955		15.961	3.3905e-06
0.8056	0.17795		32.224	0.98751		3.223	0.09615		3.222	0.04249		15.965	3.39184e-06
0.8064	0.17796		32.256	0.98845		3.226	0.06469		3.225	0.0343		15.968	3.3934e-06
0.8072	0.17817		32.288	0.98939		3.229	0.03759		3.229	0.02795		15.971	3.3952e-06
0.808	0.17837		32.32	0.99033		3.232	0.01661		3.232	0.02964		15.974	3.39732e-06
0.8088	0.17857		32.352	0.99127		3.235	0.0035		3.235	0.03317		15.977	3.3998e-06
0.8096	0.17859		32.384	0.99221		3.239	6.93889e-18		3.238	0.03826		15.981	3.40266e-06
0.8104	0.1786		32.416	0.99316		3.242	-0.0035		3.241	0.04489		15.984	3.40594e-06
0.8112	0.1788		32.448	0.9941		3.245	-0.01836		3.245	0.05308		15.987	3.40965e-06
0.812	0.17882		32.48	0.99504		3.248	-0.0236		3.248	0.06578		15.99	3.41383e-06
0.8128	0.17902		32.512	0.99599		3.251	-0.00787		3.251	0.07651		15.993	3.41848e-06
0.8136	0.17903		32.544	0.99694		3.255	0.00787		3.254	0.08498		15.997	3.42362e-06
0.8144	0.17905		32.576	0.99789		3.258	0.0236		3.257	0.09444		16	3.42926e-06
0.8152	0.17906		32.608	0.99884		3.261	0.02797		3.261	0.10164		16.003	3.43537e-06
0.816	0.17907		32.64	0.99979		3.264	0.04021		3.264	0.1063		16.006	3.44197e-06
0.8168	0.17909		32.672	1.00074		3.267	0.04895		3.267	0.11462		16.009	3.44901e-06
0.8176	0.17929		32.704	1.00169		3.271	0.0542		3.27	0.12366		16.013	3.45648e-06
0.8184	0.17911		32.736	1.00264		3.274	0.05594		3.273	0.1334		16.016	3.46436e-06
0.8192	0.17912		32.768	1.0036		3.277	0.0542		3.277	0.14356		16.019	3.47265e-06
0.82	0.17895		32.8	1.00455		3.28	0.05857		3.28	0.15062		16.022	3.48134e-06
0.8208	0.17896		32.832	1.00551		3.283	0.06731		3.283	0.15429		16.025	3.49041e-06
0.8216	0.17916		32.864	1.00647		3.287	0.06906		3.286	0.15457		16.029	3.49987e-06
0.8224	0.17918		32.896	1.00743		3.29	0.08479		3.289	0.15147		16.032	3.50972e-06
0.8232	0.17901		32.928	1.00839		3.293	0.10315		3.293	0.14497		16.035	3.51993e-06
0.824	0.17902		32.96	1.00934		3.296	0.11276		3.296	0.13806		16.038	3.53046e-06
0.8248	0.17904		32.992	1.0103		3.299	0.11364		3.299	0.13072		16.041	3.54131e-06
0.8256	0.17906		33.024	1.01125		3.303	0.12675		3.302	0.12324		16.045	3.55245e-06
0.8264	0.17907		33.056	1.01221		3.306	0.13112		3.305	0.11886		16.048	3.56387e-06
0.8272	0.17908		33.088	1.01316		3.309	0.12675		3.309	0.11759		16.051	3.57551e-06
0.828	0.1789		33.12	1.01411		3.312	0.12325		3.312	0.11025		16.054	3.58734e-06
0.8288	0.17891		33.152	1.01506		3.315	0.11888		3.315	0.1063		16.057	3.59934e-06
0.8296	0.17892		33.184	1.01602		3.319	0.11364		3.318	0.10573		16.061	3.61148e-06
0.8304	0.17912		33.216	1.01697		3.322	0.11888		3.321	0.10559		16.064	3.62373e-06
0.8312	0.17894		33.248	1.01792		3.325	0.11364		3.325	0.10587		16.067	3.63609e-06
0.832	0.17913		33.28	1.01887		3.328	0.11888		3.328	0.10037		16.07	3.64854e-06
0.8328	0.17914		33.312	1.01981		3.331	0.125		3.331	0.09557		16.073	3.66105e-06
0.8336	0.17934		33.344	1.02077		3.335	0.13199		3.334	0.08851		16.077	3.6736e-06
0.8344	0.17934		33.376	1.02172		3.338	0.13811		3.337	0.08244		16.08	3.68615e-06
0.8352	0.17954		33.408	1.02268		3.341	0.14336		3.341	0.07439		16.083	3.69866e-06
0.836	0.17936		33.44	1.02363		3.344	0.15734		3.344	0.06762		16.086	3.71107e-06
0.8368	0.17936		33.472	1.02459		3.347	0.16696		3.347	0.06536		16.089	3.72333e-06
0.8376	0.17956		33.504	1.02554		3.351	0.18182		3.35	0.06465		16.093	3.73541e-06
0.8384	0.17956		33.536	1.02649		3.354	0.20192		3.353	0.0655		16.096	3.74723e-06
0.8392	0.17975		33.568	1.02745		3.357	0.21591		3.357	0.06465		16.099	3.75878e-06
0.84	0.17994		33.6	1.02841		3.36	0.22378		3.36	0.06211		16.102	3.77001e-06
0.8408	0.17995		33.632	1.02936		3.363	0.21591		3.363	0.06084		16.105	3.78092e-06
0.8416	0.17976		33.664	1.03033		3.367	0.21329		3.366	0.06381		16.109	3.79148e-06
0.8424	0.17977		33.696	1.0313		3.37	0.20455		3.369	0.06479		16.112	3.80171e-06
0.8432	0.17977		33.728	1.03226		3.373	0.1993		3.373	0.06084		16.115	3.8116e-06
0.844	0.17977		33.76	1.03324		3.376	0.19755		3.376	0.06141		16.118	3.82115e-06
0.8448	0.17959		33.792	1.03421		3.379	0.17832		3.379	0.06352		16.121	3.83037e-06
0.8456	0.17959		33.824	1.03518		3.383	0.16434		3.382	0.06098		16.125	3.83927e-06
0.8464	0.1796		33.856	1.03615		3.386	0.14773		3.385	0.05703		16.128	3.84785e-06
0.8472	0.17961		33.888	1.03712		3.389	0.13024		3.389	0.05816		16.131	3.85613e-06
0.848	0.17961		33.92	1.03809		3.392	0.12325		3.392	0.05816		16.134	3.86411e-06
0.8488	0.17962		33.952	1.03906		3.395	0.11713		3.395	0.06324		16.137	3.8718e-06
0.8496	0.17944		33.984	1.04002		3.399	0.10227		3.398	0.06691		16.141	3.87921e-06
0.8504	0.17945		34.016	1.04099		3.402	0.08829		3.401	0.06889		16.144	3.88635e-06
0.8512	0.17946		34.048	1.04196		3.405	0.07517		3.405	0.06917		16.147	3.89322e-06
0.852	0.17947		34.08	1.04293		3.408	0.06469		3.408	0.06776		16.15	3.89986e-06
0.8528	0.17949		34.112	1.04389		3.411	0.05857		3.411	0.06465		16.153	3.90627e-06
0.8536	0.1795		34.144	1.04486		3.415	0.06818		3.414	0.05985		16.157	3.91244e-06
0.8544	0.1797		34.176	1.04582		3.418	0.08217		3.417	0.05661		16.16	3.91836e-06
0.8552	0.1799		34.208	1.04679		3.421	0.08916		3.421	0.05491		16.163	3.92398e-06
0.856	0.18009		34.24	1.04776		3.424	0.09878		3.424	0.05774		16.166	3.92929e-06
0.8568	0.1801		34.272	1.04872		3.427	0.10927		3.427	0.05887		16.169	3.93425e-06
0.8576	0.18011		34.304	1.04969		3.431	0.13024		3.43	0.0583		16.173	3.93886e-06
0.8584	0.18012		34.336	1.05065		3.434	0.14073		3.433	0.06225		16.176	3.94309e-06
0.8592	0.18012		34.368	1.05162		3.437	0.15035		3.437	0.06776		16.179	3.94693e-06
0.86	0.18031		34.4	1.05258		3.44	0.16871		3.44	0.07482		16.182	3.95035e-06
0.8608	0.18032		34.432	1.05354		3.443	0.17483		3.443	0.0799		16.185	3.95335e-06
0.8616	0.18033		34.464	1.0545		3.447	0.17832		3.446	0.08893		16.189	3.9559e-06
0.8624	0.18034		34.496	1.05547		3.45	0.16783		3.449	0.09867		16.192	3.95798e-06
0.8632	0.18035		34.528	1.05645		3.453	0.15472		3.453	0.10587		16.195	3.9596e-06
0.864	0.18035		34.56	1.05743		3.456	0.15035		3.456	0.10728		16.198	3.96071e-06
0.8648	0.18036		34.592	1.05842		3.459	0.12413		3.459	0.10912		16.201	3.96131e-06
0.8656	0.18037		34.624	1.0594		3.463	0.10839		3.462	0.10841		16.205	3.96137e-06
0.8664	0.18038		34.656	1.06039		3.466	0.10315		3.465	0.10841		16.208	3.96085e-06
0.8672	0.18058		34.688	1.06137		3.469	0.09878		3.469	0.11237		16.211	3.95974e-06
0.868	0.18059		34.72	1.06235		3.472	0.08566		3.472	0.11702		16.214	3.95803e-06
0.8688	0.1806		34.752	1.06334		3.475	0.07517		3.475	0.11914		16.217	3.9557e-06
0.8696	0.18061		34.784	1.06432		3.479	0.07867		3.478	0.11872		16.221	3.95276e-06
0.8704	0.18063		34.816	1.0653		3.482	0.08479		3.481	0.11575		16.224	3.94922e-06
0.8712	0.18083		34.848	1.06627		3.485	0.10315		3.485	0.11321		16.227	3.94508e-06
0.872	0.18066		34.88	1.06724		3.488	0.11276		3.488	0.10785		16.23	3.94035e-06
0.8728	0.18049		34.912	1.06822		3.491	0.12325		3.491	0.10291		16.233	3.93502e-06
0.8736	0.1805		34.944	1.0692		3.495	0.14423		3.494	0.10164		16.237	3.92907e-06
0.8744	0.18033		34.976	1.07017		3.498	0.15297		3.497	0.09783		16.24	3.9225e-06
0.8752	0.18053		35.008	1.07114		3.501	0.15909		3.501	0.09147		16.243	3.91535e-06
0.876	0.18054		35.04	1.07211		3.504	0.16434		3.504	0.08879		16.246	3.90763e-06
0.8768	0.18037		35.072	1.07309		3.507	0.15909		3.507	0.08357		16.249	3.89936e-06
0.8776	0.18038		35.104	1.07407		3.511	0.15297		3.51	0.07905		16.253	3.89055e-06
0.8784	0.1804		35.136	1.07506		3.514	0.13462		3.513	0.07552		16.256	3.88124e-06
0.8792	0.1806		35.168	1.07605		3.517	0.11538		3.517	0.07623		16.259	3.87145e-06
0.88	0.1808		35.2	1.07704		3.52	0.10664		3.52	0.0782		16.262	3.86124e-06
0.8808	0.18062		35.232	1.07803		3.523	0.11801		3.523	0.07849		16.265	3.85066e-06
0.8816	0.18045		35.264	1.07903		3.527	0.13636		3.526	0.08004		16.269	3.83977e-06
0.8824	0.18027		35.296	1.08002		3.53	0.15997		3.529	0.07962		16.272	3.82864e-06
0.8832	0.18028		35.328	1.08101		3.533	0.1792		3.533	0.07722		16.275	3.8173e-06
0.884	0.18029		35.36	1.08199		3.536	0.20542		3.536	0.07284		16.278	3.80581e-06
0.8848	0.18048		35.392	1.08298		3.539	0.22727		3.539	0.0727		16.281	3.7942e-06
0.8856	0.18031		35.424	1.08396		3.543	0.23339		3.542	0.07383		16.285	3.78252e-06
0.8864	0.18051		35.456	1.08493		3.546	0.23339		3.545	0.07623		16.288	3.77082e-06
0.8872	0.18052		35.488	1.08591		3.549	0.22727		3.549	0.07665		16.291	3.75911e-06
0.888	0.18053		35.52	1.08689		3.552	0.20542		3.552	0.0751		16.294	3.74744e-06
0.8888	0.18035		35.552	1.08787		3.555	0.17745		3.555	0.07482		16.297	3.73584e-06
0.8896	0.18037		35.584	1.08884		3.559	0.14336		3.558	0.0758		16.301	3.72435e-06
0.8904	0.18019		35.616	1.08982		3.562	0.12587		3.561	0.07482		16.304	3.71299e-06
0.8912	0.1802		35.648	1.09078		3.565	0.11713		3.565	0.07806		16.307	3.70179e-06
0.892	0.18022		35.68	1.09176		3.568	0.10927		3.568	0.0823		16.31	3.69072e-06
0.8928	0.18023		35.712	1.09272		3.571	0.09266		3.571	0.08427		16.313	3.67981e-06
0.8936	0.18024		35.744	1.0937		3.575	0.08829		3.574	0.08427		16.317	3.66906e-06
0.8944	0.18026		35.776	1.09467		3.578	0.08654		3.577	0.08554		16.32	3.65847e-06
0.8952	0.18046		35.808	1.09565		3.581	0.0778		3.581	0.0878		16.323	3.64805e-06
0.896	0.18048		35.84	1.09663		3.584	0.07343		3.584	0.0878		16.326	3.6378e-06
0.8968	0.18049		35.872	1.09761		3.587	0.07343		3.587	0.09176		16.329	3.62772e-06
0.8976	0.18069		35.904	1.09858		3.591	0.07605		3.59	0.09345		16.333	3.61785e-06
0.8984	0.1807		35.936	1.09956		3.594	0.09091		3.593	0.09289		16.336	3.60823e-06
0.8992	0.18072		35.968	1.10053		3.597	0.09703		3.597	0.09331		16.339	3.59891e-06
0.9	0.18054		36	1.10151		3.6	0.10577		3.6	0.09472		16.342	3.58996e-06
0.9008	0.18055		36.032	1.10249		3.603	0.11713		3.603	0.09091		16.345	3.58145e-06
0.9016	0.18075		36.064	1.10348		3.607	0.12937		3.606	0.08512		16.349	3.57345e-06
0.9024	0.18058		36.096	1.10446		3.61	0.13112		3.609	0.0806		16.352	3.56601e-06
0.9032	0.18059		36.128	1.10543		3.613	0.13374		3.613	0.07736		16.355	3.55921e-06
0.904	0.18041		36.16	1.1064		3.616	0.13724		3.616	0.07538		16.358	3.5531e-06
0.9048	0.1806		36.192	1.10738		3.619	0.13024		3.619	0.07171		16.361	3.54773e-06
0.9056	0.1806		36.224	1.10835		3.623	0.11276		3.622	0.06635		16.365	3.54314e-06
0.9064	0.1808		36.256	1.10931		3.626	0.10577		3.625	0.05929		16.368	3.5394e-06
0.9072	0.1808		36.288	1.11027		3.629	0.10927		3.629	0.05378		16.371	3.53654e-06
0.908	0.18081		36.32	1.11124		3.632	0.11364		3.632	0.04983		16.374	3.5346e-06
0.9088	0.18064		36.352	1.11219		3.635	0.10927		3.635	0.04743		16.377	3.53358e-06
0.9096	0.18065		36.384	1.11315		3.639	0.10577		3.638	0.04983		16.381	3.5335e-06
0.9104	0.18066		36.416	1.11411		3.642	0.11276		3.641	0.05378		16.384	3.53433e-06
0.9112	0.18067		36.448	1.11508		3.645	0.12063		3.645	0.05576		16.387	3.53605e-06
0.912	0.18068		36.48	1.11604		3.648	0.12937		3.648	0.05872		16.39	3.53862e-06
0.9128	0.18051		36.512	1.11701		3.651	0.13724		3.651	0.06592		16.393	3.54202e-06
0.9136	0.18033		36.544	1.11798		3.655	0.14423		3.654	0.07411		16.397	3.54621e-06
0.9144	0.18053		36.576	1.11895		3.658	0.14073		3.657	0.08625		16.4	3.55115e-06
0.9152	0.18035		36.608	1.11991		3.661	0.13636		3.661	0.09613		16.403	3.55681e-06
0.916	0.18017		36.64	1.12087		3.664	0.14073		3.664	0.10672		16.406	3.56313e-06
0.9168	0.18017		36.672	1.12183		3.667	0.15385		3.667	0.11773		16.409	3.57008e-06
0.9176	0.18037		36.704	1.12279		3.671	0.16434		3.67	0.13213		16.413	3.57763e-06
0.9184	0.18019		36.736	1.12374		3.674	0.16084		3.673	0.14342		16.416	3.58572e-06
0.9192	0.18057		36.768	1.1247		3.677	0.17395		3.677	0.14836		16.419	3.5943e-06
0.92	0.18076		36.8	1.12566		3.68	0.18269		3.68	0.1502		16.422	3.60332e-06
0.9208	0.18095		36.832	1.12661		3.683	0.17745		3.683	0.15217		16.425	3.61274e-06
0.9216	0.18095		36.864	1.12757		3.687	0.16958		3.686	0.15133		16.429	3.62251e-06
0.9224	0.18077		36.896	1.12853		3.69	0.17045		3.689	0.14766		16.432	3.63258e-06
0.9232	0.18096		36.928	1.12949		3.693	0.16871		3.693	0.14709		16.435	3.64292e-06
0.924	0.18096		36.96	1.13046		3.696	0.16259		3.696	0.14314		16.438	3.6535e-06
0.9248	0.18096		36.992	1.13143		3.699	0.1521		3.699	0.1358		16.441	3.66429e-06
0.9256	0.18097		37.024	1.1324		3.703	0.13899		3.702	0.12832		16.445	3.67523e-06
0.9264	0.18079		37.056	1.13337		3.706	0.125		3.705	0.11773		16.448	3.68632e-06
0.9272	0.18097		37.088	1.13434		3.709	0.11189		3.709	0.11025		16.451	3.6975e-06
0.928	0.18098		37.12	1.13531		3.712	0.09965		3.712	0.10291		16.454	3.70873e-06
0.9288	0.18098		37.152	1.13628		3.715	0.10927		3.715	0.09896		16.457	3.71999e-06
0.9296	0.18117		37.184	1.13725		3.719	0.10052		3.718	0.09514		16.461	3.73123e-06
0.9304	0.18099		37.216	1.13822		3.722	0.09441		3.721	0.09444		16.464	3.74244e-06
0.9312	0.1808		37.248	1.13919		3.725	0.08916		3.725	0.09684		16.467	3.75358e-06
0.932	0.18062		37.28	1.14015		3.728	0.08479		3.728	0.09938		16.47	3.76463e-06
0.9328	0.18062		37.312	1.14111		3.731	0.10227		3.731	0.10206		16.473	3.77557e-06
0.9336	0.18044		37.344	1.14208		3.735	0.12063		3.734	0.10192		16.477	3.7864e-06
0.9344	0.18045		37.376	1.14303		3.738	0.13024		3.737	0.10545		16.48	3.7971e-06
0.9352	0.18046		37.408	1.14399		3.741	0.14073		3.741	0.10968		16.483	3.80769e-06
0.936	0.18009		37.44	1.14495		3.744	0.15035		3.744	0.11787		16.486	3.81814e-06
0.9368	0.17992		37.472	1.14591		3.747	0.14773		3.747	0.12055		16.489	3.82844e-06
0.9376	0.17993		37.504	1.14687		3.751	0.15385		3.75	0.12069		16.493	3.8386e-06
0.9384	0.17975		37.536	1.14784		3.754	0.16871		3.753	0.11829		16.496	3.84859e-06
0.9392	0.17957		37.568	1.1488		3.757	0.16958		3.757	0.11632		16.499	3.85844e-06
0.94	0.1794		37.6	1.14976		3.76	0.16608		3.76	0.11152		16.502	3.86815e-06
0.9408	0.17941		37.632	1.15072		3.763	0.16958		3.763	0.11039		16.505	3.87775e-06
0.9416	0.17905		37.664	1.15169		3.767	0.16871		3.766	0.10997		16.509	3.88722e-06
0.9424	0.17906		37.696	1.15265		3.77	0.17483		3.769	0.107		16.512	3.8966e-06
0.9432	0.17907		37.728	1.15362		3.773	0.17832		3.773	0.10446		16.515	3.90585e-06
0.944	0.17909		37.76	1.15458		3.776	0.17745		3.776	0.10206		16.518	3.915e-06
0.9448	0.17891		37.792	1.15553		3.779	0.18182		3.779	0.10277		16.521	3.92407e-06
0.9456	0.17892		37.824	1.15648		3.783	0.18182		3.782	0.10333		16.525	3.93304e-06
0.9464	0.17893		37.856	1.15744		3.786	0.16783		3.785	0.10672		16.528	3.94192e-06
0.9472	0.17913		37.888	1.15839		3.789	0.16084		3.789	0.11293		16.531	3.95071e-06
0.948	0.17914		37.92	1.15935		3.792	0.15122		3.792	0.119		16.534	3.9594e-06
0.9488	0.17915		37.952	1.16031		3.795	0.13112		3.795	0.12818		16.537	3.96799e-06
0.9496	0.17917		37.984	1.16126		3.799	0.10227		3.798	0.13425		16.541	3.97647e-06
0.9504	0.17918		38.016	1.16222		3.802	0.07605		3.801	0.14342		16.544	3.98484e-06
0.9512	0.17919		38.048	1.16318		3.805	0.06381		3.805	0.14921		16.547	3.99308e-06
0.952	0.17921		38.08	1.16414		3.808	0.04458		3.808	0.15754		16.55	4.00119e-06
0.9528	0.17923		38.112	1.1651		3.811	0.02972		3.811	0.1622		16.553	4.00918e-06
0.9536	0.17924		38.144	1.16606		3.815	0.02098		3.814	0.1694		16.557	4.01704e-06
0.9544	0.17945		38.176	1.16703		3.818	0.02972		3.817	0.17292		16.56	4.02476e-06
0.9552	0.17946		38.208	1.168		3.821	0.03497		3.821	0.17575		16.563	4.03233e-06
0.956	0.17967		38.24	1.16897		3.824	0.03671		3.824	0.17462		16.566	4.03976e-06
0.9568	0.17969		38.272	1.16994		3.827	0.05594		3.827	0.17278		16.569	4.04708e-06
0.9576	0.17953		38.304	1.17091		3.831	0.07168		3.83	0.17024		16.573	4.05431e-06
0.9584	0.17955		38.336	1.17189		3.834	0.07255		3.833	0.16375		16.576	4.06145e-06
0.9592	0.17938		38.368	1.17287		3.837	0.06818		3.837	0.15951		16.579	4.0685e-06
0.96	0.1794		38.4	1.17386		3.84	0.0778		3.84	0.14836		16.582	4.07544e-06
0.9608	0.17942		38.432	1.17484		3.843	0.09003		3.843	0.13679		16.585	4.08225e-06
0.9616	0.17926		38.464	1.17583		3.847	0.1049		3.846	0.12507		16.589	4.08891e-06
0.9624	0.17928		38.496	1.17682		3.85	0.12063		3.849	0.11646		16.592	4.09542e-06
0.9632	0.1793		38.528	1.1778		3.853	0.13549		3.853	0.10799		16.595	4.10176e-06
0.964	0.17913		38.56	1.17878		3.856	0.14948		3.856	0.09994		16.598	4.1079e-06
0.9648	0.17915		38.592	1.17975		3.859	0.15297		3.859	0.0926		16.601	4.11383e-06
0.9656	0.17917		38.624	1.18072		3.863	0.14598		3.862	0.083		16.605	4.11951e-06
0.9664	0.17938		38.656	1.18169		3.866	0.13986		3.865	0.07736		16.608	4.12492e-06
0.9672	0.1794		38.688	1.18264		3.869	0.125		3.869	0.06945		16.611	4.13004e-06
0.968	0.17942		38.72	1.1836		3.872	0.1014		3.872	0.06254		16.614	4.13484e-06
0.9688	0.17943		38.752	1.18456		3.875	0.06906		3.875	0.05985		16.617	4.13929e-06
0.9696	0.17927		38.784	1.18553		3.879	0.0507		3.878	0.06141		16.621	4.14339e-06
0.9704	0.1791		38.816	1.18648		3.882	0.03671		3.881	0.06098		16.624	4.14711e-06
0.9712	0.1793		38.848	1.18745		3.885	0.03671		3.885	0.06183		16.627	4.15044e-06
0.972	0.17932		38.88	1.18841		3.888	0.04108		3.888	0.06098		16.63	4.15334e-06
0.9728	0.17933		38.912	1.18938		3.891	0.05157		3.891	0.06169		16.633	4.1558e-06
0.9736	0.17954		38.944	1.19034		3.895	0.05857		3.894	0.06395		16.637	4.1578e-06
0.9744	0.17956		38.976	1.19131		3.898	0.07168		3.897	0.06748		16.64	4.15933e-06
0.9752	0.17958		39.008	1.19228		3.901	0.07955		3.901	0.07228		16.643	4.16037e-06
0.976	0.17961		39.04	1.19324		3.904	0.08217		3.904	0.07242		16.646	4.16089e-06
0.9768	0.17963		39.072	1.1942		3.907	0.07955		3.907	0.07736		16.649	4.16087e-06
0.9776	0.17984		39.104	1.19517		3.911	0.08129		3.91	0.07764		16.653	4.16031e-06
0.9784	0.17986		39.136	1.19614		3.914	0.08566		3.913	0.07919		16.656	4.15916e-06
0.9792	0.18007		39.168	1.19711		3.917	0.09091		3.917	0.07877		16.659	4.15742e-06
0.98	0.18028		39.2	1.19809		3.92	0.09703		3.92	0.08258		16.662	4.15508e-06
0.9808	0.18031		39.232	1.19906		3.923	0.09615		3.923	0.08442		16.665	4.15219e-06
0.9816	0.18033		39.264	1.20003		3.927	0.09003		3.926	0.08724		16.669	4.14875e-06
0.9824	0.18053		39.296	1.201		3.93	0.07867		3.929	0.09077		16.672	4.14481e-06
0.9832	0.18036		39.328	1.20197		3.933	0.07168		3.933	0.09176		16.675	4.14042e-06
0.984	0.18038		39.36	1.20295		3.936	0.06906		3.936	0.09641		16.678	4.13561e-06
0.9848	0.18021		39.392	1.20393		3.939	0.06119		3.939	0.1015		16.681	4.13045e-06
0.9856	0.18022		39.424	1.20491		3.943	0.04808		3.942	0.10375		16.685	4.12496e-06
0.9864	0.18024		39.456	1.20589		3.946	0.02972		3.945	0.1094		16.688	4.11919e-06
0.9872	0.18026		39.488	1.20687		3.949	0.0271		3.949	0.11844		16.691	4.11319e-06
0.988	0.18046		39.52	1.20786		3.952	0.04021		3.952	0.12761		16.694	4.10701e-06
0.9888	0.18048		39.552	1.20884		3.955	0.06906		3.955	0.13665		16.697	4.10071e-06
0.9896	0.18068		39.584	1.20981		3.959	0.09266		3.958	0.14526		16.701	4.09433e-06
0.9904	0.18089		39.616	1.21078		3.962	0.09965		3.961	0.1502		16.704	4.08793e-06
0.9912	0.18109		39.648	1.21175		3.965	0.09965		3.965	0.15768		16.707	4.08153e-06
0.992	0.18091		39.68	1.21272		3.968	0.09266		3.968	0.16474		16.71	4.07515e-06
0.9928	0.18093		39.712	1.21369		3.971	0.09965		3.971	0.16841		16.713	4.06881e-06
0.9936	0.18094		39.744	1.21465		3.975	0.09965		3.974	0.16544		16.717	4.06251e-06
0.9944	0.18096		39.776	1.21562		3.978	0.09266		3.977	0.16502		16.72	4.05627e-06
0.9952	0.18097		39.808	1.2166		3.981	0.08829		3.981	0.16389		16.723	4.05011e-06
0.996	0.18099		39.84	1.21757		3.984	0.07517		3.984	0.16502		16.726	4.04403e-06
0.9968	0.18119		39.872	1.21854		3.987	0.0743		3.987	0.1622		16.729	4.03805e-06
0.9976	0.18121		39.904	1.21951		3.991	0.08566		3.99	0.15867		16.733	4.03216e-06
0.9984	0.18122		39.936	1.22048		3.994	0.10927		3.993	0.1485		16.736	4.02636e-06
0.9992	0.18124		39.968	1.22146		3.997	0.13374		3.997	0.14116		16.739	4.02067e-06
1	0.18125		40	1.22243		4	0.14773		4	0.13368		16.742	4.01511e-06
1.0008	0.18127		40.032	1.2234		4.003	0.14161		4.003	0.12309		16.745	4.00969e-06
1.0016	0.18129		40.064	1.22437		4.007	0.11713		4.006	0.11561		16.749	4.00442e-06
1.0024	0.1813		40.096	1.22534		4.01	0.09703		4.009	0.11124		16.752	3.99932e-06
1.0032	0.18113		40.128	1.22632		4.013	0.08129		4.013	0.10375		16.755	3.99439e-06
1.004	0.18115		40.16	1.22729		4.016	0.05857		4.016	0.09641		16.758	3.98963e-06
1.0048	0.18098		40.192	1.22827		4.019	0.04983		4.019	0.09246		16.761	3.98505e-06
1.0056	0.18099		40.224	1.22924		4.023	0.03409		4.022	0.08597		16.765	3.98064e-06
1.0064	0.18101		40.256	1.23022		4.026	0.02273		4.025	0.08343		16.768	3.97638e-06
1.0072	0.18122		40.288	1.2312		4.029	0.01748		4.029	0.08484		16.771	3.97227e-06
1.008	0.18123		40.32	1.23218		4.032	0.0201		4.032	0.08399		16.774	3.96829e-06
1.0088	0.18125		40.352	1.23316		4.035	0.04196		4.035	0.08413		16.777	3.96442e-06
1.0096	0.18146		40.384	1.23415		4.039	0.07168		4.038	0.0823		16.781	3.96064e-06
1.0104	0.18166		40.416	1.23514		4.042	0.08654		4.041	0.08145		16.784	3.95693e-06
1.0112	0.18168		40.448	1.23613		4.045	0.08479		4.045	0.07835		16.787	3.95329e-06
1.012	0.18188		40.48	1.23713		4.048	0.08566		4.048	0.07919		16.79	3.94971e-06
1.0128	0.1819		40.512	1.23812		4.051	0.09878		4.051	0.08103		16.793	3.94618e-06
1.0136	0.18192		40.544	1.23911		4.055	0.11276		4.054	0.08413		16.797	3.94268e-06
1.0144	0.18194		40.576	1.2401		4.058	0.13724		4.057	0.08554		16.8	3.93922e-06
1.0152	0.18196		40.608	1.24109		4.061	0.15122		4.061	0.08526		16.803	3.93577e-06
1.016	0.1816		40.64	1.24208		4.064	0.16434		4.064	0.08004		16.8062	3.93231e-06
1.0168	0.18181		40.672	1.24307		4.067	0.16521		4.067	0.07905		16.8094	3.92881e-06
1.0176	0.18202		40.704	1.24405		4.071	0.15385		4.07	0.07609		16.8126	3.92526e-06
1.0184	0.18186		40.736	1.24503		4.074	0.14161		4.073	0.07411		16.8158	3.92163e-06
1.0192	0.18188		40.768	1.24602		4.077	0.13986		4.077	0.07609		16.819	3.9179e-06
1.02	0.1819		40.8	1.247		4.08	0.13724		4.08	0.07905		16.8222	3.91408e-06
1.0208	0.18193		40.832	1.24798		4.083	0.12238		4.083	0.08004		16.8254	3.91016e-06
1.0216	0.18176		40.864	1.24896		4.087	0.11626		4.086	0.08202		16.8286	3.90617e-06
1.0224	0.1816		40.896	1.24995		4.09	0.10927		4.089	0.08794		16.8318	3.90211e-06
1.0232	0.18144		40.928	1.25093		4.093	0.10315		4.093	0.09133		16.835	3.89799e-06
1.024	0.18146		40.96	1.25191		4.096	0.09965		4.096	0.09514		16.8382	3.89382e-06
1.0248	0.18149		40.992	1.25288		4.099	0.07955		4.099	0.09966		16.8414	3.8896e-06
1.0256	0.18151		41.024	1.25386		4.103	0.06556		4.102	0.10192		16.8446	3.88535e-06
1.0264	0.18171		41.056	1.25484		4.106	0.04808		4.105	0.10192		16.8478	3.88107e-06
1.0272	0.18173		41.088	1.25581		4.109	0.0271		4.109	0.10263		16.851	3.87679e-06
1.028	0.18193		41.12	1.25679		4.112	0.01224		4.112	0.107		16.8542	3.87251e-06
1.0288	0.18175		41.152	1.25778		4.115	0.0035		4.115	0.10884		16.8574	3.86826e-06
1.0296	0.18158		41.184	1.25877		4.119	0.01224		4.118	0.11434		16.8606	3.86406e-06
1.0304	0.18159		41.216	1.25975		4.122	0.01748		4.121	0.11731		16.8638	3.85995e-06
1.0312	0.1816		41.248	1.26074		4.125	0.04021		4.125	0.11773		16.867	3.85594e-06
1.032	0.1816		41.28	1.26173		4.128	0.06906		4.128	0.11858		16.8702	3.85208e-06
1.0328	0.18142		41.312	1.26271		4.131	0.10227		4.131	0.11957		16.8734	3.84838e-06
1.0336	0.18124		41.344	1.2637		4.135	0.13811		4.134	0.11745		16.8766	3.84485e-06
1.0344	0.18106		41.376	1.26468		4.138	0.16346		4.137	0.11547		16.8798	3.84151e-06
1.0352	0.18106		41.408	1.26566		4.141	0.18619		4.141	0.11067		16.883	3.83836e-06
1.036	0.18125		41.44	1.26664		4.144	0.19493		4.144	0.10926		16.8862	3.83539e-06
1.0368	0.18144		41.472	1.26763		4.147	0.18969		4.147	0.11124		16.8894	3.83261e-06
1.0376	0.18126		41.504	1.26862		4.151	0.19143		4.15	0.11039		16.8926	3.83003e-06
1.0384	0.18126		41.536	1.2696		4.154	0.1792		4.153	0.10672		16.8958	3.82768e-06
1.0392	0.18126		41.568	1.27059		4.157	0.17395		4.157	0.10347		16.899	3.82558e-06
1.04	0.18126		41.6	1.27157		4.16	0.15472		4.16	0.09797		16.9022	3.82377e-06
1.0408	0.18146		41.632	1.27255		4.163	0.14248		4.163	0.09373		16.9054	3.82225e-06
1.0416	0.18146		41.664	1.27354		4.167	0.12762		4.166	0.09077		16.9086	3.82103e-06
1.0424	0.18127		41.696	1.27453		4.17	0.11189		4.169	0.08583		16.9118	3.8201e-06
1.0432	0.18146		41.728	1.27553		4.173	0.09703		4.173	0.07891		16.915	3.81945e-06
1.044	0.18127		41.76	1.27653		4.176	0.09441		4.176	0.07298		16.9182	3.81908e-06
1.0448	0.18108		41.792	1.27752		4.179	0.10402		4.179	0.06804		16.9214	3.81897e-06
1.0456	0.18127		41.824	1.27852		4.183	0.1049		4.182	0.06733		16.9246	3.8191e-06
1.0464	0.18127		41.856	1.27953		4.186	0.08741		4.185	0.06465		16.9278	3.81943e-06
1.0472	0.18108		41.888	1.28054		4.189	0.08392		4.189	0.06324		16.931	3.81997e-06
1.048	0.18088		41.92	1.28155		4.192	0.08304		4.192	0.06014		16.9342	3.82071e-06
1.0488	0.18088		41.952	1.28256		4.195	0.09441		4.195	0.05534		16.9374	3.8217e-06
1.0496	0.18087		41.984	1.28357		4.199	0.10664		4.198	0.05209		16.9406	3.82297e-06
1.0504	0.18087		42.016	1.28458		4.202	0.11976		4.201	0.05068		16.9438	3.82456e-06
1.0512	0.18087		42.048	1.28558		4.205	0.12413		4.205	0.04814		16.947	3.82656e-06
1.052	0.18068		42.08	1.28659		4.208	0.11976		4.208	0.04447		16.9502	3.829e-06
1.0528	0.18068		42.112	1.28759		4.211	0.10664		4.211	0.04263		16.9534	3.83196e-06
1.0536	0.18067		42.144	1.2886		4.215	0.09615		4.214	0.0456		16.9566	3.83546e-06
1.0544	0.18067		42.176	1.28962		4.218	0.09003		4.217	0.05336		16.9598	3.83955e-06
1.0552	0.18067		42.208	1.29063		4.221	0.08829		4.221	0.05971		16.963	3.84426e-06
1.056	0.18085		42.24	1.29165		4.224	0.0778		4.224	0.06465		16.9662	3.84965e-06
1.0568	0.18085		42.272	1.29266		4.227	0.0778		4.227	0.06818		16.9694	3.85576e-06
1.0576	0.18085		42.304	1.29367		4.231	0.08829		4.23	0.06705		16.9726	3.86263e-06
1.0584	0.18084		42.336	1.29467		4.234	0.09965		4.233	0.06423		16.9758	3.87026e-06
1.0592	0.18084		42.368	1.29568		4.237	0.11364		4.237	0.06296		16.979	3.87869e-06
1.06	0.18084		42.4	1.29669		4.24	0.13024		4.24	0.06028		16.9822	3.88794e-06
1.0608	0.18103		42.432	1.2977		4.243	0.14773		4.243	0.05915		16.9854	3.89801e-06
1.0616	0.18102		42.464	1.29871		4.247	0.16434		4.246	0.06254		16.9886	3.9089e-06
1.0624	0.18084		42.496	1.29972		4.25	0.16871		4.249	0.06423		16.9918	3.9206e-06
1.0632	0.18102		42.528	1.30073		4.253	0.16084		4.253	0.06748		16.995	3.93306e-06
1.064	0.18102		42.56	1.30174		4.256	0.14073		4.256	0.07228		16.9982	3.94624e-06
1.0648	0.18101		42.592	1.30276		4.259	0.12937		4.259	0.07538		17.0014	3.9601e-06
1.0656	0.18082		42.624	1.30378		4.263	0.11713		4.262	0.07679		17.0046	3.97459e-06
1.0664	0.18082		42.656	1.3048		4.266	0.09615		4.265	0.07947		17.0078	3.98967e-06
1.0672	0.18063		42.688	1.30582		4.269	0.08916		4.269	0.07722		17.011	4.00529e-06
1.068	0.18063		42.72	1.30684		4.272	0.08479		4.272	0.07623		17.0142	4.02144e-06
1.0688	0.18063		42.752	1.30786		4.275	0.07168		4.275	0.07326		17.0174	4.0381e-06
1.0696	0.18044		42.784	1.30887		4.279	0.06119		4.278	0.06832		17.0206	4.05524e-06
1.0704	0.18043		42.816	1.30989		4.282	0.06469		4.281	0.06465		17.0238	4.07286e-06
1.0712	0.18043		42.848	1.31091		4.285	0.08217		4.285	0.0655		17.027	4.09093e-06
1.072	0.18024		42.88	1.31194		4.288	0.09266		4.288	0.0679		17.0302	4.10941e-06
1.0728	0.18043		42.912	1.31297		4.291	0.09615		4.291	0.07185		17.0334	4.12825e-06
1.0736	0.18042		42.944	1.31399		4.295	0.09266		4.294	0.07115		17.0366	4.14742e-06
1.0744	0.1806		42.976	1.31502		4.298	0.09353		4.297	0.06903		17.0398	4.16687e-06
1.0752	0.1806		43.008	1.31605		4.301	0.08916		4.301	0.06846		17.043	4.18655e-06
1.076	0.18059		43.04	1.31708		4.304	0.0778		4.304	0.06917		17.0462	4.20643e-06
1.0768	0.18078		43.072	1.31811		4.307	0.07867		4.307	0.07086		17.0494	4.22647e-06
1.0776	0.18077		43.104	1.31915		4.311	0.08217		4.31	0.07326		17.0526	4.24665e-06
1.0784	0.18077		43.136	1.32019		4.314	0.08829		4.313	0.07637		17.0558	4.26693e-06
1.0792	0.18077		43.168	1.32123		4.317	0.08566		4.317	0.08343		17.059	4.28728e-06
1.08	0.18077		43.2	1.32227		4.32	0.09528		4.32	0.08823		17.0622	4.30764e-06
1.0808	0.18077		43.232	1.32331		4.323	0.10752		4.323	0.09373		17.0654	4.32798e-06
1.0816	0.18058		43.264	1.32435		4.327	0.12238		4.326	0.09994		17.0686	4.34825e-06
1.0824	0.18058		43.296	1.32538		4.33	0.1285		4.329	0.10686		17.0718	4.36843e-06
1.0832	0.18076		43.328	1.32641		4.333	0.13549		4.333	0.1142		17.075	4.38848e-06
1.084	0.18076		43.36	1.32745		4.336	0.14161		4.336	0.12196		17.0782	4.40835e-06
1.0848	0.18094		43.392	1.32848		4.339	0.1451		4.339	0.12691		17.0814	4.42802e-06
1.0856	0.18093		43.424	1.32952		4.343	0.15559		4.342	0.13199		17.0846	4.44744e-06
1.0864	0.18074		43.456	1.33055		4.346	0.16346		4.345	0.13721		17.0878	4.4666e-06
1.0872	0.18092		43.488	1.33157		4.349	0.16871		4.349	0.14229		17.091	4.48545e-06
1.088	0.18091		43.52	1.3326		4.352	0.18094		4.352	0.14399		17.0942	4.50396e-06
1.0888	0.1809		43.552	1.33363		4.355	0.1792		4.355	0.14554		17.0974	4.52213e-06
1.0896	0.18108		43.584	1.33465		4.359	0.17483		4.358	0.14695		17.1006	4.53992e-06
1.0904	0.18108		43.616	1.33567		4.362	0.16783		4.361	0.15119		17.1038	4.55731e-06
1.0912	0.18126		43.648	1.33669		4.365	0.16783		4.365	0.14879		17.107	4.57428e-06
1.092	0.18125		43.68	1.33771		4.368	0.17308		4.368	0.14864		17.1102	4.59081e-06
1.0928	0.18123		43.712	1.33873		4.371	0.1722		4.371	0.15048		17.1134	4.6069e-06
1.0936	0.1814		43.744	1.33975		4.375	0.16696		4.374	0.15133		17.1166	4.62253e-06
1.0944	0.18139		43.776	1.34076		4.378	0.17832		4.377	0.15443		17.1198	4.63769e-06
1.0952	0.18137		43.808	1.34178		4.381	0.18531		4.381	0.15683		17.123	4.65238e-06
1.096	0.18136		43.84	1.3428		4.384	0.17832		4.384	0.16149		17.1262	4.66658e-06
1.0968	0.18135		43.872	1.34382		4.387	0.16871		4.387	0.16516		17.1294	4.68027e-06
1.0976	0.18133		43.904	1.34484		4.391	0.15822		4.39	0.16488		17.1326	4.69341e-06
1.0984	0.18132		43.936	1.34586		4.394	0.14685		4.393	0.16685		17.1358	4.706e-06
1.0992	0.18094		43.968	1.34687		4.397	0.13287		4.397	0.16488		17.139	4.71802e-06
1.1	0.18093		44	1.34788		4.4	0.12587		4.4	0.1622		17.1422	4.72944e-06
1.1008	0.18092		44.032	1.34889		4.403	0.12587		4.403	0.16206		17.1454	4.74025e-06
1.1016	0.18072		44.064	1.3499		4.407	0.14423		4.406	0.15824		17.1486	4.75043e-06
1.1024	0.18071		44.096	1.35091		4.41	0.15997		4.409	0.15697		17.1518	4.75997e-06
1.1032	0.18052		44.128	1.35192		4.413	0.16171		4.413	0.155		17.155	4.76888e-06
1.104	0.18013		44.16	1.35292		4.416	0.18182		4.416	0.15232		17.1582	4.77718e-06
1.1048	0.18012		44.192	1.35393		4.419	0.1993		4.419	0.14921		17.1614	4.78485e-06
1.1056	0.1803		44.224	1.35493		4.423	0.22203		4.422	0.14568		17.1646	4.79189e-06
1.1064	0.18028		44.256	1.35594		4.426	0.22727		4.425	0.13848		17.1678	4.79829e-06
1.1072	0.18027		44.288	1.35694		4.429	0.22465		4.429	0.13086		17.171	4.80406e-06
1.108	0.18026		44.32	1.35794		4.432	0.22378		4.432	0.12606		17.1742	4.80917e-06
1.1088	0.18025		44.352	1.35894		4.435	0.22465		4.435	0.11787		17.1774	4.81363e-06
1.1096	0.18024		44.384	1.35993		4.439	0.21766		4.438	0.11279		17.1806	4.81743e-06
1.1104	0.18042		44.416	1.36093		4.442	0.20455		4.441	0.1111		17.1838	4.82055e-06
1.1112	0.18059		44.448	1.36193		4.445	0.18706		4.445	0.10954		17.187	4.82299e-06
1.112	0.18039		44.48	1.36293		4.448	0.16696		4.448	0.1111		17.1902	4.82476e-06
1.1128	0.18038		44.512	1.36393		4.451	0.14423		4.451	0.11251		17.1934	4.82588e-06
1.1136	0.18055		44.544	1.36492		4.455	0.11888		4.454	0.11702		17.1966	4.82635e-06
1.1144	0.18054		44.576	1.36592		4.458	0.09266		4.457	0.11872		17.1998	4.82619e-06
1.1152	0.18071		44.608	1.36691		4.461	0.07867		4.461	0.12055		17.203	4.82544e-06
1.116	0.1807		44.64	1.36791		4.464	0.05769		4.464	0.12253		17.2062	4.82412e-06
1.1168	0.1805		44.672	1.36891		4.467	0.04108		4.467	0.12465		17.2094	4.82223e-06
1.1176	0.18011		44.704	1.36991		4.471	0.04021		4.47	0.12662		17.2126	4.81978e-06
1.1184	0.18028		44.736	1.37091		4.474	0.05507		4.473	0.12846		17.2158	4.81677e-06
1.1192	0.18027		44.768	1.37192		4.477	0.06469		4.477	0.12719		17.219	4.81318e-06
1.12	0.18026		44.8	1.37294		4.48	0.07867		4.48	0.12606		17.2222	4.80902e-06
1.1208	0.18005		44.832	1.37395		4.483	0.08566		4.483	0.12535		17.2254	4.80432e-06
1.1216	0.17985		44.864	1.37496		4.487	0.07605		4.486	0.12211		17.2286	4.79909e-06
1.1224	0.17984		44.896	1.37596		4.49	0.08217		4.489	0.11632		17.2318	4.79334e-06
1.1232	0.17963		44.928	1.37697		4.493	0.09266		4.493	0.1142		17.235	4.78709e-06
1.124	0.17962		44.96	1.37797		4.496	0.10577		4.496	0.11251		17.2382	4.78033e-06
1.1248	0.1796		44.992	1.37896		4.499	0.11014		4.499	0.10799		17.2414	4.77308e-06
1.1256	0.17959		45.024	1.37996		4.503	0.10577		4.502	0.10686		17.2446	4.76532e-06
1.1264	0.17957		45.056	1.38096		4.506	0.10227		4.505	0.10291		17.2478	4.75707e-06
1.1272	0.17956		45.088	1.38196		4.509	0.09965		4.509	0.0991		17.251	4.7483e-06
1.128	0.17955		45.12	1.38297		4.512	0.09965		4.512	0.09543		17.2542	4.73897e-06
1.1288	0.17954		45.152	1.38397		4.515	0.09266		4.515	0.09218		17.2574	4.72907e-06
1.1296	0.17934		45.184	1.38497		4.519	0.10927		4.518	0.0926		17.2606	4.71862e-06
1.1304	0.17952		45.216	1.38598		4.522	0.12675		4.521	0.0967		17.2638	4.70764e-06
1.1312	0.17951		45.248	1.38699		4.525	0.13199		4.525	0.09825		17.267	4.69618e-06
1.132	0.17969		45.28	1.38801		4.528	0.14423		4.528	0.10023		17.2702	4.68427e-06
1.1328	0.17948		45.312	1.38902		4.531	0.16346		4.531	0.10559		17.2734	4.67201e-06
1.1336	0.17966		45.344	1.39002		4.535	0.18007		4.534	0.1111		17.2766	4.65948e-06
1.1344	0.17964		45.376	1.39103		4.538	0.19406		4.537	0.11674		17.2798	4.64676e-06
1.1352	0.17963		45.408	1.39204		4.541	0.19406		4.541	0.12281		17.283	4.63393e-06
1.136	0.1798		45.44	1.39306		4.544	0.19143		4.544	0.12634		17.2862	4.62103e-06
1.1368	0.17978		45.472	1.39408		4.547	0.18619		4.547	0.12733		17.2894	4.60815e-06
1.1376	0.17977		45.504	1.3951		4.551	0.16696		4.55	0.12874		17.2926	4.59537e-06
1.1384	0.17994		45.536	1.39613		4.554	0.13374		4.553	0.12733		17.2958	4.58276e-06
1.1392	0.18011		45.568	1.39715		4.557	0.10927		4.557	0.12606		17.299	4.57039e-06
1.14	0.1801		45.6	1.39817		4.56	0.08566		4.56	0.12465		17.3022	4.55833e-06
1.1408	0.18008		45.632	1.39919		4.563	0.06469		4.563	0.12309		17.3054	4.54663e-06
1.1416	0.18044		45.664	1.40021		4.567	0.05769		4.566	0.12168		17.3086	4.53536e-06
1.1424	0.18024		45.696	1.40123		4.57	0.06469		4.569	0.12041		17.3118	4.52457e-06
1.1432	0.18004		45.728	1.40226		4.573	0.06469		4.573	0.12225		17.315	4.51432e-06
1.144	0.18022		45.76	1.40327		4.576	0.07867		4.576	0.12394		17.3182	4.5046e-06
1.1448	0.17983		45.792	1.40429		4.579	0.07605		4.579	0.12846		17.3214	4.49545e-06
1.1456	0.17982		45.824	1.40531		4.583	0.0778		4.582	0.12959		17.3246	4.48684e-06
1.1464	0.17981		45.856	1.40634		4.586	0.09353		4.585	0.13029		17.3278	4.47876e-06
1.1472	0.17999		45.888	1.40736		4.589	0.10227		4.589	0.13354		17.331	4.47122e-06
1.148	0.18017		45.92	1.40838		4.592	0.11364		4.592	0.13636		17.3342	4.4642e-06
1.1488	0.18017		45.952	1.4094		4.595	0.12587		4.595	0.13876		17.3374	4.45771e-06
1.1496	0.18035		45.984	1.41042		4.599	0.12762		4.598	0.1437		17.3406	4.45176e-06
1.1504	0.18035		46.016	1.41143		4.602	0.1285		4.601	0.14822		17.3438	4.44638e-06
1.1512	0.18053		46.048	1.41244		4.605	0.1285		4.605	0.15556		17.347	4.44157e-06
1.152	0.18071		46.08	1.41346		4.608	0.13899		4.608	0.15951		17.3502	4.43739e-06
1.1528	0.18052		46.112	1.41447		4.611	0.13899		4.611	0.16008		17.3534	4.43383e-06
1.1536	0.18051		46.144	1.41548		4.615	0.13986		4.614	0.15726		17.3566	4.4309e-06
1.1544	0.1805		46.176	1.41649		4.618	0.13024		4.617	0.15104		17.3598	4.4286e-06
1.1552	0.18031		46.208	1.41751		4.621	0.11976		4.621	0.14766		17.363	4.42695e-06
1.156	0.1803		46.24	1.41852		4.624	0.11014		4.624	0.14385		17.3662	4.42595e-06
1.1568	0.18029		46.272	1.41954		4.627	0.1014		4.627	0.13665		17.3694	4.42557e-06
1.1576	0.18028		46.304	1.42055		4.631	0.10315		4.63	0.12959		17.3726	4.4258e-06
1.1584	0.18008		46.336	1.42156		4.634	0.11538		4.633	0.12267		17.3758	4.42664e-06
1.1592	0.17988		46.368	1.42257		4.637	0.12675		4.637	0.11561		17.379	4.42807e-06
1.16	0.17968		46.4	1.42358		4.64	0.13724		4.64	0.11138		17.3822	4.43007e-06
1.1608	0.17949		46.432	1.42458		4.643	0.14685		4.643	0.10997		17.3854	4.43259e-06
1.1616	0.17966		46.464	1.42558		4.647	0.15559		4.646	0.10841		17.3886	4.43557e-06
1.1624	0.17947		46.496	1.42658		4.65	0.16346		4.649	0.10997		17.3918	4.43897e-06
1.1632	0.17945		46.528	1.42758		4.653	0.16871		4.653	0.11138		17.395	4.44271e-06
1.164	0.17925		46.56	1.42859		4.656	0.17133		4.656	0.11561		17.3982	4.44674e-06
1.1648	0.17923		46.592	1.42959		4.659	0.1521		4.659	0.12267		17.4014	4.451e-06
1.1656	0.17922		46.624	1.43059		4.663	0.13199		4.662	0.12634		17.4046	4.45543e-06
1.1664	0.1792		46.656	1.4316		4.666	0.12063		4.665	0.12987		17.4078	4.45997e-06
1.1672	0.17919		46.688	1.4326		4.669	0.11801		4.669	0.13354		17.411	4.46457e-06
1.168	0.17917		46.72	1.4336		4.672	0.11451		4.672	0.13735		17.4142	4.46921e-06
1.1688	0.17916		46.752	1.4346		4.675	0.11189		4.675	0.14427		17.4174	4.47387e-06
1.1696	0.17915		46.784	1.4356		4.679	0.10052		4.678	0.14808		17.4206	4.47852e-06
1.1704	0.17914		46.816	1.43661		4.682	0.09178		4.681	0.15471		17.4238	4.48316e-06
1.1712	0.17913		46.848	1.43762		4.685	0.08566		4.685	0.15768		17.427	4.48779e-06
1.172	0.1793		46.88	1.43862		4.688	0.08217		4.688	0.15697		17.4302	4.49242e-06
1.1728	0.1791		46.912	1.43963		4.691	0.08304		4.691	0.15584		17.4334	4.49704e-06
1.1736	0.1789		46.944	1.44064		4.695	0.08829		4.694	0.15457		17.4366	4.50166e-06
1.1744	0.17888		46.976	1.44165		4.698	0.08479		4.697	0.14992		17.4398	4.50628e-06
1.1752	0.17868		47.008	1.44266		4.701	0.08217		4.701	0.14455		17.443	4.51088e-06
1.176	0.17885		47.04	1.44367		4.704	0.09178		4.704	0.14145		17.4462	4.51546e-06
1.1768	0.17883		47.072	1.44467		4.707	0.11364		4.707	0.13763		17.4494	4.52e-06
1.1776	0.17881		47.104	1.44568		4.711	0.12675		4.71	0.13636		17.4526	4.52447e-06
1.1784	0.17879		47.136	1.44669		4.714	0.13112		4.713	0.13763		17.4558	4.52887e-06
1.1792	0.17878		47.168	1.4477		4.717	0.11713		4.717	0.13523		17.459	4.53317e-06
1.18	0.17876		47.2	1.44871		4.72	0.10577		4.72	0.13538		17.4622	4.53737e-06
1.1808	0.17856		47.232	1.44973		4.723	0.10664		4.723	0.13806		17.4654	4.54145e-06
1.1816	0.17854		47.264	1.45073		4.727	0.09878		4.726	0.14032		17.4686	4.54538e-06
1.1824	0.17853		47.296	1.45175		4.73	0.09178		4.729	0.1454		17.4718	4.54911e-06
1.1832	0.17851		47.328	1.45275		4.733	0.08566		4.733	0.15006		17.475	4.5526e-06
1.184	0.1785		47.36	1.45376		4.736	0.08217		4.736	0.15104		17.4782	4.5558e-06
1.1848	0.17868		47.392	1.45477		4.739	0.08129		4.739	0.14836		17.4814	4.55867e-06
1.1856	0.17867		47.424	1.45578		4.743	0.09266		4.742	0.14822		17.4846	4.56116e-06
1.1864	0.17847		47.456	1.45678		4.746	0.11626		4.745	0.15062		17.4878	4.56324e-06
1.1872	0.17828		47.488	1.45778		4.749	0.13112		4.749	0.15232		17.491	4.56486e-06
1.188	0.17808		47.52	1.45877		4.752	0.13724		4.752	0.15655		17.4942	4.56598e-06
1.1888	0.17808		47.552	1.45977		4.755	0.13287		4.755	0.1574		17.4974	4.56657e-06
1.1896	0.17788		47.584	1.46077		4.759	0.12762		4.758	0.15486		17.5006	4.56659e-06
1.1904	0.17787		47.616	1.46177		4.762	0.13287		4.761	0.14893		17.5038	4.56601e-06
1.1912	0.17787		47.648	1.46277		4.765	0.12762		4.765	0.13961		17.507	4.56483e-06
1.192	0.17749		47.68	1.46378		4.768	0.12325		4.768	0.13015		17.5102	4.56305e-06
1.1928	0.17748		47.712	1.46479		4.771	0.11014		4.771	0.1238		17.5134	4.56066e-06
1.1936	0.17748		47.744	1.4658		4.775	0.08829		4.774	0.12055		17.5166	4.55768e-06
1.1944	0.17729		47.776	1.4668		4.778	0.06906		4.777	0.1142		17.5198	4.55409e-06
1.1952	0.17747		47.808	1.46781		4.781	0.06381		4.781	0.10503		17.523	4.54993e-06
1.196	0.17727		47.84	1.46882		4.784	0.07255		4.784	0.09656		17.5262	4.54524e-06
1.1968	0.17745		47.872	1.46982		4.787	0.0743		4.787	0.08583		17.5294	4.5401e-06
1.1976	0.17763		47.904	1.47083		4.791	0.06906		4.79	0.07609		17.5326	4.53463e-06
1.1984	0.17762		47.936	1.47184		4.794	0.06818		4.793	0.06762		17.5358	4.52891e-06
1.1992	0.17742		47.968	1.47284		4.797	0.07168		4.797	0.05745		17.539	4.52305e-06
1.2	0.17741		48	1.47385		4.8	0.08916		4.8	0.04884		17.5422	4.51712e-06
1.2008	0.1774		48.032	1.47485		4.803	0.09965		4.803	0.04207		17.5454	4.51119e-06
1.2016	0.17739		48.064	1.47585		4.807	0.10315		4.806	0.03416		17.5486	4.50534e-06
1.2024	0.17738		48.096	1.47685		4.81	0.09965		4.809	0.02513		17.5518	4.49966e-06
1.2032	0.17738		48.128	1.47785		4.813	0.07955		4.813	0.02117		17.555	4.49423e-06
1.204	0.17718		48.16	1.47885		4.816	0.0542		4.816	0.01934		17.5582	4.4891e-06
1.2048	0.17717		48.192	1.47985		4.819	0.04458		4.819	0.0199		17.5614	4.48433e-06
1.2056	0.17717		48.224	1.48085		4.823	0.04108		4.822	0.02287		17.5646	4.47993e-06
1.2064	0.17716		48.256	1.48184		4.826	0.04371		4.825	0.02499		17.5678	4.47591e-06
1.2072	0.17715		48.288	1.48283		4.829	0.0507		4.829	0.02329		17.571	4.47227e-06
1.208	0.17714		48.32	1.48382		4.832	0.06031		4.832	0.02103		17.5742	4.469e-06
1.2088	0.17732		48.352	1.48481		4.835	0.07255		4.835	0.02117		17.5774	4.4661e-06
1.2096	0.17731		48.384	1.4858		4.839	0.08916		4.838	0.02343		17.5806	4.46352e-06
1.2104	0.1773		48.416	1.48679		4.842	0.10052		4.841	0.03077		17.5838	4.46125e-06
1.2112	0.17748		48.448	1.48779		4.845	0.10664		4.845	0.04023		17.587	4.45921e-06
1.212	0.17729		48.48	1.48877		4.848	0.11713		4.848	0.05181		17.5902	4.45735e-06
1.2128	0.17747		48.512	1.48976		4.851	0.10927		4.851	0.05901		17.5934	4.4556e-06
1.2136	0.17747		48.544	1.49074		4.855	0.09266		4.854	0.06776		17.5966	4.45391e-06
1.2144	0.17746		48.576	1.49172		4.858	0.08829		4.857	0.07482		17.5998	4.45223e-06
1.2152	0.17784		48.608	1.49271		4.861	0.08479		4.861	0.08315		17.603	4.45052e-06
1.216	0.17765		48.64	1.4937		4.864	0.08217		4.864	0.09246		17.6062	4.44879e-06
1.2168	0.17766		48.672	1.49469		4.867	0.09178		4.867	0.09952		17.6094	4.44702e-06
1.2176	0.17728		48.704	1.49568		4.871	0.11364		4.87	0.10432		17.6126	4.44517e-06
1.2184	0.17748		48.736	1.49667		4.874	0.13636		4.873	0.10686		17.6158	4.44324e-06
1.2192	0.17748		48.768	1.49766		4.877	0.1486		4.877	0.11011		17.619	4.44121e-06
1.22	0.17748		48.8	1.49865		4.88	0.15997		4.88	0.11081		17.6222	4.43908e-06
1.2208	0.17749		48.832	1.49965		4.883	0.15909		4.883	0.11222		17.6254	4.43686e-06
1.2216	0.1775		48.864	1.50064		4.887	0.16696		4.886	0.11434		17.6286	4.43454e-06
1.2224	0.1775		48.896	1.50164		4.89	0.1722		4.889	0.11392		17.6318	4.43218e-06
1.2232	0.17751		48.928	1.50263		4.893	0.16346		4.893	0.11717		17.635	4.42977e-06
1.224	0.17752		48.96	1.50363		4.896	0.1521		4.896	0.11787		17.6382	4.42734e-06
1.2248	0.17734		48.992	1.50463		4.899	0.14948		4.899	0.11279		17.6414	4.42492e-06
1.2256	0.17754		49.024	1.50563		4.903	0.13462		4.902	0.10488		17.6446	4.42253e-06
1.2264	0.17773		49.056	1.50663		4.906	0.11888		4.905	0.10037		17.6478	4.42018e-06
1.2272	0.17792		49.088	1.50762		4.909	0.11364		4.909	0.09627		17.651	4.41791e-06
1.228	0.17793		49.12	1.50862		4.912	0.10927		4.912	0.09289		17.6542	4.41571e-06
1.2288	0.17831		49.152	1.50961		4.915	0.10577		4.915	0.08724		17.6574	4.41358e-06
1.2296	0.17812		49.184	1.5106		4.919	0.10315		4.918	0.08554		17.6606	4.41153e-06
1.2304	0.17813		49.216	1.51159		4.922	0.09178		4.921	0.08159		17.6638	4.40955e-06
1.2312	0.17813		49.248	1.51259		4.925	0.08304		4.925	0.08159		17.667	4.40763e-06
1.232	0.17814		49.28	1.51358		4.928	0.07867		4.928	0.0823		17.6702	4.4058e-06
1.2328	0.17833		49.312	1.51457		4.931	0.07867		4.931	0.08667		17.6734	4.40406e-06
1.2336	0.17834		49.344	1.51557		4.935	0.08129		4.934	0.09176		17.6766	4.40247e-06
1.2344	0.17835		49.376	1.51657		4.938	0.09615		4.937	0.09754		17.6798	4.40107e-06
1.2352	0.17836		49.408	1.51757		4.941	0.11189		4.941	0.10375		17.683	4.39985e-06
1.236	0.17836		49.44	1.51856		4.944	0.11713		4.944	0.11011		17.6862	4.39883e-06
1.2368	0.17837		49.472	1.51956		4.947	0.12325		4.947	0.11957		17.6894	4.39802e-06
1.2376	0.17838		49.504	1.52056		4.951	0.12063		4.95	0.12592		17.6926	4.39742e-06
1.2384	0.17858		49.536	1.52156		4.954	0.12063		4.953	0.12916		17.6958	4.39702e-06
1.2392	0.1784		49.568	1.52255		4.957	0.11364		4.957	0.13255		17.699	4.39682e-06
1.24	0.17841		49.6	1.52355		4.96	0.10927		4.96	0.13608		17.7022	4.39683e-06
1.2408	0.17823		49.632	1.52455		4.963	0.09615		4.963	0.13975		17.7054	4.39703e-06
1.2416	0.17805		49.664	1.52554		4.967	0.0743		4.966	0.1406		17.7086	4.39747e-06
1.2424	0.17806		49.696	1.52653		4.97	0.05507		4.969	0.14159		17.7118	4.39813e-06
1.2432	0.17788		49.728	1.52752		4.973	0.04021		4.973	0.13947		17.715	4.39903e-06
1.244	0.17788		49.76	1.52852		4.976	0.03147		4.976	0.14046		17.7182	4.40019e-06
1.2448	0.17789		49.792	1.52951		4.979	0.03059		4.979	0.13834		17.7214	4.40163e-06
1.2456	0.17789		49.824	1.53051		4.983	0.02797		4.982	0.13312		17.7246	4.40338e-06
1.2464	0.1779		49.856	1.53151		4.986	0.0236		4.985	0.12775		17.7278	4.40546e-06
1.2472	0.17809		49.888	1.53251		4.989	0.01748		4.989	0.12225		17.731	4.40791e-06
1.248	0.17809		49.92	1.53351		4.992	0.00962		4.992	0.1166		17.7342	4.41072e-06
1.2488	0.1781		49.952	1.53452		4.995	0		4.995	0.11674		17.7374	4.41389e-06
1.2496	0.1781		49.984	1.53552		4.999	0.00962		4.998	0.11942		17.7406	4.41745e-06
1.2504	0.17829		50.016	1.53653		5.002	0.01748		5.001	0.12168		17.7438	4.42139e-06
1.2512	0.1783		50.048	1.53755		5.005	0.0236		5.005	0.12055		17.747	4.42574e-06
1.252	0.17831		50.08	1.53857		5.008	0.03759		5.008	0.12225		17.7502	4.43051e-06
1.2528	0.17831		50.112	1.5396		5.011	0.04808		5.011	0.1238		17.7534	4.4357e-06
1.2536	0.17832		50.144	1.54063		5.015	0.05507		5.014	0.12846		17.7566	4.44132e-06
1.2544	0.17833		50.176	1.54165		5.018	0.05857		5.017	0.13622		17.7598	4.44736e-06
1.2552	0.17834		50.208	1.54268		5.021	0.06818		5.021	0.14385		17.763	4.45382e-06
1.256	0.17854		50.24	1.5437		5.024	0.07255		5.024	0.14808		17.7662	4.46067e-06
1.2568	0.17855		50.272	1.54472		5.027	0.07168		5.027	0.14893		17.7694	4.46789e-06
1.2576	0.17856		50.304	1.54573		5.031	0.06556		5.03	0.14963		17.7726	4.47543e-06
1.2584	0.17857		50.336	1.54675		5.034	0.06381		5.033	0.1502		17.7758	4.48323e-06
1.2592	0.17839		50.368	1.54776		5.037	0.06643		5.037	0.15034		17.779	4.49123e-06
1.26	0.1784		50.4	1.54878		5.04	0.07343		5.04	0.15006		17.7822	4.4994e-06
1.2608	0.17841		50.432	1.54979		5.043	0.07343		5.043	0.14935		17.7854	4.50769e-06
1.2616	0.17824		50.464	1.55081		5.047	0.0778		5.046	0.15119		17.7886	4.51609e-06
1.2624	0.17825		50.496	1.55182		5.05	0.07692		5.049	0.14935		17.7918	4.52453e-06
1.2632	0.17826		50.528	1.55284		5.053	0.08042		5.053	0.14681		17.795	4.53302e-06
1.264	0.17827		50.56	1.55387		5.056	0.07692		5.056	0.14653		17.7982	4.54151e-06
1.2648	0.17847		50.592	1.5549		5.059	0.0778		5.059	0.14526		17.8014	4.55e-06
1.2656	0.17849		50.624	1.55593		5.063	0.08304		5.062	0.14596		17.8046	4.5585e-06
1.2664	0.1785		50.656	1.55697		5.066	0.08129		5.065	0.14893		17.8078	4.567e-06
1.2672	0.17888		50.688	1.55801		5.069	0.07255		5.069	0.15147		17.811	4.5755e-06
1.268	0.17889		50.72	1.55904		5.072	0.05857		5.072	0.15062		17.8142	4.584e-06
1.2688	0.1789		50.752	1.56007		5.075	0.04108		5.075	0.14935		17.8174	4.59247e-06
1.2696	0.17892		50.784	1.56109		5.079	0.04108		5.078	0.14766		17.8206	4.60087e-06
1.2704	0.17893		50.816	1.56212		5.082	0.0472		5.081	0.1485		17.8238	4.60918e-06
1.2712	0.17876		50.848	1.56314		5.085	0.04808		5.085	0.15161		17.827	4.61735e-06
1.272	0.17877		50.88	1.56416		5.088	0.05332		5.088	0.15697		17.8302	4.62534e-06
1.2728	0.17897		50.912	1.56518		5.091	0.07255		5.091	0.1646		17.8334	4.63312e-06
1.2736	0.17898		50.944	1.5662		5.095	0.08479		5.094	0.17123		17.8366	4.64067e-06
1.2744	0.17899		50.976	1.56722		5.098	0.09003		5.097	0.17363		17.8398	4.64797e-06
1.2752	0.179		51.008	1.56825		5.101	0.10927		5.101	0.1718		17.843	4.65496e-06
1.276	0.17882		51.04	1.56928		5.104	0.13112		5.104	0.17194		17.8462	4.66162e-06
1.2768	0.17883		51.072	1.5703		5.107	0.14423		5.107	0.17405		17.8494	4.66791e-06
1.2776	0.17902		51.104	1.57133		5.111	0.14685		5.11	0.1749		17.8526	4.67381e-06
1.2784	0.17902		51.136	1.57235		5.114	0.13724		5.113	0.17448		17.8558	4.67932e-06
1.2792	0.17903		51.168	1.57337		5.117	0.11713		5.117	0.17603		17.859	4.68446e-06
1.28	0.17885		51.2	1.5744		5.12	0.09965		5.12	0.17631		17.8622	4.6892e-06
1.2808	0.17867		51.232	1.57543		5.123	0.07517		5.123	0.17532		17.8654	4.69357e-06
1.2816	0.17849		51.264	1.57646		5.127	0.06469		5.126	0.17631		17.8686	4.69756e-06
1.2824	0.17849		51.296	1.57749		5.13	0.06818		5.129	0.17928		17.8718	4.70122e-06
1.2832	0.17869		51.328	1.57852		5.133	0.06469		5.133	0.18125		17.875	4.7046e-06
1.284	0.17869		51.36	1.57954		5.136	0.04458		5.136	0.18224		17.8782	4.70777e-06
1.2848	0.1787		51.392	1.58056		5.139	0.02098		5.139	0.18196		17.8814	4.71081e-06
1.2856	0.1787		51.424	1.58158		5.143	0.00699		5.142	0.17716		17.8846	4.71381e-06
1.2864	0.17889		51.456	1.58261		5.146	0.00262		5.145	0.17109		17.8878	4.71685e-06
1.2872	0.17871		51.488	1.58363		5.149	0.01748		5.149	0.16078		17.891	4.71998e-06
1.288	0.17871		51.52	1.58465		5.152	0.03059		5.152	0.1557		17.8942	4.72326e-06
1.2888	0.17852		51.552	1.58567		5.155	0.04021		5.155	0.15584		17.8974	4.72673e-06
1.2896	0.17853		51.584	1.58669		5.159	0.04458		5.158	0.16093		17.9006	4.73041e-06
1.2904	0.17872		51.616	1.58771		5.162	0.04371		5.161	0.16474		17.9038	4.73432e-06
1.2912	0.17872		51.648	1.58873		5.165	0.05857		5.165	0.16756		17.907	4.73848e-06
1.292	0.17854		51.68	1.58975		5.168	0.08916		5.168	0.1694		17.9102	4.7429e-06
1.2928	0.17855		51.712	1.59076		5.171	0.11451		5.171	0.167		17.9134	4.74751e-06
1.2936	0.17874		51.744	1.59178		5.175	0.12325		5.174	0.16657		17.9166	4.75229e-06
1.2944	0.17874		51.776	1.5928		5.178	0.11364		5.177	0.16516		17.9198	4.75718e-06
1.2952	0.17855		51.808	1.59382		5.181	0.09528		5.181	0.16304		17.923	4.76212e-06
1.296	0.17836		51.84	1.59485		5.184	0.08916		5.184	0.15726		17.9262	4.76704e-06
1.2968	0.17836		51.872	1.59588		5.187	0.09528		5.187	0.15104		17.9294	4.77186e-06
1.2976	0.17836		51.904	1.59691		5.191	0.09266		5.19	0.14766		17.9326	4.77652e-06
1.2984	0.17836		51.936	1.59794		5.194	0.10227		5.193	0.14385		17.9358	4.78098e-06
1.2992	0.17836		51.968	1.59897		5.197	0.10315		5.197	0.13961		17.939	4.78516e-06
1.3	0.17817		52	1.6		5.2	0.09528		5.2	0.13523		17.9422	4.78902e-06
1.3008	0.17817		52.032	1.60103		5.203	0.09003		5.203	0.12775		17.9454	4.7925e-06
1.3016	0.17817		52.064	1.60206		5.207	0.08916		5.206	0.12338		17.9486	4.79556e-06
1.3024	0.17817		52.096	1.60309		5.21	0.09266		5.209	0.11914		17.9518	4.79817e-06
1.3032	0.17798		52.128	1.60412		5.213	0.08916		5.213	0.11505		17.955	4.80032e-06
1.304	0.17798		52.16	1.60514		5.216	0.08829		5.216	0.11081		17.9582	4.80201e-06
1.3048	0.17817		52.192	1.60617		5.219	0.07867		5.219	0.10912		17.9614	4.80329e-06
1.3056	0.17798		52.224	1.6072		5.223	0.07168		5.222	0.10672		17.9646	4.80418e-06
1.3064	0.17798		52.256	1.60823		5.226	0.06906		5.225	0.11011		17.9678	4.80473e-06
1.3072	0.17817		52.288	1.60926		5.229	0.06119		5.229	0.11957		17.971	4.80497e-06
1.308	0.17817		52.32	1.6103		5.232	0.05944		5.232	0.12888		17.9742	4.80496e-06
1.3088	0.17818		52.352	1.61133		5.235	0.0542		5.235	0.13778		17.9774	4.80471e-06
1.3096	0.17818		52.384	1.61236		5.239	0.05507		5.238	0.14625		17.9806	4.80423e-06
1.3104	0.178		52.416	1.61339		5.242	0.0507		5.241	0.15429		17.9838	4.80354e-06
1.3112	0.178		52.448	1.61443		5.245	0.0507		5.245	0.16191		17.987	4.80262e-06
1.312	0.17819		52.48	1.61546		5.248	0.05507		5.248	0.16615		17.9902	4.80149e-06
1.3128	0.1782		52.512	1.61649		5.251	0.06381		5.251	0.17292		17.9934	4.80012e-06
1.3136	0.1782		52.544	1.61751		5.255	0.07692		5.254	0.17871		17.9966	4.79851e-06
1.3144	0.17839		52.576	1.61854		5.258	0.08479		5.257	0.18323		17.9998	4.79668e-06
1.3152	0.17859		52.608	1.61957		5.261	0.09703		5.261	0.18648		18.003	4.79466e-06
1.316	0.1786		52.64	1.6206		5.264	0.09266		5.264	0.18874		18.0062	4.79249e-06
1.3168	0.1786		52.672	1.62163		5.267	0.09266		5.267	0.19001		18.0094	4.79016e-06
1.3176	0.17861		52.704	1.62266		5.271	0.09528		5.27	0.19001		18.0126	4.78769e-06
1.3184	0.17844		52.736	1.62369		5.274	0.09878		5.273	0.18549		18.0158	4.78504e-06
1.3192	0.17864		52.768	1.62471		5.277	0.10315		5.277	0.18267		18.019	4.78221e-06
1.32	0.17865		52.8	1.62574		5.28	0.10839		5.28	0.17532		18.0222	4.77914e-06
1.3208	0.17847		52.832	1.62677		5.283	0.11451		5.283	0.16968		18.0254	4.7758e-06
1.3216	0.17867		52.864	1.62781		5.287	0.1215		5.286	0.1598		18.0286	4.77214e-06
1.3224	0.17868		52.896	1.62884		5.29	0.13899		5.289	0.15246		18.0318	4.76814e-06
1.3232	0.17888		52.928	1.62988		5.293	0.14598		5.293	0.14173		18.035	4.76384e-06
1.324	0.17907		52.96	1.63092		5.296	0.14248		5.296	0.13086		18.0382	4.75923e-06
1.3248	0.17889		52.992	1.63196		5.299	0.13986		5.299	0.12013		18.0414	4.75435e-06
1.3256	0.1789		53.024	1.63299		5.303	0.11713		5.302	0.10982		18.0446	4.74925e-06
1.3264	0.17891		53.056	1.63404		5.306	0.09528		5.305	0.10319		18.0478	4.74396e-06
1.3272	0.17929		53.088	1.63509		5.309	0.08566		5.309	0.09698		18.051	4.73854e-06
1.328	0.1793		53.12	1.63614		5.312	0.07867		5.312	0.08823		18.0542	4.73305e-06
1.3288	0.17931		53.152	1.63719		5.315	0.06469		5.315	0.08018		18.0574	4.72751e-06
1.3296	0.17951		53.184	1.63824		5.319	0.05507		5.318	0.06959		18.0606	4.72194e-06
1.3304	0.17952		53.216	1.63928		5.322	0.04983		5.321	0.06592		18.0638	4.71636e-06
1.3312	0.17953		53.248	1.64032		5.325	0.05857		5.325	0.06324		18.067	4.71079e-06
1.332	0.17935		53.28	1.64136		5.328	0.07168		5.328	0.06183		18.0702	4.70522e-06
1.3328	0.17936		53.312	1.6424		5.331	0.08916		5.331	0.06169		18.0734	4.69967e-06
1.3336	0.17937		53.344	1.64344		5.335	0.10927		5.334	0.05957		18.0766	4.69417e-06
1.3344	0.17957		53.376	1.64449		5.338	0.12063		5.337	0.05872		18.0798	4.68873e-06
1.3352	0.17958		53.408	1.64553		5.341	0.12325		5.341	0.05943		18.083	4.68336e-06
1.336	0.17959		53.44	1.64657		5.344	0.12675		5.344	0.05872		18.0862	4.67804e-06
1.3368	0.17941		53.472	1.64761		5.347	0.13112		5.347	0.06282		18.0894	4.67275e-06
1.3376	0.17942		53.504	1.64866		5.351	0.12675		5.35	0.06846		18.0926	4.66747e-06
1.3384	0.17961		53.536	1.64969		5.354	0.12325		5.353	0.07566		18.0958	4.66213e-06
1.3392	0.17962		53.568	1.65073		5.357	0.10927		5.357	0.0782		18.099	4.65668e-06
1.34	0.17945		53.6	1.65178		5.36	0.10577		5.36	0.08202		18.1022	4.65103e-06
1.3408	0.17946		53.632	1.65282		5.363	0.10315		5.363	0.08385		18.1054	4.64511e-06
1.3416	0.17947		53.664	1.65386		5.367	0.09178		5.366	0.08371		18.1086	4.63885e-06
1.3424	0.17967		53.696	1.6549		5.37	0.09266		5.369	0.08159		18.1118	4.63218e-06
1.3432	0.17968		53.728	1.65594		5.373	0.10577		5.373	0.0775		18.115	4.62509e-06
1.344	0.17969		53.76	1.65698		5.376	0.10052		5.376	0.07468		18.1182	4.61754e-06
1.3448	0.1797		53.792	1.65802		5.379	0.0979		5.379	0.07637		18.1214	4.60953e-06
1.3456	0.17971		53.824	1.65905		5.383	0.0979		5.382	0.07312		18.1246	4.60107e-06
1.3464	0.17973		53.856	1.66008		5.386	0.10052		5.385	0.07115		18.1278	4.59217e-06
1.3472	0.17974		53.888	1.6611		5.389	0.10402		5.389	0.07044		18.131	4.58286e-06
1.348	0.17976		53.92	1.66212		5.392	0.11801		5.392	0.07397		18.1342	4.57319e-06
1.3488	0.17978		53.952	1.66315		5.395	0.1215		5.395	0.07552		18.1374	4.56322e-06
1.3496	0.1798		53.984	1.66417		5.399	0.12587		5.398	0.0751		18.1406	4.55296e-06
1.3504	0.17982		54.016	1.66519		5.402	0.1215		5.401	0.07595		18.1438	4.54246e-06
1.3512	0.17965		54.048	1.66621		5.405	0.10839		5.405	0.0751		18.147	4.53174e-06
1.352	0.17948		54.08	1.66723		5.408	0.10752		5.408	0.07256		18.1502	4.52089e-06
1.3528	0.17968		54.112	1.66825		5.411	0.11888		5.411	0.07129		18.1534	4.50994e-06
1.3536	0.1797		54.144	1.66927		5.415	0.11014		5.414	0.07101		18.1566	4.49892e-06
1.3544	0.17953		54.176	1.67029		5.418	0.11189		5.417	0.07171		18.1598	4.48787e-06
1.3552	0.17955		54.208	1.67132		5.421	0.11276		5.421	0.07665		18.163	4.47682e-06
1.356	0.17957		54.24	1.67235		5.424	0.11276		5.424	0.07962		18.1662	4.46582e-06
1.3568	0.17959		54.272	1.67338		5.427	0.12325		5.427	0.0806		18.1694	4.45492e-06
1.3576	0.17923		54.304	1.67441		5.431	0.13462		5.43	0.08583		18.1726	4.44416e-06
1.3584	0.17925		54.336	1.67544		5.434	0.14685		5.433	0.08907		18.1758	4.43361e-06
1.3592	0.17946		54.368	1.67647		5.437	0.1486		5.437	0.09034		18.179	4.42331e-06
1.36	0.17948		54.4	1.6775		5.44	0.13986		5.44	0.0926		18.1822	4.41332e-06
1.3608	0.1795		54.432	1.67853		5.443	0.12063		5.443	0.09557		18.1854	4.40366e-06
1.3616	0.1797		54.464	1.67957		5.447	0.11189		5.446	0.09599		18.1886	4.39434e-06
1.3624	0.17972		54.496	1.68061		5.45	0.10402		5.449	0.10008		18.1918	4.38536e-06
1.3632	0.17993		54.528	1.68165		5.453	0.09703		5.453	0.10164		18.195	4.37673e-06
1.364	0.17995		54.56	1.68268		5.456	0.09091		5.456	0.10361		18.1982	4.36844e-06
1.3648	0.17997		54.592	1.68372		5.459	0.09703		5.459	0.10601		18.2014	4.3605e-06
1.3656	0.1798		54.624	1.68476		5.463	0.09441		5.462	0.10912		18.2046	4.35294e-06
1.3664	0.17982		54.656	1.68579		5.466	0.10402		5.465	0.11293		18.2078	4.34578e-06
1.3672	0.18002		54.688	1.68682		5.469	0.1049		5.469	0.1142		18.211	4.33903e-06
1.368	0.18004		54.72	1.68785		5.472	0.10839		5.472	0.11293		18.2142	4.3327e-06
1.3688	0.18025		54.752	1.68888		5.475	0.11451		5.475	0.10912		18.2174	4.32681e-06
1.3696	0.18027		54.784	1.68991		5.479	0.1215		5.478	0.10573		18.2206	4.3214e-06
1.3704	0.18029		54.816	1.69093		5.482	0.12762		5.481	0.10573		18.2238	4.31647e-06
1.3712	0.18031		54.848	1.69196		5.485	0.13287		5.485	0.10615		18.227	4.31202e-06
1.372	0.18033		54.88	1.69298		5.488	0.12762		5.488	0.107		18.2302	4.30804e-06
1.3728	0.18035		54.912	1.694		5.491	0.11364		5.491	0.10827		18.2334	4.30448e-06
1.3736	0.18019		54.944	1.69501		5.495	0.09266		5.494	0.10997		18.2366	4.30131e-06
1.3744	0.18003		54.976	1.69603		5.498	0.07605		5.497	0.10884		18.2398	4.29848e-06
1.3752	0.18005		55.008	1.69705		5.501	0.0542		5.501	0.10813		18.243	4.29598e-06
1.376	0.18008		55.04	1.69807		5.504	0.03846		5.504	0.10488		18.2462	4.29381e-06
1.3768	0.17992		55.072	1.69909		5.507	0.02885		5.507	0.10206		18.2494	4.29196e-06
1.3776	0.17994		55.104	1.70012		5.511	0.01399		5.51	0.10263		18.2526	4.2904e-06
1.3784	0.17997		55.136	1.70113		5.514	0.00524		5.513	0.10361		18.2558	4.28911e-06
1.3792	0.17999		55.168	1.70215		5.517	0.00437		5.517	0.10503		18.259	4.28803e-06
1.38	0.18002		55.2	1.70317		5.52	0.02273		5.52	0.10982		18.2622	4.28712e-06
1.3808	0.18005		55.232	1.70419		5.523	0.03934		5.523	0.11477		18.2654	4.28634e-06
1.3816	0.18008		55.264	1.7052		5.527	0.06381		5.526	0.11985		18.2686	4.28565e-06
1.3824	0.1803		55.296	1.70622		5.53	0.07343		5.529	0.12507		18.2718	4.28501e-06
1.3832	0.18033		55.328	1.70724		5.533	0.0778		5.533	0.12719		18.275	4.28438e-06
1.384	0.18035		55.36	1.70825		5.536	0.07692		5.536	0.12945		18.2782	4.28376e-06
1.3848	0.18038		55.392	1.70927		5.539	0.0708		5.539	0.12888		18.2814	4.2831e-06
1.3856	0.18041		55.424	1.71028		5.543	0.06906		5.542	0.12549		18.2846	4.28241e-06
1.3864	0.18044		55.456	1.71131		5.546	0.07168		5.545	0.12225		18.2878	4.28174e-06
1.3872	0.18028		55.488	1.71232		5.549	0.07867		5.549	0.11914		18.291	4.28113e-06
1.388	0.18012		55.52	1.71334		5.552	0.07867		5.552	0.11646		18.2942	4.28061e-06
1.3888	0.18014		55.552	1.71436		5.555	0.08129		5.555	0.1142		18.2974	4.28026e-06
1.3896	0.18017		55.584	1.71538		5.559	0.09615		5.558	0.11237		18.3006	4.28009e-06
1.3904	0.1802		55.616	1.7164		5.562	0.11189		5.561	0.10799		18.3038	4.28015e-06
1.3912	0.18023		55.648	1.71741		5.565	0.13811		5.565	0.10432		18.307	4.28045e-06
1.392	0.18026		55.68	1.71842		5.568	0.15385		5.568	0.10136		18.3102	4.28105e-06
1.3928	0.18048		55.712	1.71944		5.571	0.16871		5.571	0.09881		18.3134	4.28196e-06
1.3936	0.1805		55.744	1.72046		5.575	0.17133		5.574	0.09345		18.3166	4.2832e-06
1.3944	0.18054		55.776	1.72147		5.578	0.17133		5.577	0.08851		18.3198	4.28479e-06
1.3952	0.18038		55.808	1.72248		5.581	0.17832		5.581	0.08427		18.323	4.28673e-06
1.396	0.18041		55.84	1.7235		5.584	0.18094		5.584	0.07778		18.3262	4.28902e-06
1.3968	0.18044		55.872	1.72451		5.587	0.1792		5.587	0.07228		18.3294	4.29167e-06
1.3976	0.18028		55.904	1.72553		5.591	0.17308		5.59	0.07101		18.3326	4.29469e-06
1.3984	0.18031		55.936	1.72654		5.594	0.1722		5.593	0.07101		18.3358	4.2981e-06
1.3992	0.18016		55.968	1.72756		5.597	0.17657		5.597	0.07228		18.339	4.30191e-06
1.4	0.18019		56	1.72857		5.6	0.17657		5.6	0.07482		18.3422	4.30613e-06
1.4008	0.18022		56.032	1.72959		5.603	0.18357		5.603	0.07566		18.3454	4.31079e-06
1.4016	0.18025		56.064	1.7306		5.607	0.17657		5.606	0.07482		18.3486	4.3159e-06
1.4024	0.18027		56.096	1.73161		5.61	0.16696		5.609	0.07228		18.3518	4.32144e-06
1.4032	0.1803		56.128	1.73262		5.613	0.15472		5.613	0.06804		18.355	4.32744e-06
1.404	0.18013		56.16	1.73363		5.616	0.13986		5.616	0.06832		18.3582	4.3339e-06
1.4048	0.18034		56.192	1.73465		5.619	0.12413		5.619	0.06691		18.3614	4.34087e-06
1.4056	0.18018		56.224	1.73566		5.623	0.10927		5.622	0.06677		18.3646	4.34839e-06
1.4064	0.18002		56.256	1.73668		5.626	0.09528		5.625	0.07086		18.3678	4.35649e-06
1.4072	0.18004		56.288	1.73769		5.629	0.08217		5.629	0.07298		18.371	4.36519e-06
1.408	0.18007		56.32	1.73871		5.632	0.07168		5.632	0.07609		18.3742	4.37453e-06
1.4088	0.18009		56.352	1.73972		5.635	0.06556		5.635	0.0799		18.3774	4.38455e-06
1.4096	0.18012		56.384	1.74074		5.639	0.06381		5.638	0.08738		18.3806	4.39527e-06
1.4104	0.18015		56.416	1.74175		5.642	0.07605		5.641	0.09557		18.3838	4.40671e-06
1.4112	0.18018		56.448	1.74276		5.645	0.09091		5.645	0.1015		18.387	4.41885e-06
1.412	0.18021		56.48	1.74377		5.648	0.10664		5.648	0.10813		18.3902	4.43167e-06
1.4128	0.18042		56.512	1.74479		5.651	0.12325		5.651	0.11519		18.3934	4.44509e-06
1.4136	0.18046		56.544	1.74581		5.655	0.13112		5.654	0.11942		18.3966	4.45909e-06
1.4144	0.18049		56.576	1.74682		5.658	0.13986		5.657	0.12084		18.3998	4.47361e-06
1.4152	0.18053		56.608	1.74783		5.661	0.14773		5.661	0.12564		18.403	4.48863e-06
1.416	0.18056		56.64	1.74884		5.664	0.16434		5.664	0.13058		18.4062	4.50411e-06
1.4168	0.1806		56.672	1.74986		5.667	0.17832		5.667	0.13566		18.4094	4.52001e-06
1.4176	0.18064		56.704	1.75087		5.671	0.17832		5.67	0.14088		18.4126	4.53626e-06
1.4184	0.18068		56.736	1.75188		5.674	0.16434		5.673	0.14596		18.4158	4.55282e-06
1.4192	0.18071		56.768	1.7529		5.677	0.14773		5.677	0.14766		18.419	4.56962e-06
1.42	0.18093		56.8	1.7539		5.68	0.13024		5.68	0.14596		18.4222	4.58661e-06
1.4208	0.18097		56.832	1.7549		5.683	0.12325		5.683	0.14088		18.4254	4.60369e-06
1.4216	0.181		56.864	1.7559		5.687	0.12675		5.686	0.13862		18.4286	4.62079e-06
1.4224	0.18123		56.896	1.7569		5.69	0.11976		5.689	0.13594		18.4318	4.63786e-06
1.4232	0.18126		56.928	1.7579		5.693	0.11189		5.693	0.13283		18.435	4.65484e-06
1.424	0.18129		56.96	1.75889		5.696	0.11276		5.696	0.12959		18.4382	4.67169e-06
1.4248	0.18114		56.992	1.75989		5.699	0.10315		5.699	0.1262		18.4414	4.68838e-06
1.4256	0.18135		57.024	1.76089		5.703	0.09615		5.702	0.12267		18.4446	4.7049e-06
1.4264	0.18119		57.056	1.76189		5.706	0.10315		5.705	0.11928		18.4478	4.72125e-06
1.4272	0.18141		57.088	1.76289		5.709	0.10315		5.709	0.11632		18.451	4.73744e-06
1.428	0.18143		57.12	1.76388		5.712	0.10577		5.712	0.11081		18.4542	4.75349e-06
1.4288	0.18146		57.152	1.76488		5.715	0.09965		5.715	0.10573		18.4574	4.76938e-06
1.4296	0.18168		57.184	1.76588		5.719	0.08479		5.718	0.10404		18.4606	4.78512e-06
1.4304	0.1817		57.216	1.76688		5.722	0.08217		5.721	0.10277		18.4638	4.80068e-06
1.4312	0.18173		57.248	1.76788		5.725	0.08217		5.725	0.09896		18.467	4.81603e-06
1.432	0.18195		57.28	1.76888		5.728	0.07517		5.728	0.0926		18.4702	4.83113e-06
1.4328	0.18178		57.312	1.76988		5.731	0.09178		5.731	0.08992		18.4734	4.84596e-06
1.4336	0.18162		57.344	1.77088		5.735	0.11101		5.734	0.09091		18.4766	4.86049e-06
1.4344	0.18183		57.376	1.77188		5.738	0.11189		5.737	0.08936		18.4798	4.8747e-06
1.4352	0.18186		57.408	1.77289		5.741	0.10402		5.741	0.09147		18.483	4.88851e-06
1.436	0.18189		57.44	1.7739		5.744	0.09878		5.744	0.09726		18.4862	4.90189e-06
1.4368	0.18173		57.472	1.7749		5.747	0.09615		5.747	0.10347		18.4894	4.91479e-06
1.4376	0.18176		57.504	1.77591		5.751	0.10577		5.75	0.1039		18.4926	4.92719e-06
1.4384	0.18179		57.536	1.77692		5.754	0.10664		5.753	0.10178		18.4958	4.93907e-06
1.4392	0.18163		57.568	1.77793		5.757	0.10839		5.757	0.10037		18.499	4.95043e-06
1.44	0.18166		57.6	1.77894		5.76	0.11101		5.76	0.09994		18.5022	4.96128e-06
1.4408	0.18169		57.632	1.77995		5.763	0.11451		5.763	0.10051		18.5054	4.97164e-06
1.4416	0.1819		57.664	1.78096		5.767	0.11713		5.766	0.10178		18.5086	4.98152e-06
1.4424	0.18193		57.696	1.78197		5.77	0.13024		5.769	0.10672		18.5118	4.99098e-06
1.4432	0.18177		57.728	1.78298		5.773	0.13462		5.773	0.10912		18.515	5.00007e-06
1.444	0.1818		57.76	1.784		5.776	0.13024		5.776	0.10898		18.5182	5.00886e-06
1.4448	0.18183		57.792	1.78502		5.779	0.11713		5.779	0.10926		18.5214	5.01739e-06
1.4456	0.18186		57.824	1.78603		5.783	0.09528		5.782	0.10672		18.5246	5.02573e-06
1.4464	0.18207		57.856	1.78704		5.786	0.07605		5.785	0.1046		18.5278	5.03393e-06
1.4472	0.1821		57.888	1.78805		5.789	0.0708		5.789	0.10319		18.531	5.04206e-06
1.448	0.18212		57.92	1.78907		5.792	0.05857		5.792	0.09952		18.5342	5.05016e-06
1.4488	0.18195		57.952	1.79008		5.795	0.06031		5.795	0.09359		18.5374	5.05824e-06
1.4496	0.18178		57.984	1.79108		5.799	0.05507		5.798	0.08837		18.5406	5.06629e-06
1.4504	0.1818		58.016	1.79209		5.802	0.0542		5.801	0.08385		18.5438	5.07432e-06
1.4512	0.18201		58.048	1.79309		5.805	0.05944		5.805	0.08329		18.547	5.0823e-06
1.452	0.18184		58.08	1.79409		5.808	0.0708		5.808	0.08343		18.5502	5.09021e-06
1.4528	0.18186		58.112	1.7951		5.811	0.07692		5.811	0.08427		18.5534	5.09801e-06
1.4536	0.18169		58.144	1.79609		5.815	0.0778		5.814	0.08907		18.5566	5.10563e-06
1.4544	0.1817		58.176	1.79709		5.818	0.07343		5.817	0.09783		18.5598	5.11302e-06
1.4552	0.18172		58.208	1.79809		5.821	0.06381		5.821	0.09811		18.563	5.12013e-06
1.456	0.18155		58.24	1.79909		5.824	0.05857		5.824	0.0991		18.5662	5.12693e-06
1.4568	0.18157		58.272	1.80008		5.827	0.05769		5.827	0.09754		18.5694	5.13343e-06
1.4576	0.18159		58.304	1.80108		5.831	0.06119		5.83	0.09641		18.5726	5.13964e-06
1.4584	0.1816		58.336	1.80207		5.834	0.06906		5.833	0.09571		18.5758	5.14557e-06
1.4592	0.18162		58.368	1.80306		5.837	0.07168		5.837	0.09867		18.579	5.15122e-06
1.46	0.18163		58.4	1.80404		5.84	0.06906		5.84	0.10234		18.5822	5.15659e-06
1.4608	0.18165		58.432	1.80502		5.843	0.06119		5.843	0.10672		18.5854	5.16168e-06
1.4616	0.18186		58.464	1.806		5.847	0.05944		5.846	0.11152		18.5886	5.16649e-06
1.4624	0.18169		58.496	1.80699		5.85	0.0542		5.849	0.11971		18.5918	5.171e-06
1.4632	0.18171		58.528	1.80797		5.853	0.04545		5.853	0.12804		18.595	5.17519e-06
1.464	0.18173		58.56	1.80895		5.856	0.03322		5.856	0.13326		18.5982	5.17907e-06
1.4648	0.18175		58.592	1.80994		5.859	0.01748		5.859	0.13538		18.6014	5.18264e-06
1.4656	0.18177		58.624	1.81092		5.863	0.01923		5.862	0.13735		18.6046	5.18584e-06
1.4664	0.1816		58.656	1.81191		5.866	0.01748		5.865	0.13594		18.6078	5.18866e-06
1.4672	0.18144		58.688	1.8129		5.869	0.01399		5.869	0.13439		18.611	5.19108e-06
1.468	0.18146		58.72	1.81388		5.872	0.0201		5.872	0.13269		18.6142	5.1931e-06
1.4688	0.18129		58.752	1.81486		5.875	0.02448		5.875	0.13086		18.6174	5.1947e-06
1.4696	0.18132		58.784	1.81585		5.879	0.0271		5.878	0.12916		18.6206	5.19586e-06
1.4704	0.18134		58.816	1.81683		5.882	0.02797		5.881	0.12465		18.6238	5.19658e-06
1.4712	0.18137		58.848	1.81781		5.885	0.03671		5.885	0.12055		18.627	5.19684e-06
1.472	0.18157		58.88	1.81879		5.888	0.05157		5.888	0.12013		18.6302	5.19661e-06
1.4728	0.18141		58.912	1.81977		5.891	0.06119		5.891	0.11688		18.6334	5.19587e-06
1.4736	0.18142		58.944	1.82076		5.895	0.06556		5.894	0.11378		18.6366	5.19464e-06
1.4744	0.18126		58.976	1.82175		5.898	0.0743		5.897	0.10785		18.6398	5.19291e-06
1.4752	0.18146		59.008	1.82274		5.901	0.09703		5.901	0.10531		18.643	5.19066e-06
1.476	0.18129		59.04	1.82373		5.904	0.12238		5.904	0.10291		18.6462	5.18789e-06
1.4768	0.1813		59.072	1.82472		5.907	0.12762		5.907	0.09768		18.6494	5.18459e-06
1.4776	0.18132		59.104	1.82571		5.911	0.13374		5.91	0.08992		18.6526	5.18074e-06
1.4784	0.18115		59.136	1.82671		5.914	0.13112		5.913	0.08583		18.6558	5.1763e-06
1.4792	0.18117		59.168	1.82771		5.917	0.12937		5.917	0.0854		18.659	5.17126e-06
1.48	0.18099		59.2	1.82871		5.92	0.11713		5.92	0.08569		18.6622	5.16562e-06
1.4808	0.18082		59.232	1.82972		5.923	0.10577		5.923	0.08992		18.6654	5.15938e-06
1.4816	0.18083		59.264	1.83072		5.927	0.10664		5.926	0.0919		18.6686	5.15257e-06
1.4824	0.18085		59.296	1.83172		5.93	0.10839		5.929	0.09161		18.6718	5.1452e-06
1.4832	0.18086		59.328	1.83272		5.933	0.10927		5.933	0.09232		18.675	5.13729e-06
1.484	0.18088		59.36	1.83371		5.936	0.11888		5.936	0.09105		18.6782	5.12884e-06
1.4848	0.18108		59.392	1.83471		5.939	0.12762		5.939	0.0878		18.6814	5.1199e-06
1.4856	0.18128		59.424	1.83572		5.943	0.13724		5.942	0.08879		18.6846	5.11051e-06
1.4864	0.18148		59.456	1.83672		5.946	0.13811		5.945	0.0878		18.6878	5.10069e-06
1.4872	0.18167		59.488	1.83772		5.949	0.13024		5.949	0.08484		18.691	5.09046e-06
1.488	0.18187		59.52	1.83871		5.952	0.11364		5.952	0.08286		18.6942	5.07986e-06
1.4888	0.18188		59.552	1.83971		5.955	0.10927		5.955	0.07863		18.6974	5.06889e-06
1.4896	0.18189		59.584	1.8407		5.959	0.09615		5.958	0.07538		18.7006	5.05759e-06
1.4904	0.1819		59.616	1.84169		5.962	0.08392		5.961	0.07637		18.7038	5.04603e-06
1.4912	0.18192		59.648	1.84267		5.965	0.07255		5.965	0.07835		18.707	5.03428e-06
1.492	0.18193		59.68	1.84366		5.968	0.06381		5.968	0.07806		18.7102	5.0224e-06
1.4928	0.18194		59.712	1.84466		5.971	0.05944		5.971	0.07877		18.7134	5.01048e-06
1.4936	0.18196		59.744	1.84565		5.975	0.06119		5.974	0.08075		18.7166	4.99852e-06
1.4944	0.18216		59.776	1.84666		5.978	0.06906		5.977	0.08075		18.7198	4.98659e-06
1.4952	0.18217		59.808	1.84766		5.981	0.08129		5.981	0.07849		18.723	4.97472e-06
1.496	0.18199		59.84	1.84867		5.984	0.08654		5.984	0.08018		18.7262	4.96296e-06
1.4968	0.18163		59.872	1.84967		5.987	0.08479		5.987	0.08286		18.7294	4.95135e-06
1.4976	0.18164		59.904	1.85067		5.991	0.08566		5.99	0.08357		18.7326	4.93992e-06
1.4984	0.18165		59.936	1.85167		5.994	0.08916		5.993	0.08851		18.7358	4.9287e-06
1.4992	0.18147		59.968	1.85266		5.997	0.08566		5.997	0.09147		18.739	4.91772e-06
1.5	0.18147		60	1.85366		6	0.07692		6	0.09543		18.7422	4.90698e-06
1.5008	0.18166		60.032	1.85465		6.003	0.0743		6.003	0.10008		18.7454	4.89651e-06
1.5016	0.18185		60.064	1.85563		6.007	0.07605		6.006	0.1022		18.7486	4.88632e-06
1.5024	0.18186		60.096	1.85661		6.01	0.08042		6.009	0.10178		18.7518	4.87641e-06
1.5032	0.18167		60.128	1.85759		6.013	0.07605		6.013	0.10503		18.755	4.86677e-06
1.504	0.18168		60.16	1.85858		6.016	0.0743		6.016	0.1087		18.7582	4.85743e-06
1.5048	0.18168		60.192	1.85957		6.019	0.08654		6.019	0.10954		18.7614	4.84839e-06
1.5056	0.1815		60.224	1.86056		6.023	0.1014		6.022	0.11378		18.7646	4.83966e-06
1.5064	0.18151		60.256	1.86155		6.026	0.10752		6.025	0.11815		18.7678	4.83122e-06
1.5072	0.1817		60.288	1.86253		6.029	0.11626		6.029	0.12239		18.771	4.82306e-06
1.508	0.18152		60.32	1.86351		6.032	0.11801		6.032	0.12945		18.7742	4.81519e-06
1.5088	0.18153		60.352	1.86449		6.035	0.11276		6.035	0.13933		18.7774	4.80764e-06
1.5096	0.18153		60.384	1.86546		6.039	0.08916		6.038	0.14879		18.7806	4.80043e-06
1.5104	0.18154		60.416	1.86644		6.042	0.0778		6.041	0.15754		18.7838	4.79363e-06
1.5112	0.18173		60.448	1.86742		6.045	0.07867		6.045	0.1653		18.787	4.78726e-06
1.512	0.18193		60.48	1.8684		6.048	0.09178		6.048	0.17208		18.7902	4.78133e-06
1.5128	0.18193		60.512	1.86938		6.051	0.09615		6.051	0.17787		18.7934	4.77584e-06
1.5136	0.18194		60.544	1.87036		6.055	0.09178		6.054	0.18563		18.7966	4.77077e-06
1.5144	0.18195		60.576	1.87134		6.058	0.09965		6.057	0.18916		18.7998	4.76612e-06
1.5152	0.18195		60.608	1.87232		6.061	0.11976		6.061	0.18845		18.803	4.76186e-06
1.516	0.18177		60.64	1.8733		6.064	0.13112		6.064	0.18676		18.8062	4.75795e-06
1.5168	0.18178		60.672	1.87428		6.067	0.14336		6.067	0.18111		18.8094	4.75435e-06
1.5176	0.18198		60.704	1.87526		6.071	0.1451		6.07	0.17476		18.8126	4.75102e-06
1.5184	0.18198		60.736	1.87624		6.074	0.14598		6.073	0.17095		18.8158	4.74792e-06
1.5192	0.18199		60.768	1.87723		6.077	0.13462		6.077	0.16643		18.819	4.745e-06
1.52	0.18181		60.8	1.87822		6.08	0.13199		6.08	0.15796		18.8222	4.74223e-06
1.5208	0.18163		60.832	1.87922		6.083	0.1285		6.083	0.14879		18.8254	4.73956e-06
1.5216	0.18182		60.864	1.88021		6.087	0.13549		6.086	0.14215		18.8286	4.73695e-06
1.5224	0.18201		60.896	1.88121		6.09	0.13199		6.089	0.13185		18.8318	4.73439e-06
1.5232	0.1822		60.928	1.8822		6.093	0.12762		6.093	0.12112		18.835	4.73189e-06
1.524	0.1822		60.96	1.88319		6.096	0.12238		6.096	0.11025		18.8382	4.72942e-06
1.5248	0.1822		60.992	1.88417		6.099	0.11801		6.099	0.10248		18.8414	4.72702e-06
1.5256	0.18202		61.024	1.88516		6.103	0.1049		6.102	0.09486		18.8446	4.72468e-06
1.5264	0.18239		61.056	1.88614		6.106	0.10402		6.105	0.09063		18.8478	4.7224e-06
1.5272	0.18239		61.088	1.88712		6.109	0.10402		6.109	0.08978		18.851	4.72023e-06
1.528	0.18239		61.12	1.8881		6.112	0.11451		6.112	0.08936		18.8542	4.71818e-06
1.5288	0.18239		61.152	1.88909		6.115	0.11451		6.115	0.08964		18.8574	4.71629e-06
1.5296	0.18239		61.184	1.89009		6.119	0.11538		6.118	0.09063		18.8606	4.71458e-06
1.5304	0.18239		61.216	1.89107		6.122	0.10752		6.121	0.09232		18.8638	4.71305e-06
1.5312	0.18239		61.248	1.89207		6.125	0.10227		6.125	0.095		18.867	4.71171e-06
1.532	0.18258		61.28	1.89307		6.128	0.09003		6.128	0.09571		18.8702	4.71055e-06
1.5328	0.18258		61.312	1.89406		6.131	0.09178		6.131	0.0974		18.8734	4.70955e-06
1.5336	0.18259		61.344	1.89505		6.135	0.08654		6.134	0.09684		18.8766	4.70869e-06
1.5344	0.18259		61.376	1.89603		6.138	0.08392		6.137	0.09401		18.8798	4.70796e-06
1.5352	0.18278		61.408	1.89702		6.141	0.07255		6.141	0.08893		18.883	4.70731e-06
1.536	0.18259		61.44	1.89799		6.144	0.06381		6.144	0.0878		18.8862	4.70672e-06
1.5368	0.18259		61.472	1.89897		6.147	0.05944		6.147	0.09063		18.8894	4.70619e-06
1.5376	0.18259		61.504	1.89995		6.151	0.06119		6.15	0.09416		18.8926	4.70573e-06
1.5384	0.18259		61.536	1.90093		6.154	0.05944		6.153	0.09514		18.8958	4.70536e-06
1.5392	0.18277		61.568	1.90192		6.157	0.06381		6.157	0.09684		18.899	4.70509e-06
1.54	0.18276		61.6	1.9029		6.16	0.06294		6.16	0.09924		18.9022	4.70497e-06
1.5408	0.18294		61.632	1.90388		6.163	0.06643		6.163	0.10206		18.9054	4.70504e-06
1.5416	0.18294		61.664	1.90486		6.167	0.06294		6.166	0.10503		18.9086	4.70533e-06
1.5424	0.18274		61.696	1.90585		6.17	0.06381		6.169	0.10813		18.9118	4.70592e-06
1.5432	0.18273		61.728	1.90682		6.173	0.06906		6.173	0.11138		18.915	4.70682e-06
1.544	0.18254		61.76	1.90781		6.176	0.07867		6.176	0.11477		18.9182	4.70806e-06
1.5448	0.18271		61.792	1.9088		6.179	0.08304		6.179	0.11858		18.9214	4.7097e-06
1.5456	0.1827		61.824	1.90978		6.183	0.09178		6.182	0.12281		18.9246	4.71174e-06
1.5464	0.18287		61.856	1.91075		6.186	0.10315		6.185	0.12422		18.9278	4.71419e-06
1.5472	0.18286		61.888	1.91173		6.189	0.11538		6.189	0.12902		18.931	4.71704e-06
1.548	0.18303		61.92	1.91271		6.192	0.10752		6.192	0.131		18.9342	4.72032e-06
1.5488	0.18302		61.952	1.91369		6.195	0.10227		6.195	0.13312		18.9374	4.72405e-06
1.5496	0.183		61.984	1.91467		6.199	0.09003		6.198	0.13509		18.9406	4.72826e-06
1.5504	0.18299		62.016	1.91565		6.202	0.08217		6.201	0.13693		18.9438	4.73296e-06
1.5512	0.18297		62.048	1.91664		6.205	0.05944		6.205	0.13862		18.947	4.73816e-06
1.552	0.18296		62.08	1.91763		6.208	0.04283		6.208	0.13693		18.9502	4.74381e-06
1.5528	0.18295		62.112	1.91861		6.211	0.03234		6.211	0.13481		18.9534	4.74988e-06
1.5536	0.18294		62.144	1.91959		6.215	0.01836		6.214	0.13523		18.9566	4.75631e-06
1.5544	0.18293		62.176	1.92056		6.218	0.0201		6.217	0.13523		18.9598	4.76302e-06
1.5552	0.18273		62.208	1.92154		6.221	0.02622		6.221	0.13509		18.963	4.76999e-06
1.556	0.18272		62.24	1.92252		6.224	0.04808		6.224	0.13185		18.9662	4.77715e-06
1.5568	0.18271		62.272	1.9235		6.227	0.07605		6.227	0.12846		18.9694	4.78448e-06
1.5576	0.18271		62.304	1.92448		6.231	0.09878		6.23	0.12493		18.9726	4.79193e-06
1.5584	0.18251		62.336	1.92546		6.234	0.12413		6.233	0.12154		18.9758	4.7995e-06
1.5592	0.1825		62.368	1.92643		6.237	0.14073		6.237	0.11858		18.979	4.80712e-06
1.56	0.18249		62.4	1.9274		6.24	0.15822		6.24	0.11604		18.9822	4.81479e-06
1.5608	0.18229		62.432	1.92838		6.243	0.15385		6.243	0.11392		18.9854	4.82248e-06
1.5616	0.18209		62.464	1.92935		6.247	0.15822		6.246	0.10926		18.9886	4.83016e-06
1.5624	0.18207		62.496	1.93032		6.25	0.14073		6.249	0.10503		18.9918	4.83785e-06
1.5632	0.18225		62.528	1.93128		6.253	0.12238		6.253	0.10121		18.995	4.8455e-06
1.564	0.18204		62.56	1.93224		6.256	0.12413		6.256	0.09783		18.9982	4.85309e-06
1.5648	0.18221		62.592	1.93321		6.259	0.11538		6.259	0.09783		19.0014	4.86057e-06
1.5656	0.18219		62.624	1.93418		6.263	0.0979		6.262	0.095		19.0046	4.86791e-06
1.5664	0.18218		62.656	1.93514		6.266	0.08304		6.265	0.09557		19.0078	4.87512e-06
1.5672	0.18216		62.688	1.93611		6.269	0.0708		6.269	0.09952		19.011	4.88221e-06
1.568	0.18196		62.72	1.93707		6.272	0.07255		6.272	0.10065		19.0142	4.88919e-06
1.5688	0.18194		62.752	1.93803		6.275	0.06731		6.275	0.10517		19.0174	4.89603e-06
1.5696	0.18192		62.784	1.93898		6.279	0.06643		6.278	0.10686		19.0206	4.90272e-06
1.5704	0.18172		62.816	1.93994		6.282	0.06031		6.281	0.11194		19.0238	4.90924e-06
1.5712	0.1817		62.848	1.94091		6.285	0.06031		6.285	0.11745		19.027	4.91557e-06
1.572	0.18206		62.88	1.94187		6.288	0.04545		6.288	0.12338		19.0302	4.9217e-06
1.5728	0.18205		62.912	1.94284		6.291	0.03671		6.291	0.12648		19.0334	4.92764e-06
1.5736	0.18204		62.944	1.9438		6.295	0.03584		6.294	0.12676		19.0366	4.93338e-06
1.5744	0.18221		62.976	1.94476		6.298	0.04283		6.297	0.13043		19.0398	4.93894e-06
1.5752	0.18201		63.008	1.94572		6.301	0.03497		6.301	0.13425		19.043	4.94431e-06
1.576	0.18201		63.04	1.94669		6.304	0.03322		6.304	0.13792		19.0462	4.9495e-06
1.5768	0.18219		63.072	1.94765		6.307	0.03759		6.307	0.14116		19.0494	4.95452e-06
1.5776	0.18219		63.104	1.94861		6.311	0.05769		6.31	0.14399		19.0526	4.95937e-06
1.5784	0.18219		63.136	1.94957		6.314	0.07255		6.313	0.14342		19.0558	4.96407e-06
1.5792	0.18219		63.168	1.95053		6.317	0.09178		6.317	0.14243		19.059	4.96863e-06
1.58	0.18238		63.2	1.95147		6.32	0.10402		6.32	0.14102		19.0622	4.97306e-06
1.5808	0.18256		63.232	1.95243		6.323	0.11888		6.323	0.13622		19.0654	4.97732e-06
1.5816	0.18257		63.264	1.95338		6.327	0.125		6.326	0.13128		19.0686	4.98135e-06
1.5824	0.18276		63.296	1.95433		6.33	0.12238		6.329	0.12648		19.0718	4.98511e-06
1.5832	0.18276		63.328	1.95527		6.333	0.11101		6.333	0.12182		19.075	4.98853e-06
1.584	0.18277		63.36	1.95622		6.336	0.10227		6.336	0.12027		19.0782	4.99157e-06
1.5848	0.18259		63.392	1.95717		6.339	0.10577		6.339	0.11886		19.0814	4.99417e-06
1.5856	0.1826		63.424	1.95812		6.343	0.08916		6.342	0.11462		19.0846	4.99628e-06
1.5864	0.18261		63.456	1.95907		6.346	0.06556		6.345	0.11378		19.0878	4.99784e-06
1.5872	0.18261		63.488	1.96002		6.349	0.04808		6.349	0.11011		19.091	4.99881e-06
1.588	0.18243		63.52	1.96097		6.352	0.0271		6.352	0.10686		19.0942	4.99914e-06
1.5888	0.18244		63.552	1.96191		6.355	0.01399		6.355	0.10107		19.0974	4.99876e-06
1.5896	0.18245		63.584	1.96286		6.359	-0.000874126		6.358	0.09896		19.1006	4.99765e-06
1.5904	0.18246		63.616	1.9638		6.362	-0.00612		6.361	0.0943		19.1038	4.99581e-06
1.5912	0.18247		63.648	1.96474		6.365	-0.01136		6.365	0.0871		19.107	4.99322e-06
1.592	0.18267		63.68	1.96569		6.368	-0.01661		6.368	0.08357		19.1102	4.9899e-06
1.5928	0.18287		63.712	1.96664		6.371	-0.01224		6.371	0.08075		19.1134	4.98587e-06
1.5936	0.18287		63.744	1.96758		6.375	-0.00962		6.374	0.08187		19.1166	4.98113e-06
1.5944	0.18288		63.776	1.96852		6.378	0.0236		6.377	0.08399		19.1198	4.9757e-06
1.5952	0.18271		63.808	1.96947		6.381	0.05507		6.381	0.08413		19.123	4.96959e-06
1.596	0.18271		63.84	1.97041		6.384	0.07168		6.384	0.08526		19.1262	4.96283e-06
1.5968	0.18272		63.872	1.97135		6.387	0.08304		6.387	0.09034		19.1294	4.95544e-06
1.5976	0.18274		63.904	1.9723		6.391	0.09878		6.39	0.09317		19.1326	4.94744e-06
1.5984	0.18275		63.936	1.97324		6.394	0.11713		6.393	0.0967		19.1358	4.93886e-06
[truncated: 191,210 more rows]

## Sheet: Figure5b
BEN_SW_FTri,7μm					BEN_SW_M6μm					BEN_SW_M9μm					FW_SW_M_manu			FW_only
Raw calculated data		Fitting			Raw calculated data		Fitting			Raw calculated data		Fitting
Time (s)	Energy per cycle in Cstore (J)	Time (s)	Energy per cycle in Cstore (J)		Time (s)	Energy per cycle in Cstore (J)	Time (s)	Energy per cycle in Cstore (J)		Time (s)	Energy per cycle in Cstore (J)	Time (s)	Energy per cycle in Cstore (J)		Time (s)	Energy per cycle in Cstore (J)		Time (s)	Energy per cycle in Cstore (J)
0	-5.87639e-08	8.426	-1.36674e-06		8	0	8	-6.90776e-09		12.742	1.70143e-07	12.742	7.98831e-07		0	9.09997e-08		1.78e-06	6.12048e-09
0.003	-2.12189e-08	8.47375	-1.28097e-06		13.5	8.76144e-06	8.03013	8.44894e-08		12.745	1.75085e-07	12.7858	8.32621e-07		0.14453	9.73625e-08		0.032	6.24879e-09
0.007	-1.50859e-08	8.52151	-1.19581e-06		18.5	1.0169e-05	8.06026	1.7524e-07		12.749	1.80061e-07	12.8296	8.66253e-07		0.28907	1.03697e-07		0.064	6.37606e-09
0.01	-1.0816e-08	8.56926	-1.11124e-06		23.3	9.96873e-06	8.09039	2.65348e-07		12.752	1.8506e-07	12.8734	8.99726e-07		0.4336	1.10003e-07		0.096	6.50341e-09
0.013	-7.12153e-09	8.61701	-1.02728e-06		28.2	1.06383e-05	8.12052	3.54816e-07		12.755	1.90073e-07	12.9171	9.33041e-07		0.57814	1.16281e-07		0.128	6.20516e-09
0.016	-2.99589e-09	8.66476	-9.43899e-07		32.9	1.07692e-05	8.15065	4.43647e-07		12.758	1.95093e-07	12.9609	9.66198e-07		0.72267	1.22531e-07		0.16	5.61967e-09
0.019	1.24957e-09	8.71252	-8.61112e-07		38.1	1.13571e-05	8.18078	5.31845e-07		12.761	2.00111e-07	13.0047	9.99199e-07		0.86721	1.28753e-07		0.192	6.06842e-09
0.023	4.36799e-09	8.76027	-7.7891e-07		43.7	--	8.21091	6.19413e-07		12.765	2.05122e-07	13.0485	1.03204e-06		1.01174	1.34946e-07		0.224	6.39669e-09
0.026	5.1034e-09	8.80802	-6.97291e-07				8.24104	7.06355e-07		12.768	2.10116e-07	13.0923	1.06473e-06		1.15628	1.41112e-07		0.256	6.65671e-09
0.029	3.24417e-09	8.85577	-6.16251e-07				8.27117	7.92672e-07		12.771	2.15087e-07	13.1361	1.09726e-06		1.30081	1.4725e-07		0.288	6.96982e-09
0.032	4.43685e-10	8.90353	-5.35788e-07				8.3013	8.7837e-07		12.774	2.20033e-07	13.1799	1.12964e-06		1.44535	1.53361e-07		0.32	6.77452e-09
0.035	-1.99667e-09	8.95128	-4.55899e-07				8.33143	9.63451e-07		12.777	2.2495e-07	13.2236	1.16186e-06		1.58988	1.59444e-07		0.352	7.10935e-09
0.039	-3.81037e-09	8.99903	-3.76579e-07				8.36156	1.04792e-06		12.781	2.29832e-07	13.2674	1.19393e-06		1.73441	1.65499e-07		0.384	6.94e-09
0.042	-5.19472e-09	9.04679	-2.97827e-07				8.39169	1.13177e-06		12.784	2.34675e-07	13.3112	1.22585e-06		1.87895	1.71526e-07		0.416	6.76526e-09
0.045	-6.60287e-09	9.09454	-2.19639e-07				8.42182	1.21502e-06		12.787	2.39476e-07	13.355	1.25761e-06		2.02348	1.77527e-07		0.448	6.59787e-09
0.048	-8.39591e-09	9.14229	-1.42012e-07				8.45195	1.29767e-06		12.79	2.44231e-07	13.3988	1.28922e-06		2.16802	1.835e-07		0.48001	6.90504e-09
0.051	-9.69869e-09	9.19004	-6.49435e-08				8.48208	1.37971e-06		12.793	2.4894e-07	13.4426	1.32068e-06		2.31255	1.89446e-07		0.512	7.1784e-09
0.055	-9.72034e-09	9.2378	1.15702e-08				8.51221	1.46116e-06		12.797	2.536e-07	13.4863	1.35199e-06		2.45709	1.95365e-07		0.544	7.4278e-09
0.058	-9.30403e-09	9.28555	8.75321e-08				8.54234	1.54201e-06		12.8	2.58212e-07	13.5301	1.38314e-06		2.60162	2.01256e-07		0.576	7.83902e-09
0.061	-8.81197e-09	9.3333	1.62945e-07				8.57247	1.62227e-06		12.803	2.62777e-07	13.5739	1.41415e-06		2.74616	2.07121e-07		0.608	8.05292e-09
0.064	-8.42165e-09	9.38106	2.37812e-07				8.6026	1.70194e-06		12.806	2.67295e-07	13.6177	1.445e-06		2.89069	2.12959e-07		0.64	8.25353e-09
0.067	-8.29657e-09	9.42881	3.12136e-07				8.63273	1.78102e-06		12.809	2.71765e-07	13.6615	1.47571e-06		3.03523	2.1877e-07		0.672	8.44322e-09
0.071	-8.25213e-09	9.47656	3.8592e-07				8.66286	1.85953e-06		12.813	2.76179e-07	13.7053	1.50627e-06		3.17976	2.24555e-07		0.704	8.53405e-09
0.074	-8.08882e-09	9.52431	4.59167e-07				8.69299	1.93745e-06		12.816	2.80532e-07	13.7491	1.53668e-06		3.32429	2.30312e-07		0.736	8.70571e-09
0.077	-7.82643e-09	9.57207	5.31879e-07				8.72312	2.0148e-06		12.819	2.84817e-07	13.7928	1.56694e-06		3.46883	2.36044e-07		0.768	8.77496e-09
0.08	-7.51009e-09	9.61982	6.04061e-07				8.75325	2.09157e-06		12.822	2.89027e-07	13.8366	1.59705e-06		3.61336	2.41748e-07		0.8	8.9506e-09
0.083	-7.21944e-09	9.66757	6.75715e-07				8.78338	2.16778e-06		12.825	2.93155e-07	13.8804	1.62702e-06		3.7579	2.47427e-07		0.832	8.84926e-09
0.087	-7.02682e-09	9.71532	7.46843e-07				8.81351	2.24342e-06		12.829	2.97194e-07	13.9242	1.65683e-06		3.90243	2.53079e-07		0.864	9.11106e-09
0.09	-6.88694e-09	9.76308	8.17449e-07				8.84364	2.31849e-06		12.832	3.01136e-07	13.968	1.68651e-06		4.04697	2.58705e-07		0.896	9.28052e-09
0.093	-6.6653e-09	9.81083	8.87536e-07				8.87377	2.39301e-06		12.835	3.04974e-07	14.0118	1.71604e-06		4.1915	2.64305e-07		0.928	9.27913e-09
0.096	-6.33475e-09	9.85858	9.57106e-07				8.9039	2.46696e-06		12.838	3.08698e-07	14.0555	1.74542e-06		4.33604	2.69878e-07		0.96	9.2755e-09
0.099	-5.81715e-09	9.90634	1.02616e-06				8.93403	2.54036e-06		12.841	3.12299e-07	14.0993	1.77466e-06		4.48057	2.75426e-07		0.992	9.53592e-09
0.103	-5.24661e-09	9.95409	1.09471e-06				8.96416	2.61321e-06		12.845	3.15768e-07	14.1431	1.80375e-06		4.62511	2.80948e-07		1.024	9.70582e-09
0.106	-4.78025e-09	10.0018	1.16275e-06				8.99429	2.68551e-06		12.848	3.19096e-07	14.1869	1.8327e-06		4.76964	2.86444e-07		1.056	9.71333e-09
0.109	-4.56719e-09	10.0496	1.23028e-06				9.02442	2.75727e-06		12.851	3.22274e-07	14.2307	1.86151e-06		4.91417	2.91915e-07		1.088	9.96828e-09
0.112	-4.44981e-09	10.0974	1.29731e-06				9.05455	2.82848e-06		12.854	3.25294e-07	14.2745	1.89018e-06		5.05871	2.97359e-07		1.12	1.02191e-08
0.115	-4.41026e-09	10.1451	1.36384e-06				9.08468	2.89915e-06		12.857	3.28147e-07	14.3183	1.9187e-06		5.20324	3.02779e-07		1.152	1.0382e-08
0.119	-4.35944e-09	10.1928	1.42988e-06				9.11481	2.96929e-06		12.861	3.30832e-07	14.362	1.94708e-06		5.34778	3.08172e-07		1.184	1.0624e-08
0.122	-4.31885e-09	10.2406	1.49542e-06				9.14494	3.03889e-06		12.864	3.33345e-07	14.4058	1.97532e-06		5.49231	3.13541e-07		1.21601	1.08632e-08
0.125	-4.38833e-09	10.2884	1.56047e-06				9.17508	3.10796e-06		12.867	3.35688e-07	14.4496	2.00342e-06		5.63685	3.18884e-07		1.248	1.0975e-08
0.128	-4.54189e-09	10.3361	1.62503e-06				9.20521	3.1765e-06		12.87	3.37861e-07	14.4934	2.03138e-06		5.78138	3.24202e-07		1.28	1.10038e-08
0.131	-4.67494e-09	10.3839	1.68911e-06				9.23534	3.24452e-06		12.873	3.39872e-07	14.5372	2.0592e-06		5.92592	3.29494e-07		1.312	1.11647e-08
0.135	-4.70482e-09	10.4316	1.7527e-06				9.26547	3.31201e-06		12.877	3.41723e-07	14.581	2.08688e-06		6.07045	3.34762e-07		1.344	1.14042e-08
0.138	-4.61507e-09	10.4794	1.81582e-06				9.2956	3.37899e-06		12.88	3.43426e-07	14.6248	2.11442e-06		6.21498	3.40005e-07		1.376	1.15599e-08
0.141	-4.48251e-09	10.5271	1.87846e-06				9.32573	3.44545e-06		12.883	3.44986e-07	14.6685	2.14183e-06		6.35952	3.45222e-07		1.408	1.17122e-08
0.144	-4.3661e-09	10.5749	1.94062e-06				9.35586	3.51139e-06		12.886	3.46416e-07	14.7123	2.16909e-06		6.50405	3.50415e-07		1.44	1.17532e-08
0.147	-4.26379e-09	10.6226	2.00231e-06				9.38599	3.57683e-06		12.889	3.47727e-07	14.7561	2.19622e-06		6.64859	3.55583e-07		1.472	1.1674e-08
0.151	-4.20614e-09	10.6704	2.06354e-06				9.41612	3.64175e-06		12.893	3.48932e-07	14.7999	2.22321e-06		6.79312	3.60727e-07		1.504	1.19092e-08
0.154	-4.16433e-09	10.7181	2.1243e-06				9.44625	3.70617e-06		12.896	3.50047e-07	14.8437	2.25007e-06		6.93766	3.65846e-07		1.536	1.21437e-08
0.157	-4.10884e-09	10.7659	2.18459e-06				9.47638	3.77009e-06		12.899	3.51088e-07	14.8874	2.27679e-06		7.08219	3.7094e-07		1.568	1.23775e-08
0.16	-4.04132e-09	10.8136	2.24442e-06				9.50651	3.83351e-06		12.902	3.5207e-07	14.9312	2.30337e-06		7.22673	3.7601e-07		1.6	1.26832e-08
0.163	-3.97088e-09	10.8614	2.3038e-06				9.53664	3.89644e-06		12.905	3.53008e-07	14.975	2.32982e-06		7.37126	3.81056e-07		1.632	1.28363e-08
0.167	-3.92422e-09	10.9091	2.36272e-06				9.56677	3.95886e-06		12.909	3.53919e-07	15.0188	2.35613e-06		7.5158	3.86077e-07		1.664	1.30635e-08
0.17	-3.86297e-09	10.9569	2.42119e-06				9.5969	4.0208e-06		12.912	3.54819e-07	15.0626	2.38231e-06		7.66033	3.91075e-07		1.696	1.32151e-08
0.173	-3.79298e-09	11.0046	2.47921e-06				9.62703	4.08225e-06		12.915	3.55718e-07	15.1064	2.40836e-06		7.80486	3.96048e-07		1.728	1.31728e-08
0.176	-3.71061e-09	11.0524	2.53678e-06				9.65716	4.14322e-06		12.918	3.56618e-07	15.1502	2.43427e-06		7.9494	4.00997e-07		1.76	1.33265e-08
0.179	-3.61448e-09	11.1001	2.5939e-06				9.68729	4.2037e-06		12.921	3.57524e-07	15.1939	2.46005e-06		8.09393	4.05922e-07		1.792	1.34776e-08
0.183	-3.5025e-09	11.1479	2.65059e-06				9.71742	4.2637e-06		12.925	3.58438e-07	15.2377	2.4857e-06		8.23847	4.10823e-07		1.824	1.37691e-08
0.186	-3.37334e-09	11.1957	2.70683e-06				9.74755	4.32323e-06		12.928	3.59355e-07	15.2815	2.51122e-06		8.383	4.15701e-07		1.856	1.38772e-08
0.189	-3.22546e-09	11.2434	2.76264e-06				9.77768	4.38228e-06		12.931	3.60275e-07	15.3253	2.53661e-06		8.52754	4.20555e-07		1.888	1.40322e-08
0.192	-3.05232e-09	11.2912	2.81801e-06				9.80781	4.44085e-06		12.934	3.61195e-07	15.3691	2.56186e-06		8.67207	4.25385e-07		1.92	1.42325e-08
0.195	-2.84885e-09	11.3389	2.87295e-06				9.83794	4.49896e-06		12.937	3.62111e-07	15.4129	2.58699e-06		8.81661	4.30191e-07		1.95201	1.43637e-08
0.199	-2.6133e-09	11.3867	2.92747e-06				9.86807	4.55661e-06		12.941	3.63017e-07	15.4567	2.61198e-06		8.96114	4.34975e-07		1.984	1.45645e-08
0.202	-2.347e-09	11.4344	2.98155e-06				9.8982	4.61378e-06		12.944	3.63906e-07	15.5004	2.63685e-06		9.10568	4.39734e-07		2.016	1.4766e-08
0.205	-2.05273e-09	11.4822	3.03522e-06				9.92833	4.6705e-06		12.947	3.64768e-07	15.5442	2.66159e-06		9.25021	4.44471e-07		2.048	1.48343e-08
0.208	-1.73506e-09	11.5299	3.08846e-06				9.95846	4.72676e-06		12.95	3.65598e-07	15.588	2.6862e-06		9.39474	4.49184e-07		2.08	1.4869e-08
0.211	-1.40039e-09	11.5777	3.14128e-06				9.98859	4.78257e-06		12.953	3.6639e-07	15.6318	2.71068e-06		9.53928	4.53874e-07		2.112	1.51043e-08
0.215	-1.05628e-09	11.6254	3.19369e-06				10.0187	4.83792e-06		12.957	3.67135e-07	15.6756	2.73503e-06		9.68381	4.58541e-07		2.144	1.53392e-08
0.218	-7.1101e-10	11.6732	3.24568e-06				10.0488	4.89282e-06		12.96	3.6783e-07	15.7194	2.75926e-06		9.82835	4.63185e-07		2.176	1.53122e-08
0.221	-3.73793e-10	11.7209	3.29726e-06				10.079	4.94727e-06		12.963	3.68467e-07	15.7631	2.78336e-06		9.97288	4.67806e-07		2.208	1.53452e-08
0.224	-5.00391e-11	11.7687	3.34843e-06				10.1091	5.00128e-06		12.966	3.69047e-07	15.8069	2.80733e-06		10.1174	4.72404e-07		2.24	1.54817e-08
0.227	2.55759e-10	11.8164	3.3992e-06				10.1392	5.05485e-06		12.969	3.69561e-07	15.8507	2.83118e-06		10.262	4.76979e-07		2.272	1.54503e-08
0.231	5.44107e-10	11.8642	3.44956e-06				10.1694	5.10797e-06		12.973	3.70003e-07	15.8945	2.8549e-06		10.4065	4.81532e-07		2.304	1.56906e-08
0.234	8.18513e-10	11.9119	3.49952e-06				10.1995	5.16066e-06		12.976	3.70369e-07	15.9383	2.8785e-06		10.551	4.86062e-07		2.336	1.58283e-08
0.237	1.08121e-09	11.9597	3.54908e-06				10.2296	5.21291e-06		12.979	3.70656e-07	15.9821	2.90197e-06		10.6956	4.9057e-07		2.368	1.60088e-08
0.24	1.33535e-09	12.0075	3.59825e-06				10.2598	5.26474e-06		12.982	3.70864e-07	16.0259	2.92532e-06		10.8401	4.95055e-07		2.4	1.61454e-08
0.243	1.58231e-09	12.0552	3.64702e-06				10.2899	5.31613e-06		12.985	3.70995e-07	16.0696	2.94855e-06		10.9846	4.99517e-07		2.432	1.6384e-08
0.247	1.82456e-09	12.103	3.6954e-06				10.32	5.36709e-06		12.989	3.71047e-07	16.1134	2.97165e-06		11.1292	5.03958e-07		2.464	1.66199e-08
0.25	2.0623e-09	12.1507	3.74339e-06				10.3501	5.41763e-06		12.992	3.71022e-07	16.1572	2.99463e-06		11.2737	5.08376e-07		2.496	1.6706e-08
0.253	2.29443e-09	12.1985	3.791e-06				10.3803	5.46775e-06		12.995	3.70922e-07	16.201	3.01749e-06		11.4182	5.12772e-07		2.528	1.6846e-08
0.256	2.51654e-09	12.2462	3.83822e-06				10.4104	5.51745e-06		12.998	3.70741e-07	16.2448	3.04023e-06		11.5628	5.17146e-07		2.56	1.70402e-08
0.259	2.72302e-09	12.294	3.88506e-06				10.4405	5.56673e-06		13.001	3.70478e-07	16.2886	3.06285e-06		11.7073	5.21497e-07		2.592	1.70845e-08
0.263	2.91162e-09	12.3417	3.93152e-06				10.4707	5.6156e-06		13.005	3.70132e-07	16.3324	3.08534e-06		11.8518	5.25827e-07		2.624	1.71281e-08
0.266	3.08227e-09	12.3895	3.9776e-06				10.5008	5.66406e-06		13.008	3.69705e-07	16.3761	3.10772e-06		11.9964	5.30135e-07		2.656	1.71704e-08
0.269	3.23911e-09	12.4372	4.02331e-06				10.5309	5.7121e-06		13.011	3.69196e-07	16.4199	3.12997e-06		12.1409	5.34422e-07		2.68801	1.73634e-08
0.272	3.39001e-09	12.485	4.06864e-06				10.5611	5.75974e-06		13.014	3.68609e-07	16.4637	3.15211e-06		12.2854	5.38686e-07		2.72	1.74075e-08
0.275	3.54202e-09	12.5327	4.11361e-06				10.5912	5.80698e-06		13.017	3.67949e-07	16.5075	3.17413e-06		12.43	5.42929e-07		2.752	1.74521e-08
0.279	3.69807e-09	12.5805	4.1582e-06				10.6213	5.85381e-06		13.021	3.67223e-07	16.5513	3.19603e-06		12.5745	5.47151e-07		2.784	1.76459e-08
0.282	3.86023e-09	12.6282	4.20243e-06				10.6515	5.90025e-06		13.024	3.66442e-07	16.5951	3.21781e-06		12.719	5.51351e-07		2.816	1.77945e-08
0.285	4.02892e-09	12.676	4.2463e-06				10.6816	5.94628e-06		13.027	3.65614e-07	16.6389	3.23947e-06		12.8636	5.55529e-07		2.848	1.80454e-08
0.288	4.20281e-09	12.7238	4.28981e-06				10.7117	5.99193e-06		13.03	3.64745e-07	16.6826	3.26102e-06		13.0081	5.59686e-07		2.88	1.82428e-08
0.291	4.38143e-09	12.7715	4.33296e-06				10.7418	6.03718e-06		13.033	3.63846e-07	16.7264	3.28244e-06		13.1526	5.63822e-07		2.912	1.84377e-08
0.295	4.56289e-09	12.8193	4.37575e-06				10.772	6.08204e-06		13.037	3.62928e-07	16.7702	3.30376e-06		13.2972	5.67937e-07		2.944	1.85368e-08
0.298	4.74278e-09	12.867	4.41819e-06				10.8021	6.12651e-06		13.04	3.61999e-07	16.814	3.32496e-06		13.4417	5.72031e-07		2.976	1.87355e-08
0.301	4.91487e-09	12.9148	4.46028e-06				10.8322	6.1706e-06		13.043	3.61067e-07	16.8578	3.34604e-06		13.5862	5.76103e-07		3.00801	1.88941e-08
0.304	5.07542e-09	12.9625	4.50202e-06				10.8624	6.2143e-06		13.046	3.60143e-07	16.9016	3.367e-06		13.7308	5.80155e-07		3.04	1.89539e-08
0.307	5.22382e-09	13.0103	4.54341e-06				10.8925	6.25763e-06		13.049	3.59233e-07	16.9453	3.38786e-06		13.8753	5.84186e-07		3.072	1.91143e-08
0.311	5.36051e-09	13.058	4.58446e-06				10.9226	6.30057e-06		13.053	3.58345e-07	16.9891	3.4086e-06		14.0198	5.88196e-07		3.104	1.93156e-08
0.314	5.48918e-09	13.1058	4.62516e-06				10.9527	6.34315e-06		13.056	3.57484e-07	17.0329	3.42922e-06		14.1644	5.92185e-07		3.136	1.94163e-08
0.317	5.61196e-09	13.1535	4.66553e-06				10.9829	6.38535e-06		13.059	3.56655e-07	17.0767	3.44973e-06		14.3089	5.96154e-07		3.168	1.95167e-08
0.32	5.72855e-09	13.2013	4.70555e-06				11.013	6.42717e-06		13.062	3.55861e-07	17.1205	3.47013e-06		14.4535	6.00102e-07		3.2	1.96197e-08
0.323	5.83548e-09	13.249	4.74524e-06				11.0431	6.46863e-06		13.065	3.55101e-07	17.1643	3.49042e-06		14.598	6.04029e-07		3.232	1.98892e-08
0.327	5.92886e-09	13.2968	4.7846e-06				11.0733	6.50973e-06		13.069	3.54371e-07	17.2081	3.51059e-06		14.7425	6.07936e-07		3.264	1.99931e-08
0.33	6.0064e-09	13.3445	4.82362e-06				11.1034	6.55045e-06		13.072	3.5366e-07	17.2518	3.53066e-06		14.8871	6.11823e-07		3.296	2.01982e-08
0.333	6.06951e-09	13.3923	4.86232e-06				11.1335	6.59082e-06		13.075	3.52965e-07	17.2956	3.55061e-06		15.0316	6.15689e-07		3.328	2.04043e-08
0.336	6.118e-09	13.44	4.90069e-06				11.1637	6.63083e-06		13.078	3.52274e-07	17.3394	3.57045e-06		15.1761	6.19535e-07		3.36	2.06134e-08
0.339	6.15379e-09	13.4878	4.93873e-06				11.1938	6.67048e-06		13.081	3.51579e-07	17.3832	3.59018e-06		15.3207	6.23361e-07		3.392	2.07228e-08
0.343	6.17859e-09	13.5355	4.97645e-06				11.2239	6.70978e-06		13.085	3.50872e-07	17.427	3.6098e-06		15.4652	6.27167e-07		3.42401	2.09345e-08
0.346	6.19616e-09	13.5833	5.01385e-06				11.254	6.74872e-06		13.088	3.50149e-07	17.4708	3.62931e-06		15.6097	6.30953e-07		3.456	2.10483e-08
0.349	6.20832e-09	13.6311	5.05093e-06				11.2842	6.78732e-06		13.091	3.49404e-07	17.5145	3.64872e-06		15.7543	6.34719e-07		3.488	2.12613e-08
0.352	6.21946e-09	13.6788	5.0877e-06				11.3143	6.82557e-06		13.094	3.48634e-07	17.5583	3.66801e-06		15.8988	6.38465e-07		3.52	2.13755e-08
0.355	6.23381e-09	13.7266	5.12415e-06				11.3444	6.86347e-06		13.097	3.47837e-07	17.6021	3.6872e-06		16.0433	6.42192e-07		3.552	2.15682e-08
0.359	6.25427e-09	13.7743	5.16029e-06				11.3746	6.90102e-06		13.101	3.47014e-07	17.6459	3.70628e-06		16.1879	6.45898e-07		3.584	2.16669e-08
0.362	6.28446e-09	13.8221	5.19612e-06				11.4047	6.93824e-06		13.104	3.46166e-07	17.6897	3.72525e-06		16.3324	6.49585e-07		3.616	2.18803e-08
0.365	6.32494e-09	13.8698	5.23164e-06				11.4348	6.97512e-06		13.107	3.45292e-07	17.7335	3.74412e-06		16.4769	6.53253e-07		3.648	2.19998e-08
0.368	6.37504e-09	13.9176	5.26685e-06				11.465	7.01166e-06		13.11	3.44394e-07	17.7772	3.76288e-06		16.6215	6.56901e-07		3.68	2.21999e-08
0.371	6.43488e-09	13.9653	5.30176e-06				11.4951	7.04786e-06		13.113	3.4348e-07	17.821	3.78153e-06		16.766	6.60529e-07		3.712	2.23078e-08
0.375	6.50241e-09	14.0131	5.33637e-06				11.5252	7.08374e-06		13.117	3.42557e-07	17.8648	3.80008e-06		16.9105	6.64138e-07		3.74401	2.2509e-08
0.378	6.5765e-09	14.0608	5.37068e-06				11.5554	7.11928e-06		13.12	3.41635e-07	17.9086	3.81852e-06		17.0551	6.67728e-07		3.776	2.2631e-08
0.381	6.65281e-09	14.1086	5.40469e-06				11.5855	7.1545e-06		13.123	3.40719e-07	17.9524	3.83686e-06		17.1996	6.71299e-07		3.808	2.27536e-08
0.384	6.72889e-09	14.1563	5.43841e-06				11.6156	7.18939e-06		13.126	3.39818e-07	17.9962	3.85509e-06		17.3441	6.74851e-07		3.84	2.28665e-08
0.387	6.80432e-09	14.2041	5.47183e-06				11.6457	7.22395e-06		13.129	3.38946e-07	18.04	3.87322e-06		17.4887	6.78383e-07		3.872	2.29826e-08
0.391	6.87826e-09	14.2518	5.50496e-06				11.6759	7.2582e-06		13.133	3.38116e-07	18.0837	3.89125e-06		17.6332	6.81896e-07		3.904	2.31044e-08
0.394	6.9479e-09	14.2996	5.53781e-06				11.706	7.29212e-06		13.136	3.37338e-07	18.1275	3.90917e-06		17.7778	6.85391e-07		3.936	2.32255e-08
0.397	7.01028e-09	14.3473	5.57036e-06				11.7361	7.32573e-06		13.139	3.36615e-07	18.1713	3.92699e-06		17.9223	6.88867e-07		3.968	2.33486e-08
0.4	7.06549e-09	14.3951	5.60263e-06				11.7663	7.35902e-06		13.142	3.35954e-07	18.2151	3.94471e-06		18.0668	6.92324e-07		4	2.34751e-08
0.403	7.11503e-09	14.4428	5.63462e-06				11.7964	7.392e-06		13.145	3.35357e-07	18.2589	3.96233e-06		18.2113	6.95762e-07		4.032	2.35999e-08
0.407	7.15894e-09	14.4906	5.66632e-06				11.8265	7.42467e-06		13.149	3.34822e-07	18.3027	3.97984e-06		18.3559	6.99181e-07		4.064	2.37294e-08
0.41	7.19586e-09	14.5383	5.69774e-06				11.8567	7.45703e-06		13.152	3.34347e-07	18.3465	3.99726e-06		18.5004	7.02582e-07		4.096	2.38574e-08
0.413	7.22267e-09	14.5861	5.72889e-06				11.8868	7.48908e-06		13.155	3.33931e-07	18.3902	4.01457e-06		18.645	7.05965e-07		4.128	2.39876e-08
0.416	7.23675e-09	14.6339	5.75976e-06				11.9169	7.52083e-06		13.158	3.33566e-07	18.434	4.03179e-06		18.7895	7.09329e-07		4.16001	2.41189e-08
0.419	7.23714e-09	14.6816	5.79036e-06				11.9471	7.55227e-06		13.161	3.33248e-07	18.4778	4.0489e-06		18.934	7.12674e-07		4.192	2.42539e-08
0.423	7.22181e-09	14.7294	5.82069e-06				11.9772	7.58342e-06		13.165	3.32968e-07	18.5216	4.06592e-06		19.0786	7.16002e-07		4.224	2.43849e-08
0.426	7.19109e-09	14.7771	5.85074e-06				12.0073	7.61426e-06		13.168	3.32717e-07	18.5654	4.08283e-06		19.2231	7.19311e-07		4.256	2.45208e-08
0.429	7.14558e-09	14.8249	5.88053e-06				12.0374	7.64481e-06		13.171	3.32489e-07	18.6092	4.09965e-06		19.3676	7.22602e-07		4.288	2.45669e-08
0.432	7.08566e-09	14.8726	5.91005e-06				12.0676	7.67507e-06		13.174	3.32277e-07	18.653	4.11637e-06		19.5122	7.25875e-07		4.32	2.47046e-08
0.435	7.01121e-09	14.9204	5.93931e-06				12.0977	7.70503e-06		13.177	3.32071e-07	18.6967	4.13299e-06		19.6567	7.2913e-07		4.352	2.47503e-08
0.439	6.92362e-09	14.9681	5.96831e-06				12.1278	7.7347e-06		13.181	3.31869e-07	18.7405	4.14952e-06		19.8012	7.32366e-07		4.384	2.48926e-08
0.442	6.82609e-09	15.0159	5.99704e-06				12.158	7.76409e-06		13.184	3.31668e-07	18.7843	4.16594e-06		19.9458	7.35585e-07		4.416	2.50376e-08
0.445	6.7211e-09	15.0636	6.02552e-06				12.1881	7.79318e-06		13.187	3.31467e-07	18.8281	4.18227e-06		20.0903	7.38787e-07		4.448	2.51801e-08
0.448	6.60995e-09	15.1114	6.05374e-06				12.2182	7.822e-06		13.19	3.31268e-07	18.8719	4.19851e-06		20.2348	7.4197e-07		4.48001	2.5324e-08
0.451	6.49298e-09	15.1591	6.08171e-06				12.2484	7.85053e-06		13.193	3.31063e-07	18.9156	4.21465e-06		20.3794	7.45136e-07		4.512	2.54708e-08
0.455	6.37145e-09	15.2069	6.10942e-06				12.2785	7.87878e-06		13.197	3.30854e-07	18.9594	4.23069e-06		20.5239	7.48284e-07		4.544	2.56177e-08
0.458	6.24731e-09	15.2546	6.13688e-06				12.3086	7.90675e-06		13.2	3.30643e-07	19.0032	4.24664e-06		20.6684	7.51415e-07		4.576	2.55812e-08
0.461	6.11988e-09	15.3024	6.1641e-06				12.3387	7.93444e-06		13.203	3.30432e-07	19.047	4.2625e-06		20.813	7.54528e-07		4.608	2.573e-08
0.464	5.9862e-09	15.3501	6.19106e-06				12.3689	7.96186e-06		13.206	3.30223e-07	19.0908	4.27826e-06		20.9575	7.57624e-07		4.64	2.58803e-08
0.467	5.8441e-09	15.3979	6.21779e-06				12.399	7.98901e-06		13.209	3.30012e-07	19.1346	4.29393e-06		21.102	7.60702e-07		4.672	2.6035e-08
0.471	5.69359e-09	15.4457	6.24426e-06				12.4291	8.01588e-06		13.213	3.29797e-07	19.1784	4.3095e-06		21.2466	7.63764e-07		4.704	2.62811e-08
0.474	5.53221e-09	15.4934	6.2705e-06				12.4593	8.04249e-06		13.216	3.29574e-07	19.2221	4.32498e-06		21.3911	7.66808e-07		4.736	2.6437e-08
0.477	5.36264e-09	15.5412	6.29649e-06				12.4894	8.06883e-06		13.219	3.29339e-07	19.2659	4.34037e-06		21.5357	7.69834e-07		4.768	2.65082e-08
0.48	5.18769e-09	15.5889	6.32225e-06				12.5195	8.09491e-06		13.222	3.29091e-07	19.3097	4.35567e-06		21.6802	7.72844e-07		4.8	2.66684e-08
0.483	5.00876e-09	15.6367	6.34777e-06				12.5496	8.12072e-06		13.225	3.28823e-07	19.3535	4.37087e-06		21.8247	7.75837e-07		4.832	2.6918e-08
0.487	4.82842e-09	15.6844	6.37306e-06				12.5798	8.14627e-06		13.229	3.28534e-07	19.3973	4.38599e-06		21.9692	7.78813e-07		4.864	2.69958e-08
0.49	4.64888e-09	15.7322	6.39811e-06				12.6099	8.17156e-06		13.232	3.28225e-07	19.4411	4.40101e-06		22.1138	7.81772e-07		4.89601	2.71643e-08
0.493	4.47186e-09	15.7799	6.42293e-06				12.64	8.1966e-06		13.235	3.27895e-07	19.4849	4.41594e-06		22.2583	7.84714e-07		4.928	2.73333e-08
0.496	4.30012e-09	15.8277	6.44753e-06				12.6702	8.22138e-06		13.238	3.27547e-07	19.5286	4.43078e-06		22.4029	7.8764e-07		4.96	2.75041e-08
0.499	4.13604e-09	15.8754	6.47189e-06				12.7003	8.2459e-06		13.241	3.27184e-07	19.5724	4.44554e-06		22.5474	7.90549e-07		4.992	2.75923e-08
0.503	3.98203e-09	15.9232	6.49603e-06				12.7304	8.27017e-06		13.245	3.26809e-07	19.6162	4.4602e-06		22.6919	7.93441e-07		5.024	2.77695e-08
0.506	3.83944e-09	15.9709	6.51995e-06				12.7606	8.2942e-06		13.248	3.26426e-07	19.66	4.47477e-06		22.8365	7.96317e-07		5.056	2.79471e-08
0.509	3.70809e-09	16.0187	6.54364e-06				12.7907	8.31797e-06		13.251	3.26039e-07	19.7038	4.48926e-06		22.981	7.99176e-07		5.088	2.80419e-08
0.512	3.58955e-09	16.0664	6.56711e-06				12.8208	8.3415e-06		13.254	3.25652e-07	19.7476	4.50366e-06		23.1255	8.02019e-07		5.12	2.81346e-08
0.515	3.48474e-09	16.1142	6.59036e-06				12.8509	8.36478e-06		13.257	3.25269e-07	19.7914	4.51797e-06		23.2701	8.04845e-07		5.152	2.83159e-08
0.519	3.3969e-09	16.162	6.6134e-06				12.8811	8.38782e-06		13.261	3.24895e-07	19.8351	4.53219e-06		23.4146	8.07656e-07		5.184	2.84126e-08
0.522	3.32721e-09	16.2097	6.63622e-06				12.9112	8.41062e-06		13.264	3.24535e-07	19.8789	4.54633e-06		23.5591	8.1045e-07		5.21601	2.85132e-08
0.525	3.27505e-09	16.2574	6.65882e-06				12.9413	8.43318e-06		13.267	3.24194e-07	19.9227	4.56037e-06		23.7037	8.13228e-07		5.248	2.86118e-08
0.528	3.23607e-09	16.3052	6.68122e-06				12.9715	8.45551e-06		13.27	3.23882e-07	19.9665	4.57434e-06		23.8482	8.1599e-07		5.28	2.8794e-08
0.531	3.2048e-09	16.353	6.7034e-06				13.0016	8.47759e-06		13.273	3.23603e-07	20.0103	4.58821e-06		23.9927	8.18736e-07		5.312	2.89768e-08
0.535	3.17657e-09	16.4007	6.72537e-06				13.0317	8.49945e-06		13.277	3.23364e-07	20.0541	4.602e-06		24.1373	8.21465e-07		5.344	2.90799e-08
0.538	3.14692e-09	16.4485	6.74714e-06				13.0619	8.52107e-06		13.28	3.23171e-07	20.0978	4.61571e-06		24.2818	8.2418e-07		5.376	2.92649e-08
0.541	3.11095e-09	16.4962	6.7687e-06				13.092	8.54246e-06		13.283	3.23022e-07	20.1416	4.62933e-06		24.4263	8.26878e-07		5.408	2.94521e-08
0.544	3.0643e-09	16.544	6.79005e-06				13.1221	8.56362e-06		13.286	3.2292e-07	20.1854	4.64287e-06		24.5709	8.2956e-07		5.44	2.96399e-08
0.547	3.00369e-09	16.5917	6.81121e-06				13.1523	8.58456e-06		13.289	3.22868e-07	20.2292	4.65632e-06		24.7154	8.32227e-07		5.472	2.98282e-08
0.551	2.92552e-09	16.6395	6.83216e-06				13.1824	8.60527e-06		13.293	3.22869e-07	20.273	4.66969e-06		24.8599	8.34879e-07		5.504	2.99431e-08
0.554	2.82528e-09	16.6872	6.85292e-06				13.2125	8.62575e-06		13.296	3.22921e-07	20.3168	4.68298e-06		25.0045	8.37514e-07		5.536	3.00577e-08
0.557	2.70058e-09	16.735	6.87347e-06				13.2426	8.64602e-06		13.299	3.23023e-07	20.3605	4.69618e-06		25.149	8.40135e-07		5.568	3.01688e-08
0.56	2.55366e-09	16.7827	6.89383e-06				13.2728	8.66606e-06		13.302	3.23174e-07	20.4043	4.7093e-06		25.2935	8.42739e-07		5.6	3.02071e-08
0.563	2.38422e-09	16.8305	6.914e-06				13.3029	8.68589e-06		13.305	3.23373e-07	20.4481	4.72234e-06		25.4381	8.45329e-07		5.63201	3.03999e-08
0.567	2.19511e-09	16.8782	6.93397e-06				13.333	8.7055e-06		13.309	3.23621e-07	20.4919	4.7353e-06		25.5826	8.47903e-07		5.664	3.05183e-08
0.57	1.99031e-09	16.926	6.95375e-06				13.3632	8.72489e-06		13.312	3.23915e-07	20.5357	4.74817e-06		25.7272	8.50462e-07		5.696	3.0712e-08
0.573	1.77502e-09	16.9737	6.97334e-06				13.3933	8.74407e-06		13.315	3.24247e-07	20.5795	4.76097e-06		25.8717	8.53006e-07		5.728	3.09079e-08
0.576	1.55242e-09	17.0215	6.99274e-06				13.4234	8.76304e-06		13.318	3.24611e-07	20.6233	4.77368e-06		26.0162	8.55535e-07		5.76	3.11045e-08
0.579	1.32499e-09	17.0693	7.01196e-06				13.4535	8.7818e-06		13.321	3.24997e-07	20.667	4.78632e-06		26.1608	8.58048e-07		5.792	3.13067e-08
0.583	1.09387e-09	17.117	7.03099e-06				13.4837	8.80036e-06		13.325	3.25398e-07	20.7108	4.79887e-06		26.3053	8.60547e-07		5.824	3.13649e-08
0.586	8.60322e-10	17.1648	7.04984e-06				13.5138	8.8187e-06		13.328	3.25809e-07	20.7546	4.81135e-06		26.4498	8.63031e-07		5.856	3.14252e-08
0.589	6.23324e-10	17.2125	7.06851e-06				13.5439	8.83684e-06		13.331	3.26228e-07	20.7984	4.82374e-06		26.5943	8.655e-07		5.888	3.16248e-08
0.592	3.81486e-10	17.2603	7.08699e-06				13.5741	8.85477e-06		13.334	3.26659e-07	20.8422	4.83606e-06		26.7389	8.67954e-07		5.92	3.16893e-08
0.595	1.32302e-10	17.308	7.1053e-06				13.6042	8.87251e-06		13.337	3.27107e-07	20.886	4.8483e-06		26.8834	8.70394e-07		5.95201	3.18247e-08
0.599	-1.22533e-10	17.3558	7.12343e-06				13.6343	8.89004e-06		13.341	3.27581e-07	20.9297	4.86046e-06		27.028	8.72818e-07		5.984	3.1888e-08
0.602	-3.7818e-10	17.4035	7.14138e-06				13.6645	8.90738e-06		13.344	3.28092e-07	20.9735	4.87254e-06		27.1725	8.75229e-07		6.016	3.19554e-08
0.605	-6.2674e-10	17.4513	7.15916e-06				13.6946	8.92452e-06		13.347	3.28656e-07	21.0173	4.88454e-06		27.317	8.77624e-07		6.048	3.21543e-08
0.608	-8.62005e-10	17.499	7.17676e-06				13.7247	8.94146e-06		13.35	3.29285e-07	21.0611	4.89647e-06		27.4616	8.80006e-07		6.08	3.22876e-08
0.611	-1.08248e-09	17.5468	7.19419e-06				13.7548	8.95821e-06		13.353	3.29995e-07	21.1049	4.90832e-06		27.6061	8.82372e-07		6.112	3.24227e-08
0.615	-1.28826e-09	17.5945	7.21146e-06				13.785	8.97476e-06		13.357	3.30803e-07	21.1487	4.9201e-06		27.7506	8.84725e-07		6.144	3.25578e-08
0.618	-1.47848e-09	17.6423	7.22855e-06				13.8151	8.99113e-06		13.36	3.3173e-07	21.1925	4.9318e-06		27.8952	8.87063e-07		6.176	3.27602e-08
0.621	-1.65293e-09	17.69	7.24548e-06				13.8453	9.00731e-06		13.363	3.32794e-07	21.2362	4.94342e-06		28.0397	8.89387e-07		6.208	3.28995e-08
0.624	-1.81489e-09	17.7378	7.26224e-06				13.8754	9.02329e-06		13.366	3.34013e-07	21.28	4.95497e-06		28.1842	8.91697e-07		6.24	3.30421e-08
0.627	-1.9719e-09	17.7855	7.27884e-06				13.9055	9.0391e-06		13.369	3.35405e-07	21.3238	4.96645e-06		28.3288	8.93993e-07		6.272	3.32492e-08
0.631	-2.12916e-09	17.8333	7.29527e-06				13.9356	9.05471e-06		13.373	3.36986e-07	21.3676	4.97785e-06		28.4733	8.96275e-07		6.304	3.33928e-08
0.634	-2.28994e-09	17.881	7.31154e-06				13.9658	9.07015e-06		13.376	3.38771e-07	21.4114	4.98917e-06		28.6178	8.98542e-07		6.336	3.35364e-08
0.637	-2.45792e-09	17.9288	7.32765e-06				13.9959	9.0854e-06		13.379	3.40776e-07	21.4552	5.00042e-06		28.7624	9.00796e-07		6.368	3.3745e-08
0.64	-2.63251e-09	17.9765	7.34361e-06				14.026	9.10048e-06		13.382	3.43013e-07	21.499	5.0116e-06		28.9069	9.03036e-07		6.4	3.3893e-08
0.643	-2.80999e-09	18.0243	7.3594e-06				14.0562	9.11537e-06		13.385	3.45491e-07	21.5427	5.02271e-06		29.0514	9.05262e-07		6.432	3.40411e-08
0.647	-2.98874e-09	18.0721	7.37504e-06				14.0863	9.13009e-06		13.389	3.48216e-07	21.5865	5.03374e-06		29.196	9.07475e-07		6.464	3.41914e-08
0.65	-3.1727e-09	18.1198	7.39053e-06				14.1164	9.14463e-06		13.392	3.51186e-07	21.6303	5.0447e-06		29.3405	9.09674e-07		6.496	3.43964e-08
0.653	-3.36682e-09	18.1676	7.40586e-06				14.1465	9.159e-06		13.395	3.54393e-07	21.6741	5.05559e-06		29.4851	9.11859e-07		6.528	3.45491e-08
0.656	-3.57385e-09	18.2153	7.42104e-06				14.1767	9.1732e-06		13.398	3.5783e-07	21.7179	5.06641e-06		29.6296	9.14031e-07		6.56	3.46488e-08
0.659	-3.78972e-09	18.2631	7.43607e-06				14.2068	9.18722e-06		13.401	3.61485e-07	21.7617	5.07716e-06		29.7741	9.16189e-07		6.592	3.48037e-08
0.663	-4.01193e-09	18.3108	7.45095e-06				14.2369	9.20108e-06		13.405	3.65349e-07	21.8055	5.08783e-06		29.9186	9.18334e-07		6.624	3.49586e-08
0.666	-4.23728e-09	18.3586	7.46568e-06				14.2671	9.21476e-06		13.408	3.69411e-07	21.8492	5.09844e-06		30.0632	9.20465e-07		6.656	3.51137e-08
0.669	-4.46371e-09	18.4063	7.48027e-06				14.2972	9.22828e-06		13.411	3.73664e-07	21.893	5.10897e-06		30.2077	9.22583e-07		6.68801	3.52209e-08
0.672	-4.6891e-09	18.4541	7.49471e-06				14.3273	9.24164e-06		13.414	3.78097e-07	21.9368	5.11943e-06		30.3523	9.24688e-07		6.72	3.53761e-08
0.675	-4.91431e-09	18.5018	7.50901e-06				14.3575	9.25483e-06		13.417	3.82702e-07	21.9806	5.12983e-06		30.4968	9.2678e-07		6.752	3.55279e-08
0.679	-5.13777e-09	18.5496	7.52317e-06				14.3876	9.26786e-06		13.421	3.87471e-07	22.0244	5.14016e-06		30.6413	9.28859e-07		6.784	3.56353e-08
0.682	-5.35632e-09	18.5973	7.53718e-06				14.4177	9.28072e-06		13.424	3.92404e-07	22.0682	5.15041e-06		30.7859	9.30924e-07		6.816	3.57893e-08
0.685	-5.56962e-09	18.6451	7.55105e-06				14.4479	9.29343e-06		13.427	3.975e-07	22.1119	5.1606e-06		30.9304	9.32977e-07		6.848	3.59456e-08
0.688	-5.78025e-09	18.6928	7.56479e-06				14.478	9.30598e-06		13.43	4.0276e-07	22.1557	5.17072e-06		31.0749	9.35016e-07		6.88	3.60546e-08
0.691	-5.99254e-09	18.7406	7.57839e-06				14.5081	9.31837e-06		13.433	4.08188e-07	22.1995	5.18077e-06		31.2195	9.37043e-07		6.912	3.61676e-08
0.695	-6.21033e-09	18.7884	7.59185e-06				14.5382	9.33061e-06		13.437	4.13785e-07	22.2433	5.19076e-06		31.364	9.39057e-07		6.944	3.62747e-08
0.698	-6.43561e-09	18.8361	7.60518e-06				14.5684	9.34269e-06		13.44	4.19551e-07	22.2871	5.20068e-06		31.5085	9.41058e-07		6.976	3.63871e-08
0.701	-6.66982e-09	18.8838	7.61837e-06				14.5985	9.35462e-06		13.443	4.2548e-07	22.3309	5.21053e-06		31.6531	9.43047e-07		7.00801	3.65448e-08
0.704	-6.91258e-09	18.9316	7.63144e-06				14.6286	9.3664e-06		13.446	4.31567e-07	22.3746	5.22032e-06		31.7976	9.45022e-07		7.04	3.67026e-08
0.707	-7.16347e-09	18.9794	7.64437e-06				14.6588	9.37803e-06		13.449	4.37796e-07	22.4184	5.23003e-06		31.9421	9.46986e-07		7.072	3.68592e-08
0.711	-7.42089e-09	19.0271	7.65717e-06				14.6889	9.38951e-06		13.453	4.44155e-07	22.4622	5.23969e-06		32.0867	9.48936e-07		7.104	3.69758e-08
0.714	-7.68042e-09	19.0749	7.66984e-06				14.719	9.40084e-06		13.456	4.50641e-07	22.506	5.24928e-06		32.2312	9.50874e-07		7.136	3.70944e-08
0.717	-7.93707e-09	19.1226	7.68239e-06				14.7492	9.41203e-06		13.459	4.57256e-07	22.5498	5.2588e-06		32.3757	9.528e-07		7.168	3.72113e-08
0.72	-8.18791e-09	19.1704	7.69481e-06				14.7793	9.42307e-06		13.462	4.63997e-07	22.5936	5.26826e-06		32.5203	9.54714e-07		7.2	3.73295e-08
0.723	-8.43003e-09	19.2181	7.70711e-06				14.8094	9.43397e-06		13.465	4.70862e-07	22.6374	5.27765e-06		32.6648	9.56615e-07		7.232	3.7484e-08
0.727	-8.66239e-09	19.2659	7.71928e-06				14.8395	9.44473e-06		13.469	4.7785e-07	22.6811	5.28698e-06		32.8093	9.58504e-07		7.264	3.76028e-08
0.73	-8.88262e-09	19.3136	7.73133e-06				14.8697	9.45534e-06		13.472	4.84955e-07	22.7249	5.29625e-06		32.9539	9.6038e-07		7.296	3.77215e-08
0.733	-9.08765e-09	19.3614	7.74326e-06				14.8998	9.46582e-06		13.475	4.92177e-07	22.7687	5.30545e-06		33.0984	9.62245e-07		7.328	3.78399e-08
0.736	-9.277e-09	19.4091	7.75506e-06				14.9299	9.47616e-06		13.478	4.99505e-07	22.8125	5.31459e-06		33.2429	9.64098e-07		7.36	3.79545e-08
0.739	-9.44906e-09	19.4569	7.76676e-06				14.9601	9.48636e-06		13.481	5.06933e-07	22.8563	5.32366e-06		33.3875	9.65938e-07		7.392	3.8075e-08
0.743	-9.60232e-09	19.5046	7.77833e-06				14.9902	9.49643e-06		13.485	5.1445e-07	22.9001	5.33268e-06		33.532	9.67767e-07		7.42401	3.81854e-08
0.746	-9.73452e-09	19.5524	7.78978e-06				15.0203	9.50636e-06		13.488	5.22049e-07	22.9439	5.34163e-06		33.6765	9.69583e-07		7.456	3.83018e-08
0.749	-9.84561e-09	19.6001	7.80113e-06				15.0504	9.51616e-06		13.491	5.29721e-07	22.9876	5.35052e-06		33.8211	9.71388e-07		7.488	3.8418e-08
0.752	-9.93608e-09	19.6479	7.81235e-06				15.0806	9.52582e-06		13.494	5.3746e-07	23.0314	5.35935e-06		33.9656	9.73181e-07		7.52	3.85364e-08
0.755	-1.00088e-08	19.6957	7.82347e-06				15.1107	9.53536e-06		13.497	5.45259e-07	23.0752	5.36812e-06		34.1101	9.74963e-07		7.552	3.86762e-08
0.759	-1.00666e-08	19.7434	7.83447e-06				15.1408	9.54477e-06		13.501	5.53115e-07	23.119	5.37682e-06		34.2547	9.76732e-07		7.584	3.88174e-08
0.762	-1.01126e-08	19.7912	7.84536e-06				15.171	9.55405e-06		13.504	5.61022e-07	23.1628	5.38547e-06		34.3992	9.7849e-07		7.616	3.8938e-08
0.765	-1.01519e-08	19.8389	7.85614e-06				15.2011	9.5632e-06		13.507	5.68982e-07	23.2066	5.39406e-06		34.5438	9.80237e-07		7.648	3.90622e-08
0.768	-1.01889e-08	19.8867	7.86682e-06				15.2312	9.57223e-06		13.51	5.76999e-07	23.2504	5.40258e-06		34.6883	9.81972e-07		7.68	3.92034e-08
0.771	-1.02249e-08	19.9344	7.87738e-06				15.2614	9.58113e-06		13.513	5.85071e-07	23.2941	5.41105e-06		34.8328	9.83695e-07		7.712	3.93422e-08
0.775	-1.02615e-08	19.9822	7.88785e-06				15.2915	9.58991e-06		13.517	5.93195e-07	23.3379	5.41946e-06		34.9774	9.85408e-07		7.74401	3.94898e-08
0.778	-1.02988e-08	20.0299	7.8982e-06				15.3216	9.59857e-06		13.52	6.01355e-07	23.3817	5.42781e-06		35.1219	9.87109e-07		7.776	3.96187e-08
0.781	-1.03338e-08	20.0777	7.90845e-06				15.3517	9.60711e-06		13.523	6.0954e-07	23.4255	5.4361e-06		35.2664	9.88798e-07		7.808	3.97476e-08
0.784	-1.036e-08	20.1254	7.9186e-06				15.3819	9.61552e-06		13.526	6.17734e-07	23.4693	5.44433e-06		35.411	9.90477e-07		7.84	3.9889e-08
0.787	-1.03691e-08	20.1732	7.92865e-06				15.412	9.62382e-06		13.529	6.25927e-07	23.5131	5.45251e-06		35.5555	9.92144e-07		7.872	4.00278e-08
0.791	-1.03571e-08	20.2209	7.9386e-06				15.4421	9.63201e-06		13.533	6.34101e-07	23.5568	5.46062e-06		35.7	9.938e-07		7.904	4.01617e-08
0.794	-1.03221e-08	20.2687	7.94844e-06				15.4723	9.64007e-06		13.536	6.42233e-07	23.6006	5.46868e-06		35.8446	9.95445e-07		7.936	4.02941e-08
0.797	-1.02619e-08	20.3164	7.95819e-06				15.5024	9.64802e-06		13.539	6.50304e-07	23.6444	5.47669e-06		35.9891	9.97079e-07		7.968	4.04305e-08
0.8	-1.01789e-08	20.3642	7.96784e-06				15.5325	9.65586e-06		13.542	6.58289e-07	23.6882	5.48463e-06		36.1336	9.98702e-07		8	4.05564e-08
0.803	-1.00748e-08	20.4119	7.9774e-06				15.5627	9.66359e-06		13.545	6.66173e-07	23.732	5.49252e-06		36.2782	1.00031e-06		8.032	4.06888e-08
0.807	-9.95478e-09	20.4597	7.98686e-06				15.5928	9.6712e-06		13.549	6.73936e-07	23.7758	5.50036e-06		36.4227	1.00192e-06		8.064	4.08225e-08
0.81	-9.8248e-09	20.5074	7.99623e-06				15.6229	9.67871e-06		13.552	6.81562e-07	23.8195	5.50814e-06		36.5672	1.00351e-06		8.096	4.09548e-08
0.813	-9.68742e-09	20.5552	8.0055e-06				15.6531	9.6861e-06		13.555	6.89043e-07	23.8633	5.51586e-06		36.7118	1.00509e-06		8.128	4.10911e-08
0.816	-9.54281e-09	20.6029	8.01468e-06				15.6832	9.69339e-06		13.558	6.96369e-07	23.9071	5.52353e-06		36.8563	1.00666e-06		8.16001	4.12274e-08
0.819	-9.38831e-09	20.6507	8.02377e-06				15.7133	9.70057e-06		13.561	7.03534e-07	23.9509	5.53114e-06		37.0008	1.00821e-06		8.192	4.1361e-08
0.823	-9.22183e-09	20.6985	8.03277e-06				15.7434	9.70764e-06		13.565	7.10529e-07	23.9947	5.5387e-06		37.1454	1.00976e-06		8.224	4.14959e-08
0.826	-9.04117e-09	20.7462	8.04168e-06				15.7736	9.71461e-06		13.568	7.17346e-07	24.0385	5.54621e-06		37.2899	1.0113e-06		8.256	4.16322e-08
0.829	-8.84584e-09	20.794	8.0505e-06				15.8037	9.72148e-06		13.571	7.23979e-07	24.0823	5.55366e-06		37.4344	1.01283e-06		8.288	4.17618e-08
0.832	-8.63628e-09	20.8417	8.05923e-06				15.8338	9.72824e-06		13.574	7.30417e-07	24.126	5.56105e-06		37.579	1.01434e-06		8.32	4.1898e-08
0.835	-8.41462e-09	20.8895	8.06788e-06				15.864	9.7349e-06		13.577	7.36654e-07	24.1698	5.5684e-06		37.7235	1.01585e-06		8.352	4.20302e-08
0.839	-8.1822e-09	20.9372	8.07644e-06				15.8941	9.74147e-06		13.581	7.42691e-07	24.2136	5.57569e-06		37.868	1.01735e-06		8.384	4.21597e-08
0.842	-7.94195e-09	20.985	8.08492e-06				15.9242	9.74793e-06		13.584	7.48528e-07	24.2574	5.58293e-06		38.0126	1.01883e-06		8.416	4.22932e-08
0.845	-7.69673e-09	21.0327	8.09332e-06				15.9543	9.75429e-06		13.587	7.54166e-07	24.3012	5.59012e-06		38.1571	1.02031e-06		8.448	4.24335e-08
0.848	-7.45237e-09	21.0805	8.10163e-06				15.9845	9.76056e-06		13.59	7.59606e-07	24.345	5.59725e-06		38.3017	1.02177e-06		8.48001	4.25738e-08
0.851	-7.21132e-09	21.1282	8.10986e-06				16.0146	9.76673e-06		13.593	7.64853e-07	24.3888	5.60433e-06		38.4462	1.02323e-06		8.512	4.27182e-08
0.855	-6.97294e-09	21.176	8.11802e-06				16.0447	9.77281e-06		13.597	7.69914e-07	24.4325	5.61136e-06		38.5907	1.02467e-06		8.544	4.28586e-08
0.858	-6.73393e-09	21.2237	8.12609e-06				16.0749	9.77879e-06		13.6	7.74799e-07	24.4763	5.61835e-06		38.7353	1.02611e-06		8.576	4.30059e-08
0.861	-6.49112e-09	21.2715	8.13408e-06				16.105	9.78468e-06		13.603	7.79514e-07	24.5201	5.62527e-06		38.8798	1.02754e-06		8.608	4.31504e-08
0.864	-6.2425e-09	21.3192	8.142e-06				16.1351	9.79048e-06		13.606	7.8406e-07	24.5639	5.63215e-06		39.0243	1.02895e-06		8.64	4.3295e-08
0.867	-5.98664e-09	21.367	8.14984e-06				16.1653	9.79619e-06		13.609	7.88431e-07	24.6077	5.63898e-06		39.1689	1.03036e-06		8.672	4.34369e-08
0.871	-5.72409e-09	21.4148	8.15761e-06				16.1954	9.80181e-06		13.613	7.92619e-07	24.6515	5.64576e-06		39.3134	1.03175e-06		8.704	4.35746e-08
0.874	-5.45697e-09	21.4625	8.1653e-06				16.2255	9.80733e-06		13.616	7.96619e-07	24.6953	5.65249e-06		39.4579	1.03314e-06		8.736	4.37193e-08
0.877	-5.18891e-09	21.5102	8.17291e-06				16.2557	9.81278e-06		13.619	8.00426e-07	24.739	5.65917e-06		39.6025	1.03452e-06		8.768	4.38571e-08
0.88	-4.92385e-09	21.558	8.18046e-06				16.2858	9.81813e-06		13.622	8.04039e-07	24.7828	5.6658e-06		39.747	1.03588e-06		8.8	4.39948e-08
0.883	-4.66703e-09	21.6058	8.18793e-06				16.3159	9.8234e-06		13.625	8.0746e-07	24.8266	5.67239e-06		39.8915	1.03724e-06		8.832	4.41325e-08
0.887	-4.42134e-09	21.6535	8.19533e-06				16.3461	9.82858e-06		13.629	8.10693e-07	24.8704	5.67892e-06		40.0361	1.03859e-06		8.864	4.42703e-08
0.89	-4.19153e-09	21.7013	8.20266e-06				16.3762	9.83368e-06		13.632	8.13746e-07	24.9142	5.68541e-06		40.1806	1.03993e-06		8.89601	4.44052e-08
0.893	-3.97875e-09	21.749	8.20992e-06				16.4063	9.8387e-06		13.635	8.16619e-07	24.958	5.69185e-06		40.3251	1.04126e-06		8.928	4.454e-08
0.896	-3.78186e-09	21.7968	8.21711e-06				16.4364	9.84363e-06		13.638	8.19312e-07	25.0017	5.69824e-06		40.4697	1.04258e-06		8.96	4.46706e-08
0.899	-3.59827e-09	21.8445	8.22424e-06				16.4666	9.84849e-06		13.641	8.21818e-07	25.0455	5.70458e-06		40.6142	1.04389e-06		8.992	4.48011e-08
0.903	-3.42469e-09	21.8923	8.2313e-06				16.4967	9.85326e-06		13.645	8.2413e-07	25.0893	5.71088e-06		40.7587	1.04519e-06		9.024	4.49287e-08
0.906	-3.25759e-09	21.94	8.23829e-06				16.5268	9.85796e-06		13.648	8.26236e-07	25.1331	5.71713e-06		40.9033	1.04648e-06		9.056	4.5052e-08
0.909	-3.09257e-09	21.9878	8.24522e-06				16.557	9.86258e-06		13.651	8.28132e-07	25.1769	5.72333e-06		41.0478	1.04777e-06		9.088	4.51794e-08
0.912	-2.92472e-09	22.0355	8.25208e-06				16.5871	9.86712e-06		13.654	8.29807e-07	25.2207	5.72949e-06		41.1923	1.04904e-06		9.12	4.53097e-08
0.915	-2.75294e-09	22.0833	8.25888e-06				16.6172	9.87158e-06		13.657	8.31261e-07	25.2645	5.7356e-06		41.3369	1.0503e-06		9.152	4.54371e-08
0.919	-2.57867e-09	22.131	8.26562e-06				16.6473	9.87597e-06		13.661	8.32485e-07	25.3082	5.74167e-06		41.4814	1.05156e-06		9.184	4.5563e-08
0.922	-2.40474e-09	22.1788	8.2723e-06				16.6775	9.88028e-06		13.664	8.33478e-07	25.352	5.74769e-06		41.626	1.05281e-06		9.21601	4.56902e-08
0.925	-2.23137e-09	22.2265	8.27891e-06				16.7076	9.88452e-06		13.667	8.34238e-07	25.3958	5.75367e-06		41.7705	1.05405e-06		9.248	4.58203e-08
0.928	-2.05996e-09	22.2743	8.28547e-06				16.7377	9.88869e-06		13.67	8.34768e-07	25.4396	5.7596e-06		41.915	1.05528e-06		9.28	4.59547e-08
0.931	-1.88921e-09	22.3221	8.29196e-06				16.7679	9.89279e-06		13.673	8.35072e-07	25.4834	5.76549e-06		42.0596	1.0565e-06		9.312	4.60935e-08
0.935	-1.71998e-09	22.3698	8.2984e-06				16.798	9.89681e-06		13.677	8.35152e-07	25.5272	5.77133e-06		42.2041	1.05771e-06		9.344	4.62323e-08
0.938	-1.55658e-09	22.4176	8.30478e-06				16.8281	9.90077e-06		13.68	8.35017e-07	25.5709	5.77713e-06		42.3486	1.05891e-06		9.376	4.63667e-08
0.941	-1.40038e-09	22.4653	8.31111e-06				16.8583	9.90466e-06		13.683	8.34677e-07	25.6147	5.78289e-06		42.4931	1.06011e-06		9.408	4.6501e-08
0.944	-1.25275e-09	22.5131	8.31737e-06				16.8884	9.90848e-06		13.686	8.34149e-07	25.6585	5.7886e-06		42.6377	1.06129e-06		9.44	4.66354e-08
0.947	-1.11274e-09	22.5608	8.32359e-06				16.9185	9.91223e-06		13.689	8.3345e-07	25.7023	5.79427e-06		42.7822	1.06247e-06		9.472	4.67741e-08
0.951	-9.78974e-10	22.6086	8.32975e-06				16.9487	9.91591e-06		13.693	8.32601e-07	25.7461	5.7999e-06		42.9268	1.06364e-06		9.504	4.69129e-08
0.954	-8.51881e-10	22.6563	8.33585e-06				16.9788	9.91953e-06		13.696	8.31623e-07	25.7899	5.80548e-06		43.0713	1.0648e-06		9.536	4.70516e-08
0.957	-7.31202e-10	22.7041	8.3419e-06				17.0089	9.92309e-06		13.699	8.30535e-07	25.8336	5.81103e-06		43.2158	1.06595e-06		9.568	4.71935e-08
0.96	-6.17636e-10	22.7518	8.3479e-06				17.039	9.92658e-06		13.702	8.2936e-07	25.8774	5.81653e-06		43.3604	1.06709e-06		9.6	4.73398e-08
0.963	-5.13491e-10	22.7996	8.35385e-06				17.0692	9.93001e-06		13.705	8.28124e-07	25.9212	5.82199e-06		43.5049	1.06823e-06		9.63201	4.74786e-08
0.967	-4.21015e-10	22.8473	8.35975e-06				17.0993	9.93338e-06		13.709	8.26855e-07	25.965	5.8274e-06		43.6494	1.06936e-06		9.664	4.76219e-08
0.97	-3.38567e-10	22.8951	8.3656e-06				17.1294	9.93668e-06		13.712	8.25578e-07	26.0088	5.83278e-06		43.794	1.07048e-06		9.696	4.77607e-08
0.973	-2.63145e-10	22.9428	8.3714e-06				17.1596	9.93993e-06		13.715	8.24315e-07	26.0526	5.83812e-06		43.9385	1.07159e-06		9.728	4.7904e-08
0.976	-1.95034e-10	22.9906	8.37715e-06				17.1897	9.94311e-06		13.718	8.23079e-07	26.0964	5.84341e-06		44.083	1.07269e-06		9.76	4.80428e-08
0.979	-1.35905e-10	23.0383	8.38286e-06				17.2198	9.94624e-06		13.721	8.21885e-07	26.1401	5.84867e-06		44.2276	1.07378e-06		9.792	4.81739e-08
0.983	-8.71492e-11	23.0861	8.38851e-06				17.2499	9.94931e-06		13.725	8.20743e-07	26.1839	5.85389e-06		44.3721	1.07487e-06		9.824	4.83127e-08
0.986	-4.79218e-11	23.1338	8.39412e-06				17.2801	9.95232e-06		13.728	8.19662e-07	26.2277	5.85906e-06		44.5166	1.07595e-06		9.856	4.84528e-08
0.989	-1.85926e-11	23.1816	8.39969e-06				17.3102	9.95527e-06		13.731	8.18648e-07	26.2715	5.8642e-06		44.6612	1.07702e-06		9.888	4.85916e-08
0.992	1.03135e-12	23.2294	8.40521e-06				17.3403	9.95817e-06		13.734	8.17706e-07	26.3153	5.8693e-06		44.8057	1.07808e-06		9.92	4.87318e-08
0.995	9.67616e-12	23.2771	8.41069e-06				17.3705	9.96102e-06		13.737	8.16832e-07	26.3591	5.87436e-06		44.9502	1.07914e-06		9.95201	4.8872e-08
0.999	4.57124e-12	23.3249	8.41612e-06				17.4006	9.96381e-06		13.741	8.1602e-07	26.4029	5.87938e-06		45.0948	1.08019e-06		9.984	4.90107e-08
1.002	-1.42768e-11	23.3726	8.42151e-06				17.4307	9.96654e-06		13.744	8.15259e-07	26.4466	5.88436e-06		45.2393	1.08123e-06		10.016	4.91463e-08
1.005	-4.39305e-11	23.4204	8.42686e-06				17.4609	9.96923e-06		13.747	8.14535e-07	26.4904	5.8893e-06		45.3838	1.08226e-06		10.048	4.92897e-08
1.008	-8.05985e-11	23.4681	8.43217e-06				17.491	9.97186e-06		13.75	8.13843e-07	26.5342	5.89421e-06		45.5284	1.08328e-06		10.08	4.94331e-08
1.011	-1.22662e-10	23.5159	8.43744e-06				17.5211	9.97444e-06		13.753	8.13185e-07	26.578	5.89908e-06		45.6729	1.0843e-06		10.112	4.95719e-08
1.015	-1.70918e-10	23.5636	8.44266e-06				17.5512	9.97698e-06		13.757	8.12568e-07	26.6218	5.90391e-06		45.8175	1.08531e-06		10.144	4.97154e-08
1.018	-2.27249e-10	23.6114	8.44785e-06				17.5814	9.97946e-06		13.76	8.12004e-07	26.6656	5.9087e-06		45.962	1.08631e-06		10.176	4.98542e-08
1.021	-2.93029e-10	23.6591	8.453e-06				17.6115	9.98189e-06		13.763	8.11504e-07	26.7094	5.91346e-06		46.1065	1.0873e-06		10.208	4.9993e-08
1.024	-3.68962e-10	23.7069	8.45811e-06				17.6416	9.98428e-06		13.766	8.1107e-07	26.7531	5.91818e-06		46.251	1.08829e-06		10.24	5.01238e-08
1.027	-4.55917e-10	23.7546	8.46319e-06				17.6718	9.98662e-06		13.769	8.10699e-07	26.7969	5.92287e-06		46.3956	1.08927e-06		10.272	5.02592e-08
1.031	-5.55106e-10	23.8024	8.46823e-06				17.7019	9.98891e-06		13.773	8.10381e-07	26.8407	5.92752e-06		46.5401	1.09024e-06		10.304	5.0398e-08
1.034	-6.66618e-10	23.8501	8.47323e-06				17.732	9.99115e-06		13.776	8.1011e-07	26.8845	5.93213e-06		46.6846	1.09121e-06		10.336	5.05415e-08
1.037	-7.9158e-10	23.8979	8.4782e-06				17.7622	9.99336e-06		13.779	8.09878e-07	26.9283	5.93671e-06		46.8292	1.09217e-06		10.368	5.06817e-08
1.04	-9.28259e-10	23.9456	8.48313e-06				17.7923	9.99551e-06		13.782	8.09687e-07	26.9721	5.94125e-06		46.9737	1.09312e-06		10.4	5.08205e-08
1.043	-1.07193e-09	23.9934	8.48803e-06				17.8224	9.99763e-06		13.785	8.0954e-07	27.0158	5.94576e-06		47.1183	1.09406e-06		10.432	5.0964e-08
1.047	-1.21668e-09	24.0411	8.49289e-06				17.8526	9.9997e-06		13.789	8.09438e-07	27.0596	5.95023e-06		47.2628	1.095e-06		10.464	5.11076e-08
1.05	-1.35787e-09	24.0889	8.49772e-06				17.8827	1.00017e-05		13.792	8.09378e-07	27.1034	5.95467e-06		47.4073	1.09593e-06		10.496	5.12512e-08
1.053	-1.49578e-09	24.1367	8.50252e-06				17.9128	1.00037e-05		13.795	8.09363e-07	27.1472	5.95908e-06		47.5519	1.09685e-06		10.528	5.13852e-08
1.056	-1.62698e-09	24.1844	8.50729e-06				17.9429	1.00057e-05		13.798	8.09396e-07	27.191	5.96345e-06		47.6964	1.09776e-06		10.56	5.15192e-08
1.059	-1.74859e-09	24.2322	8.51203e-06				17.9731	1.00076e-05		13.801	8.09486e-07	27.2348	5.96778e-06		47.8409	1.09867e-06		10.592	5.1658e-08
1.063	-1.85648e-09	24.2799	8.51674e-06				18.0032	1.00094e-05		13.805	8.09635e-07	27.2785	5.97209e-06		47.9855	1.09957e-06		10.624	5.17871e-08
1.066	-1.9436e-09	24.3277	8.52141e-06				18.0333	1.00113e-05		13.808	8.09847e-07	27.3223	5.97636e-06		48.13	1.10047e-06		10.656	5.19211e-08
1.069	-2.00623e-09	24.3754	8.52606e-06				18.0635	1.0013e-05		13.811	8.10122e-07	27.3661	5.98059e-06		48.2745	1.10136e-06		10.688	5.2055e-08
1.072	-2.042e-09	24.4232	8.53068e-06				18.0936	1.00148e-05		13.814	8.10461e-07	27.4099	5.9848e-06		48.4191	1.10224e-06		10.72	5.21889e-08
1.075	-2.05389e-09	24.4709	8.53527e-06				18.1237	1.00165e-05		13.817	8.10866e-07	27.4537	5.98897e-06		48.5636	1.10311e-06		10.752	5.23213e-08
1.079	-2.04587e-09	24.5187	8.53984e-06				18.1538	1.00182e-05		13.821	8.11336e-07	27.4975	5.99311e-06		48.7081	1.10398e-06		10.784	5.24587e-08
1.082	-2.02154e-09	24.5664	8.54438e-06				18.184	1.00198e-05		13.824	8.11877e-07	27.5413	5.99722e-06		48.8527	1.10485e-06		10.816	5.25961e-08
1.085	-1.98229e-09	24.6142	8.54889e-06				18.2141	1.00214e-05		13.827	8.12493e-07	27.585	6.0013e-06		48.9972	1.1057e-06		10.848	5.27334e-08
1.088	-1.93005e-09	24.6619	8.55337e-06				18.2442	1.0023e-05		13.83	8.13186e-07	27.6288	6.00534e-06		49.1417	1.10655e-06		10.88	5.28708e-08
1.091	-1.87402e-09	24.7097	8.55783e-06				18.2744	1.00245e-05		13.833	8.13965e-07	27.6726	6.00936e-06		49.2863	1.10739e-06		10.912	5.30081e-08
1.095	-1.82017e-09	24.7574	8.56227e-06				18.3045	1.00261e-05		13.837	8.14834e-07	27.7164	6.01334e-06		49.4308	1.10823e-06		10.944	5.31491e-08
1.098	-1.77315e-09	24.8052	8.56668e-06				18.3346	1.00275e-05		13.84	8.15796e-07	27.7602	6.01729e-06		49.5754	1.10906e-06		10.976	5.32864e-08
1.101	-1.73766e-09	24.8529	8.57106e-06				18.3648	1.0029e-05		13.843	8.16849e-07	27.804	6.02121e-06		49.7199	1.10988e-06		11.008	5.34202e-08
1.104	-1.71379e-09	24.9007	8.57543e-06				18.3949	1.00304e-05		13.846	8.17983e-07	27.8478	6.02511e-06		49.8644	1.1107e-06		11.04	5.3554e-08
1.107	-1.70129e-09	24.9485	8.57977e-06				18.425	1.00318e-05		13.849	8.1919e-07	27.8915	6.02897e-06		50.0089	1.11151e-06		11.072	5.36913e-08
1.111	-1.69473e-09	24.9962	8.58409e-06				18.4552	1.00331e-05		13.853	8.20462e-07	27.9353	6.0328e-06		50.1535	1.11231e-06		11.104	5.38286e-08
1.114	-1.68839e-09	25.044	8.58839e-06				18.4853	1.00344e-05		13.856	8.21791e-07	27.9791	6.0366e-06		50.298	1.11311e-06		11.136	5.3966e-08
1.117	-1.67981e-09	25.0917	8.59267e-06				18.5154	1.00357e-05		13.859	8.23161e-07	28.0229	6.04038e-06		50.4425	1.1139e-06		11.168	5.4107e-08
1.12	-1.66745e-09	25.1395	8.59692e-06				18.5455	1.0037e-05		13.862	8.24551e-07	28.0667	6.04412e-06		50.5871	1.11469e-06		11.2	5.42443e-08
1.123	-1.65117e-09	25.1872	8.60116e-06				18.5757	1.00382e-05		13.865	8.2594e-07	28.1105	6.04784e-06		50.7316	1.11547e-06		11.232	5.43867e-08
1.127	-1.63403e-09	25.235	8.60538e-06				18.6058	1.00394e-05		13.869	8.27305e-07	28.1542	6.05152e-06		50.8762	1.11624e-06		11.264	5.45328e-08
1.13	-1.61875e-09	25.2827	8.60958e-06				18.6359	1.00406e-05		13.872	8.28631e-07	28.198	6.05518e-06		51.0207	1.11701e-06		11.296	5.46739e-08
1.133	-1.61146e-09	25.3305	8.61376e-06				18.6661	1.00418e-05		13.875	8.299e-07	28.2418	6.05881e-06		51.1652	1.11777e-06		11.328	5.48201e-08
1.136	-1.61544e-09	25.3782	8.61792e-06				18.6962	1.00429e-05		13.878	8.311e-07	28.2856	6.06241e-06		51.3098	1.11853e-06		11.36	5.49649e-08
1.139	-1.63335e-09	25.426	8.62206e-06				18.7263	1.0044e-05		13.881	8.32229e-07	28.3294	6.06599e-06		51.4543	1.11928e-06		11.392	5.51112e-08
1.143	-1.66257e-09	25.4737	8.62619e-06				18.7565	1.00451e-05		13.885	8.33285e-07	28.3732	6.06954e-06		51.5988	1.12003e-06		11.424	5.5265e-08
1.146	-1.69764e-09	25.5215	8.6303e-06				18.7866	1.00461e-05		13.888	8.34271e-07	28.4169	6.07306e-06		51.7434	1.12077e-06		11.456	5.541e-08
1.149	-1.73067e-09	25.5692	8.6344e-06				18.8167	1.00472e-05		13.891	8.35191e-07	28.4607	6.07655e-06		51.8879	1.1215e-06		11.488	5.55602e-08
1.152	-1.75181e-09	25.617	8.63848e-06				18.8468	1.00482e-05		13.894	8.36047e-07	28.5045	6.08002e-06		52.0324	1.12223e-06		11.52	5.57053e-08
1.155	-1.75551e-09	25.6647	8.64254e-06				18.877	1.00492e-05		13.897	8.36847e-07	28.5483	6.08346e-06		52.177	1.12295e-06		11.552	5.58504e-08
1.159	-1.73981e-09	25.7125	8.64659e-06				18.9071	1.00501e-05		13.901	8.37596e-07	28.5921	6.08687e-06		52.3215	1.12367e-06		11.584	5.5997e-08
1.162	-1.70856e-09	25.7602	8.65063e-06				18.9372	1.00511e-05		13.904	8.38298e-07	28.6359	6.09026e-06		52.466	1.12438e-06		11.616	5.61422e-08
1.165	-1.66865e-09	25.808	8.65465e-06				18.9674	1.0052e-05		13.907	8.38965e-07	28.6797	6.09362e-06		52.6106	1.12509e-06		11.648	5.62888e-08
1.168	-1.62394e-09	25.8558	8.65866e-06				18.9975	1.00529e-05		13.91	8.39605e-07	28.7234	6.09696e-06		52.7551	1.12579e-06		11.68	5.64355e-08
1.171	-1.58131e-09	25.9035	8.66265e-06				19.0276	1.00538e-05		13.913	8.40226e-07	28.7672	6.10027e-06		52.8996	1.12648e-06		11.712	5.65823e-08
1.175	-1.54669e-09	25.9513	8.66663e-06				19.0578	1.00547e-05		13.917	8.40832e-07	28.811	6.10356e-06		53.0442	1.12717e-06		11.744	5.67252e-08
1.178	-1.52315e-09	25.999	8.67061e-06				19.0879	1.00555e-05		13.92	8.41431e-07	28.8548	6.10682e-06		53.1887	1.12786e-06		11.776	5.6872e-08
1.181	-1.51116e-09	26.0468	8.67456e-06				19.118	1.00563e-05		13.923	8.42041e-07	28.8986	6.11006e-06		53.3332	1.12853e-06		11.808	5.70189e-08
1.184	-1.51011e-09	26.0945	8.67851e-06				19.1482	1.00572e-05		13.926	8.42682e-07	28.9424	6.11327e-06		53.4778	1.12921e-06		11.84	5.7171e-08
1.187	-1.51789e-09	26.1423	8.68245e-06				19.1783	1.0058e-05		13.929	8.43369e-07	28.9862	6.11646e-06		53.6223	1.12988e-06		11.872	5.7318e-08
1.191	-1.53006e-09	26.19	8.68638e-06				19.2084	1.00587e-05		13.933	8.44117e-07	29.0299	6.11962e-06		53.7668	1.13054e-06		11.904	5.74703e-08
1.194	-1.54215e-09	26.2378	8.69029e-06				19.2385	1.00595e-05		13.936	8.44936e-07	29.0737	6.12276e-06		53.9114	1.1312e-06		11.936	5.76212e-08
1.197	-1.54913e-09	26.2855	8.6942e-06				19.2687	1.00602e-05		13.939	8.45837e-07	29.1175	6.12588e-06		54.0559	1.13185e-06		11.968	5.77736e-08
1.2	-1.54925e-09	26.3333	8.6981e-06				19.2988	1.0061e-05		13.942	8.46831e-07	29.1613	6.12897e-06		54.2004	1.1325e-06		12	5.7934e-08
1.203	-1.54083e-09	26.381	8.70199e-06				19.3289	1.00617e-05		13.945	8.47932e-07	29.2051	6.13204e-06		54.345	1.13315e-06		12.032	5.80905e-08
1.207	-1.51905e-09	26.4288	8.70587e-06				19.3591	1.00624e-05		13.949	8.49156e-07	29.2489	6.13509e-06		54.4895	1.13378e-06		12.064	5.82378e-08
1.21	-1.48212e-09	26.4765	8.70974e-06				19.3892	1.00631e-05		13.952	8.5052e-07	29.2926	6.13811e-06		54.6341	1.13442e-06		12.096	5.83891e-08
1.213	-1.42902e-09	26.5243	8.71361e-06				19.4193	1.00638e-05		13.955	8.52051e-07	29.3364	6.14111e-06		54.7786	1.13505e-06		12.128	5.85418e-08
1.216	-1.35959e-09	26.5721	8.71746e-06				19.4494	1.00644e-05		13.958	8.5377e-07	29.3802	6.14409e-06		54.9231	1.13567e-06		12.16	5.86893e-08
1.219	-1.27636e-09	26.6198	8.72132e-06				19.4796	1.00651e-05		13.961	8.55704e-07	29.424	6.14705e-06		55.0677	1.13629e-06		12.192	5.88422e-08
1.223	-1.18166e-09	26.6675	8.72516e-06				19.5097	1.00657e-05		13.965	8.57876e-07	29.4678	6.14999e-06		55.2122	1.1369e-06		12.224	5.89938e-08
1.226	-1.07894e-09	26.7153	8.729e-06				19.5398	1.00663e-05		13.968	8.60313e-07	29.5116	6.1529e-06		55.3567	1.13751e-06		12.256	5.91468e-08
1.229	-9.69595e-10	26.7631	8.73283e-06				19.57	1.00669e-05		13.971	8.63049e-07	29.5554	6.15579e-06		55.5013	1.13812e-06		12.288	5.93039e-08
1.232	-8.52969e-10	26.8108	8.73666e-06				19.6001	1.00675e-05		13.974	8.66107e-07	29.5991	6.15866e-06		55.6458	1.13872e-06		12.32	5.94516e-08
1.235	-7.24755e-10	26.8586	8.74048e-06				19.6302	1.00681e-05		13.977	8.69515e-07	29.6429	6.16152e-06		55.7903	1.13932e-06		12.352	5.96143e-08
1.239	-5.79e-10	26.9063	8.7443e-06				19.6604	1.00687e-05		13.981	8.73289e-07	29.6867	6.16434e-06		55.9349	1.13991e-06		12.384	5.97717e-08
1.242	-4.09149e-10	26.9541	8.74811e-06				19.6905	1.00693e-05		13.984	8.77436e-07	29.7305	6.16715e-06		56.0794	1.14049e-06		12.416	5.99251e-08
1.245	-2.10872e-10	27.0018	8.75192e-06				19.7206	1.00699e-05		13.987	8.81949e-07	29.7743	6.16994e-06		56.2239	1.14108e-06		12.448	6.00744e-08
1.248	2.20209e-11	27.0496	8.75573e-06				19.7508	1.00704e-05		13.99	8.86811e-07	29.8181	6.17271e-06		56.3685	1.14165e-06		12.48	6.02293e-08
1.251	2.9421e-10	27.0973	8.75953e-06				19.7809	1.0071e-05		13.993	8.92013e-07	29.8619	6.17546e-06		56.513	1.14223e-06		12.512	6.03802e-08
1.255	6.03692e-10	27.1451	8.76333e-06				19.811	1.00715e-05		13.997	8.97539e-07	29.9056	6.17819e-06		56.6575	1.1428e-06		12.544	6.05352e-08
1.258	9.4442e-10	27.1928	8.76712e-06				19.8411	1.0072e-05		14	9.03367e-07	29.9494	6.1809e-06		56.8021	1.14336e-06		12.576	6.06861e-08
1.261	1.30869e-09	27.2406	8.77092e-06				19.8713	1.00725e-05		14.003	9.09477e-07	29.9932	6.18359e-06		56.9466	1.14392e-06		12.608	6.08371e-08
1.264	1.68456e-09	27.2883	8.77471e-06				19.9014	1.00731e-05		14.006	9.15856e-07	30.037	6.18626e-06		57.0911	1.14448e-06		12.64	6.09937e-08
1.267	2.06246e-09	27.3361	8.7785e-06				19.9315	1.00736e-05		14.009	9.22494e-07	30.0808	6.18891e-06		57.2357	1.14503e-06		12.672	6.11448e-08
1.271	2.43309e-09	27.3838	8.78229e-06				19.9617	1.00741e-05		14.013	9.29381e-07	30.1246	6.19154e-06		57.3802	1.14558e-06		12.704	6.13001e-08
1.274	2.79242e-09	27.4316	8.78608e-06				19.9918	1.00746e-05		14.016	9.3651e-07	30.1683	6.19415e-06		57.5247	1.14612e-06		12.736	6.14569e-08
1.277	3.14074e-09	27.4794	8.78986e-06				20.0219	1.00751e-05		14.019	9.43874e-07	30.2121	6.19675e-06		57.6693	1.14666e-06		12.768	6.16179e-08
1.28	3.47833e-09	27.5271	8.79365e-06				20.0521	1.00756e-05		14.022	9.5146e-07	30.2559	6.19933e-06		57.8138	1.14719e-06		12.8	6.17734e-08
1.283	3.80322e-09	27.5749	8.79743e-06				20.0822	1.0076e-05		14.025	9.59255e-07	30.2997	6.20189e-06		57.9584	1.14773e-06		12.832	6.19402e-08
1.287	4.11433e-09	27.6226	8.80122e-06				20.1123	1.00765e-05		14.029	9.67248e-07	30.3435	6.20443e-06		58.1029	1.14825e-06		12.864	6.21015e-08
1.29	4.40782e-09	27.6704	8.80501e-06				20.1424	1.0077e-05		14.032	9.75435e-07	30.3873	6.20695e-06		58.2474	1.14878e-06		12.896	6.22629e-08
1.293	4.67921e-09	27.7181	8.80879e-06				20.1726	1.00775e-05		14.035	9.8382e-07	30.431	6.20946e-06		58.392	1.1493e-06		12.928	6.24187e-08
1.296	4.92437e-09	27.7659	8.81258e-06				20.2027	1.00779e-05		14.038	9.92396e-07	30.4748	6.21195e-06		58.5365	1.14981e-06		12.96	6.25845e-08
1.299	5.14076e-09	27.8136	8.81637e-06				20.2328	1.00784e-05		14.041	1.00117e-06	30.5186	6.21442e-06		58.681	1.15032e-06		12.992	6.27448e-08
1.303	5.32597e-09	27.8614	8.82016e-06				20.263	1.00788e-05		14.045	1.01015e-06	30.5624	6.21688e-06		58.8256	1.15083e-06		13.024	6.29108e-08
1.306	5.48246e-09	27.9091	8.82395e-06				20.2931	1.00793e-05		14.048	1.01933e-06	30.6062	6.21931e-06		58.9701	1.15134e-06		13.056	6.30755e-08
1.309	5.61009e-09	27.9569	8.82775e-06				20.3232	1.00798e-05		14.051	1.02872e-06	30.65	6.22174e-06		59.1146	1.15184e-06		13.088	6.32361e-08
1.312	5.70954e-09	28.0046	8.83154e-06				20.3533	1.00802e-05		14.054	1.0383e-06	30.6938	6.22414e-06		59.2592	1.15233e-06		13.12	6.33967e-08
1.315	5.78256e-09	28.0524	8.83534e-06				20.3835	1.00807e-05		14.057	1.04808e-06	30.7375	6.22653e-06		59.4037	1.15283e-06		13.152	6.35574e-08
1.319	5.83234e-09	28.1001	8.83914e-06				20.4136	1.00811e-05		14.061	1.05805e-06	30.7813	6.22891e-06		59.5482	1.15331e-06		13.184	6.37283e-08
1.322	5.86097e-09	28.1479	8.84295e-06				20.4437	1.00816e-05		14.064	1.06821e-06	30.8251	6.23127e-06		59.6928	1.1538e-06		13.216	6.3895e-08
1.325	5.86873e-09	28.1956	8.84675e-06				20.4739	1.0082e-05		14.067	1.07852e-06	30.8689	6.23361e-06		59.8373	1.15428e-06		13.248	6.4056e-08
1.328	5.85986e-09	28.2434	8.85056e-06				20.504	1.00825e-05		14.07	1.08898e-06	30.9127	6.23594e-06		59.9818	1.15476e-06		13.28	6.42185e-08
1.331	5.84112e-09	28.2911	8.85438e-06				20.5341	1.00829e-05		14.073	1.09955e-06	30.9565	6.23825e-06		60.1264	1.15524e-06		13.312	6.43768e-08
1.335	5.81491e-09	28.3389	8.8582e-06				20.5643	1.00834e-05		14.077	1.11023e-06	31.0003	6.24055e-06		60.2709	1.15571e-06		13.344	6.4535e-08
1.338	5.78371e-09	28.3866	8.86202e-06				20.5944	1.00838e-05		14.08	1.121e-06	31.044	6.24283e-06		60.4154	1.15618e-06		13.376	6.46978e-08
1.341	5.75047e-09	28.4344	8.86585e-06				20.6245	1.00843e-05		14.083	1.13186e-06	31.0878	6.2451e-06		60.56	1.15664e-06		13.408	6.48607e-08
1.344	5.71772e-09	28.4822	8.86968e-06				20.6547	1.00847e-05		14.086	1.14281e-06	31.1316	6.24735e-06		60.7045	1.1571e-06		13.44	6.50178e-08
1.347	5.68649e-09	28.5299	8.87352e-06				20.6848	1.00852e-05		14.089	1.15383e-06	31.1754	6.24959e-06		60.849	1.15756e-06		13.472	6.51705e-08
1.351	5.6574e-09	28.5777	8.87736e-06				20.7149	1.00857e-05		14.093	1.16493e-06	31.2192	6.25182e-06		60.9936	1.15802e-06		13.504	6.53233e-08
1.354	5.63148e-09	28.6254	8.88121e-06				20.745	1.00861e-05		14.096	1.1761e-06	31.263	6.25403e-06		61.1381	1.15847e-06		13.536	6.54762e-08
1.357	5.60983e-09	28.6732	8.88506e-06				20.7752	1.00866e-05		14.099	1.18731e-06	31.3068	6.25623e-06		61.2826	1.15891e-06		13.568	6.56349e-08
1.36	5.59457e-09	28.7209	8.88892e-06				20.8053	1.0087e-05		14.102	1.19856e-06	31.3505	6.25841e-06		61.4272	1.15936e-06		13.6	6.57893e-08
1.363	5.58435e-09	28.7687	8.89278e-06				20.8354	1.00875e-05		14.105	1.20986e-06	31.3943	6.26058e-06		61.5717	1.1598e-06		13.632	6.59482e-08
1.367	5.57816e-09	28.8164	8.89665e-06				20.8656	1.0088e-05		14.109	1.22119e-06	31.4381	6.26274e-06		61.7163	1.16024e-06		13.664	6.61085e-08
1.37	5.57526e-09	28.8642	8.90053e-06				20.8957	1.00885e-05		14.112	1.23254e-06	31.4819	6.26488e-06		61.8608	1.16068e-06		13.696	6.62675e-08
1.373	5.57462e-09	28.9119	8.90441e-06				20.9258	1.00889e-05		14.115	1.24392e-06	31.5257	6.26702e-06		62.0053	1.16111e-06		13.728	6.64162e-08
1.376	5.57651e-09	28.9597	8.9083e-06				20.956	1.00894e-05		14.118	1.25531e-06	31.5695	6.26914e-06		62.1499	1.16154e-06		13.76	6.65753e-08
1.379	5.58079e-09	29.0074	8.9122e-06				20.9861	1.00899e-05		14.121	1.26668e-06	31.6132	6.27124e-06		62.2944	1.16197e-06		13.792	6.67331e-08
1.383	5.5912e-09	29.0552	8.9161e-06				21.0162	1.00904e-05		14.125	1.27803e-06	31.657	6.27334e-06		62.4389	1.16239e-06		13.824	6.68923e-08
1.386	5.60757e-09	29.1029	8.92001e-06				21.0464	1.00909e-05		14.128	1.28935e-06	31.7008	6.27542e-06		62.5834	1.16281e-06		13.856	6.70411e-08
1.389	5.63616e-09	29.1507	8.92393e-06				21.0765	1.00914e-05		14.131	1.30063e-06	31.7446	6.27749e-06		62.728	1.16323e-06		13.888	6.71945e-08
1.392	5.68403e-09	29.1985	8.92785e-06				21.1066	1.00919e-05		14.134	1.31186e-06	31.7884	6.27955e-06		62.8725	1.16364e-06		13.92	6.73434e-08
1.395	5.75423e-09	29.2462	8.93179e-06				21.1367	1.00924e-05		14.137	1.32303e-06	31.8322	6.2816e-06		63.0171	1.16405e-06		13.952	6.74863e-08
1.399	5.84795e-09	29.2939	8.93573e-06				21.1669	1.00929e-05		14.141	1.33412e-06	31.8759	6.28363e-06		63.1616	1.16446e-06		13.984	6.76397e-08
1.402	5.96398e-09	29.3417	8.93968e-06				21.197	1.00934e-05		14.144	1.34513e-06	31.9197	6.28566e-06		63.3061	1.16487e-06		14.016	6.77873e-08
1.405	6.09878e-09	29.3895	8.94364e-06				21.2271	1.0094e-05		14.147	1.35605e-06	31.9635	6.28767e-06		63.4507	1.16527e-06		14.048	6.79302e-08
1.408	6.24717e-09	29.4372	8.9476e-06				21.2573	1.00945e-05		14.15	1.36686e-06	32.0073	6.28967e-06		63.5952	1.16567e-06		14.08	6.80731e-08
1.411	6.4044e-09	29.485	8.95158e-06				21.2874	1.0095e-05		14.153	1.37756e-06	32.0511	6.29166e-06		63.7397	1.16607e-06		14.112	6.82267e-08
1.415	6.56462e-09	29.5327	8.95556e-06				21.3175	1.00956e-05		14.157	1.38815e-06	32.0949	6.29364e-06		63.8843	1.16647e-06		14.144	6.83757e-08
1.418	6.71811e-09	29.5805	8.95955e-06				21.3477	1.00961e-05		14.16	1.3986e-06	32.1387	6.29562e-06		64.0288	1.16686e-06		14.176	6.85294e-08
1.421	6.86014e-09	29.6282	8.96355e-06				21.3778	1.00967e-05		14.163	1.40891e-06	32.1824	6.29758e-06		64.1733	1.16725e-06		14.208	6.86832e-08
1.424	6.98502e-09	29.676	8.96756e-06				21.4079	1.00973e-05		14.166	1.41907e-06	32.2262	6.29953e-06		64.3179	1.16764e-06		14.24	6.88355e-08
1.427	7.09293e-09	29.7237	8.97158e-06				21.438	1.00978e-05		14.169	1.42906e-06	32.27	6.30147e-06		64.4624	1.16802e-06		14.272	6.89894e-08
1.431	7.18417e-09	29.7715	8.97561e-06				21.4682	1.00984e-05		14.173	1.43887e-06	32.3138	6.3034e-06		64.6069	1.16841e-06		14.304	6.91432e-08
1.434	7.25967e-09	29.8192	8.97965e-06				21.4983	1.0099e-05		14.176	1.4485e-06	32.3576	6.30532e-06		64.7515	1.16879e-06		14.336	6.92924e-08
1.437	7.32117e-09	29.867	8.9837e-06				21.5284	1.00996e-05		14.179	1.45794e-06	32.4014	6.30723e-06		64.896	1.16917e-06		14.368	6.94355e-08
1.44	7.36892e-09	29.9147	8.98776e-06				21.5586	1.01002e-05		14.182	1.4672e-06	32.4451	6.30913e-06		65.0405	1.16954e-06		14.4	6.95833e-08
1.443	7.40418e-09	29.9625	8.99182e-06				21.5887	1.01008e-05		14.185	1.47627e-06	32.4889	6.31102e-06		65.1851	1.16991e-06		14.432	6.97326e-08
1.447	7.42907e-09	30.0102	8.9959e-06				21.6188	1.01014e-05		14.189	1.48515e-06	32.5327	6.31291e-06		65.3296	1.17029e-06		14.464	6.9888e-08
1.45	7.44425e-09	30.058	8.99999e-06				21.6489	1.01021e-05		14.192	1.49383e-06	32.5765	6.31478e-06		65.4741	1.17065e-06		14.496	7.00373e-08
1.453	7.44969e-09	30.1058	9.00409e-06				21.6791	1.01027e-05		14.195	1.5023e-06	32.6203	6.31665e-06		65.6187	1.17102e-06		14.528	7.02025e-08
1.456	7.44618e-09	30.1535	9.0082e-06				21.7092	1.01034e-05		14.198	1.51055e-06	32.6641	6.3185e-06		65.7632	1.17138e-06		14.56	7.03677e-08
1.459	7.43146e-09	30.2013	9.01232e-06				21.7393	1.0104e-05		14.201	1.51858e-06	32.7079	6.32035e-06		65.9077	1.17175e-06		14.592	7.05282e-08
1.463	7.40819e-09	30.249	9.01645e-06				21.7695	1.01047e-05		14.205	1.52639e-06	32.7516	6.32219e-06		66.0523	1.17211e-06		14.624	7.06984e-08
1.466	7.37949e-09	30.2968	9.02059e-06				21.7996	1.01054e-05		14.208	1.53395e-06	32.7954	6.32403e-06		66.1968	1.17246e-06		14.656	7.08576e-08
1.469	7.34851e-09	30.3445	9.02474e-06				21.8297	1.0106e-05		14.211	1.54127e-06	32.8392	6.32585e-06		66.3414	1.17282e-06		14.688	7.10232e-08
1.472	7.31695e-09	30.3923	9.0289e-06				21.8599	1.01067e-05		14.214	1.54835e-06	32.883	6.32767e-06		66.4859	1.17317e-06		14.72	7.11888e-08
1.475	7.2911e-09	30.44	9.03307e-06				21.89	1.01074e-05		14.217	1.55516e-06	32.9268	6.32948e-06		66.6304	1.17352e-06		14.752	7.13595e-08
1.479	7.27819e-09	30.4878	9.03726e-06				21.9201	1.01082e-05		14.221	1.56171e-06	32.9706	6.33128e-06		66.775	1.17387e-06		14.784	7.15253e-08
1.482	7.28427e-09	30.5355	9.04145e-06				21.9503	1.01089e-05		14.224	1.56799e-06	33.0144	6.33308e-06		66.9195	1.17422e-06		14.816	7.16849e-08
1.485	7.31236e-09	30.5833	9.04566e-06				21.9804	1.01096e-05		14.227	1.57399e-06	33.0581	6.33486e-06		67.064	1.17456e-06		14.848	7.18446e-08
1.488	7.3596e-09	30.631	9.04988e-06				22.0105	1.01104e-05		14.23	1.57971e-06	33.1019	6.33664e-06		67.2086	1.17491e-06		14.88	7.19981e-08
1.491	7.4225e-09	30.6788	9.05411e-06				22.0406	1.01111e-05		14.233	1.58515e-06	33.1457	6.33842e-06		67.3531	1.17525e-06		14.912	7.21516e-08
1.495	7.50001e-09	30.7265	9.05835e-06				22.0708	1.01119e-05		14.237	1.59029e-06	33.1895	6.34018e-06		67.4976	1.17559e-06		14.944	7.23051e-08
1.498	7.58363e-09	30.7743	9.0626e-06				22.1009	1.01126e-05		14.24	1.59511e-06	33.2333	6.34194e-06		67.6422	1.17592e-06		14.976	7.24523e-08
1.501	7.67026e-09	30.822	9.06686e-06				22.131	1.01134e-05		14.243	1.5996e-06	33.2771	6.3437e-06		67.7867	1.17626e-06		15.008	7.26059e-08
1.504	7.75677e-09	30.8698	9.07114e-06				22.1612	1.01142e-05		14.246	1.60372e-06	33.3209	6.34544e-06		67.9312	1.17659e-06		15.04	7.27595e-08
1.507	7.83859e-09	30.9175	9.07543e-06				22.1913	1.0115e-05		14.249	1.60747e-06	33.3646	6.34718e-06		68.0758	1.17693e-06		15.072	7.29132e-08
1.511	7.90785e-09	30.9653	9.07973e-06				22.2214	1.01159e-05		14.253	1.61083e-06	33.4084	6.34892e-06		68.2203	1.17726e-06		15.104	7.3067e-08
1.514	7.96013e-09	31.013	9.08404e-06				22.2516	1.01167e-05		14.256	1.61382e-06	33.4522	6.35065e-06		68.3648	1.17758e-06		15.136	7.32207e-08
1.517	7.9951e-09	31.0608	9.08836e-06				22.2817	1.01175e-05		14.259	1.61643e-06	33.496	6.35237e-06		68.5094	1.17791e-06		15.168	7.33874e-08
1.52	8.01302e-09	31.1086	9.0927e-06				22.3118	1.01184e-05		14.262	1.61867e-06	33.5398	6.35409e-06		68.6539	1.17824e-06		15.2	7.35413e-08
1.523	8.01692e-09	31.1563	9.09705e-06				22.3419	1.01192e-05		14.265	1.62056e-06	33.5836	6.3558e-06		68.7984	1.17856e-06		15.232	7.36967e-08
1.527	8.00754e-09	31.2041	9.1014e-06				22.3721	1.01201e-05		14.269	1.6221e-06	33.6273	6.35751e-06		68.943	1.17888e-06		15.264	7.38521e-08
1.53	7.98686e-09	31.2518	9.10578e-06				22.4022	1.0121e-05		14.272	1.62331e-06	33.6711	6.35921e-06		69.0875	1.1792e-06		15.296	7.40126e-08
1.533	7.96011e-09	31.2996	9.11016e-06				22.4323	1.01219e-05		14.275	1.62419e-06	33.7149	6.36091e-06		69.232	1.17952e-06		15.328	7.41616e-08
1.536	7.92959e-09	31.3473	9.11456e-06				22.4625	1.01228e-05		14.278	1.62477e-06	33.7587	6.3626e-06		69.3766	1.17984e-06		15.36	7.43222e-08
1.539	7.89936e-09	31.3951	9.11897e-06				22.4926	1.01237e-05		14.281	1.62507e-06	33.8025	6.36428e-06		69.5211	1.18015e-06		15.392	7.44712e-08
1.543	7.87343e-09	31.4428	9.12339e-06				22.5227	1.01247e-05		14.285	1.6251e-06	33.8463	6.36597e-06		69.6656	1.18047e-06		15.424	7.46203e-08
1.546	7.85159e-09	31.4906	9.12782e-06				22.5528	1.01256e-05		14.288	1.62491e-06	33.8901	6.36764e-06		69.8102	1.18078e-06		15.456	7.4768e-08
1.549	7.83222e-09	31.5383	9.13226e-06				22.583	1.01266e-05		14.291	1.62451e-06	33.9338	6.36932e-06		69.9547	1.18109e-06		15.488	7.49172e-08
1.552	7.81296e-09	31.5861	9.13672e-06				22.6131	1.01276e-05		14.294	1.62394e-06	33.9776	6.37098e-06		70.0992	1.1814e-06		15.52	7.50584e-08
1.555	7.79149e-09	31.6338	9.14119e-06				22.6432	1.01285e-05		14.297	1.62324e-06	34.0214	6.37265e-06		70.2438	1.18171e-06		15.552	7.52061e-08
1.559	7.7668e-09	31.6816	9.14568e-06				22.6734	1.01295e-05		14.301	1.62245e-06	34.0652	6.37431e-06		70.3883	1.18201e-06		15.584	7.53488e-08
1.562	7.74086e-09	31.7293	9.15017e-06				22.7035	1.01305e-05		14.304	1.62163e-06	34.109	6.37597e-06		70.5328	1.18232e-06		15.616	7.549e-08
1.565	7.71742e-09	31.7771	9.15468e-06				22.7336	1.01316e-05		14.307	1.62081e-06	34.1528	6.37762e-06		70.6774	1.18262e-06		15.648	7.5626e-08
1.568	7.70169e-09	31.8249	9.1592e-06				22.7638	1.01326e-05		14.31	1.62003e-06	34.1965	6.37927e-06		70.8219	1.18293e-06		15.68	7.5762e-08
1.571	7.69769e-09	31.8726	9.16373e-06				22.7939	1.01336e-05		14.313	1.6193e-06	34.2403	6.38091e-06		70.9665	1.18323e-06		15.712	7.5898e-08
1.575	7.71093e-09	31.9203	9.16828e-06				22.824	1.01347e-05		14.317	1.61862e-06	34.2841	6.38256e-06		71.111	1.18353e-06		15.744	7.60472e-08
1.578	7.74781e-09	31.9681	9.17284e-06				22.8542	1.01358e-05		14.32	1.618e-06	34.3279	6.38419e-06		71.2555	1.18383e-06		15.776	7.61898e-08
1.581	7.81077e-09	32.0159	9.17741e-06				22.8843	1.01369e-05		14.323	1.61745e-06	34.3717	6.38583e-06		71.4001	1.18413e-06		15.808	7.63324e-08
1.584	7.89732e-09	32.0636	9.18199e-06				22.9144	1.0138e-05		14.326	1.61695e-06	34.4155	6.38746e-06		71.5446	1.18442e-06		15.84	7.64631e-08
1.587	8.0044e-09	32.1114	9.18659e-06				22.9445	1.01391e-05		14.329	1.61653e-06	34.4592	6.38909e-06		71.6891	1.18472e-06		15.872	7.66056e-08
1.591	8.12679e-09	32.1591	9.1912e-06				22.9747	1.01402e-05		14.333	1.61618e-06	34.503	6.39072e-06		71.8337	1.18501e-06		15.904	7.67429e-08
1.594	8.25893e-09	32.2069	9.19582e-06				23.0048	1.01413e-05		14.336	1.61592e-06	34.5468	6.39234e-06		71.9782	1.18531e-06		15.936	7.68855e-08
1.597	8.39481e-09	32.2546	9.20046e-06				23.0349	1.01425e-05		14.339	1.61576e-06	34.5906	6.39396e-06		72.1227	1.1856e-06		15.968	7.70295e-08
1.6	8.53093e-09	32.3024	9.2051e-06				23.0651	1.01436e-05		14.342	1.61571e-06	34.6344	6.39558e-06		72.2673	1.18589e-06		16	7.71802e-08
1.603	8.66603e-09	32.3501	9.20976e-06				23.0952	1.01448e-05		14.345	1.61578e-06	34.6782	6.3972e-06		72.4118	1.18618e-06		16.032	7.73242e-08
1.607	8.79824e-09	32.3979	9.21443e-06				23.1253	1.0146e-05		14.349	1.616e-06	34.722	6.39881e-06		72.5563	1.18647e-06		16.064	7.74802e-08
1.61	8.9232e-09	32.4456	9.21912e-06				23.1555	1.01472e-05		14.352	1.61635e-06	34.7657	6.40043e-06		72.7009	1.18676e-06		16.096	7.76363e-08
1.613	9.03668e-09	32.4934	9.22382e-06				23.1856	1.01484e-05		14.355	1.61686e-06	34.8095	6.40204e-06		72.8454	1.18705e-06		16.128	7.77803e-08
1.616	9.13146e-09	32.5411	9.22853e-06				23.2157	1.01496e-05		14.358	1.61753e-06	34.8533	6.40365e-06		72.9899	1.18733e-06		16.16	7.79365e-08
1.619	9.19992e-09	32.5889	9.23325e-06				23.2459	1.01509e-05		14.361	1.61838e-06	34.8971	6.40525e-06		73.1345	1.18762e-06		16.192	7.80806e-08
1.623	9.23493e-09	32.6367	9.23798e-06				23.276	1.01521e-05		14.365	1.61942e-06	34.9409	6.40686e-06		73.279	1.1879e-06		16.224	7.82232e-08
1.626	9.23218e-09	32.6844	9.24273e-06				23.3061	1.01534e-05		14.368	1.62067e-06	34.9847	6.40846e-06		73.4235	1.18819e-06		16.256	7.83673e-08
1.629	9.19071e-09	32.7321	9.24749e-06				23.3362	1.01547e-05		14.371	1.62214e-06	35.0285	6.41007e-06		73.5681	1.18847e-06		16.288	7.85045e-08
1.632	9.11504e-09	32.7799	9.25226e-06				23.3664	1.0156e-05		14.374	1.62384e-06	35.0722	6.41167e-06		73.7126	1.18875e-06		16.32	7.8654e-08
1.635	9.00896e-09	32.8277	9.25705e-06				23.3965	1.01573e-05		14.377	1.62578e-06	35.116	6.41327e-06		73.8572	1.18903e-06		16.352	7.87926e-08
1.639	8.87686e-09	32.8754	9.26185e-06				23.4266	1.01586e-05		14.381	1.62795e-06	35.1598	6.41487e-06		74.0017	1.18931e-06		16.384	7.89298e-08
1.642	8.72222e-09	32.9232	9.26666e-06				23.4568	1.016e-05		14.384	1.63035e-06	35.2036	6.41646e-06		74.1462	1.18959e-06		16.416	7.90738e-08
1.645	8.55036e-09	32.9709	9.27148e-06				23.4869	1.01613e-05		14.387	1.633e-06	35.2474	6.41806e-06		74.2908	1.18987e-06		16.448	7.92247e-08
1.648	8.36571e-09	33.0187	9.27631e-06				23.517	1.01627e-05		14.39	1.63589e-06	35.2912	6.41966e-06		74.4353	1.19015e-06		16.48	7.93633e-08
1.651	8.16929e-09	33.0664	9.28116e-06				23.5471	1.0164e-05		14.393	1.63899e-06	35.3349	6.42125e-06		74.5798	1.19043e-06		16.512	7.94949e-08
1.655	7.96228e-09	33.1142	9.28602e-06				23.5773	1.01654e-05		14.397	1.64232e-06	35.3787	6.42285e-06		74.7244	1.19071e-06		16.544	7.96265e-08
1.658	7.74445e-09	33.1619	9.29089e-06				23.6074	1.01668e-05		14.4	1.64585e-06	35.4225	6.42444e-06		74.8689	1.19098e-06		16.576	7.97581e-08
1.661	7.51257e-09	33.2097	9.29577e-06				23.6375	1.01682e-05		14.403	1.64959e-06	35.4663	6.42604e-06		75.0134	1.19126e-06		16.608	7.98896e-08
1.664	7.26702e-09	33.2574	9.30067e-06				23.6677	1.01697e-05		14.406	1.65353e-06	35.5101	6.42763e-06		75.158	1.19153e-06		16.64	8.00086e-08
1.667	7.00998e-09	33.3052	9.30558e-06				23.6978	1.01711e-05		14.409	1.65768e-06	35.5539	6.42922e-06		75.3025	1.19181e-06		16.672	8.0133e-08
1.671	6.74486e-09	33.3529	9.31049e-06				23.7279	1.01726e-05		14.413	1.66204e-06	35.5977	6.43082e-06		75.447	1.19208e-06		16.704	8.02644e-08
1.674	6.47382e-09	33.4007	9.31543e-06				23.7581	1.0174e-05		14.416	1.66661e-06	35.6414	6.43241e-06		75.5916	1.19236e-06		16.736	8.03831e-08
1.677	6.19947e-09	33.4484	9.32037e-06				23.7882	1.01755e-05		14.419	1.67139e-06	35.6852	6.434e-06		75.7361	1.19263e-06		16.768	8.05018e-08
1.68	5.92397e-09	33.4962	9.32532e-06				23.8183	1.0177e-05		14.422	1.67639e-06	35.729	6.4356e-06		75.8806	1.1929e-06		16.8	8.06259e-08
1.683	5.65106e-09	33.544	9.33029e-06				23.8484	1.01785e-05		14.425	1.68163e-06	35.7728	6.43719e-06		76.0252	1.19318e-06		16.832	8.07388e-08
1.687	5.38464e-09	33.5917	9.33527e-06				23.8786	1.018e-05		14.429	1.68709e-06	35.8166	6.43879e-06		76.1697	1.19345e-06		16.864	8.08502e-08
1.69	5.12518e-09	33.6394	9.34026e-06				23.9087	1.01816e-05		14.432	1.69279e-06	35.8604	6.44038e-06		76.3142	1.19372e-06		16.896	8.09685e-08
1.693	4.87298e-09	33.6872	9.34526e-06				23.9388	1.01831e-05		14.435	1.69873e-06	35.9042	6.44198e-06		76.4588	1.19399e-06		16.928	8.10853e-08
1.696	4.62566e-09	33.735	9.35028e-06				23.969	1.01847e-05		14.438	1.70491e-06	35.9479	6.44358e-06		76.6033	1.19426e-06		16.96	8.11963e-08
1.699	4.37963e-09	33.7827	9.3553e-06				23.9991	1.01862e-05		14.441	1.71131e-06	35.9917	6.44518e-06		76.7478	1.19453e-06		16.992	8.132e-08
1.703	4.13561e-09	33.8305	9.36034e-06				24.0292	1.01878e-05		14.445	1.7179e-06	36.0355	6.44677e-06		76.8924	1.1948e-06		17.024	8.14309e-08
1.706	3.89643e-09	33.8782	9.36539e-06				24.0594	1.01894e-05		14.448	1.72466e-06	36.0793	6.44837e-06		77.0369	1.19507e-06		17.056	8.15544e-08
1.709	3.66592e-09	33.926	9.37045e-06				24.0895	1.0191e-05		14.451	1.73158e-06	36.1231	6.44998e-06		77.1814	1.19534e-06		17.088	8.16778e-08
1.712	3.44398e-09	33.9737	9.37552e-06				24.1196	1.01927e-05		14.454	1.73861e-06	36.1669	6.45158e-06		77.326	1.19561e-06		17.12	8.17941e-08
1.715	3.22955e-09	34.0215	9.3806e-06				24.1498	1.01943e-05		14.457	1.74575e-06	36.2106	6.45318e-06		77.4705	1.19588e-06		17.152	8.19245e-08
1.719	3.01893e-09	34.0692	9.38569e-06				24.1799	1.01959e-05		14.461	1.75297e-06	36.2544	6.45479e-06		77.615	1.19615e-06		17.184	8.20492e-08
1.722	2.80973e-09	34.117	9.3908e-06				24.21	1.01976e-05		14.464	1.76025e-06	36.2982	6.45639e-06		77.7596	1.19641e-06		17.216	8.21666e-08
1.725	2.59994e-09	34.1647	9.39591e-06				24.2401	1.01993e-05		14.467	1.76757e-06	36.342	6.458e-06		77.9041	1.19668e-06		17.248	8.22897e-08
1.728	2.39094e-09	34.2125	9.40104e-06				24.2703	1.0201e-05		14.47	1.77491e-06	36.3858	6.45961e-06		78.0486	1.19695e-06		17.28	8.2407e-08
1.731	2.18187e-09	34.2602	9.40617e-06				24.3004	1.02027e-05		14.473	1.78226e-06	36.4296	6.46122e-06		78.1932	1.19722e-06		17.312	8.25242e-08
1.735	1.96937e-09	34.308	9.41132e-06				24.3305	1.02044e-05		14.477	1.78961e-06	36.4734	6.46283e-06		78.3377	1.19749e-06		17.344	8.26341e-08
1.738	1.74954e-09	34.3557	9.41648e-06				24.3607	1.02061e-05		14.48	1.79694e-06	36.5171	6.46445e-06		78.4822	1.19775e-06		17.376	8.27511e-08
1.741	1.51959e-09	34.4035	9.42165e-06				24.3908	1.02079e-05		14.483	1.80424e-06	36.5609	6.46607e-06		78.6268	1.19802e-06		17.408	8.28752e-08
1.744	1.2771e-09	34.4513	9.42683e-06				24.4209	1.02096e-05		14.486	1.81149e-06	36.6047	6.46769e-06		78.7713	1.19829e-06		17.44	8.30051e-08
1.747	1.02075e-09	34.499	9.43202e-06				24.451	1.02114e-05		14.489	1.81867e-06	36.6485	6.46931e-06		78.9159	1.19856e-06		17.472	8.31349e-08
1.751	7.50382e-10	34.5468	9.43722e-06				24.4812	1.02131e-05		14.493	1.82579e-06	36.6923	6.47093e-06		79.0604	1.19882e-06		17.504	8.32646e-08
1.754	4.69896e-10	34.5945	9.44242e-06				24.5113	1.02149e-05		14.496	1.83282e-06	36.7361	6.47256e-06		79.2049	1.19909e-06		17.536	8.33944e-08
1.757	1.80004e-10	34.6423	9.44764e-06				24.5414	1.02167e-05		14.499	1.83977e-06	36.7799	6.47418e-06		79.3495	1.19936e-06		17.568	8.35182e-08
1.76	-1.15635e-10	34.69	9.45287e-06				24.5716	1.02185e-05		14.502	1.84663e-06	36.8236	6.47582e-06		79.494	1.19963e-06		17.6	8.36492e-08
1.763	-4.13706e-10	34.7378	9.45811e-06				24.6017	1.02204e-05		14.505	1.85341e-06	36.8674	6.47745e-06		79.6385	1.19989e-06		17.632	8.37729e-08
1.767	-7.11019e-10	34.7855	9.46336e-06				24.6318	1.02222e-05		14.509	1.86012e-06	36.9112	6.47908e-06		79.7831	1.20016e-06		17.664	8.38906e-08
1.77	-1.00118e-09	34.8333	9.46862e-06				24.662	1.02241e-05		14.512	1.86676e-06	36.955	6.48072e-06		79.9276	1.20043e-06		17.696	8.40215e-08
1.773	-1.27942e-09	34.881	9.47389e-06				24.6921	1.02259e-05		14.515	1.87335e-06	36.9988	6.48236e-06		80.0721	1.20069e-06		17.728	8.41509e-08
1.776	-1.54073e-09	34.9288	9.47917e-06				24.7222	1.02278e-05		14.518	1.87988e-06	37.0426	6.48401e-06		80.2167	1.20096e-06		17.76	8.42743e-08
1.779	-1.7832e-09	34.9765	9.48446e-06				24.7523	1.02297e-05		14.521	1.88638e-06	37.0863	6.48566e-06		80.3612	1.20123e-06		17.792	8.44036e-08
1.783	-2.00906e-09	35.0243	9.48975e-06				24.7825	1.02316e-05		14.525	1.89286e-06	37.1301	6.48731e-06		80.5057	1.2015e-06		17.824	8.45343e-08
1.786	-2.22389e-09	35.072	9.49506e-06				24.8126	1.02335e-05		14.528	1.89932e-06	37.1739	6.48896e-06		80.6503	1.20177e-06		17.856	8.46709e-08
1.789	-2.43025e-09	35.1198	9.50038e-06				24.8427	1.02354e-05		14.531	1.90581e-06	37.2177	6.49062e-06		80.7948	1.20203e-06		17.888	8.48148e-08
1.792	-2.62667e-09	35.1675	9.5057e-06				24.8729	1.02373e-05		14.534	1.91232e-06	37.2615	6.49228e-06		80.9393	1.2023e-06		17.92	8.49588e-08
1.795	-2.81587e-09	35.2153	9.51103e-06				24.903	1.02393e-05		14.537	1.91888e-06	37.3053	6.49394e-06		81.0839	1.20257e-06		17.952	8.51087e-08
1.799	-2.99717e-09	35.263	9.51637e-06				24.9331	1.02412e-05		14.541	1.9255e-06	37.349	6.4956e-06		81.2284	1.20284e-06		17.984	8.52601e-08
1.802	-3.16988e-09	35.3108	9.52173e-06				24.9633	1.02432e-05		14.544	1.9322e-06	37.3928	6.49727e-06		81.3729	1.20311e-06		18.016	8.54175e-08
1.805	-3.33375e-09	35.3586	9.52708e-06				24.9934	1.02452e-05		14.547	1.93898e-06	37.4366	6.49895e-06		81.5175	1.20338e-06		18.048	8.55823e-08
1.808	-3.48837e-09	35.4063	9.53245e-06				25.0235	1.02472e-05		14.55	1.94585e-06	37.4804	6.50062e-06		81.662	1.20365e-06		18.08	8.57398e-08
1.811	-3.63317e-09	35.4541	9.53783e-06				25.0537	1.02492e-05		14.553	1.95282e-06	37.5242	6.5023e-06		81.8066	1.20392e-06		18.112	8.58913e-08
1.815	-3.76582e-09	35.5018	9.54321e-06				25.0838	1.02512e-05		14.557	1.95989e-06	37.568	6.50399e-06		81.9511	1.20419e-06		18.144	8.60429e-08
1.818	-3.88312e-09	35.5496	9.5486e-06				25.1139	1.02532e-05		14.56	1.9671e-06	37.6118	6.50568e-06		82.0956	1.20446e-06		18.176	8.61944e-08
1.821	-3.98432e-09	35.5973	9.554e-06				25.144	1.02552e-05		14.563	1.97443e-06	37.6555	6.50737e-06		82.2401	1.20473e-06		18.208	8.63534e-08
1.824	-4.07192e-09	35.6451	9.55941e-06				25.1742	1.02573e-05		14.566	1.9819e-06	37.6993	6.50906e-06		82.3847	1.205e-06		18.24	8.65111e-08
1.827	-4.14662e-09	35.6928	9.56483e-06				25.2043	1.02593e-05		14.569	1.9895e-06	37.7431	6.51076e-06		82.5292	1.20527e-06		18.272	8.66703e-08
1.831	-4.20935e-09	35.7406	9.57025e-06				25.2344	1.02614e-05		14.573	1.9972e-06	37.7869	6.51247e-06		82.6737	1.20554e-06		18.304	8.6837e-08
1.834	-4.26371e-09	35.7883	9.57568e-06				25.2646	1.02635e-05		14.576	2.005e-06	37.8307	6.51418e-06		82.8183	1.20581e-06		18.336	8.69962e-08
1.837	-4.31361e-09	35.8361	9.58112e-06				25.2947	1.02655e-05		14.579	2.01289e-06	37.8745	6.51589e-06		82.9628	1.20609e-06		18.368	8.71692e-08
1.84	-4.36049e-09	35.8838	9.58657e-06				25.3248	1.02676e-05		14.582	2.02086e-06	37.9183	6.5176e-06		83.1074	1.20636e-06		18.4	8.73347e-08
1.843	-4.40211e-09	35.9316	9.59202e-06				25.3549	1.02697e-05		14.585	2.02891e-06	37.962	6.51932e-06		83.2519	1.20663e-06		18.432	8.75017e-08
1.847	-4.43563e-09	35.9793	9.59748e-06				25.3851	1.02718e-05		14.589	2.03701e-06	38.0058	6.52105e-06		83.3964	1.20691e-06		18.464	8.76626e-08
1.85	-4.45783e-09	36.0271	9.60294e-06				25.4152	1.0274e-05		14.592	2.04514e-06	38.0496	6.52278e-06		83.541	1.20718e-06		18.496	8.78221e-08
1.853	-4.4645e-09	36.0748	9.60842e-06				25.4454	1.02761e-05		14.595	2.05328e-06	38.0934	6.52451e-06		83.6855	1.20746e-06		18.528	8.79679e-08
1.856	-4.45238e-09	36.1226	9.6139e-06				25.4755	1.02783e-05		14.598	2.06139e-06	38.1372	6.52625e-06		83.83	1.20773e-06		18.56	8.81136e-08
1.859	-4.42237e-09	36.1703	9.61938e-06				25.5056	1.02804e-05		14.601	2.06945e-06	38.181	6.52799e-06		83.9746	1.20801e-06		18.592	8.8267e-08
1.863	-4.37362e-09	36.2181	9.62488e-06				25.5357	1.02826e-05		14.605	2.07743e-06	38.2247	6.52974e-06		84.1191	1.20828e-06		18.624	8.84128e-08
1.866	-4.30721e-09	36.2659	9.63038e-06				25.5659	1.02847e-05		14.608	2.0853e-06	38.2685	6.53149e-06		84.2636	1.20856e-06		18.656	8.85648e-08
1.869	-4.22222e-09	36.3136	9.63588e-06				25.596	1.02869e-05		14.611	2.09304e-06	38.3123	6.53325e-06		84.4082	1.20884e-06		18.688	8.87182e-08
1.872	-4.12258e-09	36.3614	9.64139e-06				25.6261	1.02891e-05		14.614	2.1006e-06	38.3561	6.53501e-06		84.5527	1.20912e-06		18.72	8.88717e-08
1.875	-4.01178e-09	36.4091	9.64691e-06				25.6563	1.02913e-05		14.617	2.10798e-06	38.3999	6.53677e-06		84.6972	1.20939e-06		18.752	8.90175e-08
1.879	-3.89175e-09	36.4569	9.65243e-06				25.6864	1.02935e-05		14.621	2.11513e-06	38.4437	6.53854e-06		84.8418	1.20967e-06		18.784	8.9171e-08
1.882	-3.76409e-09	36.5046	9.65796e-06				25.7165	1.02957e-05		14.624	2.12205e-06	38.4875	6.54032e-06		84.9863	1.20995e-06		18.816	8.93308e-08
1.885	-3.63037e-09	36.5524	9.66349e-06				25.7466	1.0298e-05		14.627	2.12873e-06	38.5312	6.5421e-06		85.1308	1.21023e-06		18.848	8.94907e-08
1.888	-3.49023e-09	36.6001	9.66903e-06				25.7768	1.03002e-05		14.63	2.13518e-06	38.575	6.54388e-06		85.2754	1.21051e-06		18.88	8.9657e-08
1.891	-3.34071e-09	36.6479	9.67457e-06				25.8069	1.03024e-05		14.633	2.1414e-06	38.6188	6.54568e-06		85.4199	1.2108e-06		18.912	8.9831e-08
1.895	-3.18088e-09	36.6956	9.68012e-06				25.837	1.03047e-05		14.637	2.14741e-06	38.6626	6.54747e-06		85.5644	1.21108e-06		18.944	8.99897e-08
1.898	-3.01378e-09	36.7434	9.68568e-06				25.8672	1.0307e-05		14.64	2.15322e-06	38.7064	6.54927e-06		85.709	1.21136e-06		18.976	9.01703e-08
1.901	-2.84064e-09	36.7911	9.69124e-06				25.8973	1.03092e-05		14.643	2.15884e-06	38.7502	6.55108e-06		85.8535	1.21164e-06		19.008	9.03368e-08
1.904	-2.66209e-09	36.8389	9.6968e-06				25.9274	1.03115e-05		14.646	2.16426e-06	38.794	6.55289e-06		85.9981	1.21193e-06		19.04	9.05034e-08
1.907	-2.47723e-09	36.8866	9.70237e-06				25.9576	1.03138e-05		14.649	2.16952e-06	38.8377	6.55471e-06		86.1426	1.21221e-06		19.072	9.06779e-08
1.911	-2.28692e-09	36.9344	9.70794e-06				25.9877	1.03161e-05		14.653	2.17459e-06	38.8815	6.55653e-06		86.2871	1.2125e-06		19.104	9.08525e-08
1.914	-2.09156e-09	36.9821	9.71351e-06				26.0178	1.03184e-05		14.656	2.17949e-06	38.9253	6.55835e-06		86.4317	1.21279e-06		19.136	9.10271e-08
1.917	-1.89065e-09	37.0299	9.71909e-06				26.048	1.03207e-05		14.659	2.18422e-06	38.9691	6.56019e-06		86.5762	1.21307e-06		19.168	9.11812e-08
1.92	-1.6844e-09	37.0776	9.72468e-06				26.0781	1.0323e-05		14.662	2.18877e-06	39.0129	6.56202e-06		86.7207	1.21336e-06		19.2	9.13482e-08
1.923	-1.47439e-09	37.1254	9.73027e-06				26.1082	1.03253e-05		14.665	2.19314e-06	39.0567	6.56387e-06		86.8653	1.21365e-06		19.232	9.15088e-08
1.927	-1.26205e-09	37.1732	9.73586e-06				26.1383	1.03277e-05		14.669	2.19733e-06	39.1004	6.56572e-06		87.0098	1.21394e-06		19.264	9.16694e-08
1.93	-1.04819e-09	37.2209	9.74145e-06				26.1685	1.033e-05		14.672	2.20134e-06	39.1442	6.56757e-06		87.1543	1.21423e-06		19.296	9.18379e-08
1.933	-8.34846e-10	37.2687	9.74705e-06				26.1986	1.03323e-05		14.675	2.20516e-06	39.188	6.56943e-06		87.2989	1.21452e-06		19.328	9.20052e-08
1.936	-6.26627e-10	37.3164	9.75265e-06				26.2287	1.03347e-05		14.678	2.20881e-06	39.2318	6.5713e-06		87.4434	1.21481e-06		19.36	9.21739e-08
1.939	-4.26834e-10	37.3642	9.75826e-06				26.2589	1.03371e-05		14.681	2.21227e-06	39.2756	6.57317e-06		87.5879	1.2151e-06		19.392	9.23491e-08
1.943	-2.3906e-10	37.4119	9.76386e-06				26.289	1.03394e-05		14.685	2.21555e-06	39.3194	6.57504e-06		87.7325	1.2154e-06		19.424	9.25166e-08
1.946	-6.60756e-11	37.4597	9.76947e-06				26.3191	1.03418e-05		14.688	2.21864e-06	39.3631	6.57693e-06		87.877	1.21569e-06		19.456	9.26985e-08
1.949	9.16127e-11	37.5074	9.77509e-06				26.3493	1.03442e-05		14.691	2.22154e-06	39.4069	6.57882e-06		88.0215	1.21599e-06		19.488	9.28661e-08
1.952	2.37703e-10	37.5552	9.7807e-06				26.3794	1.03466e-05		14.694	2.22426e-06	39.4507	6.58071e-06		88.1661	1.21628e-06		19.52	9.30389e-08
1.955	3.78254e-10	37.6029	9.78632e-06				26.4095	1.03489e-05		14.697	2.22678e-06	39.4945	6.58261e-06		88.3106	1.21658e-06		19.552	9.32053e-08
1.959	5.19684e-10	37.6507	9.79194e-06				26.4396	1.03513e-05		14.701	2.2291e-06	39.5383	6.58452e-06		88.4551	1.21688e-06		19.584	9.33717e-08
1.962	6.67318e-10	37.6984	9.79756e-06				26.4698	1.03537e-05		14.704	2.23122e-06	39.5821	6.58643e-06		88.5997	1.21718e-06		19.616	9.35367e-08
1.965	8.21768e-10	37.7462	9.80318e-06				26.4999	1.03562e-05		14.707	2.23314e-06	39.6259	6.58835e-06		88.7442	1.21748e-06		19.648	9.37099e-08
1.968	9.7795e-10	37.7939	9.80881e-06				26.53	1.03586e-05		14.71	2.23486e-06	39.6696	6.59027e-06		88.8887	1.21778e-06		19.68	9.38751e-08
1.971	1.13319e-09	37.8417	9.81443e-06				26.5602	1.0361e-05		14.713	2.23638e-06	39.7134	6.5922e-06		89.0333	1.21808e-06		19.712	9.40403e-08
1.975	1.28493e-09	37.8894	9.82006e-06				26.5903	1.03634e-05		14.717	2.2377e-06	39.7572	6.59413e-06		89.1778	1.21838e-06		19.744	9.42004e-08
1.978	1.42891e-09	37.9372	9.82569e-06				26.6204	1.03658e-05		14.72	2.23882e-06	39.801	6.59607e-06		89.3223	1.21868e-06		19.776	9.43511e-08
1.981	1.56075e-09	37.9849	9.83132e-06				26.6505	1.03683e-05		14.723	2.23974e-06	39.8448	6.59802e-06		89.4669	1.21899e-06		19.808	9.45099e-08
1.984	1.67739e-09	38.0327	9.83695e-06				26.6807	1.03707e-05		14.726	2.24049e-06	39.8886	6.59998e-06		89.6114	1.21929e-06		19.84	9.46754e-08
1.987	1.77524e-09	38.0805	9.84258e-06				26.7108	1.03732e-05		14.729	2.24108e-06	39.9323	6.60194e-06		89.7559	1.2196e-06		19.872	9.48343e-08
1.991	1.8536e-09	38.1282	9.84821e-06				26.7409	1.03756e-05		14.733	2.24152e-06	39.9761	6.6039e-06		89.9005	1.21991e-06		19.904	9.49932e-08
1.994	1.91324e-09	38.176	9.85385e-06				26.7711	1.03781e-05		14.736	2.24182e-06	40.0199	6.60587e-06		90.045	1.22021e-06		19.936	9.51522e-08
1.997	1.95699e-09	38.2237	9.85948e-06				26.8012	1.03805e-05		14.739	2.24199e-06	40.0637	6.60785e-06		90.1895	1.22052e-06		19.968	9.52964e-08
2	1.98772e-09	38.2715	9.86511e-06				26.8313	1.0383e-05		14.742	2.24205e-06	40.1075	6.60984e-06		90.3341	1.22083e-06		20	9.5442e-08
2.003	2.00676e-09	38.3192	9.87074e-06				26.8615	1.03855e-05		14.745	2.24201e-06	40.1513	6.61183e-06		90.4786	1.22114e-06		20.032	9.55943e-08
2.007	2.01322e-09	38.367	9.87638e-06				26.8916	1.0388e-05		14.749	2.24191e-06	40.1951	6.61382e-06		90.6231	1.22146e-06		20.064	9.57399e-08
2.01	2.0098e-09	38.4147	9.88201e-06				26.9217	1.03904e-05		14.752	2.24176e-06	40.2388	6.61582e-06		90.7677	1.22177e-06		20.096	9.58856e-08
2.013	2.00012e-09	38.4625	9.88764e-06				26.9519	1.03929e-05		14.755	2.2416e-06	40.2826	6.61783e-06		90.9122	1.22208e-06		20.128	9.60298e-08
2.016	1.98542e-09	38.5102	9.89327e-06				26.982	1.03954e-05		14.758	2.24143e-06	40.3264	6.61985e-06		91.0568	1.2224e-06		20.16	9.61754e-08
2.019	1.96748e-09	38.558	9.8989e-06				27.0121	1.03979e-05		14.761	2.24128e-06	40.3702	6.62187e-06		91.2013	1.22272e-06		20.192	9.63196e-08
2.023	1.94901e-09	38.6057	9.90453e-06				27.0422	1.04004e-05		14.765	2.24115e-06	40.414	6.6239e-06		91.3458	1.22303e-06		20.224	9.64706e-08
2.026	1.93171e-09	38.6535	9.91016e-06				27.0724	1.04029e-05		14.768	2.24105e-06	40.4578	6.62593e-06		91.4904	1.22335e-06		20.256	9.6623e-08
2.029	1.91636e-09	38.7013	9.91579e-06				27.1025	1.04054e-05		14.771	2.24097e-06	40.5016	6.62797e-06		91.6349	1.22367e-06		20.288	9.6774e-08
2.032	1.90572e-09	38.749	9.92142e-06				27.1326	1.04079e-05		14.774	2.24089e-06	40.5453	6.63002e-06		91.7794	1.22399e-06		20.32	9.69265e-08
2.035	1.904e-09	38.7968	9.92704e-06				27.1628	1.04104e-05		14.777	2.2408e-06	40.5891	6.63207e-06		91.924	1.22431e-06		20.352	9.70708e-08
2.039	1.91565e-09	38.8445	9.93266e-06				27.1929	1.04129e-05		14.781	2.24067e-06	40.6329	6.63413e-06		92.0685	1.22464e-06		20.384	9.72301e-08
2.042	1.93871e-09	38.8923	9.93828e-06				27.223	1.04154e-05		14.784	2.2405e-06	40.6767	6.6362e-06		92.213	1.22496e-06		20.416	9.73744e-08
2.045	1.96959e-09	38.94	9.9439e-06				27.2532	1.04179e-05		14.787	2.24024e-06	40.7205	6.63827e-06		92.3576	1.22529e-06		20.448	9.75118e-08
2.048	2.00718e-09	38.9878	9.94952e-06				27.2833	1.04204e-05		14.79	2.23989e-06	40.7643	6.64035e-06		92.5021	1.22561e-06		20.48	9.76561e-08
2.051	2.05013e-09	39.0355	9.95513e-06				27.3134	1.0423e-05		14.793	2.23943e-06	40.8081	6.64243e-06		92.6466	1.22594e-06		20.512	9.78072e-08
2.055	2.09954e-09	39.0833	9.96075e-06				27.3435	1.04255e-05		14.797	2.23883e-06	40.8518	6.64452e-06		92.7912	1.22627e-06		20.544	9.79501e-08
2.058	2.15589e-09	39.131	9.96636e-06				27.3737	1.0428e-05		14.8	2.23811e-06	40.8956	6.64662e-06		92.9357	1.2266e-06		20.576	9.80929e-08
2.061	2.2188e-09	39.1788	9.97196e-06				27.4038	1.04305e-05		14.803	2.23724e-06	40.9394	6.64872e-06		93.0802	1.22693e-06		20.608	9.82274e-08
2.064	2.28986e-09	39.2265	9.97757e-06				27.4339	1.04331e-05		14.806	2.23621e-06	40.9832	6.65083e-06		93.2248	1.22726e-06		20.64	9.83688e-08
2.067	2.36858e-09	39.2743	9.98317e-06				27.4641	1.04356e-05		14.809	2.235e-06	41.027	6.65295e-06		93.3693	1.22759e-06		20.672	9.85103e-08
2.071	2.45126e-09	39.322	9.98876e-06				27.4942	1.04381e-05		14.813	2.23358e-06	41.0708	6.65507e-06		93.5138	1.22793e-06		20.704	9.86531e-08
2.074	2.53407e-09	39.3698	9.99436e-06				27.5243	1.04407e-05		14.816	2.23196e-06	41.1145	6.6572e-06		93.6584	1.22826e-06		20.736	9.87945e-08
2.077	2.61902e-09	39.4175	9.99995e-06				27.5544	1.04432e-05		14.819	2.23011e-06	41.1583	6.65934e-06		93.8029	1.2286e-06		20.768	9.89444e-08
2.08	2.70917e-09	39.4653	1.00055e-05				27.5846	1.04457e-05		14.822	2.22802e-06	41.2021	6.66148e-06		93.9475	1.22894e-06		20.8	9.90858e-08
2.083	2.80631e-09	39.513	1.00111e-05				27.6147	1.04483e-05		14.825	2.22567e-06	41.2459	6.66363e-06		94.092	1.22927e-06		20.832	9.92272e-08
2.087	2.91281e-09	39.5608	1.00167e-05				27.6448	1.04508e-05		14.829	2.22305e-06	41.2897	6.66579e-06		94.2365	1.22961e-06		20.864	9.93841e-08
2.09	3.03389e-09	39.6086	1.00223e-05				27.675	1.04533e-05		14.832	2.22017e-06	41.3335	6.66795e-06		94.3811	1.22996e-06		20.896	9.95172e-08
2.093	3.1743e-09	39.6563	1.00278e-05				27.7051	1.04559e-05		14.835	2.21701e-06	41.3772	6.67011e-06		94.5256	1.2303e-06		20.928	9.96656e-08
2.096	3.33596e-09	39.7041	1.00334e-05				27.7352	1.04584e-05		14.838	2.21356e-06	41.421	6.67229e-06		94.6701	1.23064e-06		20.96	9.98057e-08
2.099	3.51876e-09	39.7518	1.0039e-05				27.7654	1.0461e-05		14.841	2.20982e-06	41.4648	6.67447e-06		94.8147	1.23099e-06		20.992	9.99471e-08
2.103	3.72279e-09	39.7996	1.00445e-05				27.7955	1.04635e-05		14.845	2.20581e-06	41.5086	6.67666e-06		94.9592	1.23133e-06		21.024	1.00087e-07
2.106	3.94515e-09	39.8473	1.00501e-05				27.8256	1.0466e-05		14.848	2.2015e-06	41.5524	6.67885e-06		95.1037	1.23168e-06		21.056	1.0022e-07
2.109	4.17804e-09	39.8951	1.00556e-05				27.8558	1.04686e-05		14.851	2.19691e-06	41.5962	6.68105e-06		95.2483	1.23203e-06		21.088	1.0037e-07
2.112	4.41392e-09	39.9428	1.00612e-05				27.8859	1.04711e-05		14.854	2.19202e-06	41.64	6.68326e-06		95.3928	1.23238e-06		21.12	1.00519e-07
2.115	4.64793e-09	39.9906	1.00667e-05				27.916	1.04737e-05		14.857	2.18687e-06	41.6837	6.68547e-06		95.5373	1.23273e-06		21.152	1.00653e-07
2.119	4.8805e-09	40.0383	1.00722e-05				27.9461	1.04762e-05		14.861	2.18145e-06	41.7275	6.68769e-06		95.6819	1.23308e-06		21.184	1.00787e-07
2.122	5.10984e-09	40.0861	1.00777e-05				27.9763	1.04787e-05		14.864	2.1758e-06	41.7713	6.68991e-06		95.8264	1.23344e-06		21.216	1.00929e-07
2.125	5.33628e-09	40.1338	1.00833e-05				28.0064	1.04813e-05		14.867	2.16993e-06	41.8151	6.69214e-06		95.9709	1.23379e-06		21.248	1.01062e-07
2.128	5.56302e-09	40.1816	1.00888e-05				28.0365	1.04838e-05		14.87	2.16389e-06	41.8589	6.69438e-06		96.1155	1.23415e-06		21.28	1.01203e-07
2.131	5.79414e-09	40.2293	1.00943e-05				28.0667	1.04864e-05		14.873	2.1577e-06	41.9027	6.69663e-06		96.26	1.2345e-06		21.312	1.01345e-07
2.135	6.03355e-09	40.2771	1.00998e-05				28.0968	1.04889e-05		14.877	2.15141e-06	41.9464	6.69888e-06		96.4045	1.23486e-06		21.344	1.01485e-07
2.138	6.28228e-09	40.3248	1.01053e-05				28.1269	1.04914e-05		14.88	2.14504e-06	41.9902	6.70113e-06		96.5491	1.23522e-06		21.376	1.01617e-07
2.141	6.541e-09	40.3726	1.01108e-05				28.1571	1.0494e-05		14.883	2.13862e-06	42.034	6.70339e-06		96.6936	1.23558e-06		21.408	1.01743e-07
2.144	6.811e-09	40.4203	1.01162e-05				28.1872	1.04965e-05		14.886	2.13221e-06	42.0778	6.70566e-06		96.8381	1.23595e-06		21.44	1.01869e-07
2.147	7.09212e-09	40.4681	1.01217e-05				28.2173	1.0499e-05		14.889	2.12584e-06	42.1216	6.70794e-06		96.9827	1.23631e-06		21.472	1.01994e-07
2.151	7.38211e-09	40.5159	1.01272e-05				28.2475	1.05016e-05		14.893	2.11955e-06	42.1654	6.71022e-06		97.1272	1.23667e-06		21.504	1.0212e-07
2.154	7.67749e-09	40.5636	1.01326e-05				28.2776	1.05041e-05		14.896	2.11336e-06	42.2092	6.71251e-06		97.2717	1.23704e-06		21.536	1.02245e-07
2.157	7.97352e-09	40.6114	1.01381e-05				28.3077	1.05066e-05		14.899	2.10731e-06	42.2529	6.7148e-06		97.4163	1.23741e-06		21.568	1.02362e-07
2.16	8.2626e-09	40.6591	1.01435e-05				28.3378	1.05092e-05		14.902	2.10141e-06	42.2967	6.7171e-06		97.5608	1.23778e-06		21.6	1.0248e-07
2.163	8.53816e-09	40.7069	1.0149e-05				28.368	1.05117e-05		14.905	2.09571e-06	42.3405	6.71941e-06		97.7053	1.23815e-06		21.632	1.02596e-07
2.167	8.79569e-09	40.7546	1.01544e-05				28.3981	1.05142e-05		14.909	2.09021e-06	42.3843	6.72172e-06		97.8499	1.23852e-06		21.664	1.02713e-07
2.17	9.03525e-09	40.8024	1.01598e-05				28.4282	1.05167e-05		14.912	2.08494e-06	42.4281	6.72404e-06		97.9944	1.23889e-06		21.696	1.02831e-07
2.173	9.25911e-09	40.8501	1.01652e-05				28.4584	1.05192e-05		14.915	2.07991e-06	42.4719	6.72636e-06		98.1389	1.23927e-06		21.728	1.02947e-07
2.176	9.47127e-09	40.8979	1.01706e-05				28.4885	1.05218e-05		14.918	2.07513e-06	42.5157	6.72869e-06		98.2835	1.23964e-06		21.76	1.03072e-07
2.179	9.67749e-09	40.9456	1.0176e-05				28.5186	1.05243e-05		14.921	2.07057e-06	42.5594	6.73103e-06		98.428	1.24002e-06		21.792	1.03197e-07
2.183	9.88363e-09	40.9934	1.01814e-05				28.5487	1.05268e-05		14.925	2.06625e-06	42.6032	6.73337e-06		98.5726	1.24039e-06		21.824	1.03323e-07
2.186	1.00897e-08	41.0411	1.01868e-05				28.5789	1.05293e-05		14.928	2.06217e-06	42.647	6.73572e-06		98.7171	1.24077e-06		21.856	1.0345e-07
2.189	1.0298e-08	41.0889	1.01922e-05				28.609	1.05318e-05		14.931	2.05832e-06	42.6908	6.73808e-06		98.8616	1.24115e-06		21.888	1.03569e-07
2.192	1.05088e-08	41.1366	1.01975e-05				28.6391	1.05343e-05		14.934	2.05469e-06	42.7346	6.74044e-06		99.0062	1.24154e-06		21.92	1.03679e-07
2.195	1.07233e-08	41.1844	1.02029e-05				28.6693	1.05368e-05		14.937	2.0513e-06	42.7784	6.7428e-06		99.1507	1.24192e-06		21.952	1.03797e-07
2.199	1.0937e-08	41.2321	1.02082e-05				28.6994	1.05393e-05		14.941	2.04814e-06	42.8222	6.74517e-06		99.2952	1.2423e-06		21.984	1.039e-07
2.202	1.11479e-08	41.2799	1.02136e-05				28.7295	1.05418e-05		14.944	2.04523e-06	42.8659	6.74755e-06		99.4398	1.24269e-06		22.016	1.04002e-07
2.205	1.13551e-08	41.3276	1.02189e-05				28.7597	1.05443e-05		14.947	2.0426e-06	42.9097	6.74994e-06		99.5843	1.24308e-06		22.048	1.04097e-07
2.208	1.15597e-08	41.3754	1.02242e-05				28.7898	1.05468e-05		14.95	2.04026e-06	42.9535	6.75233e-06		99.7288	1.24346e-06		22.08	1.04199e-07
2.211	1.17607e-08	41.4231	1.02295e-05				28.8199	1.05492e-05		14.953	2.03824e-06	42.9973	6.75472e-06		99.8734	1.24385e-06		22.112	1.04301e-07
2.215	1.19585e-08	41.4709	1.02348e-05				28.85	1.05517e-05		14.957	2.03657e-06	43.0411	6.75712e-06		100.018	1.24424e-06		22.144	1.04403e-07
2.218	1.21549e-08	41.5187	1.02401e-05				28.8802	1.05542e-05		14.96	2.03531e-06	43.0849	6.75953e-06		100.162	1.24464e-06		22.176	1.04505e-07
2.221	1.23507e-08	41.5664	1.02454e-05				28.9103	1.05567e-05		14.963	2.03448e-06	43.1286	6.76194e-06		100.307	1.24503e-06		22.208	1.04599e-07
2.224	1.25431e-08	41.6142	1.02506e-05				28.9404	1.05591e-05		14.966	2.03415e-06	43.1724	6.76436e-06		100.451	1.24542e-06		22.24	1.04692e-07
2.227	1.27309e-08	41.6619	1.02559e-05				28.9706	1.05616e-05		14.969	2.03434e-06	43.2162	6.76678e-06		100.596	1.24582e-06		22.272	1.04786e-07
2.231	1.2914e-08	41.7097	1.02611e-05				29.0007	1.0564e-05		14.973	2.03508e-06	43.26	6.76921e-06		100.741	1.24622e-06		22.304	1.04872e-07
2.234	1.30945e-08	41.7574	1.02664e-05				29.0308	1.05665e-05		14.976	2.03642e-06	43.3038	6.77164e-06		100.885	1.24662e-06		22.336	1.04966e-07
2.237	1.32735e-08	41.8052	1.02716e-05				29.061	1.05689e-05		14.979	2.03837e-06	43.3476	6.77408e-06		101.03	1.24702e-06		22.368	1.05052e-07
2.24	1.34527e-08	41.8529	1.02768e-05				29.0911	1.05714e-05		14.982	2.04096e-06	43.3914	6.77653e-06		101.174	1.24742e-06		22.4	1.05145e-07
2.243	1.36352e-08	41.9007	1.0282e-05				29.1212	1.05738e-05		14.985	2.04418e-06	43.4351	6.77898e-06		101.319	1.24782e-06		22.432	1.05231e-07
2.247	1.38242e-08	41.9484	1.02872e-05				29.1514	1.05763e-05		14.989	2.04803e-06	43.4789	6.78144e-06		101.463	1.24822e-06		22.464	1.05316e-07
2.25	1.40213e-08	41.9962	1.02924e-05				29.1815	1.05787e-05		14.992	2.05251e-06	43.5227	6.7839e-06		101.608	1.24863e-06		22.496	1.05409e-07
2.253	1.42251e-08	42.0439	1.02975e-05				29.2116	1.05811e-05		14.995	2.05761e-06	43.5665	6.78636e-06		101.752	1.24904e-06		22.528	1.05518e-07
2.256	1.44333e-08	42.0917	1.03027e-05				29.2417	1.05835e-05		14.998	2.06332e-06	43.6103	6.78883e-06		101.897	1.24944e-06		22.56	1.05628e-07
2.259	1.46423e-08	42.1394	1.03078e-05				29.2719	1.05859e-05		15.001	2.06961e-06	43.6541	6.79131e-06		102.041	1.24985e-06		22.592	1.05729e-07
2.263	1.48438e-08	42.1872	1.03129e-05				29.302	1.05884e-05		15.005	2.07649e-06	43.6978	6.79379e-06		102.186	1.25026e-06		22.624	1.05829e-07
2.266	1.50308e-08	42.2349	1.03181e-05				29.3321	1.05908e-05		15.008	2.08391e-06	43.7416	6.79628e-06		102.33	1.25068e-06		22.656	1.05938e-07
2.269	1.51981e-08	42.2827	1.03232e-05				29.3623	1.05932e-05		15.011	2.09184e-06	43.7854	6.79877e-06		102.475	1.25109e-06		22.688	1.06031e-07
2.272	1.53431e-08	42.3304	1.03283e-05				29.3924	1.05956e-05		15.014	2.10027e-06	43.8292	6.80127e-06		102.62	1.2515e-06		22.72	1.06123e-07
2.275	1.5467e-08	42.3782	1.03334e-05				29.4225	1.05979e-05		15.017	2.10918e-06	43.873	6.80377e-06		102.764	1.25192e-06		22.752	1.06231e-07
2.279	1.55729e-08	42.426	1.03384e-05				29.4526	1.06003e-05		15.021	2.11854e-06	43.9168	6.80628e-06		102.909	1.25234e-06		22.784	1.06323e-07
2.282	1.56653e-08	42.4737	1.03435e-05				29.4828	1.06027e-05		15.024	2.12831e-06	43.9605	6.80879e-06		103.053	1.25275e-06		22.816	1.06415e-07
2.285	1.57479e-08	42.5215	1.03485e-05				29.5129	1.06051e-05		15.027	2.13847e-06	44.0043	6.8113e-06		103.198	1.25317e-06		22.848	1.06506e-07
2.288	1.58231e-08	42.5692	1.03536e-05				29.543	1.06074e-05		15.03	2.14898e-06	44.0481	6.81383e-06		103.342	1.25359e-06		22.88	1.06589e-07
2.291	1.58881e-08	42.617	1.03586e-05				29.5732	1.06098e-05		15.033	2.15981e-06	44.0919	6.81635e-06		103.487	1.25402e-06		22.912	1.06672e-07
2.295	1.5937e-08	42.6647	1.03636e-05				29.6033	1.06121e-05		15.037	2.17092e-06	44.1357	6.81888e-06		103.631	1.25444e-06		22.944	1.06771e-07
2.298	1.59673e-08	42.7125	1.03686e-05				29.6334	1.06145e-05		15.04	2.18228e-06	44.1795	6.82142e-06		103.776	1.25486e-06		22.976	1.06845e-07
2.301	1.59753e-08	42.7602	1.03736e-05				29.6636	1.06168e-05		15.043	2.19387e-06	44.2233	6.82396e-06		103.92	1.25529e-06		23.008	1.06927e-07
2.304	1.59582e-08	42.808	1.03785e-05				29.6937	1.06192e-05		15.046	2.20567e-06	44.267	6.8265e-06		104.065	1.25572e-06		23.04	1.07008e-07
2.307	1.59158e-08	42.8557	1.03835e-05				29.7238	1.06215e-05		15.049	2.21768e-06	44.3108	6.82905e-06		104.209	1.25615e-06		23.072	1.07082e-07
2.311	1.58483e-08	42.9035	1.03884e-05				29.7539	1.06238e-05		15.053	2.22987e-06	44.3546	6.8316e-06		104.354	1.25657e-06		23.104	1.07155e-07
2.314	1.57558e-08	42.9512	1.03934e-05				29.7841	1.06261e-05		15.056	2.24225e-06	44.3984	6.83416e-06		104.498	1.25701e-06		23.136	1.07229e-07
2.317	1.56376e-08	42.999	1.03983e-05				29.8142	1.06284e-05		15.059	2.25482e-06	44.4422	6.83672e-06		104.643	1.25744e-06		23.168	1.073e-07
2.32	1.54914e-08	43.0468	1.04032e-05				29.8443	1.06307e-05		15.062	2.26754e-06	44.486	6.83928e-06		104.788	1.25787e-06		23.2	1.07372e-07
2.323	1.53158e-08	43.0945	1.04081e-05				29.8745	1.0633e-05		15.065	2.28042e-06	44.5297	6.84185e-06		104.932	1.25831e-06		23.232	1.07443e-07
2.327	1.51102e-08	43.1422	1.04129e-05				29.9046	1.06353e-05		15.069	2.29344e-06	44.5735	6.84443e-06		105.077	1.25874e-06		23.264	1.07523e-07
2.33	1.48733e-08	43.19	1.04178e-05				29.9347	1.06376e-05		15.072	2.30657e-06	44.6173	6.847e-06		105.221	1.25918e-06		23.296	1.07587e-07
2.333	1.46034e-08	43.2378	1.04226e-05				29.9649	1.06399e-05		15.075	2.31982e-06	44.6611	6.84959e-06		105.366	1.25962e-06		23.328	1.07657e-07
2.336	1.4302e-08	43.2855	1.04275e-05				29.995	1.06421e-05		15.078	2.33315e-06	44.7049	6.85217e-06		105.51	1.26006e-06		23.36	1.0772e-07
2.339	1.39722e-08	43.3333	1.04323e-05				30.0251	1.06444e-05		15.081	2.34655e-06	44.7487	6.85476e-06		105.655	1.2605e-06		23.392	1.07773e-07
2.343	1.36179e-08	43.381	1.04371e-05				30.0553	1.06466e-05		15.085	2.36001e-06	44.7925	6.85735e-06		105.799	1.26094e-06		23.424	1.07834e-07
2.346	1.32466e-08	43.4288	1.04419e-05				30.0854	1.06489e-05		15.088	2.37352e-06	44.8362	6.85995e-06		105.944	1.26138e-06		23.456	1.07887e-07
2.349	1.28657e-08	43.4765	1.04466e-05				30.1155	1.06511e-05		15.091	2.38707e-06	44.88	6.86255e-06		106.088	1.26183e-06		23.488	1.07938e-07
2.352	1.24794e-08	43.5243	1.04514e-05				30.1456	1.06534e-05		15.094	2.40066e-06	44.9238	6.86515e-06		106.233	1.26227e-06		23.52	1.07987e-07
2.355	1.20895e-08	43.572	1.04561e-05				30.1758	1.06556e-05		15.097	2.41426e-06	44.9676	6.86776e-06		106.377	1.26272e-06		23.552	1.08046e-07
2.359	1.16977e-08	43.6198	1.04609e-05				30.2059	1.06578e-05		15.101	2.42787e-06	45.0114	6.87037e-06		106.522	1.26317e-06		23.584	1.08095e-07
2.362	1.13066e-08	43.6675	1.04656e-05				30.236	1.066e-05		15.104	2.44146e-06	45.0552	6.87298e-06		106.666	1.26362e-06		23.616	1.08162e-07
2.365	1.09191e-08	43.7153	1.04703e-05				30.2662	1.06622e-05		15.107	2.45502e-06	45.099	6.8756e-06		106.811	1.26407e-06		23.648	1.0821e-07
2.368	1.05365e-08	43.763	1.0475e-05				30.2963	1.06644e-05		15.11	2.46851e-06	45.1427	6.87822e-06		106.956	1.26452e-06		23.68	1.08276e-07
2.371	1.01561e-08	43.8108	1.04796e-05				30.3264	1.06666e-05		15.113	2.48193e-06	45.1865	6.88084e-06		107.1	1.26497e-06		23.712	1.08342e-07
2.375	9.77508e-09	43.8585	1.04843e-05				30.3566	1.06688e-05		15.117	2.49526e-06	45.2303	6.88347e-06		107.245	1.26543e-06		23.744	1.08399e-07
2.378	9.39318e-09	43.9063	1.04889e-05				30.3867	1.06709e-05		15.12	2.50848e-06	45.2741	6.8861e-06		107.389	1.26588e-06		23.776	1.08482e-07
2.381	9.01238e-09	43.9541	1.04935e-05				30.4168	1.06731e-05		15.123	2.5216e-06	45.3179	6.88873e-06		107.534	1.26634e-06		23.808	1.08557e-07
2.384	8.63592e-09	44.0018	1.04981e-05				30.447	1.06753e-05		15.126	2.53462e-06	45.3617	6.89137e-06		107.678	1.2668e-06		23.84	1.08631e-07
2.387	8.26624e-09	44.0496	1.05027e-05				30.4771	1.06774e-05		15.129	2.54754e-06	45.4055	6.894e-06		107.823	1.26725e-06		23.872	1.08696e-07
2.391	7.90566e-09	44.0973	1.05073e-05				30.5072	1.06796e-05		15.133	2.56038e-06	45.4492	6.89664e-06		107.967	1.26771e-06		23.904	1.08761e-07
2.394	7.55261e-09	44.1451	1.05119e-05				30.5373	1.06817e-05		15.136	2.57311e-06	45.493	6.89929e-06		108.112	1.26818e-06		23.936	1.08826e-07
2.397	7.20393e-09	44.1928	1.05164e-05				30.5675	1.06838e-05		15.139	2.58576e-06	45.5368	6.90193e-06		108.256	1.26864e-06		23.968	1.08889e-07
2.4	6.85455e-09	44.2406	1.05209e-05				30.5976	1.06859e-05		15.142	2.5983e-06	45.5806	6.90458e-06		108.401	1.2691e-06		24	1.08943e-07
2.403	6.50153e-09	44.2883	1.05255e-05				30.6277	1.0688e-05		15.145	2.61074e-06	45.6244	6.90723e-06		108.545	1.26957e-06		24.032	1.08988e-07
2.407	6.14582e-09	44.3361	1.05299e-05				30.6579	1.06901e-05		15.149	2.62305e-06	45.6682	6.90988e-06		108.69	1.27003e-06		24.064	1.09033e-07
2.41	5.78684e-09	44.3838	1.05344e-05				30.688	1.06922e-05		15.152	2.6352e-06	45.7119	6.91254e-06		108.835	1.2705e-06		24.096	1.09068e-07
2.413	5.42535e-09	44.4316	1.05389e-05				30.7181	1.06943e-05		15.155	2.64719e-06	45.7557	6.9152e-06		108.979	1.27096e-06		24.128	1.09121e-07
2.416	5.06781e-09	44.4793	1.05433e-05				30.7482	1.06964e-05		15.158	2.65899e-06	45.7995	6.91786e-06		109.124	1.27143e-06		24.16	1.09174e-07
2.419	4.71997e-09	44.5271	1.05478e-05				30.7784	1.06985e-05		15.161	2.67059e-06	45.8433	6.92052e-06		109.268	1.2719e-06		24.192	1.09227e-07
2.423	4.38279e-09	44.5748	1.05522e-05				30.8085	1.07005e-05		15.165	2.68196e-06	45.8871	6.92318e-06		109.413	1.27237e-06		24.224	1.09288e-07
2.426	4.05716e-09	44.6226	1.05566e-05				30.8386	1.07026e-05		15.168	2.69308e-06	45.9309	6.92584e-06		109.557	1.27285e-06		24.256	1.09332e-07
2.429	3.7418e-09	44.6703	1.0561e-05				30.8688	1.07046e-05		15.171	2.70396e-06	45.9746	6.92851e-06		109.702	1.27332e-06		24.288	1.09374e-07
2.432	3.43524e-09	44.7181	1.05653e-05				30.8989	1.07067e-05		15.174	2.71456e-06	46.0184	6.93118e-06		109.846	1.27379e-06		24.32	1.09407e-07
2.435	3.13563e-09	44.7658	1.05697e-05				30.929	1.07087e-05		15.177	2.72489e-06	46.0622	6.93385e-06		109.991	1.27427e-06		24.352	1.09449e-07
2.439	2.8406e-09	44.8136	1.0574e-05				30.9592	1.07107e-05		15.181	2.73493e-06	46.106	6.93652e-06		110.135	1.27474e-06		24.384	1.09491e-07
2.442	2.54767e-09	44.8614	1.05783e-05				30.9893	1.07127e-05		15.184	2.74467e-06	46.1498	6.93919e-06		110.28	1.27522e-06		24.416	1.09532e-07
2.445	2.25731e-09	44.9091	1.05826e-05				31.0194	1.07147e-05		15.187	2.75412e-06	46.1936	6.94186e-06		110.424	1.2757e-06		24.448	1.09583e-07
2.448	1.97081e-09	44.9569	1.05869e-05				31.0495	1.07167e-05		15.19	2.76325e-06	46.2374	6.94454e-06		110.569	1.27618e-06		24.48	1.09624e-07
2.451	1.68861e-09	45.0046	1.05912e-05				31.0797	1.07187e-05		15.193	2.77209e-06	46.2811	6.94721e-06		110.713	1.27666e-06		24.512	1.09674e-07
2.455	1.41813e-09	45.0524	1.05955e-05				31.1098	1.07207e-05		15.197	2.78063e-06	46.3249	6.94989e-06		110.858	1.27714e-06		24.544	1.09732e-07
2.458	1.16738e-09	45.1001	1.05997e-05				31.1399	1.07227e-05		15.2	2.78887e-06	46.3687	6.95257e-06		111.003	1.27762e-06		24.576	1.098e-07
2.461	9.43294e-10	45.1479	1.06039e-05				31.1701	1.07246e-05		15.203	2.79682e-06	46.4125	6.95525e-06		111.147	1.2781e-06		24.608	1.09876e-07
2.464	7.49316e-10	45.1956	1.06081e-05				31.2002	1.07266e-05		15.206	2.80448e-06	46.4563	6.95793e-06		111.292	1.27859e-06		24.64	1.09942e-07
2.467	5.83508e-10	45.2434	1.06123e-05				31.2303	1.07286e-05		15.209	2.81184e-06	46.5001	6.96061e-06		111.436	1.27907e-06		24.672	1.10008e-07
2.471	4.46295e-10	45.2911	1.06165e-05				31.2605	1.07305e-05		15.213	2.8189e-06	46.5438	6.96329e-06		111.581	1.27956e-06		24.704	1.10075e-07
2.474	3.38422e-10	45.3389	1.06206e-05				31.2906	1.07324e-05		15.216	2.82566e-06	46.5876	6.96597e-06		111.725	1.28005e-06		24.736	1.10141e-07
2.477	2.57924e-10	45.3866	1.06248e-05				31.3207	1.07344e-05		15.219	2.83211e-06	46.6314	6.96865e-06		111.87	1.28053e-06		24.768	1.10208e-07
2.48	2.00216e-10	45.4344	1.06289e-05				31.3509	1.07363e-05		15.222	2.83823e-06	46.6752	6.97133e-06		112.014	1.28102e-06		24.8	1.10273e-07
2.483	1.58041e-10	45.4821	1.0633e-05				31.381	1.07382e-05		15.225	2.84401e-06	46.719	6.97401e-06		112.159	1.28151e-06		24.832	1.10338e-07
2.487	1.2303e-10	45.5299	1.06371e-05				31.4111	1.07401e-05		15.229	2.84942e-06	46.7628	6.97669e-06		112.303	1.282e-06		24.864	1.10385e-07
2.49	8.65951e-11	45.5776	1.06411e-05				31.4412	1.0742e-05		15.232	2.85443e-06	46.8066	6.97937e-06		112.448	1.28249e-06		24.896	1.10459e-07
2.493	4.41209e-11	45.6254	1.06452e-05				31.4714	1.07439e-05		15.235	2.85904e-06	46.8503	6.98205e-06		112.592	1.28299e-06		24.928	1.10514e-07
2.496	-6.29084e-12	45.6731	1.06492e-05				31.5015	1.07458e-05		15.238	2.86321e-06	46.8941	6.98474e-06		112.737	1.28348e-06		24.96	1.10597e-07
2.499	-6.58703e-11	45.7209	1.06532e-05				31.5316	1.07476e-05		15.241	2.86692e-06	46.9379	6.98742e-06		112.881	1.28397e-06		24.992	1.10661e-07
2.503	-1.3547e-10	45.7687	1.06572e-05				31.5618	1.07495e-05		15.245	2.87017e-06	46.9817	6.9901e-06		113.026	1.28447e-06		25.024	1.10724e-07
2.506	-2.16327e-10	45.8164	1.06612e-05				31.5919	1.07514e-05		15.248	2.87294e-06	47.0255	6.99277e-06		113.171	1.28496e-06		25.056	1.10797e-07
2.509	-3.06041e-10	45.8642	1.06652e-05				31.622	1.07532e-05		15.251	2.87523e-06	47.0693	6.99545e-06		113.315	1.28546e-06		25.088	1.10852e-07
2.512	-4.01912e-10	45.9119	1.06691e-05				31.6521	1.0755e-05		15.254	2.87707e-06	47.1131	6.99813e-06		113.46	1.28596e-06		25.12	1.10916e-07
2.515	-5.02368e-10	45.9597	1.06731e-05				31.6823	1.07569e-05		15.257	2.87846e-06	47.1568	7.00081e-06		113.604	1.28646e-06		25.152	1.1098e-07
2.519	-6.05017e-10	46.0074	1.0677e-05				31.7124	1.07587e-05		15.261	2.87942e-06	47.2006	7.00348e-06		113.749	1.28695e-06		25.184	1.11054e-07
2.522	-7.07166e-10	46.0552	1.06809e-05				31.7425	1.07605e-05		15.264	2.87998e-06	47.2444	7.00616e-06		113.893	1.28745e-06		25.216	1.11117e-07
2.525	-8.09733e-10	46.1029	1.06848e-05				31.7727	1.07623e-05		15.267	2.88018e-06	47.2882	7.00883e-06		114.038	1.28795e-06		25.248	1.11189e-07
2.528	-9.13911e-10	46.1507	1.06886e-05				31.8028	1.07642e-05		15.27	2.88006e-06	47.332	7.0115e-06		114.182	1.28846e-06		25.28	1.11262e-07
2.531	-1.01864e-09	46.1984	1.06925e-05				31.8329	1.07659e-05		15.273	2.87965e-06	47.3758	7.01417e-06		114.327	1.28896e-06		25.312	1.11335e-07
2.535	-1.12184e-09	46.2462	1.06963e-05				31.8631	1.07677e-05		15.277	2.87901e-06	47.4196	7.01684e-06		114.471	1.28946e-06		25.344	1.11417e-07
2.538	-1.22188e-09	46.2939	1.07002e-05				31.8932	1.07695e-05		15.28	2.87818e-06	47.4633	7.01951e-06		114.616	1.28996e-06		25.376	1.11508e-07
2.541	-1.31814e-09	46.3417	1.0704e-05				31.9233	1.07713e-05		15.283	2.8772e-06	47.5071	7.02218e-06		114.76	1.29047e-06		25.408	1.11609e-07
2.544	-1.41049e-09	46.3894	1.07077e-05				31.9535	1.07731e-05		15.286	2.87611e-06	47.5509	7.02484e-06		114.905	1.29097e-06		25.44	1.117e-07
2.547	-1.49862e-09	46.4372	1.07115e-05				31.9836	1.07748e-05		15.289	2.87494e-06	47.5947	7.0275e-06		115.049	1.29148e-06		25.472	1.11791e-07
2.551	-1.58077e-09	46.4849	1.07153e-05				32.0137	1.07766e-05		15.293	2.87374e-06	47.6385	7.03016e-06		115.194	1.29198e-06		25.504	1.11882e-07
2.554	-1.6572e-09	46.5327	1.0719e-05				32.0438	1.07784e-05		15.296	2.87252e-06	47.6823	7.03282e-06		115.339	1.29249e-06		25.536	1.11963e-07
2.557	-1.72552e-09	46.5804	1.07227e-05				32.074	1.07801e-05		15.299	2.87129e-06	47.726	7.03547e-06		115.483	1.293e-06		25.568	1.12052e-07
2.56	-1.78195e-09	46.6282	1.07264e-05				32.1041	1.07818e-05		15.302	2.87007e-06	47.7698	7.03813e-06		115.628	1.2935e-06		25.6	1.12153e-07
2.563	-1.82617e-09	46.676	1.07301e-05				32.1342	1.07836e-05		15.305	2.86886e-06	47.8136	7.04078e-06		115.772	1.29401e-06		25.632	1.12242e-07
2.567	-1.85879e-09	46.7237	1.07338e-05				32.1644	1.07853e-05		15.309	2.86766e-06	47.8574	7.04342e-06		115.917	1.29452e-06		25.664	1.12342e-07
2.57	-1.87781e-09	46.7715	1.07374e-05				32.1945	1.0787e-05		15.312	2.86647e-06	47.9012	7.04607e-06		116.061	1.29503e-06		25.696	1.12422e-07
2.573	-1.88077e-09	46.8192	1.07411e-05				32.2246	1.07887e-05		15.315	2.86528e-06	47.945	7.04871e-06		116.206	1.29554e-06		25.728	1.12521e-07
2.576	-1.86398e-09	46.867	1.07447e-05				32.2548	1.07904e-05		15.318	2.86408e-06	47.9888	7.05135e-06		116.35	1.29605e-06		25.76	1.12621e-07
2.579	-1.82557e-09	46.9147	1.07483e-05				32.2849	1.07921e-05		15.321	2.86289e-06	48.0325	7.05398e-06		116.495	1.29656e-06		25.792	1.12722e-07
2.583	-1.76327e-09	46.9625	1.07519e-05				32.315	1.07938e-05		15.325	2.8617e-06	48.0763	7.05661e-06		116.639	1.29708e-06		25.824	1.12803e-07
2.586	-1.67554e-09	47.0102	1.07554e-05				32.3451	1.07955e-05		15.328	2.86054e-06	48.1201	7.05924e-06		116.784	1.29759e-06		25.856	1.12894e-07
2.589	-1.56466e-09	47.058	1.0759e-05				32.3753	1.07972e-05		15.331	2.85942e-06	48.1639	7.06187e-06		116.928	1.2981e-06		25.888	1.12975e-07
2.592	-1.43341e-09	47.1057	1.07625e-05				32.4054	1.07989e-05		15.334	2.85835e-06	48.2077	7.06449e-06		117.073	1.29862e-06		25.92	1.13065e-07
2.595	-1.28625e-09	47.1535	1.07661e-05				32.4355	1.08006e-05		15.337	2.85736e-06	48.2515	7.0671e-06		117.218	1.29913e-06		25.952	1.13146e-07
2.599	-1.12567e-09	47.2012	1.07696e-05				32.4657	1.08022e-05		15.341	2.8565e-06	48.2953	7.06972e-06		117.362	1.29964e-06		25.984	1.13236e-07
2.602	-9.52248e-10	47.249	1.07731e-05				32.4958	1.08039e-05		15.344	2.85581e-06	48.339	7.07232e-06		117.507	1.30016e-06		26.016	1.13336e-07
2.605	-7.68842e-10	47.2967	1.07765e-05				32.5259	1.08056e-05		15.347	2.85536e-06	48.3828	7.07493e-06		117.651	1.30067e-06		26.048	1.13425e-07
2.608	-5.78593e-10	47.3445	1.078e-05				32.5561	1.08072e-05		15.35	2.85521e-06	48.4266	7.07753e-06		117.796	1.30119e-06		26.08	1.13515e-07
2.611	-3.83189e-10	47.3922	1.07835e-05				32.5862	1.08089e-05		15.353	2.85539e-06	48.4704	7.08012e-06		117.94	1.30171e-06		26.112	1.13614e-07
2.615	-1.85749e-10	47.44	1.07869e-05				32.6163	1.08105e-05		15.357	2.85596e-06	48.5142	7.08272e-06		118.085	1.30222e-06		26.144	1.13703e-07
2.618	8.9836e-12	47.4877	1.07903e-05				32.6465	1.08122e-05		15.36	2.85696e-06	48.5579	7.0853e-06		118.229	1.30274e-06		26.176	1.13792e-07
2.621	1.98234e-10	47.5355	1.07937e-05				32.6766	1.08138e-05		15.363	2.85844e-06	48.6017	7.08788e-06		118.374	1.30326e-06		26.208	1.13882e-07
2.624	3.8072e-10	47.5833	1.07971e-05				32.7067	1.08154e-05		15.366	2.86043e-06	48.6455	7.09046e-06		118.518	1.30377e-06		26.24	1.1399e-07
2.627	5.54468e-10	47.631	1.08005e-05				32.7368	1.08171e-05		15.369	2.86296e-06	48.6893	7.09303e-06		118.663	1.30429e-06		26.272	1.14068e-07
2.631	7.19342e-10	47.6788	1.08038e-05				32.767	1.08187e-05		15.373	2.86608e-06	48.7331	7.0956e-06		118.807	1.30481e-06		26.304	1.14147e-07
2.634	8.74537e-10	47.7265	1.08072e-05				32.7971	1.08203e-05		15.376	2.8698e-06	48.7769	7.09816e-06		118.952	1.30533e-06		26.336	1.14225e-07
2.637	1.0193e-09	47.7743	1.08105e-05				32.8272	1.08219e-05		15.379	2.87414e-06	48.8207	7.10071e-06		119.096	1.30585e-06		26.368	1.14314e-07
2.64	1.15374e-09	47.822	1.08138e-05				32.8574	1.08236e-05		15.382	2.8791e-06	48.8644	7.10326e-06		119.241	1.30637e-06		26.4	1.14403e-07
2.643	1.27795e-09	47.8698	1.08171e-05				32.8875	1.08252e-05		15.385	2.88468e-06	48.9082	7.10581e-06		119.386	1.30688e-06		26.432	1.14481e-07
2.647	1.39143e-09	47.9175	1.08204e-05				32.9176	1.08268e-05		15.389	2.89088e-06	48.952	7.10834e-06		119.53	1.3074e-06		26.464	1.14559e-07
2.65	1.49488e-09	47.9653	1.08236e-05				32.9477	1.08284e-05		15.392	2.89768e-06	48.9958	7.11087e-06		119.675	1.30792e-06		26.496	1.14637e-07
2.653	1.58978e-09	48.013	1.08269e-05				32.9779	1.083e-05		15.395	2.90505e-06	49.0396	7.1134e-06		119.819	1.30844e-06		26.528	1.14706e-07
2.656	1.67743e-09	48.0608	1.08301e-05				33.008	1.08316e-05		15.398	2.91296e-06	49.0834	7.11592e-06		119.964	1.30896e-06		26.56	1.14785e-07
2.659	1.75942e-09	48.1085	1.08334e-05				33.0381	1.08332e-05		15.401	2.92135e-06	49.1272	7.11843e-06		120.108	1.30948e-06		26.592	1.14854e-07
2.663	1.83631e-09	48.1563	1.08366e-05				33.0683	1.08348e-05		15.405	2.93017e-06	49.1709	7.12094e-06		120.253	1.31e-06		26.624	1.14921e-07
2.666	1.90981e-09	48.204	1.08398e-05				33.0984	1.08364e-05		15.408	2.93938e-06	49.2147	7.12343e-06		120.397	1.31053e-06		26.656	1.14989e-07
2.669	1.98143e-09	48.2518	1.0843e-05				33.1285	1.0838e-05		15.411	2.94892e-06	49.2585	7.12593e-06		120.542	1.31105e-06		26.688	1.15056e-07
2.672	2.05604e-09	48.2996	1.08461e-05				33.1587	1.08396e-05		15.414	2.95875e-06	49.3023	7.12841e-06		120.686	1.31157e-06		26.72	1.15123e-07
2.675	2.13594e-09	48.3473	1.08493e-05				33.1888	1.08412e-05		15.417	2.96884e-06	49.3461	7.13089e-06		120.831	1.31209e-06		26.752	1.15191e-07
2.679	2.22106e-09	48.395	1.08524e-05				33.2189	1.08428e-05		15.421	2.97915e-06	49.3899	7.13336e-06		120.975	1.31261e-06		26.784	1.15268e-07
2.682	2.3123e-09	48.4428	1.08556e-05				33.249	1.08444e-05		15.424	2.98964e-06	49.4337	7.13582e-06		121.12	1.31313e-06		26.816	1.15345e-07
2.685	2.41018e-09	48.4906	1.08587e-05				33.2792	1.0846e-05		15.427	3.00028e-06	49.4774	7.13827e-06		121.264	1.31365e-06		26.848	1.15421e-07
2.688	2.51461e-09	48.5383	1.08618e-05				33.3093	1.08476e-05		15.43	3.01104e-06	49.5212	7.14072e-06		121.409	1.31417e-06		26.88	1.15507e-07
2.691	2.62452e-09	48.5861	1.08649e-05				33.3394	1.08491e-05		15.433	3.02192e-06	49.565	7.14316e-06		121.554	1.31469e-06		26.912	1.15584e-07
2.695	2.73892e-09	48.6338	1.0868e-05				33.3696	1.08507e-05		15.437	3.03288e-06	49.6088	7.14559e-06		121.698	1.31521e-06		26.944	1.15671e-07
2.698	2.85168e-09	48.6816	1.0871e-05				33.3997	1.08523e-05		15.44	3.04393e-06	49.6526	7.14801e-06		121.843	1.31573e-06		26.976	1.15756e-07
2.701	2.95734e-09	48.7293	1.08741e-05				33.4298	1.08539e-05		15.443	3.05507e-06	49.6964	7.15043e-06		121.987	1.31625e-06		27.008	1.15852e-07
2.704	3.05324e-09	48.7771	1.08771e-05				33.46	1.08555e-05		15.446	3.06633e-06	49.7401	7.15283e-06		122.132	1.31678e-06		27.04	1.15937e-07
2.707	3.13764e-09	48.8248	1.08802e-05				33.4901	1.08571e-05		15.449	3.07771e-06	49.7839	7.15523e-06		122.276	1.3173e-06		27.072	1.16033e-07
2.711	3.21135e-09	48.8726	1.08832e-05				33.5202	1.08587e-05		15.453	3.08922e-06	49.8277	7.15761e-06		122.421	1.31782e-06		27.104	1.16129e-07
2.714	3.27614e-09	48.9203	1.08862e-05				33.5504	1.08603e-05		15.456	3.1009e-06	49.8715	7.15999e-06		122.565	1.31834e-06		27.136	1.16224e-07
2.717	3.33308e-09	48.9681	1.08892e-05				33.5805	1.08619e-05		15.459	3.11275e-06	49.9153	7.16236e-06		122.71	1.31886e-06		27.168	1.16319e-07
2.72	3.38326e-09	49.0158	1.08922e-05				33.6106	1.08635e-05		15.462	3.12479e-06	49.9591	7.16472e-06		122.854	1.31938e-06		27.2	1.16423e-07
2.723	3.4278e-09	49.0636	1.08952e-05				33.6407	1.08651e-05		15.465	3.13701e-06	50.0029	7.16707e-06		122.999	1.3199e-06		27.232	1.16538e-07
2.727	3.46662e-09	49.1114	1.08981e-05				33.6709	1.08667e-05		15.469	3.14942e-06	50.0466	7.16941e-06		123.143	1.32042e-06		27.264	1.16634e-07
2.73	3.49702e-09	49.1591	1.09011e-05				33.701	1.08683e-05		15.472	3.16202e-06	50.0904	7.17174e-06		123.288	1.32094e-06		27.296	1.16749e-07
2.733	3.51824e-09	49.2069	1.09041e-05				33.7311	1.08699e-05		15.475	3.1748e-06	50.1342	7.17406e-06		123.432	1.32145e-06		27.328	1.16854e-07
2.736	3.52877e-09	49.2546	1.0907e-05				33.7613	1.08715e-05		15.478	3.18772e-06	50.178	7.17637e-06		123.577	1.32197e-06		27.36	1.16958e-07
2.739	3.52892e-09	49.3024	1.09099e-05				33.7914	1.08731e-05		15.481	3.20074e-06	50.2218	7.17867e-06		123.722	1.32249e-06		27.392	1.17072e-07
2.743	3.51965e-09	49.3501	1.09128e-05				33.8215	1.08748e-05		15.485	3.21384e-06	50.2656	7.18096e-06		123.866	1.32301e-06		27.424	1.17186e-07
2.746	3.50179e-09	49.3979	1.09157e-05				33.8516	1.08764e-05		15.488	3.22698e-06	50.3094	7.18324e-06		124.011	1.32353e-06		27.456	1.17299e-07
2.749	3.47672e-09	49.4456	1.09186e-05				33.8818	1.0878e-05		15.491	3.24012e-06	50.3531	7.18551e-06		124.155	1.32405e-06		27.488	1.17433e-07
2.752	3.44905e-09	49.4934	1.09215e-05				33.9119	1.08796e-05		15.494	3.25324e-06	50.3969	7.18776e-06		124.3	1.32456e-06		27.52	1.17565e-07
2.755	3.42157e-09	49.5411	1.09244e-05				33.942	1.08813e-05		15.497	3.26629e-06	50.4407	7.19001e-06		124.444	1.32508e-06		27.552	1.17688e-07
2.759	3.39663e-09	49.5889	1.09273e-05				33.9722	1.08829e-05		15.501	3.27925e-06	50.4845	7.19224e-06		124.589	1.3256e-06		27.584	1.17821e-07
2.762	3.37492e-09	49.6366	1.09301e-05				34.0023	1.08846e-05		15.504	3.2921e-06	50.5283	7.19447e-06		124.733	1.32611e-06		27.616	1.17954e-07
2.765	3.35583e-09	49.6844	1.0933e-05				34.0324	1.08862e-05		15.507	3.30482e-06	50.572	7.19668e-06		124.878	1.32663e-06		27.648	1.18087e-07
2.768	3.33636e-09	49.7321	1.09358e-05				34.0626	1.08879e-05		15.51	3.3174e-06	50.6158	7.19888e-06		125.022	1.32714e-06		27.68	1.18221e-07
2.771	3.31313e-09	49.7799	1.09387e-05				34.0927	1.08895e-05		15.513	3.32982e-06	50.6596	7.20106e-06		125.167	1.32766e-06		27.712	1.18344e-07
2.775	3.28406e-09	49.8276	1.09415e-05				34.1228	1.08912e-05		15.517	3.34208e-06	50.7034	7.20324e-06		125.311	1.32817e-06		27.744	1.18478e-07
2.778	3.24872e-09	49.8754	1.09443e-05				34.1529	1.08929e-05		15.52	3.35418e-06	50.7472	7.2054e-06		125.456	1.32868e-06		27.776	1.18602e-07
2.781	3.20818e-09	49.9231	1.09472e-05				34.1831	1.08946e-05		15.523	3.36612e-06	50.791	7.20755e-06		125.601	1.3292e-06		27.808	1.18716e-07
2.784	3.16292e-09	49.9709	1.095e-05				34.2132	1.08963e-05		15.526	3.37791e-06	50.8348	7.20969e-06		125.745	1.32971e-06		27.84	1.18829e-07
2.787	3.11028e-09	50.0187	1.09528e-05				34.2433	1.0898e-05		15.529	3.38956e-06	50.8785	7.21181e-06		125.89	1.33022e-06		27.872	1.18952e-07
2.791	3.04978e-09	50.0664	1.09556e-05				34.2735	1.08997e-05		15.533	3.40106e-06	50.9223	7.21392e-06		126.034	1.33073e-06		27.904	1.19086e-07
2.794	2.97942e-09	50.1142	1.09584e-05				34.3036	1.09014e-05		15.536	3.41242e-06	50.9661	7.21602e-06		126.179	1.33124e-06		27.936	1.19209e-07
2.797	2.90045e-09	50.1619	1.09611e-05				34.3337	1.09031e-05		15.539	3.42361e-06	51.0099	7.2181e-06		126.323	1.33175e-06		27.968	1.19353e-07
2.8	2.81604e-09	50.2097	1.09639e-05				34.3639	1.09049e-05		15.542	3.43464e-06	51.0537	7.22018e-06		126.468	1.33226e-06		28	1.19496e-07
2.803	2.72965e-09	50.2574	1.09667e-05				34.394	1.09066e-05		15.545	3.44548e-06	51.0975	7.22223e-06		126.612	1.33277e-06		28.032	1.19649e-07
2.807	2.64345e-09	50.3052	1.09695e-05				34.4241	1.09084e-05		15.549	3.45612e-06	51.1413	7.22428e-06		126.757	1.33328e-06		28.064	1.19791e-07
2.81	2.5557e-09	50.3529	1.09722e-05				34.4543	1.09102e-05		15.552	3.46653e-06	51.185	7.22631e-06		126.901	1.33378e-06		28.096	1.19943e-07
2.813	2.46661e-09	50.4007	1.0975e-05				34.4844	1.09119e-05		15.555	3.47668e-06	51.2288	7.22832e-06		127.046	1.33429e-06		28.128	1.20085e-07
2.816	2.37896e-09	50.4484	1.09778e-05				34.5145	1.09137e-05		15.558	3.48656e-06	51.2726	7.23032e-06		127.19	1.33479e-06		28.16	1.20218e-07
2.819	2.29718e-09	50.4962	1.09805e-05				34.5446	1.09155e-05		15.561	3.49614e-06	51.3164	7.23231e-06		127.335	1.3353e-06		28.192	1.2036e-07
2.823	2.22428e-09	50.5439	1.09833e-05				34.5748	1.09173e-05		15.565	3.50541e-06	51.3602	7.23428e-06		127.479	1.3358e-06		28.224	1.20482e-07
2.826	2.15941e-09	50.5917	1.0986e-05				34.6049	1.09192e-05		15.568	3.51433e-06	51.404	7.23623e-06		127.624	1.33631e-06		28.256	1.20614e-07
2.829	2.09918e-09	50.6394	1.09887e-05				34.635	1.0921e-05		15.571	3.52291e-06	51.4477	7.23817e-06		127.769	1.33681e-06		28.288	1.20755e-07
2.832	2.04042e-09	50.6872	1.09915e-05				34.6652	1.09228e-05		15.574	3.53115e-06	51.4915	7.2401e-06		127.913	1.33731e-06		28.32	1.20896e-07
2.835	1.98083e-09	50.7349	1.09942e-05				34.6953	1.09247e-05		15.577	3.53906e-06	51.5353	7.24201e-06		128.058	1.33781e-06		28.352	1.21037e-07
2.839	1.92092e-09	50.7827	1.0997e-05				34.7254	1.09266e-05		15.581	3.54664e-06	51.5791	7.2439e-06		128.202	1.33831e-06		28.384	1.21169e-07
2.842	1.86162e-09	50.8304	1.09997e-05				34.7556	1.09285e-05		15.584	3.5539e-06	51.6229	7.24578e-06		128.347	1.3388e-06		28.416	1.21321e-07
2.845	1.8017e-09	50.8782	1.10024e-05				34.7857	1.09304e-05		15.587	3.56082e-06	51.6667	7.24764e-06		128.491	1.3393e-06		28.448	1.21453e-07
2.848	1.73828e-09	50.926	1.10052e-05				34.8158	1.09323e-05		15.59	3.5674e-06	51.7105	7.24949e-06		128.636	1.3398e-06		28.48	1.21594e-07
2.851	1.66565e-09	50.9737	1.10079e-05				34.846	1.09342e-05		15.593	3.57362e-06	51.7542	7.25131e-06		128.78	1.34029e-06		28.512	1.21737e-07
2.855	1.57913e-09	51.0215	1.10106e-05				34.8761	1.09362e-05		15.597	3.57948e-06	51.798	7.25313e-06		128.925	1.34079e-06		28.544	1.2188e-07
2.858	1.47665e-09	51.0692	1.10134e-05				34.9062	1.09382e-05		15.6	3.58494e-06	51.8418	7.25492e-06		129.069	1.34128e-06		28.576	1.22013e-07
2.861	1.35627e-09	51.117	1.10161e-05				34.9363	1.09401e-05		15.603	3.59e-06	51.8856	7.2567e-06		129.214	1.34177e-06		28.608	1.22146e-07
2.864	1.21752e-09	51.1647	1.10188e-05				34.9665	1.09421e-05		15.606	3.59465e-06	51.9294	7.25846e-06		129.358	1.34226e-06		28.64	1.22289e-07
2.867	1.06045e-09	51.2125	1.10215e-05				34.9966	1.09442e-05		15.609	3.59887e-06	51.9732	7.2602e-06		129.503	1.34275e-06		28.672	1.22432e-07
2.871	8.85268e-10	51.2602	1.10243e-05				35.0267	1.09462e-05		15.613	3.60263e-06	52.017	7.26193e-06		129.647	1.34324e-06		28.704	1.22565e-07
2.874	6.94183e-10	51.308	1.1027e-05				35.0569	1.09482e-05		15.616	3.6059e-06	52.0607	7.26363e-06		129.792	1.34372e-06		28.736	1.22708e-07
2.877	4.91822e-10	51.3557	1.10297e-05				35.087	1.09503e-05		15.619	3.60868e-06	52.1045	7.26532e-06		129.937	1.34421e-06		28.768	1.22853e-07
2.88	2.83805e-10	51.4035	1.10325e-05				35.1171	1.09524e-05		15.622	3.61094e-06	52.1483	7.267e-06		130.081	1.34469e-06		28.8	1.22996e-07
2.883	7.6094e-11	51.4512	1.10352e-05				35.1472	1.09545e-05		15.625	3.61269e-06	52.1921	7.26865e-06		130.226	1.34517e-06		28.832	1.2315e-07
2.887	-1.27478e-10	51.499	1.1038e-05				35.1774	1.09567e-05		15.629	3.61391e-06	52.2359	7.27028e-06		130.37	1.34566e-06		28.864	1.23314e-07
2.89	-3.2772e-10	51.5467	1.10407e-05				35.2075	1.09588e-05		15.632	3.6146e-06	52.2797	7.2719e-06		130.515	1.34614e-06		28.896	1.23468e-07
2.893	-5.26692e-10	51.5945	1.10435e-05				35.2376	1.0961e-05		15.635	3.61472e-06	52.3235	7.27349e-06		130.659	1.34661e-06		28.928	1.23632e-07
2.896	-7.23466e-10	51.6422	1.10462e-05				35.2678	1.09632e-05		15.638	3.61426e-06	52.3672	7.27507e-06		130.804	1.34709e-06		28.96	1.23766e-07
2.899	-9.17579e-10	51.69	1.1049e-05				35.2979	1.09654e-05		15.641	3.6132e-06	52.411	7.27663e-06		130.948	1.34757e-06		28.992	1.2392e-07
2.903	-1.11035e-09	51.7377	1.10517e-05				35.328	1.09676e-05		15.645	3.61154e-06	52.4548	7.27816e-06		131.093	1.34804e-06		29.024	1.24074e-07
2.906	-1.30134e-09	51.7855	1.10545e-05				35.3582	1.09699e-05		15.648	3.60929e-06	52.4986	7.27968e-06		131.237	1.34851e-06		29.056	1.24228e-07
2.909	-1.49027e-09	51.8332	1.10573e-05				35.3883	1.09722e-05		15.651	3.60649e-06	52.5424	7.28118e-06		131.382	1.34899e-06		29.088	1.24372e-07
2.912	-1.67779e-09	51.881	1.10601e-05				35.4184	1.09745e-05		15.654	3.60316e-06	52.5862	7.28266e-06		131.526	1.34946e-06		29.12	1.24515e-07
2.915	-1.86581e-09	51.9288	1.10628e-05				35.4485	1.09768e-05		15.657	3.59931e-06	52.6299	7.28411e-06		131.671	1.34992e-06		29.152	1.24659e-07
2.919	-2.05467e-09	51.9765	1.10656e-05				35.4787	1.09792e-05		15.661	3.59497e-06	52.6737	7.28555e-06		131.815	1.35039e-06		29.184	1.24804e-07
2.922	-2.24645e-09	52.0243	1.10684e-05				35.5088	1.09816e-05		15.664	3.5902e-06	52.7175	7.28696e-06		131.96	1.35086e-06		29.216	1.24948e-07
2.925	-2.44205e-09	52.072	1.10712e-05				35.5389	1.0984e-05		15.667	3.58502e-06	52.7613	7.28836e-06		132.105	1.35132e-06		29.248	1.25091e-07
2.928	-2.63879e-09	52.1198	1.10741e-05				35.5691	1.09864e-05		15.67	3.57947e-06	52.8051	7.28973e-06		132.249	1.35178e-06		29.28	1.25225e-07
2.931	-2.83658e-09	52.1675	1.10769e-05				35.5992	1.09889e-05		15.673	3.57359e-06	52.8489	7.29108e-06		132.394	1.35224e-06		29.312	1.25348e-07
2.935	-3.03126e-09	52.2153	1.10797e-05				35.6293	1.09914e-05		15.677	3.56741e-06	52.8927	7.29241e-06		132.538	1.3527e-06		29.344	1.25493e-07
2.938	-3.21712e-09	52.263	1.10826e-05				35.6595	1.09939e-05		15.68	3.56097e-06	52.9364	7.29372e-06		132.683	1.35315e-06		29.376	1.25617e-07
2.941	-3.39407e-09	52.3108	1.10854e-05				35.6896	1.09964e-05		15.683	3.55427e-06	52.9802	7.295e-06		132.827	1.35361e-06		29.408	1.25742e-07
2.944	-3.56331e-09	52.3585	1.10883e-05				35.7197	1.0999e-05		15.686	3.54734e-06	53.024	7.29627e-06		132.972	1.35406e-06		29.44	1.25866e-07
2.947	-3.72709e-09	52.4063	1.10911e-05				35.7499	1.10016e-05		15.689	3.54021e-06	53.0678	7.29751e-06		133.116	1.35451e-06		29.472	1.26001e-07
2.951	-3.88732e-09	52.454	1.1094e-05				35.78	1.10042e-05		15.693	3.53292e-06	53.1116	7.29872e-06		133.261	1.35496e-06		29.504	1.26126e-07
2.954	-4.04665e-09	52.5018	1.10969e-05				35.8101	1.10069e-05		15.696	3.52552e-06	53.1554	7.29992e-06		133.405	1.35541e-06		29.536	1.26259e-07
2.957	-4.20537e-09	52.5495	1.10998e-05				35.8402	1.10096e-05		15.699	3.51806e-06	53.1991	7.30109e-06		133.55	1.35585e-06		29.568	1.26405e-07
2.96	-4.36544e-09	52.5973	1.11027e-05				35.8704	1.10123e-05		15.702	3.51059e-06	53.2429	7.30224e-06		133.694	1.3563e-06		29.6	1.2653e-07
2.963	-4.52645e-09	52.645	1.11057e-05				35.9005	1.10151e-05		15.705	3.50315e-06	53.2867	7.30336e-06		133.839	1.35674e-06		29.632	1.26664e-07
2.967	-4.68787e-09	52.6928	1.11086e-05				35.9306	1.10179e-05		15.709	3.49575e-06	53.3305	7.30446e-06		133.984	1.35718e-06		29.664	1.26811e-07
2.97	-4.8487e-09	52.7405	1.11116e-05				35.9608	1.10207e-05		15.712	3.48842e-06	53.3743	7.30554e-06		134.128	1.35761e-06		29.696	1.26968e-07
2.973	-5.00387e-09	52.7883	1.11145e-05				35.9909	1.10236e-05		15.715	3.48118e-06	53.4181	7.30659e-06		134.273	1.35805e-06		29.728	1.27103e-07
2.976	-5.14792e-09	52.8361	1.11175e-05				36.021	1.10265e-05		15.718	3.47406e-06	53.4618	7.30762e-06		134.417	1.35848e-06		29.76	1.27251e-07
2.979	-5.27607e-09	52.8838	1.11205e-05				36.0511	1.10294e-05		15.721	3.46707e-06	53.5056	7.30862e-06		134.562	1.35891e-06		29.792	1.27388e-07
2.983	-5.38585e-09	52.9316	1.11235e-05				36.0813	1.10324e-05		15.725	3.46023e-06	53.5494	7.3096e-06		134.706	1.35934e-06		29.824	1.27535e-07
2.986	-5.47576e-09	52.9793	1.11266e-05				36.1114	1.10354e-05		15.728	3.45352e-06	53.5932	7.31055e-06		134.851	1.35977e-06		29.856	1.27672e-07
2.989	-5.54618e-09	53.0271	1.11296e-05				36.1415	1.10384e-05		15.731	3.44697e-06	53.637	7.31147e-06		134.995	1.36019e-06		29.888	1.27819e-07
2.992	-5.59721e-09	53.0748	1.11327e-05				36.1717	1.10415e-05		15.734	3.44057e-06	53.6808	7.31237e-06		135.14	1.36061e-06		29.92	1.27966e-07
2.995	-5.63006e-09	53.1226	1.11358e-05				36.2018	1.10446e-05		15.737	3.43433e-06	53.7246	7.31325e-06		135.284	1.36103e-06		29.952	1.28113e-07
2.999	-5.6447e-09	53.1703	1.11389e-05				36.2319	1.10478e-05		15.741	3.42828e-06	53.7683	7.3141e-06		135.429	1.36145e-06		29.984	1.28249e-07
3.002	-5.63963e-09	53.2181	1.1142e-05				36.2621	1.1051e-05		15.744	3.42242e-06	53.8121	7.31492e-06		135.573	1.36187e-06		30.016	1.28386e-07
3.005	-5.61663e-09	53.2658	1.11451e-05				36.2922	1.10542e-05		15.747	3.41676e-06	53.8559	7.31572e-06		135.718	1.36228e-06		30.048	1.28533e-07
3.008	-5.57893e-09	53.3136	1.11483e-05				36.3223	1.10575e-05		15.75	3.41129e-06	53.8997	7.31649e-06		135.862	1.36269e-06		30.08	1.2868e-07
3.011	-5.52825e-09	53.3613	1.11515e-05				36.3524	1.10608e-05		15.753	3.40599e-06	53.9435	7.31723e-06		136.007	1.3631e-06		30.112	1.28806e-07
3.015	-5.46895e-09	53.4091	1.11547e-05				36.3826	1.10641e-05		15.757	3.40085e-06	53.9873	7.31794e-06		136.152	1.3635e-06		30.144	1.28953e-07
3.018	-5.4041e-09	53.4569	1.11579e-05				36.4127	1.10675e-05		15.76	3.39585e-06	54.0311	7.31863e-06		136.296	1.3639e-06		30.176	1.29089e-07
3.021	-5.33494e-09	53.5046	1.11611e-05				36.4428	1.1071e-05		15.763	3.39097e-06	54.0748	7.31929e-06		136.441	1.3643e-06		30.208	1.29236e-07
3.024	-5.26324e-09	53.5523	1.11644e-05				36.473	1.10745e-05		15.766	3.38622e-06	54.1186	7.31992e-06		136.585	1.3647e-06		30.24	1.29373e-07
3.027	-5.19097e-09	53.6001	1.11677e-05				36.5031	1.1078e-05		15.769	3.38161e-06	54.1624	7.32053e-06		136.73	1.3651e-06		30.272	1.2952e-07
3.031	-5.12099e-09	53.6479	1.1171e-05				36.5332	1.10816e-05		15.773	3.37716e-06	54.2062	7.3211e-06		136.874	1.36549e-06		30.304	1.29677e-07
3.034	-5.05677e-09	53.6956	1.11743e-05				36.5634	1.10852e-05		15.776	3.37291e-06	54.25	7.32165e-06		137.019	1.36588e-06		30.336	1.29824e-07
3.037	-5.00049e-09	53.7434	1.11777e-05				36.5935	1.10889e-05		15.779	3.36889e-06	54.2938	7.32216e-06		137.163	1.36627e-06		30.368	1.29971e-07
3.04	-4.95341e-09	53.7911	1.11811e-05				36.6236	1.10926e-05		15.782	3.36512e-06	54.3376	7.32265e-06		137.308	1.36665e-06		30.4	1.30107e-07
3.043	-4.91386e-09	53.8389	1.11845e-05				36.6538	1.10964e-05		15.785	3.36164e-06	54.3813	7.32311e-06		137.452	1.36703e-06		30.432	1.30253e-07
3.047	-4.87813e-09	53.8866	1.11879e-05				36.6839	1.11002e-05		15.789	3.35847e-06	54.4251	7.32354e-06		137.597	1.36741e-06		30.464	1.304e-07
3.05	-4.84395e-09	53.9344	1.11914e-05				36.714	1.11041e-05		15.792	3.35565e-06	54.4689	7.32394e-06		137.741	1.36779e-06		30.496	1.30558e-07
3.053	-4.81076e-09	53.9821	1.11949e-05				36.7441	1.1108e-05		15.795	3.3532e-06	54.5127	7.32431e-06		137.886	1.36816e-06		30.528	1.30728e-07
3.056	-4.77745e-09	54.0299	1.11984e-05				36.7743	1.1112e-05		15.798	3.35115e-06	54.5565	7.32465e-06		138.03	1.36853e-06		30.56	1.30887e-07
3.059	-4.741e-09	54.0776	1.12019e-05				36.8044	1.1116e-05		15.801	3.3495e-06	54.6003	7.32496e-06		138.175	1.3689e-06		30.592	1.31069e-07
3.063	-4.6987e-09	54.1254	1.12055e-05				36.8345	1.112e-05		15.805	3.34826e-06	54.644	7.32524e-06		138.32	1.36926e-06		30.624	1.31249e-07
3.066	-4.64749e-09	54.1731	1.12091e-05				36.8647	1.11242e-05		15.808	3.34743e-06	54.6878	7.32548e-06		138.464	1.36963e-06		30.656	1.31431e-07
3.069	-4.58946e-09	54.2209	1.12128e-05				36.8948	1.11283e-05		15.811	3.34699e-06	54.7316	7.3257e-06		138.609	1.36998e-06		30.688	1.31611e-07
3.072	-4.52623e-09	54.2686	1.12164e-05				36.9249	1.11326e-05		15.814	3.34693e-06	54.7754	7.32588e-06		138.753	1.37034e-06		30.72	1.31792e-07
3.075	-4.45836e-09	54.3164	1.12201e-05				36.9551	1.11369e-05		15.817	3.34724e-06	54.8192	7.32603e-06		138.898	1.37069e-06		30.752	1.31974e-07
3.079	-4.38474e-09	54.3642	1.12239e-05				36.9852	1.11412e-05		15.821	3.34787e-06	54.863	7.32615e-06		139.042	1.37104e-06		30.784	1.32144e-07
3.082	-4.30293e-09	54.4119	1.12276e-05				37.0153	1.11456e-05		15.824	3.34882e-06	54.9068	7.32624e-06		139.187	1.37139e-06		30.816	1.32315e-07
3.085	-4.20965e-09	54.4597	1.12314e-05				37.0455	1.11501e-05		15.827	3.35003e-06	54.9505	7.3263e-06		139.331	1.37173e-06		30.848	1.32474e-07
3.088	-4.10572e-09	54.5074	1.12352e-05				37.0756	1.11546e-05		15.83	3.35145e-06	54.9943	7.32632e-06		139.476	1.37207e-06		30.88	1.32633e-07
3.091	-3.99102e-09	54.5552	1.12391e-05				37.1057	1.11592e-05		15.833	3.35303e-06	55.0381	7.32631e-06		139.62	1.37241e-06		30.912	1.32803e-07
3.095	-3.86641e-09	54.6029	1.1243e-05				37.1358	1.11638e-05		15.837	3.3547e-06	55.0819	7.32626e-06		139.765	1.37274e-06		30.944	1.32964e-07
3.098	-3.73279e-09	54.6507	1.12469e-05				37.166	1.11685e-05		15.84	3.35642e-06	55.1257	7.32619e-06		139.909	1.37307e-06		30.976	1.33123e-07
3.101	-3.59073e-09	54.6984	1.12509e-05				37.1961	1.11733e-05		15.843	3.35813e-06	55.1695	7.32607e-06		140.054	1.3734e-06		31.008	1.33272e-07
3.104	-3.43961e-09	54.7462	1.12549e-05				37.2262	1.11781e-05		15.846	3.35981e-06	55.2132	7.32593e-06		140.198	1.37372e-06		31.04	1.33431e-07
3.107	-3.28123e-09	54.7939	1.1259e-05				37.2564	1.1183e-05		15.849	3.36144e-06	55.257	7.32575e-06		140.343	1.37404e-06		31.072	1.33592e-07
3.111	-3.11814e-09	54.8417	1.12631e-05				37.2865	1.11879e-05		15.853	3.363e-06	55.3008	7.32554e-06		140.488	1.37436e-06		31.104	1.33752e-07
3.114	-2.95483e-09	54.8894	1.12672e-05				37.3166	1.11929e-05		15.856	3.36449e-06	55.3446	7.32529e-06		140.632	1.37467e-06		31.136	1.33925e-07
3.117	-2.79452e-09	54.9372	1.12713e-05				37.3468	1.1198e-05		15.859	3.36589e-06	55.3884	7.325e-06		140.777	1.37498e-06		31.168	1.34108e-07
3.12	-2.63864e-09	54.9849	1.12755e-05				37.3769	1.12031e-05		15.862	3.36721e-06	55.4322	7.32468e-06		140.921	1.37529e-06		31.2	1.34281e-07
3.123	-2.48547e-09	55.0327	1.12798e-05				37.407	1.12084e-05		15.865	3.36844e-06	55.4759	7.32433e-06		141.066	1.37559e-06		31.232	1.34443e-07
3.127	-2.33378e-09	55.0804	1.12841e-05				37.4371	1.12136e-05		15.869	3.36957e-06	55.5197	7.32394e-06		141.21	1.37589e-06		31.264	1.34628e-07
3.13	-2.18162e-09	55.1282	1.12884e-05				37.4673	1.1219e-05		15.872	3.3706e-06	55.5635	7.32351e-06		141.355	1.37618e-06		31.296	1.3479e-07
3.133	-2.0275e-09	55.1759	1.12928e-05				37.4974	1.12244e-05		15.875	3.37153e-06	55.6073	7.32305e-06		141.499	1.37647e-06		31.328	1.34964e-07
3.136	-1.8715e-09	55.2237	1.12972e-05				37.5275	1.12299e-05		15.878	3.37236e-06	55.6511	7.32255e-06		141.644	1.37676e-06		31.36	1.35125e-07
3.139	-1.70945e-09	55.2715	1.13017e-05				37.5577	1.12355e-05		15.881	3.37309e-06	55.6949	7.32201e-06		141.788	1.37705e-06		31.392	1.35298e-07
3.143	-1.53672e-09	55.3192	1.13062e-05				37.5878	1.12411e-05		15.885	3.37374e-06	55.7387	7.32144e-06		141.933	1.37733e-06		31.424	1.3546e-07
3.146	-1.34827e-09	55.367	1.13107e-05				37.6179	1.12468e-05		15.888	3.3743e-06	55.7824	7.32083e-06		142.077	1.3776e-06		31.456	1.35609e-07
3.149	-1.14181e-09	55.4147	1.13153e-05				37.648	1.12526e-05		15.891	3.3748e-06	55.8262	7.32018e-06		142.222	1.37788e-06		31.488	1.3576e-07
3.152	-9.19987e-10	55.4625	1.132e-05				37.6782	1.12584e-05		15.894	3.37526e-06	55.87	7.31949e-06		142.367	1.37814e-06		31.52	1.35922e-07
3.155	-6.88502e-10	55.5102	1.13247e-05				37.7083	1.12644e-05		15.897	3.37573e-06	55.9138	7.31877e-06		142.511	1.37841e-06		31.552	1.36083e-07
3.159	-4.49945e-10	55.558	1.13294e-05				37.7384	1.12704e-05		15.901	3.37624e-06	55.9576	7.31801e-06		142.656	1.37867e-06		31.584	1.36233e-07
3.162	-2.08824e-10	55.6057	1.13342e-05				37.7686	1.12765e-05		15.904	3.3768e-06	56.0014	7.3172e-06		142.8	1.37893e-06		31.616	1.36384e-07
3.165	3.36525e-11	55.6535	1.13391e-05				37.7987	1.12826e-05		15.907	3.37741e-06	56.0451	7.31636e-06		142.945	1.37918e-06		31.648	1.36522e-07
3.168	2.7608e-10	55.7012	1.1344e-05				37.8288	1.12889e-05		15.91	3.37808e-06	56.0889	7.31548e-06		143.089	1.37943e-06		31.68	1.36673e-07
3.171	5.17325e-10	55.749	1.13489e-05				37.859	1.12952e-05		15.913	3.37879e-06	56.1327	7.31456e-06		143.234	1.37967e-06		31.712	1.36811e-07
3.175	7.52223e-10	55.7967	1.13539e-05				37.8891	1.13016e-05		15.917	3.37952e-06	56.1765	7.31361e-06		143.378	1.37991e-06		31.744	1.36962e-07
3.178	9.75768e-10	55.8445	1.1359e-05				37.9192	1.13081e-05		15.92	3.38027e-06	56.2203	7.31261e-06		143.523	1.38015e-06		31.776	1.37102e-07
3.181	1.18429e-09	55.8922	1.13641e-05				37.9494	1.13147e-05		15.923	3.38102e-06	56.2641	7.31157e-06		143.667	1.38038e-06		31.808	1.37264e-07
3.184	1.37417e-09	55.94	1.13693e-05				37.9795	1.13213e-05		15.926	3.38177e-06	56.3079	7.31049e-06		143.812	1.38061e-06		31.84	1.37426e-07
3.187	1.54286e-09	55.9877	1.13745e-05				38.0096	1.1328e-05		15.929	3.38249e-06	56.3516	7.30937e-06		143.956	1.38083e-06		31.872	1.37588e-07
3.191	1.68695e-09	56.0355	1.13798e-05				38.0397	1.13349e-05		15.933	3.3832e-06	56.3954	7.3082e-06		144.101	1.38105e-06		31.904	1.37727e-07
3.194	1.80191e-09	56.0832	1.13851e-05				38.0699	1.13418e-05		15.936	3.3839e-06	56.4392	7.307e-06		144.245	1.38127e-06		31.936	1.3789e-07
3.197	1.88462e-09	56.131	1.13905e-05				38.1	1.13488e-05		15.939	3.38459e-06	56.483	7.30575e-06		144.39	1.38148e-06		31.968	1.38029e-07
3.2	1.934e-09									15.942	3.38526e-06							32	1.38181e-07
3.203	1.95319e-09									15.945	3.38595e-06							32.032	1.38333e-07
3.207	1.94527e-09									15.949	3.38667e-06							32.064	1.38507e-07
3.21	1.91634e-09									15.952	3.38746e-06							32.096	1.3867e-07
3.213	1.868e-09									15.955	3.38833e-06							32.128	1.3882e-07
3.216	1.79891e-09									15.958	3.38934e-06							32.16	1.38971e-07
3.219	1.71257e-09									15.961	3.3905e-06							32.192	1.39134e-07
3.223	1.61346e-09									15.965	3.39184e-06							32.224	1.39295e-07
3.226	1.50647e-09									15.968	3.3934e-06							32.256	1.39444e-07
3.229	1.39397e-09									15.971	3.3952e-06							32.288	1.39594e-07
3.232	1.27656e-09									15.974	3.39732e-06							32.32	1.39755e-07
3.235	1.15329e-09									15.977	3.3998e-06							32.352	1.39893e-07
3.239	1.02374e-09									15.981	3.40266e-06							32.384	1.40042e-07
3.242	8.86705e-10									15.984	3.40594e-06							32.416	1.40181e-07
3.245	7.40894e-10									15.987	3.40965e-06							32.448	1.40343e-07
3.248	5.84908e-10									15.99	3.41383e-06							32.48	1.40492e-07
3.251	4.16045e-10									15.993	3.41848e-06							32.512	1.40643e-07
3.255	2.33973e-10									15.997	3.42362e-06							32.544	1.40794e-07
3.258	3.78692e-11									16	3.42926e-06							32.576	1.40946e-07
3.261	-1.6694e-10									16.003	3.43537e-06							32.608	1.41084e-07
3.264	-3.76691e-10									16.006	3.44197e-06							32.64	1.41223e-07
3.267	-5.90368e-10									16.009	3.44901e-06							32.672	1.41362e-07
3.271	-8.08395e-10									16.013	3.45648e-06							32.704	1.41501e-07
3.274	-1.03194e-09									16.016	3.46436e-06							32.736	1.41628e-07
3.277	-1.25966e-09									16.019	3.47265e-06							32.768	1.41755e-07
3.28	-1.49404e-09									16.022	3.48134e-06							32.8	1.41894e-07
3.283	-1.73358e-09									16.025	3.49041e-06							32.832	1.4201e-07
3.287	-1.97882e-09									16.029	3.49987e-06							32.864	1.42138e-07
3.29	-2.22638e-09									16.032	3.50972e-06							32.896	1.42266e-07
3.293	-2.47091e-09									16.035	3.51993e-06							32.928	1.42393e-07
3.296	-2.71058e-09									16.038	3.53046e-06							32.96	1.42545e-07
3.299	-2.9378e-09									16.041	3.54131e-06							32.992	1.42685e-07
3.303	-3.14957e-09									16.045	3.55245e-06							33.024	1.42837e-07
3.306	-3.34382e-09									16.048	3.56387e-06							33.056	1.42977e-07
3.309	-3.5179e-09									16.051	3.57551e-06							33.088	1.43129e-07
3.312	-3.66999e-09									16.054	3.58734e-06							33.12	1.4328e-07
3.315	-3.79739e-09									16.057	3.59934e-06							33.152	1.43432e-07
3.319	-3.90227e-09									16.061	3.61148e-06							33.184	1.43573e-07
3.322	-3.98722e-09									16.064	3.62373e-06							33.216	1.43724e-07
3.325	-4.05615e-09									16.067	3.63609e-06							33.248	1.43876e-07
3.328	-4.11003e-09									16.07	3.64854e-06							33.28	1.44015e-07
3.331	-4.15191e-09									16.073	3.66105e-06							33.312	1.44166e-07
3.335	-4.18873e-09									16.077	3.6736e-06							33.344	1.44306e-07
3.338	-4.22453e-09									16.08	3.68615e-06							33.376	1.44433e-07
3.341	-4.26526e-09									16.083	3.69866e-06							33.408	1.44561e-07
3.344	-4.3151e-09									16.086	3.71107e-06							33.44	1.44701e-07
3.347	-4.37336e-09									16.089	3.72333e-06							33.472	1.44829e-07
3.351	-4.43893e-09									16.093	3.73541e-06							33.504	1.44968e-07
3.354	-4.50824e-09									16.096	3.74723e-06							33.536	1.4512e-07
3.357	-4.57821e-09									16.099	3.75878e-06							33.568	1.45248e-07
3.36	-4.64751e-09									16.102	3.77001e-06							33.6	1.45377e-07
3.363	-4.71709e-09									16.105	3.78092e-06							33.632	1.45516e-07
3.367	-4.79055e-09									16.109	3.79148e-06							33.664	1.45645e-07
3.37	-4.87078e-09									16.112	3.80171e-06							33.696	1.45762e-07
3.373	-4.95822e-09									16.115	3.8116e-06							33.728	1.45903e-07
3.376	-5.05498e-09									16.118	3.82115e-06							33.76	1.46009e-07
3.379	-5.16437e-09									16.121	3.83037e-06							33.792	1.46113e-07
3.383	-5.28648e-09									16.125	3.83927e-06							33.824	1.46217e-07
3.386	-5.42076e-09									16.128	3.84785e-06							33.856	1.46333e-07
3.389	-5.56564e-09									16.131	3.85613e-06							33.888	1.46437e-07
3.392	-5.71509e-09									16.134	3.86411e-06							33.92	1.46554e-07
3.395	-5.86336e-09									16.137	3.8718e-06							33.952	1.4667e-07
3.399	-6.00246e-09									16.141	3.87921e-06							33.984	1.46786e-07
3.402	-6.13048e-09									16.144	3.88635e-06							34.016	1.46902e-07
3.405	-6.24852e-09									16.147	3.89322e-06							34.048	1.47019e-07
3.408	-6.3551e-09									16.15	3.89986e-06							34.08	1.47135e-07
3.411	-6.44787e-09									16.153	3.90627e-06							34.112	1.47263e-07
3.415	-6.52794e-09									16.157	3.91244e-06							34.144	1.4738e-07
3.418	-6.59415e-09									16.16	3.91836e-06							34.176	1.47521e-07
3.421	-6.64552e-09									16.163	3.92398e-06							34.208	1.4765e-07
3.424	-6.68121e-09									16.166	3.92929e-06							34.24	1.47779e-07
3.427	-6.70166e-09									16.169	3.93425e-06							34.272	1.4792e-07
3.431	-6.7073e-09									16.173	3.93886e-06							34.304	1.4805e-07
3.434	-6.69981e-09									16.176	3.94309e-06							34.336	1.48203e-07
3.437	-6.67937e-09									16.179	3.94693e-06							34.368	1.48346e-07
3.44	-6.64843e-09									16.182	3.95035e-06							34.4	1.48512e-07
3.443	-6.60841e-09									16.185	3.95335e-06							34.432	1.48666e-07
3.447	-6.55904e-09									16.189	3.9559e-06							34.464	1.48833e-07
3.45	-6.49937e-09									16.192	3.95798e-06							34.496	1.48989e-07
3.453	-6.43216e-09									16.195	3.9596e-06							34.528	1.49119e-07
3.456	-6.35981e-09									16.198	3.96071e-06							34.56	1.4925e-07
3.459	-6.28335e-09									16.201	3.96131e-06							34.592	1.49356e-07
3.463	-6.20012e-09									16.205	3.96137e-06							34.624	1.49474e-07
3.466	-6.10755e-09									16.208	3.96085e-06							34.656	1.4958e-07
3.469	-6.006e-09									16.211	3.95974e-06							34.688	1.49672e-07
3.472	-5.89421e-09									16.214	3.95803e-06							34.72	1.49777e-07
3.475	-5.76996e-09									16.217	3.9557e-06							34.752	1.4987e-07
3.479	-5.63338e-09									16.221	3.95276e-06							34.784	1.49987e-07
3.482	-5.4859e-09									16.224	3.94922e-06							34.816	1.50079e-07
3.485	-5.32853e-09									16.227	3.94508e-06							34.848	1.50208e-07
3.488	-5.16528e-09									16.23	3.94035e-06							34.88	1.50324e-07
3.491	-4.99966e-09									16.233	3.93502e-06							34.912	1.50442e-07
3.495	-4.83734e-09									16.237	3.92907e-06							34.944	1.50546e-07
3.498	-4.67989e-09									16.24	3.9225e-06							34.976	1.50676e-07
3.501	-4.52842e-09									16.243	3.91535e-06							35.008	1.50805e-07
3.504	-4.38445e-09									16.246	3.90763e-06							35.04	1.50921e-07
3.507	-4.25102e-09									16.249	3.89936e-06							35.072	1.51025e-07
3.511	-4.13268e-09									16.253	3.89055e-06							35.104	1.51143e-07
3.514	-4.02976e-09									16.256	3.88124e-06							35.136	1.51248e-07
3.517	-3.94682e-09									16.259	3.87145e-06							35.168	1.51354e-07
3.52	-3.88874e-09									16.262	3.86124e-06							35.2	1.51472e-07
3.523	-3.85659e-09									16.265	3.85066e-06							35.232	1.51578e-07
3.527	-3.8517e-09									16.269	3.83977e-06							35.264	1.51671e-07
3.53	-3.87475e-09									16.272	3.82864e-06							35.296	1.51777e-07
3.533	-3.92839e-09									16.275	3.8173e-06							35.328	1.51882e-07
3.536	-4.01134e-09									16.278	3.80581e-06							35.36	1.52012e-07
3.539	-4.12223e-09									16.281	3.7942e-06							35.392	1.52131e-07
3.543	-4.25911e-09									16.285	3.78252e-06							35.424	1.52261e-07
3.546	-4.41506e-09									16.288	3.77082e-06							35.456	1.52404e-07
3.549	-4.58549e-09									16.291	3.75911e-06							35.488	1.52534e-07
3.552	-4.76603e-09									16.294	3.74744e-06							35.52	1.52678e-07
3.555	-4.95569e-09									16.297	3.73584e-06							35.552	1.52808e-07
3.559	-5.1521e-09									16.301	3.72435e-06							35.584	1.52937e-07
3.562	-5.35339e-09									16.304	3.71299e-06							35.616	1.53054e-07
3.565	-5.55587e-09									16.307	3.70179e-06							35.648	1.53195e-07
3.568	-5.75712e-09									16.31	3.69072e-06							35.68	1.53312e-07
3.571	-5.95785e-09									16.313	3.67981e-06							35.712	1.53454e-07
3.575	-6.15961e-09									16.317	3.66906e-06							35.744	1.53557e-07
3.578	-6.36385e-09									16.32	3.65847e-06							35.776	1.53686e-07
3.581	-6.57314e-09									16.323	3.64805e-06							35.808	1.53817e-07
3.584	-6.78998e-09									16.326	3.6378e-06							35.84	1.53934e-07
3.587	-7.01358e-09									16.329	3.62772e-06							35.872	1.54051e-07
3.591	-7.24593e-09									16.333	3.61785e-06							35.904	1.5418e-07
3.594	-7.49091e-09									16.336	3.60823e-06							35.936	1.54297e-07
3.597	-7.7496e-09									16.339	3.59891e-06							35.968	1.54439e-07
3.6	-8.01991e-09									16.342	3.58996e-06							36	1.54556e-07
3.603	-8.29927e-09									16.345	3.58145e-06							36.032	1.54673e-07
3.607	-8.5877e-09									16.349	3.57345e-06							36.064	1.54778e-07
3.61	-8.88378e-09									16.352	3.56601e-06							36.096	1.54894e-07
3.613	-9.18577e-09									16.355	3.55921e-06							36.128	1.55037e-07
3.616	-9.48741e-09									16.358	3.5531e-06							36.16	1.55166e-07
3.619	-9.78436e-09									16.361	3.54773e-06							36.192	1.55296e-07
3.623	-1.00739e-08									16.365	3.54314e-06							36.224	1.55425e-07
3.626	-1.03488e-08									16.368	3.5394e-06							36.256	1.5558e-07
3.629	-1.06066e-08									16.371	3.53654e-06							36.288	1.55735e-07
3.632	-1.08465e-08									16.374	3.5346e-06							36.32	1.55877e-07
3.635	-1.10646e-08									16.377	3.53358e-06							36.352	1.56044e-07
3.639	-1.12547e-08									16.381	3.5335e-06							36.384	1.56213e-07
3.642	-1.14106e-08									16.384	3.53433e-06							36.416	1.56381e-07
3.645	-1.15328e-08									16.387	3.53605e-06							36.448	1.56538e-07
3.648	-1.16211e-08									16.39	3.53862e-06							36.48	1.5672e-07
3.651	-1.16782e-08									16.393	3.54202e-06							36.512	1.56876e-07
3.655	-1.17064e-08									16.397	3.54621e-06							36.544	1.57033e-07
3.658	-1.17101e-08									16.4	3.55115e-06							36.576	1.57189e-07
3.661	-1.16969e-08									16.403	3.55681e-06							36.608	1.57358e-07
3.664	-1.16732e-08									16.406	3.56313e-06							36.64	1.57527e-07
3.667	-1.16439e-08									16.409	3.57008e-06							36.672	1.57696e-07
3.671	-1.16143e-08									16.413	3.57763e-06							36.704	1.57852e-07
3.674	-1.15857e-08									16.416	3.58572e-06							36.736	1.58019e-07
3.677	-1.1558e-08									16.419	3.5943e-06							36.768	1.58189e-07
3.68	-1.15285e-08									16.422	3.60332e-06							36.8	1.58344e-07
3.683	-1.14945e-08									16.425	3.61274e-06							36.832	1.58512e-07
3.687	-1.14544e-08									16.429	3.62251e-06							36.864	1.58668e-07
3.69	-1.14087e-08									16.432	3.63258e-06							36.896	1.58837e-07
3.693	-1.13604e-08									16.435	3.64292e-06							36.928	1.58993e-07
3.696	-1.13143e-08									16.438	3.6535e-06							36.96	1.59136e-07
3.699	-1.12737e-08									16.441	3.66429e-06							36.992	1.59266e-07
3.703	-1.12404e-08									16.445	3.67523e-06							37.024	1.59409e-07
3.706	-1.12159e-08									16.448	3.68632e-06							37.056	1.59553e-07
3.709	-1.12e-08									16.451	3.6975e-06							37.088	1.59682e-07
3.712	-1.11935e-08									16.454	3.70873e-06							37.12	1.59826e-07
3.715	-1.11949e-08									16.457	3.71999e-06							37.152	1.59983e-07
3.719	-1.12002e-08									16.461	3.73123e-06							37.184	1.6014e-07
3.722	-1.12028e-08									16.464	3.74244e-06							37.216	1.60284e-07
3.725	-1.11959e-08									16.467	3.75358e-06							37.248	1.60441e-07
3.728	-1.11779e-08									16.47	3.76463e-06							37.28	1.60611e-07
3.731	-1.11482e-08									16.473	3.77557e-06							37.312	1.60767e-07
3.735	-1.11042e-08									16.477	3.7864e-06							37.344	1.60925e-07
3.738	-1.10456e-08									16.48	3.7971e-06							37.376	1.61094e-07
3.741	-1.09723e-08									16.483	3.80769e-06							37.408	1.6125e-07
3.744	-1.08832e-08									16.486	3.81814e-06							37.44	1.61407e-07
3.747	-1.0778e-08									16.489	3.82844e-06							37.472	1.61577e-07
3.751	-1.06591e-08									16.493	3.8386e-06							37.504	1.61747e-07
3.754	-1.0529e-08									16.496	3.84859e-06							37.536	1.61891e-07
3.757	-1.03899e-08									16.499	3.85844e-06							37.568	1.62062e-07
3.76	-1.02432e-08									16.502	3.86815e-06							37.6	1.62218e-07
3.763	-1.00888e-08									16.505	3.87775e-06							37.632	1.62375e-07
3.767	-9.92855e-09									16.509	3.88722e-06							37.664	1.62533e-07
3.77	-9.76013e-09									16.512	3.8966e-06							37.696	1.62704e-07
3.773	-9.57967e-09									16.515	3.90585e-06							37.728	1.62876e-07
3.776	-9.38548e-09									16.518	3.915e-06							37.76	1.63061e-07
3.779	-9.17656e-09									16.521	3.92407e-06							37.792	1.63244e-07
3.783	-8.95328e-09									16.525	3.93304e-06							37.824	1.63442e-07
3.786	-8.71405e-09									16.528	3.94192e-06							37.856	1.63641e-07
3.789	-8.45717e-09									16.531	3.95071e-06							37.888	1.63853e-07
3.792	-8.18277e-09									16.534	3.9594e-06							37.92	1.64053e-07
3.795	-7.89384e-09									16.537	3.96799e-06							37.952	1.64252e-07
3.799	-7.59201e-09									16.541	3.97647e-06							37.984	1.64465e-07
3.802	-7.27773e-09									16.544	3.98484e-06							38.016	1.64665e-07
3.805	-6.95091e-09									16.547	3.99308e-06							38.048	1.64851e-07
3.808	-6.61048e-09									16.55	4.00119e-06							38.08	1.65051e-07
3.811	-6.2584e-09									16.553	4.00918e-06							38.112	1.65236e-07
3.815	-5.89866e-09									16.557	4.01704e-06							38.144	1.65437e-07
3.818	-5.53396e-09									16.56	4.02476e-06							38.176	1.65638e-07
3.821	-5.16813e-09									16.563	4.03233e-06							38.208	1.65826e-07
3.824	-4.80004e-09									16.566	4.03976e-06							38.24	1.66028e-07
3.827	-4.42959e-09									16.569	4.04708e-06							38.272	1.66216e-07
3.831	-4.05985e-09									16.573	4.05431e-06							38.304	1.66404e-07
3.834	-3.69743e-09									16.576	4.06145e-06							38.336	1.66564e-07
3.837	-3.34953e-09									16.579	4.0685e-06							38.368	1.66739e-07
3.84	-3.01964e-09									16.582	4.07544e-06							38.4	1.66902e-07
3.843	-2.709e-09									16.585	4.08225e-06							38.432	1.67077e-07
3.847	-2.41545e-09									16.589	4.08891e-06							38.464	1.67239e-07
3.85	-2.13505e-09									16.592	4.09542e-06							38.496	1.67402e-07
3.853	-1.8656e-09									16.595	4.10176e-06							38.528	1.67577e-07
3.856	-1.60675e-09									16.598	4.1079e-06							38.56	1.67753e-07
3.859	-1.359e-09									16.601	4.11383e-06							38.592	1.67955e-07
3.863	-1.12082e-09									16.605	4.11951e-06							38.624	1.68158e-07
3.866	-8.90198e-10									16.608	4.12492e-06							38.656	1.68361e-07
3.869	-6.64246e-10									16.611	4.13004e-06							38.688	1.68591e-07
3.872	-4.40308e-10									16.614	4.13484e-06							38.72	1.68807e-07
3.875	-2.16908e-10									16.617	4.13929e-06							38.752	1.69023e-07
3.879	4.84788e-12									16.621	4.14339e-06							38.784	1.69213e-07
3.882	2.21557e-10									16.624	4.14711e-06							38.816	1.69442e-07
3.885	4.34828e-10									16.627	4.15044e-06							38.848	1.69646e-07
3.888	6.4579e-10									16.63	4.15334e-06							38.88	1.69878e-07
3.891	8.53364e-10									16.633	4.1558e-06							38.912	1.70096e-07
3.895	1.05649e-09									16.637	4.1578e-06							38.944	1.70313e-07
3.898	1.25008e-09									16.64	4.15933e-06							38.976	1.70532e-07
3.901	1.43067e-09									16.643	4.16037e-06							39.008	1.70751e-07
3.904	1.59293e-09									16.646	4.16089e-06							39.04	1.70983e-07
3.907	1.73408e-09									16.649	4.16087e-06							39.072	1.71215e-07
3.911	1.85321e-09									16.653	4.16031e-06							39.104	1.71449e-07
3.914	1.95229e-09									16.656	4.15916e-06							39.136	1.71683e-07
3.917	2.02842e-09									16.659	4.15742e-06							39.168	1.71917e-07
3.92	2.07786e-09									16.662	4.15508e-06							39.2	1.72138e-07
3.923	2.10257e-09									16.665	4.15219e-06							39.232	1.72372e-07
3.927	2.10446e-09									16.669	4.14875e-06							39.264	1.72607e-07
3.93	2.08436e-09									16.672	4.14481e-06							39.296	1.72827e-07
3.933	2.04362e-09									16.675	4.14042e-06							39.328	1.73047e-07
3.936	1.98299e-09									16.678	4.13561e-06							39.36	1.73269e-07
3.939	1.90839e-09									16.681	4.13045e-06							39.392	1.73476e-07
3.943	1.82708e-09									16.685	4.12496e-06							39.424	1.73698e-07
3.946	1.74342e-09									16.688	4.11919e-06							39.456	1.73906e-07
3.949	1.66182e-09									16.691	4.11319e-06							39.488	1.74099e-07
3.952	1.58819e-09									16.694	4.10701e-06							39.52	1.74293e-07
3.955	1.5225e-09									16.697	4.10071e-06							39.552	1.74501e-07
3.959	1.4651e-09									16.701	4.09433e-06							39.584	1.74708e-07
3.962	1.41419e-09									16.704	4.08793e-06							39.616	1.74914e-07
3.965	1.37004e-09									16.707	4.08153e-06							39.648	1.75121e-07
3.968	1.33402e-09									16.71	4.07515e-06							39.68	1.75328e-07
3.971	1.30239e-09									16.713	4.06881e-06							39.712	1.75535e-07
3.975	1.27021e-09									16.717	4.06251e-06							39.744	1.75755e-07
3.978	1.23334e-09									16.72	4.05627e-06							39.776	1.75948e-07
3.981	1.18795e-09									16.723	4.05011e-06							39.808	1.76142e-07
3.984	1.13259e-09									16.726	4.04403e-06							39.84	1.76349e-07
3.987	1.06712e-09									16.729	4.03805e-06							39.872	1.76557e-07
3.991	9.88959e-10									16.733	4.03216e-06							39.904	1.76764e-07
3.994	8.99252e-10									16.736	4.02636e-06							39.936	1.76972e-07
3.997	7.96613e-10									16.739	4.02067e-06							39.968	1.77152e-07
4	6.82916e-10									16.742	4.01511e-06							40	1.77345e-07
4.003	5.59543e-10									16.745	4.00969e-06							40.032	1.77538e-07
4.007	4.27557e-10									16.749	4.00442e-06							40.064	1.77731e-07
4.01	2.88171e-10									16.752	3.99932e-06							40.096	1.77925e-07
4.013	1.41307e-10									16.755	3.99439e-06							40.128	1.78105e-07
4.016	-1.44015e-11									16.758	3.98963e-06							40.16	1.78283e-07
4.019	-1.81241e-10									16.761	3.98505e-06							40.192	1.78464e-07
4.023	-3.60144e-10									16.765	3.98064e-06							40.224	1.78642e-07
4.026	-5.48738e-10									16.768	3.97638e-06							40.256	1.78823e-07
4.029	-7.43401e-10									16.771	3.97227e-06							40.288	1.78988e-07
4.032	-9.41214e-10									16.774	3.96829e-06							40.32	1.79153e-07
4.035	-1.13943e-09									16.777	3.96442e-06							40.352	1.79319e-07
4.039	-1.3363e-09									16.781	3.96064e-06							40.384	1.79456e-07
4.042	-1.53094e-09									16.784	3.95693e-06							40.416	1.79608e-07
4.045	-1.7241e-09									16.787	3.95329e-06							40.448	1.7976e-07
4.048	-1.91499e-09									16.79	3.94971e-06							40.48	1.79898e-07
4.051	-2.10161e-09									16.793	3.94618e-06							40.512	1.8005e-07
4.055	-2.28497e-09									16.797	3.94268e-06							40.544	1.80187e-07
4.058	-2.46597e-09									16.8	3.93922e-06							40.576	1.80339e-07
4.061	-2.64425e-09									16.803	3.93577e-06							40.608	1.80476e-07
4.064	-2.81982e-09									16.8062	3.93231e-06							40.64	1.80628e-07
4.067	-2.99239e-09									16.8094	3.92881e-06							40.672	1.8078e-07
4.071	-3.16303e-09									16.8126	3.92526e-06							40.704	1.80946e-07
4.074	-3.33336e-09									16.8158	3.92163e-06							40.736	1.81112e-07
4.077	-3.50824e-09									16.819	3.9179e-06							40.768	1.81279e-07
4.08	-3.69163e-09									16.8222	3.91408e-06							40.8	1.81475e-07
4.083	-3.88696e-09									16.8254	3.91016e-06							40.832	1.81656e-07
4.087	-4.09661e-09									16.8286	3.90617e-06							40.864	1.81838e-07
4.09	-4.32022e-09									16.8318	3.90211e-06							40.896	1.8199e-07
4.093	-4.55407e-09									16.835	3.89799e-06							40.928	1.82171e-07
4.096	-4.79054e-09									16.8382	3.89382e-06							40.96	1.82337e-07
4.099	-5.02287e-09									16.8414	3.8896e-06							40.992	1.82502e-07
4.103	-5.24507e-09									16.8446	3.88535e-06							41.024	1.82669e-07
4.106	-5.44883e-09									16.8478	3.88107e-06							41.056	1.82835e-07
4.109	-5.63046e-09									16.851	3.87679e-06							41.088	1.83015e-07
4.112	-5.78814e-09									16.8542	3.87251e-06							41.12	1.83197e-07
4.115	-5.92361e-09									16.8574	3.86826e-06							41.152	1.83349e-07
4.119	-6.03922e-09									16.8606	3.86406e-06							41.184	1.83502e-07
4.122	-6.13831e-09									16.8638	3.85995e-06							41.216	1.83684e-07
4.125	-6.22519e-09									16.867	3.85594e-06							41.248	1.83852e-07
4.128	-6.30245e-09									16.8702	3.85208e-06							41.28	1.84035e-07
4.131	-6.36984e-09									16.8734	3.84838e-06							41.312	1.84217e-07
4.135	-6.4265e-09									16.8766	3.84485e-06							41.344	1.8437e-07
4.138	-6.47359e-09									16.8798	3.84151e-06							41.376	1.84552e-07
4.141	-6.51051e-09									16.883	3.83836e-06							41.408	1.84734e-07
4.144	-6.53144e-09									16.8862	3.83539e-06							41.44	1.84932e-07
4.147	-6.53157e-09									16.8894	3.83261e-06							41.472	1.85115e-07
4.151	-6.50828e-09									16.8926	3.83003e-06							41.504	1.85299e-07
4.154	-6.46591e-09									16.8958	3.82768e-06							41.536	1.85512e-07
4.157	-6.40674e-09									16.899	3.82558e-06							41.568	1.85696e-07
4.16	-6.33747e-09									16.9022	3.82377e-06							41.6	1.85894e-07
4.163	-6.26723e-09									16.9054	3.82225e-06							41.632	1.86092e-07
4.167	-6.20467e-09									16.9086	3.82103e-06							41.664	1.86276e-07
4.17	-6.15021e-09									16.9118	3.8201e-06							41.696	1.8646e-07
4.173	-6.10306e-09									16.915	3.81945e-06							41.728	1.86646e-07
4.176	-6.06277e-09									16.9182	3.81908e-06							41.76	1.86801e-07
4.179	-6.02899e-09									16.9214	3.81897e-06							41.792	1.86985e-07
4.183	-6.00173e-09									16.9246	3.8191e-06							41.824	1.87156e-07
4.186	-5.98092e-09									16.9278	3.81943e-06							41.856	1.87327e-07
4.189	-5.96566e-09									16.931	3.81997e-06							41.888	1.87484e-07
4.192	-5.95827e-09									16.9342	3.82071e-06							41.92	1.8764e-07
4.195	-5.95632e-09									16.9374	3.8217e-06							41.952	1.87797e-07
4.199	-5.9582e-09									16.9406	3.82297e-06							41.984	1.87953e-07
4.202	-5.96191e-09									16.9438	3.82456e-06							42.016	1.88094e-07
4.205	-5.96999e-09									16.947	3.82656e-06							42.048	1.88249e-07
4.208	-5.9835e-09									16.9502	3.829e-06							42.08	1.88405e-07
4.211	-5.99987e-09									16.9534	3.83196e-06							42.112	1.88561e-07
4.215	-6.01549e-09									16.9566	3.83546e-06							42.144	1.88702e-07
4.218	-6.03229e-09									16.9598	3.83955e-06							42.176	1.88828e-07
4.221	-6.05124e-09									16.963	3.84426e-06							42.208	1.88985e-07
4.224	-6.07214e-09									16.9662	3.84965e-06							42.24	1.89112e-07
4.227	-6.09325e-09									16.9694	3.85576e-06							42.272	1.89268e-07
4.231	-6.11395e-09									16.9726	3.86263e-06							42.304	1.89409e-07
4.234	-6.13337e-09									16.9758	3.87026e-06							42.336	1.89564e-07
4.237	-6.14925e-09									16.979	3.87869e-06							42.368	1.89705e-07
4.24	-6.16056e-09									16.9822	3.88794e-06							42.4	1.89846e-07
4.243	-6.171e-09									16.9854	3.89801e-06							42.432	1.89972e-07
4.247	-6.18494e-09									16.9886	3.9089e-06							42.464	1.90097e-07
4.25	-6.20443e-09									16.9918	3.9206e-06							42.496	1.90222e-07
4.253	-6.23037e-09									16.995	3.93306e-06							42.528	1.90347e-07
4.256	-6.26719e-09									16.9982	3.94624e-06							42.56	1.90488e-07
4.259	-6.31754e-09									17.0014	3.9601e-06							42.592	1.90599e-07
4.263	-6.38381e-09									17.0046	3.97459e-06							42.624	1.9071e-07
4.266	-6.46285e-09									17.0078	3.98967e-06							42.656	1.90837e-07
4.269	-6.55001e-09									17.011	4.00529e-06							42.688	1.90947e-07
4.272	-6.64018e-09									17.0142	4.02144e-06							42.72	1.91058e-07
4.275	-6.72986e-09									17.0174	4.0381e-06							42.752	1.91169e-07
4.279	-6.81348e-09									17.0206	4.05524e-06							42.784	1.91294e-07
4.282	-6.88693e-09									17.0238	4.07286e-06							42.816	1.9142e-07
4.285	-6.94393e-09									17.027	4.09093e-06							42.848	1.91546e-07
4.288	-6.98418e-09									17.0302	4.10941e-06							42.88	1.91643e-07
4.291	-7.00954e-09									17.0334	4.12825e-06							42.912	1.91754e-07
4.295	-7.02069e-09									17.0366	4.14742e-06							42.944	1.91881e-07
4.298	-7.02189e-09									17.0398	4.16687e-06							42.976	1.91992e-07
4.301	-7.02033e-09									17.043	4.18655e-06							43.008	1.92104e-07
4.304	-7.02169e-09									17.0462	4.20643e-06							43.04	1.92216e-07
4.307	-7.03177e-09									17.0494	4.22647e-06							43.072	1.92312e-07
4.311	-7.05273e-09									17.0526	4.24665e-06							43.104	1.92409e-07
4.314	-7.08506e-09									17.0558	4.26693e-06							43.136	1.92506e-07
4.317	-7.12986e-09									17.059	4.28728e-06							43.168	1.92603e-07
4.32	-7.18515e-09									17.0622	4.30764e-06							43.2	1.92699e-07
4.323	-7.24938e-09									17.0654	4.32798e-06							43.232	1.92812e-07
4.327	-7.31744e-09									17.0686	4.34825e-06							43.264	1.92893e-07
4.33	-7.38716e-09									17.0718	4.36843e-06							43.296	1.9302e-07
4.333	-7.45795e-09									17.075	4.38848e-06							43.328	1.93115e-07
4.336	-7.53102e-09									17.0782	4.40835e-06							43.36	1.93212e-07
4.339	-7.60603e-09									17.0814	4.42802e-06							43.392	1.93323e-07
4.343	-7.68249e-09									17.0846	4.44744e-06							43.424	1.9342e-07
4.346	-7.76032e-09									17.0878	4.4666e-06							43.456	1.93515e-07
4.349	-7.83718e-09									17.091	4.48545e-06							43.488	1.93624e-07
4.352	-7.90935e-09									17.0942	4.50396e-06							43.52	1.93703e-07
4.355	-7.97158e-09									17.0974	4.52213e-06							43.552	1.93798e-07
4.359	-8.02158e-09									17.1006	4.53992e-06							43.584	1.93907e-07
4.362	-8.05929e-09									17.1038	4.55731e-06							43.616	1.94016e-07
4.365	-8.08571e-09									17.107	4.57428e-06							43.648	1.94126e-07
4.368	-8.10622e-09									17.1102	4.59081e-06							43.68	1.94251e-07
4.371	-8.12769e-09									17.1134	4.6069e-06							43.712	1.94376e-07
4.375	-8.15503e-09									17.1166	4.62253e-06							43.744	1.94502e-07
4.378	-8.18858e-09									17.1198	4.63769e-06							43.776	1.94626e-07
4.381	-8.2285e-09									17.123	4.65238e-06							43.808	1.94751e-07
4.384	-8.27509e-09									17.1262	4.66658e-06							43.84	1.94876e-07
4.387	-8.3274e-09									17.1294	4.68027e-06							43.872	1.94985e-07
4.391	-8.38049e-09									17.1326	4.69341e-06							43.904	1.9511e-07
4.394	-8.42806e-09									17.1358	4.706e-06							43.936	1.95236e-07
4.397	-8.46558e-09									17.139	4.71802e-06							43.968	1.95359e-07
4.4	-8.48956e-09									17.1422	4.72944e-06							44	1.95499e-07
4.403	-8.49848e-09									17.1454	4.74025e-06							44.032	1.95623e-07
4.407	-8.49578e-09									17.1486	4.75043e-06							44.064	1.95747e-07
4.41	-8.48533e-09									17.1518	4.75997e-06							44.096	1.9587e-07
4.413	-8.47119e-09									17.155	4.76888e-06							44.128	1.95994e-07
4.416	-8.45622e-09									17.1582	4.77718e-06							44.16	1.96133e-07
4.419	-8.4398e-09									17.1614	4.78485e-06							44.192	1.96256e-07
4.423	-8.41964e-09									17.1646	4.79189e-06							44.224	1.96395e-07
4.426	-8.39536e-09									17.1678	4.79829e-06							44.256	1.96502e-07
4.429	-8.36532e-09									17.171	4.80406e-06							44.288	1.96624e-07
4.432	-8.32802e-09									17.1742	4.80917e-06							44.32	1.96746e-07
4.435	-8.28475e-09									17.1774	4.81363e-06							44.352	1.96869e-07
4.439	-8.23628e-09									17.1806	4.81743e-06							44.384	1.97006e-07
4.442	-8.18227e-09									17.1838	4.82055e-06							44.416	1.97128e-07
4.445	-8.12351e-09									17.187	4.82299e-06							44.448	1.97266e-07
4.448	-8.06044e-09									17.1902	4.82476e-06							44.48	1.97372e-07
4.451	-7.99503e-09									17.1934	4.82588e-06							44.512	1.97494e-07
4.455	-7.92872e-09									17.1966	4.82635e-06							44.544	1.97615e-07
4.458	-7.85892e-09									17.1998	4.82619e-06							44.576	1.9772e-07
4.461	-7.78303e-09									17.203	4.82544e-06							44.608	1.97857e-07
4.464	-7.6988e-09									17.2062	4.82412e-06							44.64	1.97979e-07
4.467	-7.60307e-09									17.2094	4.82223e-06							44.672	1.98101e-07
4.471	-7.49089e-09									17.2126	4.81978e-06							44.704	1.98223e-07
4.474	-7.36053e-09									17.2158	4.81677e-06							44.736	1.98345e-07
4.477	-7.21549e-09									17.219	4.81318e-06							44.768	1.98452e-07
4.48	-7.06294e-09									17.2222	4.80902e-06							44.8	1.98543e-07
4.483	-6.90555e-09									17.2254	4.80432e-06							44.832	1.98666e-07
4.487	-6.74702e-09									17.2286	4.79909e-06							44.864	1.98773e-07
4.49	-6.59255e-09									17.2318	4.79334e-06							44.896	1.98911e-07
4.493	-6.44757e-09									17.235	4.78709e-06							44.928	1.99018e-07
4.496	-6.31369e-09									17.2382	4.78033e-06							44.96	1.99156e-07
4.499	-6.18964e-09									17.2414	4.77308e-06							44.992	1.99309e-07
4.503	-6.07354e-09									17.2446	4.76532e-06							45.024	1.99448e-07
4.506	-5.96452e-09									17.2478	4.75707e-06							45.056	1.99586e-07
4.509	-5.86371e-09									17.251	4.7483e-06							45.088	1.99708e-07
4.512	-5.77065e-09									17.2542	4.73897e-06							45.12	1.99831e-07
4.515	-5.68571e-09									17.2574	4.72907e-06							45.152	1.99952e-07
4.519	-5.61132e-09									17.2606	4.71862e-06							45.184	2.00074e-07
4.522	-5.54457e-09									17.2638	4.70764e-06							45.216	2.0018e-07
4.525	-5.48376e-09									17.267	4.69618e-06							45.248	2.00303e-07
4.528	-5.42617e-09									17.2702	4.68427e-06							45.28	2.00394e-07
4.531	-5.3727e-09									17.2734	4.67201e-06							45.312	2.005e-07
4.535	-5.32377e-09									17.2766	4.65948e-06							45.344	2.00638e-07
4.538	-5.27791e-09									17.2798	4.64676e-06							45.376	2.00761e-07
4.541	-5.23235e-09									17.283	4.63393e-06							45.408	2.00884e-07
4.544	-5.18976e-09									17.2862	4.62103e-06							45.44	2.00975e-07
4.547	-5.15407e-09									17.2894	4.60815e-06							45.472	2.01082e-07
4.551	-5.12497e-09									17.2926	4.59537e-06							45.504	2.01189e-07
4.554	-5.10093e-09									17.2958	4.58276e-06							45.536	2.01281e-07
4.557	-5.07558e-09									17.299	4.57039e-06							45.568	2.01372e-07
4.56	-5.04545e-09									17.3022	4.55833e-06							45.6	2.01479e-07
4.563	-5.00874e-09									17.3054	4.54663e-06							45.632	2.01586e-07
4.567	-4.96434e-09									17.3086	4.53536e-06							45.664	2.01676e-07
4.57	-4.91289e-09									17.3118	4.52457e-06							45.696	2.01767e-07
4.573	-4.85667e-09									17.315	4.51432e-06							45.728	2.01841e-07
4.576	-4.79889e-09									17.3182	4.5046e-06							45.76	2.01964e-07
4.579	-4.74057e-09									17.3214	4.49545e-06							45.792	2.02054e-07
4.583	-4.68834e-09									17.3246	4.48684e-06							45.824	2.02161e-07
4.586	-4.64918e-09									17.3278	4.47876e-06							45.856	2.02252e-07
4.589	-4.62966e-09									17.331	4.47122e-06							45.888	2.02359e-07
4.592	-4.63226e-09									17.3342	4.4642e-06							45.92	2.02465e-07
4.595	-4.65579e-09									17.3374	4.45771e-06							45.952	2.02589e-07
4.599	-4.69988e-09									17.3406	4.45176e-06							45.984	2.02695e-07
4.602	-4.76633e-09									17.3438	4.44638e-06							46.016	2.02834e-07
4.605	-4.85339e-09									17.347	4.44157e-06							46.048	2.0299e-07
4.608	-4.95608e-09									17.3502	4.43739e-06							46.08	2.03131e-07
4.611	-5.06599e-09									17.3534	4.43383e-06							46.112	2.03304e-07
4.615	-5.17659e-09									17.3566	4.4309e-06							46.144	2.03476e-07
4.618	-5.28429e-09									17.3598	4.4286e-06							46.176	2.03632e-07
4.621	-5.38834e-09									17.363	4.42695e-06							46.208	2.0379e-07
4.624	-5.48987e-09									17.3662	4.42595e-06							46.24	2.03946e-07
4.627	-5.58887e-09									17.3694	4.42557e-06							46.272	2.04086e-07
4.631	-5.68394e-09									17.3726	4.4258e-06							46.304	2.04225e-07
4.634	-5.77469e-09									17.3758	4.42664e-06							46.336	2.04382e-07
4.637	-5.86059e-09									17.379	4.42807e-06							46.368	2.04521e-07
4.64	-5.944e-09									17.3822	4.43007e-06							46.4	2.04677e-07
4.643	-6.02645e-09									17.3854	4.43259e-06							46.432	2.04831e-07
4.647	-6.10813e-09									17.3886	4.43557e-06							46.464	2.05003e-07
4.65	-6.18717e-09									17.3918	4.43897e-06							46.496	2.05158e-07
4.653	-6.2586e-09									17.395	4.44271e-06							46.528	2.0533e-07
4.656	-6.31991e-09									17.3982	4.44674e-06							46.56	2.05503e-07
4.659	-6.37292e-09									17.4014	4.451e-06							46.592	2.05693e-07
4.663	-6.42237e-09									17.4046	4.45543e-06							46.624	2.05882e-07
4.666	-6.46951e-09									17.4078	4.45997e-06							46.656	2.06072e-07
4.669	-6.5141e-09									17.411	4.46457e-06							46.688	2.06279e-07
4.672	-6.55495e-09									17.4142	4.46921e-06							46.72	2.06468e-07
4.675	-6.59063e-09									17.4174	4.47387e-06							46.752	2.06658e-07
4.679	-6.62195e-09									17.4206	4.47852e-06							46.784	2.0683e-07
4.682	-6.6476e-09									17.4238	4.48316e-06							46.816	2.07004e-07
4.685	-6.66737e-09									17.427	4.48779e-06							46.848	2.0716e-07
4.688	-6.68379e-09									17.4302	4.49242e-06							46.88	2.07333e-07
4.691	-6.69587e-09									17.4334	4.49704e-06							46.912	2.0749e-07
4.695	-6.70524e-09									17.4366	4.50166e-06							46.944	2.07646e-07
4.698	-6.71635e-09									17.4398	4.50628e-06							46.976	2.07803e-07
4.701	-6.73467e-09									17.443	4.51088e-06							47.008	2.07977e-07
4.704	-6.76384e-09									17.4462	4.51546e-06							47.04	2.08151e-07
4.707	-6.80524e-09									17.4494	4.52e-06							47.072	2.08324e-07
4.711	-6.86074e-09									17.4526	4.52447e-06							47.104	2.08498e-07
4.714	-6.933e-09									17.4558	4.52887e-06							47.136	2.08655e-07
4.717	-7.02019e-09									17.459	4.53317e-06							47.168	2.08812e-07
4.72	-7.11825e-09									17.4622	4.53737e-06							47.2	2.08986e-07
4.723	-7.22102e-09									17.4654	4.54145e-06							47.232	2.09144e-07
4.727	-7.32458e-09									17.4686	4.54538e-06							47.264	2.09335e-07
4.73	-7.42568e-09									17.4718	4.54911e-06							47.296	2.09493e-07
4.733	-7.52212e-09									17.475	4.5526e-06							47.328	2.09684e-07
4.736	-7.60989e-09									17.4782	4.5558e-06							47.36	2.09841e-07
4.739	-7.68515e-09									17.4814	4.55867e-06							47.392	2.09998e-07
4.743	-7.74426e-09									17.4846	4.56116e-06							47.424	2.10155e-07
4.746	-7.78467e-09									17.4878	4.56324e-06							47.456	2.10346e-07
4.749	-7.80673e-09									17.491	4.56486e-06							47.488	2.10519e-07
4.752	-7.81349e-09									17.4942	4.56598e-06							47.52	2.10708e-07
4.755	-7.8085e-09									17.4974	4.56657e-06							47.552	2.10881e-07
4.759	-7.79775e-09									17.5006	4.56659e-06							47.584	2.11055e-07
4.762	-7.7853e-09									17.5038	4.56601e-06							47.616	2.11228e-07
4.765	-7.77292e-09									17.507	4.56483e-06							47.648	2.11402e-07
4.768	-7.76035e-09									17.5102	4.56305e-06							47.68	2.11559e-07
4.771	-7.74716e-09									17.5134	4.56066e-06							47.712	2.11699e-07
4.775	-7.7331e-09									17.5166	4.55768e-06							47.744	2.11857e-07
4.778	-7.71783e-09									17.5198	4.55409e-06							47.776	2.1203e-07
4.781	-7.70278e-09									17.523	4.54993e-06							47.808	2.12188e-07
4.784	-7.68548e-09									17.5262	4.54524e-06							47.84	2.12363e-07
4.787	-7.66283e-09									17.5294	4.5401e-06							47.872	2.12554e-07
4.791	-7.62972e-09									17.5326	4.53463e-06							47.904	2.12729e-07
4.794	-7.58407e-09									17.5358	4.52891e-06							47.936	2.12905e-07
4.797	-7.52385e-09									17.539	4.52305e-06							47.968	2.13096e-07
4.8	-7.44841e-09									17.5422	4.51712e-06							48	2.13271e-07
4.803	-7.35928e-09									17.5454	4.51119e-06							48.032	2.13463e-07
4.807	-7.25698e-09									17.5486	4.50534e-06							48.064	2.13655e-07
4.81	-7.14372e-09									17.5518	4.49966e-06							48.096	2.13846e-07
4.813	-7.02385e-09									17.555	4.49423e-06							48.128	2.14038e-07
4.816	-6.90147e-09									17.5582	4.4891e-06							48.16	2.14212e-07
4.819	-6.77953e-09									17.5614	4.48433e-06							48.192	2.14404e-07
4.823	-6.65862e-09									17.5646	4.47993e-06							48.224	2.14596e-07
4.826	-6.5354e-09									17.5678	4.47591e-06							48.256	2.14805e-07
4.829	-6.40479e-09									17.571	4.47227e-06							48.288	2.15013e-07
4.832	-6.26573e-09									17.5742	4.469e-06							48.32	2.15239e-07
4.835	-6.11663e-09									17.5774	4.4661e-06							48.352	2.15448e-07
4.839	-5.9552e-09									17.5806	4.46352e-06							48.384	2.15657e-07
4.842	-5.78154e-09									17.5838	4.46125e-06							48.416	2.15866e-07
4.845	-5.59671e-09									17.587	4.45921e-06							48.448	2.16076e-07
4.848	-5.40245e-09									17.5902	4.45735e-06							48.48	2.16301e-07
4.851	-5.20213e-09									17.5934	4.4556e-06							48.512	2.1651e-07
4.855	-4.99778e-09									17.5966	4.45391e-06							48.544	2.16718e-07
4.858	-4.79131e-09									17.5998	4.45223e-06							48.576	2.16944e-07
4.861	-4.58447e-09									17.603	4.45052e-06							48.608	2.17153e-07
4.864	-4.37797e-09									17.6062	4.44879e-06							48.64	2.17363e-07
4.867	-4.17152e-09									17.6094	4.44702e-06							48.672	2.17572e-07
4.871	-3.96626e-09									17.6126	4.44517e-06							48.704	2.17782e-07
4.874	-3.76567e-09									17.6158	4.44324e-06							48.736	2.17991e-07
4.877	-3.5723e-09									17.619	4.44121e-06							48.768	2.18183e-07
4.88	-3.3881e-09									17.6222	4.43908e-06							48.8	2.18393e-07
4.883	-3.21112e-09									17.6254	4.43686e-06							48.832	2.18587e-07
4.887	-3.04035e-09									17.6286	4.43454e-06							48.864	2.18815e-07
4.89	-2.87589e-09									17.6318	4.43218e-06							48.896	2.19008e-07
4.893	-2.71728e-09									17.635	4.42977e-06							48.928	2.19237e-07
4.896	-2.56367e-09									17.6382	4.42734e-06							48.96	2.19448e-07
4.899	-2.41409e-09									17.6414	4.42492e-06							48.992	2.1966e-07
4.903	-2.26812e-09									17.6446	4.42253e-06							49.024	2.19854e-07
4.906	-2.12509e-09									17.6478	4.42018e-06							49.056	2.20084e-07
4.909	-1.98464e-09									17.651	4.41791e-06							49.088	2.20331e-07
4.912	-1.84846e-09									17.6542	4.41571e-06							49.12	2.20561e-07
4.915	-1.71809e-09									17.6574	4.41358e-06							49.152	2.20808e-07
4.919	-1.5949e-09									17.6606	4.41153e-06							49.184	2.21055e-07
4.922	-1.47851e-09									17.6638	4.40955e-06							49.216	2.21284e-07
4.925	-1.36926e-09									17.667	4.40763e-06							49.248	2.21497e-07
4.928	-1.26908e-09									17.6702	4.4058e-06							49.28	2.21726e-07
4.931	-1.17941e-09									17.6734	4.40406e-06							49.312	2.21956e-07
4.935	-1.10077e-09									17.6766	4.40247e-06							49.344	2.22168e-07
4.938	-1.03012e-09									17.6798	4.40107e-06							49.376	2.224e-07
4.941	-9.66514e-10									17.683	4.39985e-06							49.408	2.22613e-07
4.944	-9.11096e-10									17.6862	4.39883e-06							49.44	2.22843e-07
4.947	-8.65975e-10									17.6894	4.39802e-06							49.472	2.23056e-07
4.951	-8.32853e-10									17.6926	4.39742e-06							49.504	2.23287e-07
4.954	-8.09876e-10									17.6958	4.39702e-06							49.536	2.23483e-07
4.957	-7.919e-10									17.699	4.39682e-06							49.568	2.23713e-07
4.96	-7.74077e-10									17.7022	4.39683e-06							49.6	2.23945e-07
4.963	-7.51699e-10									17.7054	4.39703e-06							49.632	2.24159e-07
4.967	-7.24458e-10									17.7086	4.39747e-06							49.664	2.24389e-07
4.97	-6.94121e-10									17.7118	4.39813e-06							49.696	2.2462e-07
4.973	-6.61615e-10									17.715	4.39903e-06							49.728	2.24851e-07
4.976	-6.25059e-10									17.7182	4.40019e-06							49.76	2.25065e-07
4.979	-5.81262e-10									17.7214	4.40163e-06							49.792	2.25296e-07
4.983	-5.29149e-10									17.7246	4.40338e-06							49.824	2.25492e-07
4.986	-4.70385e-10									17.7278	4.40546e-06							49.856	2.25688e-07
4.989	-4.06934e-10									17.731	4.40791e-06							49.888	2.25866e-07
4.992	-3.39641e-10									17.7342	4.41072e-06							49.92	2.26044e-07
4.995	-2.68335e-10									17.7374	4.41389e-06							49.952	2.26224e-07
4.999	-1.92172e-10									17.7406	4.41745e-06							49.984	2.26402e-07
5.002	-1.10342e-10									17.7438	4.42139e-06							50.016	2.26563e-07
5.005	-2.38822e-11									17.747	4.42574e-06							50.048	2.26708e-07
5.008	6.42631e-11									17.7502	4.43051e-06							50.08	2.26852e-07
5.011	1.52156e-10									17.7534	4.4357e-06							50.112	2.26979e-07
5.015	2.40494e-10									17.7566	4.44132e-06							50.144	2.27107e-07
5.018	3.3447e-10									17.7598	4.44736e-06							50.176	2.27251e-07
5.021	4.38549e-10									17.763	4.45382e-06							50.208	2.27397e-07
5.024	5.52134e-10									17.7662	4.46067e-06							50.24	2.2756e-07
5.027	6.70527e-10									17.7694	4.46789e-06							50.272	2.27722e-07
5.031	7.90889e-10									17.7726	4.47543e-06							50.304	2.27902e-07
5.034	9.08667e-10									17.7758	4.48323e-06							50.336	2.28065e-07
5.037	1.0186e-09									17.779	4.49123e-06							50.368	2.28245e-07
5.04	1.11489e-09									17.7822	4.4994e-06							50.4	2.28408e-07
5.043	1.19391e-09									17.7854	4.50769e-06							50.432	2.28588e-07
5.047	1.25257e-09									17.7886	4.51609e-06							50.464	2.28769e-07
5.05	1.29009e-09									17.7918	4.52453e-06							50.496	2.28968e-07
5.053	1.30517e-09									17.795	4.53302e-06							50.528	2.29149e-07
5.056	1.29666e-09									17.7982	4.54151e-06							50.56	2.29295e-07
5.059	1.2675e-09									17.8014	4.55e-06							50.592	2.29459e-07
5.063	1.22226e-09									17.8046	4.5585e-06							50.624	2.29624e-07
5.066	1.16554e-09									17.8078	4.567e-06							50.656	2.29753e-07
5.069	1.10456e-09									17.811	4.5755e-06							50.688	2.29882e-07
5.072	1.04417e-09									17.8142	4.584e-06							50.72	2.30028e-07
5.075	9.86613e-10									17.8174	4.59247e-06							50.752	2.30173e-07
5.079	9.31465e-10									17.8206	4.60087e-06							50.784	2.30337e-07
5.082	8.76906e-10									17.8238	4.60918e-06							50.816	2.30464e-07
5.085	8.21779e-10									17.827	4.61735e-06							50.848	2.30627e-07
5.088	7.6697e-10									17.8302	4.62534e-06							50.88	2.30772e-07
5.091	7.12136e-10									17.8334	4.63312e-06							50.912	2.30916e-07
5.095	6.5564e-10									17.8366	4.64067e-06							50.944	2.31042e-07
5.098	5.96141e-10									17.8398	4.64797e-06							50.976	2.31187e-07
5.101	5.31908e-10									17.843	4.65496e-06							51.008	2.31314e-07
5.104	4.62699e-10									17.8462	4.66162e-06							51.04	2.31441e-07
5.107	3.87835e-10									17.8494	4.66791e-06							51.072	2.31586e-07
5.111	3.06198e-10									17.8526	4.67381e-06							51.104	2.31732e-07
5.114	2.16617e-10									17.8558	4.67932e-06							51.136	2.31857e-07
5.117	1.20555e-10									17.859	4.68446e-06							51.168	2.32002e-07
5.12	1.81653e-11									17.8622	4.6892e-06							51.2	2.32129e-07
5.123	-8.91637e-11									17.8654	4.69357e-06							51.232	2.32256e-07
5.127	-1.97891e-10									17.8686	4.69756e-06							51.264	2.32364e-07
5.13	-3.07656e-10									17.8718	4.70122e-06							51.296	2.32492e-07
5.133	-4.15526e-10									17.875	4.7046e-06							51.328	2.32619e-07
5.136	-5.19078e-10									17.8782	4.70777e-06							51.36	2.32744e-07
5.139	-6.19037e-10									17.8814	4.71081e-06							51.392	2.32889e-07
5.143	-7.12647e-10									17.8846	4.71381e-06							51.424	2.33014e-07
5.146	-7.97523e-10									17.8878	4.71685e-06							51.456	2.3316e-07
5.149	-8.72692e-10									17.891	4.71998e-06							51.488	2.33286e-07
5.152	-9.38481e-10									17.8942	4.72326e-06							51.52	2.3343e-07
5.155	-9.93729e-10									17.8974	4.72673e-06							51.552	2.33574e-07
5.159	-1.03786e-09									17.9006	4.73041e-06							51.584	2.33719e-07
5.162	-1.06972e-09									17.9038	4.73432e-06							51.616	2.33863e-07
5.165	-1.08855e-09									17.907	4.73848e-06							51.648	2.33989e-07
5.168	-1.09585e-09									17.9102	4.7429e-06							51.68	2.34114e-07
5.171	-1.09485e-09									17.9134	4.74751e-06							51.712	2.34276e-07
5.175	-1.09128e-09									17.9166	4.75229e-06							51.744	2.3442e-07
5.178	-1.09036e-09									17.9198	4.75718e-06							51.776	2.34546e-07
5.181	-1.09463e-09									17.923	4.76212e-06							51.808	2.34671e-07
5.184	-1.10592e-09									17.9262	4.76704e-06							51.84	2.34798e-07
5.187	-1.12565e-09									17.9294	4.77186e-06							51.872	2.34906e-07
5.191	-1.15344e-09									17.9326	4.77652e-06							51.904	2.35033e-07
5.194	-1.18874e-09									17.9358	4.78098e-06							51.936	2.3514e-07
5.197	-1.22797e-09									17.939	4.78516e-06							51.968	2.35267e-07
5.2	-1.26961e-09									17.9422	4.78902e-06							52	2.35375e-07
5.203	-1.31316e-09									17.9454	4.7925e-06							52.032	2.35501e-07
5.207	-1.35806e-09									17.9486	4.79556e-06							52.064	2.35609e-07
5.21	-1.40475e-09									17.9518	4.79817e-06							52.096	2.35717e-07
5.213	-1.456e-09									17.955	4.80032e-06							52.128	2.35824e-07
5.216	-1.51072e-09									17.9582	4.80201e-06							52.16	2.35949e-07
5.219	-1.56917e-09									17.9614	4.80329e-06							52.192	2.36076e-07
5.223	-1.63114e-09									17.9646	4.80418e-06							52.224	2.36183e-07
5.226	-1.6957e-09									17.9678	4.80473e-06							52.256	2.3631e-07
5.229	-1.76258e-09									17.971	4.80497e-06							52.288	2.36417e-07
5.232	-1.83316e-09									17.9742	4.80496e-06							52.32	2.36526e-07
5.235	-1.90571e-09									17.9774	4.80471e-06							52.352	2.36633e-07
5.239	-1.97805e-09									17.9806	4.80423e-06							52.384	2.36759e-07
5.242	-2.04664e-09									17.9838	4.80354e-06							52.416	2.36866e-07
5.245	-2.10938e-09									17.987	4.80262e-06							52.448	2.36956e-07
5.248	-2.16712e-09									17.9902	4.80149e-06							52.48	2.37063e-07
5.251	-2.22291e-09									17.9934	4.80012e-06							52.512	2.37189e-07
5.255	-2.27553e-09									17.9966	4.79851e-06							52.544	2.37333e-07
5.258	-2.32779e-09									17.9998	4.79668e-06							52.576	2.3744e-07
5.261	-2.38021e-09									18.003	4.79466e-06							52.608	2.37546e-07
5.264	-2.43057e-09									18.0062	4.79249e-06							52.64	2.37653e-07
5.267	-2.48351e-09									18.0094	4.79016e-06							52.672	2.37779e-07
5.271	-2.5447e-09									18.0126	4.78769e-06							52.704	2.37886e-07
5.274	-2.62087e-09									18.0158	4.78504e-06							52.736	2.37993e-07
5.277	-2.71316e-09									18.019	4.78221e-06							52.768	2.38137e-07
5.28	-2.81657e-09									18.0222	4.77914e-06							52.8	2.38224e-07
5.283	-2.92222e-09									18.0254	4.7758e-06							52.832	2.38311e-07
5.287	-3.02455e-09									18.0286	4.77214e-06							52.864	2.38381e-07
5.29	-3.11746e-09									18.0318	4.76814e-06							52.896	2.38468e-07
5.293	-3.19763e-09									18.035	4.76384e-06							52.928	2.38537e-07
5.296	-3.26422e-09									18.0382	4.75923e-06							52.96	2.38587e-07
5.299	-3.31653e-09									18.0414	4.75435e-06							52.992	2.38656e-07
5.303	-3.34936e-09									18.0446	4.74925e-06							53.024	2.38742e-07
5.306	-3.36196e-09									18.0478	4.74396e-06							53.056	2.38793e-07
5.309	-3.35036e-09									18.051	4.73854e-06							53.088	2.38844e-07
5.312	-3.3134e-09									18.0542	4.73305e-06							53.12	2.38875e-07
5.315	-3.252e-09									18.0574	4.72751e-06							53.152	2.38926e-07
5.319	-3.16872e-09									18.0606	4.72194e-06							53.184	2.38976e-07
5.322	-3.06365e-09									18.0638	4.71636e-06							53.216	2.39044e-07
5.325	-2.94043e-09									18.067	4.71079e-06							53.248	2.39112e-07
5.328	-2.8019e-09									18.0702	4.70522e-06							53.28	2.39181e-07
5.331	-2.65279e-09									18.0734	4.69967e-06							53.312	2.39249e-07
5.335	-2.49944e-09									18.0766	4.69417e-06							53.344	2.39317e-07
5.338	-2.34688e-09									18.0798	4.68873e-06							53.376	2.39366e-07
5.341	-2.1932e-09									18.083	4.68336e-06							53.408	2.39453e-07
5.344	-2.03473e-09									18.0862	4.67804e-06							53.44	2.39541e-07
5.347	-1.86779e-09									18.0894	4.67275e-06							53.472	2.39608e-07
5.351	-1.69226e-09									18.0926	4.66747e-06							53.504	2.39677e-07
5.354	-1.51163e-09									18.0958	4.66213e-06							53.536	2.39782e-07
5.357	-1.32772e-09									18.099	4.65668e-06							53.568	2.39869e-07
5.36	-1.14236e-09									18.1022	4.65103e-06							53.6	2.39938e-07
5.363	-9.57046e-10									18.1054	4.64511e-06							53.632	2.40024e-07
5.367	-7.73336e-10									18.1086	4.63885e-06							53.664	2.40111e-07
5.37	-5.91766e-10									18.1118	4.63218e-06							53.696	2.40198e-07
5.373	-4.12929e-10									18.115	4.62509e-06							53.728	2.40284e-07
5.376	-2.39458e-10									18.1182	4.61754e-06							53.76	2.4039e-07
5.379	-7.1672e-11									18.1214	4.60953e-06							53.792	2.40496e-07
5.383	8.99593e-11									18.1246	4.60107e-06							53.824	2.40601e-07
5.386	2.46699e-10									18.1278	4.59217e-06							53.856	2.40705e-07
5.389	3.98824e-10									18.131	4.58286e-06							53.888	2.40828e-07
5.392	5.46887e-10									18.1342	4.57319e-06							53.92	2.40971e-07
5.395	6.93542e-10									18.1374	4.56322e-06							53.952	2.41075e-07
5.399	8.3863e-10									18.1406	4.55296e-06							53.984	2.41178e-07
5.402	9.80894e-10									18.1438	4.54246e-06							54.016	2.41301e-07
5.405	1.11657e-09									18.147	4.53174e-06							54.048	2.41404e-07
5.408	1.24232e-09									18.1502	4.52089e-06							54.08	2.41507e-07
5.411	1.3566e-09									18.1534	4.50994e-06							54.112	2.41629e-07
5.415	1.45935e-09									18.1566	4.49892e-06							54.144	2.41712e-07
5.418	1.55026e-09									18.1598	4.48787e-06							54.176	2.41815e-07
5.421	1.62609e-09									18.163	4.47682e-06							54.208	2.41899e-07
5.424	1.68543e-09									18.1662	4.46582e-06							54.24	2.41984e-07
5.427	1.72765e-09									18.1694	4.45492e-06							54.272	2.42048e-07
5.431	1.75508e-09									18.1726	4.44416e-06							54.304	2.42132e-07
5.434	1.7693e-09									18.1758	4.43361e-06							54.336	2.42196e-07
5.437	1.76886e-09									18.179	4.42331e-06							54.368	2.42261e-07
5.44	1.75332e-09									18.1822	4.41332e-06							54.4	2.42305e-07
5.443	1.72196e-09									18.1854	4.40366e-06							54.432	2.42349e-07
5.447	1.67671e-09									18.1886	4.39434e-06							54.464	2.42374e-07
5.45	1.61892e-09									18.1918	4.38536e-06							54.496	2.4242e-07
5.453	1.54971e-09									18.195	4.37673e-06							54.528	2.42445e-07
5.456	1.46869e-09									18.1982	4.36844e-06							54.56	2.42488e-07
5.459	1.37764e-09									18.2014	4.3605e-06							54.592	2.42533e-07
5.463	1.28038e-09									18.2046	4.35294e-06							54.624	2.42558e-07
5.466	1.18134e-09									18.2078	4.34578e-06							54.656	2.42621e-07
5.469	1.08843e-09									18.211	4.33903e-06							54.688	2.42685e-07
5.472	1.00571e-09									18.2142	4.3327e-06							54.72	2.42728e-07
5.475	9.35468e-10									18.2174	4.32681e-06							54.752	2.42771e-07
5.479	8.78271e-10									18.2206	4.3214e-06							54.784	2.42833e-07
5.482	8.33562e-10									18.2238	4.31647e-06							54.816	2.42895e-07
5.485	7.99714e-10									18.227	4.31202e-06							54.848	2.42938e-07
5.488	7.73919e-10									18.2302	4.30804e-06							54.88	2.42999e-07
5.491	7.52281e-10									18.2334	4.30448e-06							54.912	2.4306e-07
5.495	7.30824e-10									18.2366	4.30131e-06							54.944	2.43159e-07
5.498	7.04738e-10									18.2398	4.29848e-06							54.976	2.4324e-07
5.501	6.6831e-10									18.243	4.29598e-06							55.008	2.43321e-07
5.504	6.15442e-10									18.2462	4.29381e-06							55.04	2.43402e-07
5.507	5.43637e-10									18.2494	4.29196e-06							55.072	2.43483e-07
5.511	4.51913e-10									18.2526	4.2904e-06							55.104	2.43545e-07
5.514	3.42917e-10									18.2558	4.28911e-06							55.136	2.43664e-07
5.517	2.1861e-10									18.259	4.28803e-06							55.168	2.43765e-07
5.52	8.01938e-11									18.2622	4.28712e-06							55.2	2.43866e-07
5.523	-6.94019e-11									18.2654	4.28634e-06							55.232	2.43986e-07
5.527	-2.2972e-10									18.2686	4.28565e-06							55.264	2.44106e-07
5.53	-3.97835e-10									18.2718	4.28501e-06							55.296	2.44206e-07
5.533	-5.68554e-10									18.275	4.28438e-06							55.328	2.44307e-07
5.536	-7.40082e-10									18.2782	4.28376e-06							55.36	2.44406e-07
5.539	-9.10388e-10									18.2814	4.2831e-06							55.392	2.44506e-07
5.543	-1.07577e-09									18.2846	4.28241e-06							55.424	2.44646e-07
5.546	-1.23271e-09									18.2878	4.28174e-06							55.456	2.44727e-07
5.549	-1.37649e-09									18.291	4.28113e-06							55.488	2.44846e-07
5.552	-1.50452e-09									18.2942	4.28061e-06							55.52	2.44926e-07
5.555	-1.6194e-09									18.2974	4.28026e-06							55.552	2.45026e-07
5.559	-1.72563e-09									18.3006	4.28009e-06							55.584	2.45106e-07
5.562	-1.82928e-09									18.3038	4.28015e-06							55.616	2.45186e-07
5.565	-1.93492e-09									18.307	4.28045e-06							55.648	2.45265e-07
5.568	-2.04189e-09									18.3102	4.28105e-06							55.68	2.45363e-07
5.571	-2.15089e-09									18.3134	4.28196e-06							55.712	2.45463e-07
5.575	-2.26573e-09									18.3166	4.2832e-06							55.744	2.45543e-07
5.578	-2.38898e-09									18.3198	4.28479e-06							55.776	2.45682e-07
5.581	-2.51781e-09									18.323	4.28673e-06							55.808	2.45801e-07
5.584	-2.65207e-09									18.3262	4.28902e-06							55.84	2.45921e-07
5.587	-2.78998e-09									18.3294	4.29167e-06							55.872	2.46039e-07
5.591	-2.92886e-09									18.3326	4.29469e-06							55.904	2.46139e-07
5.594	-3.06995e-09									18.3358	4.2981e-06							55.936	2.46258e-07
5.597	-3.21407e-09									18.339	4.30191e-06							55.968	2.46337e-07
5.6	-3.36562e-09									18.3422	4.30613e-06							56	2.46456e-07
5.603	-3.52516e-09									18.3454	4.31079e-06							56.032	2.46535e-07
5.607	-3.6892e-09									18.3486	4.3159e-06							56.064	2.46612e-07
5.61	-3.85411e-09									18.3518	4.32144e-06							56.096	2.4669e-07
5.613	-4.01862e-09									18.355	4.32744e-06							56.128	2.46768e-07
5.616	-4.17848e-09									18.3582	4.3339e-06							56.16	2.46866e-07
5.619	-4.32844e-09									18.3614	4.34087e-06							56.192	2.46944e-07
5.623	-4.4628e-09									18.3646	4.34839e-06							56.224	2.47042e-07
5.626	-4.57837e-09									18.3678	4.35649e-06							56.256	2.47121e-07
5.629	-4.66857e-09									18.371	4.36519e-06							56.288	2.47198e-07
5.632	-4.73251e-09									18.3742	4.37453e-06							56.32	2.47256e-07
5.635	-4.7658e-09									18.3774	4.38455e-06							56.352	2.47334e-07
5.639	-4.76587e-09									18.3806	4.39527e-06							56.384	2.47371e-07
5.642	-4.73323e-09									18.3838	4.40671e-06							56.416	2.47448e-07
5.645	-4.66914e-09									18.387	4.41885e-06							56.448	2.47525e-07
5.648	-4.5724e-09									18.3902	4.43167e-06							56.48	2.47602e-07
5.651	-4.44783e-09									18.3934	4.44509e-06							56.512	2.47659e-07
5.655	-4.29749e-09									18.3966	4.45909e-06							56.544	2.47717e-07
5.658	-4.12268e-09									18.3998	4.47361e-06							56.576	2.47793e-07
5.661	-3.9271e-09									18.403	4.48863e-06							56.608	2.4787e-07
5.664	-3.71609e-09									18.4062	4.50411e-06							56.64	2.47946e-07
5.667	-3.49249e-09									18.4094	4.52001e-06							56.672	2.48004e-07
5.671	-3.26071e-09									18.4126	4.53626e-06							56.704	2.4808e-07
5.674	-3.02402e-09									18.4158	4.55282e-06							56.736	2.48156e-07
5.677	-2.78311e-09									18.419	4.56962e-06							56.768	2.48234e-07
5.68	-2.53841e-09									18.4222	4.58661e-06							56.8	2.4835e-07
5.683	-2.28958e-09									18.4254	4.60369e-06							56.832	2.48487e-07
5.687	-2.03457e-09									18.4286	4.62079e-06							56.864	2.48603e-07
5.69	-1.77221e-09									18.4318	4.63786e-06							56.896	2.48739e-07
5.693	-1.50207e-09									18.435	4.65484e-06							56.928	2.48855e-07
5.696	-1.22289e-09									18.4382	4.67169e-06							56.96	2.48991e-07
5.699	-9.346e-10									18.4414	4.68838e-06							56.992	2.49086e-07
5.703	-6.39996e-10									18.4446	4.7049e-06							57.024	2.49202e-07
5.706	-3.4006e-10									18.4478	4.72125e-06							57.056	2.49297e-07
5.709	-3.62668e-11									18.451	4.73744e-06							57.088	2.49392e-07
5.712	2.70871e-10									18.4542	4.75349e-06							57.12	2.49507e-07
5.715	5.80066e-10									18.4574	4.76938e-06							57.152	2.49623e-07
5.719	8.90518e-10									18.4606	4.78512e-06							57.184	2.49759e-07
5.722	1.20194e-09									18.4638	4.80068e-06							57.216	2.49854e-07
5.725	1.51323e-09									18.467	4.81603e-06							57.248	2.49991e-07
5.728	1.82168e-09									18.4702	4.83113e-06							57.28	2.50128e-07
5.731	2.12258e-09									18.4734	4.84596e-06							57.312	2.50243e-07
5.735	2.41181e-09									18.4766	4.86049e-06							57.344	2.50359e-07
5.738	2.68484e-09									18.4798	4.8747e-06							57.376	2.50454e-07
5.741	2.93704e-09									18.483	4.88851e-06							57.408	2.5055e-07
5.744	3.1649e-09									18.4862	4.90189e-06							57.44	2.50605e-07
5.747	3.36594e-09									18.4894	4.91479e-06							57.472	2.50699e-07
5.751	3.53925e-09									18.4926	4.92719e-06							57.504	2.50775e-07
5.754	3.68623e-09									18.4958	4.93907e-06							57.536	2.5085e-07
5.757	3.80935e-09									18.499	4.95043e-06							57.568	2.50946e-07
5.76	3.91112e-09									18.5022	4.96128e-06							57.6	2.5102e-07
5.763	3.99229e-09									18.5054	4.97164e-06							57.632	2.51095e-07
5.767	4.05387e-09									18.5086	4.98152e-06							57.664	2.5117e-07
5.77	4.09624e-09									18.5118	4.99098e-06							57.696	2.51266e-07
5.773	4.12151e-09									18.515	5.00007e-06							57.728	2.5132e-07
5.776	4.12934e-09									18.5182	5.00886e-06							57.76	2.51396e-07
5.779	4.11996e-09									18.5214	5.01739e-06							57.792	2.51472e-07
5.783	4.09538e-09									18.5246	5.02573e-06							57.824	2.51546e-07
5.786	4.05993e-09									18.5278	5.03393e-06							57.856	2.51599e-07
5.789	4.01826e-09									18.531	5.04206e-06							57.888	2.51674e-07
5.792	3.97624e-09									18.5342	5.05016e-06							57.92	2.51728e-07
5.795	3.93781e-09									18.5374	5.05824e-06							57.952	2.51803e-07
5.799	3.90472e-09									18.5406	5.06629e-06							57.984	2.51897e-07
5.802	3.87855e-09									18.5438	5.07432e-06							58.016	2.51971e-07
5.805	3.86182e-09									18.547	5.0823e-06							58.048	2.52085e-07
5.808	3.85485e-09									18.5502	5.09021e-06							58.08	2.522e-07
5.811	3.85482e-09									18.5534	5.09801e-06							58.112	2.52274e-07
5.815	3.85784e-09									18.5566	5.10563e-06							58.144	2.52388e-07
5.818	3.85916e-09									18.5598	5.11302e-06							58.176	2.5246e-07
5.821	3.85507e-09									18.563	5.12013e-06							58.208	2.52554e-07
5.824	3.84218e-09									18.5662	5.12693e-06							58.24	2.52647e-07
5.827	3.81791e-09									18.5694	5.13343e-06							58.272	2.5276e-07
5.831	3.77788e-09									18.5726	5.13964e-06							58.304	2.52854e-07
5.834	3.71959e-09									18.5758	5.14557e-06							58.336	2.52967e-07
5.837	3.64329e-09									18.579	5.15122e-06							58.368	2.53059e-07
5.84	3.55261e-09									18.5822	5.15659e-06							58.4	2.53171e-07
5.843	3.44819e-09									18.5854	5.16168e-06							58.432	2.53304e-07
5.847	3.33015e-09									18.5886	5.16649e-06							58.464	2.53415e-07
5.85	3.19734e-09									18.5918	5.171e-06							58.496	2.53507e-07
5.853	3.04982e-09									18.595	5.17519e-06							58.528	2.53598e-07
5.856	2.89084e-09									18.5982	5.17907e-06							58.56	2.53688e-07
5.859	2.72505e-09									18.6014	5.18264e-06							58.592	2.5378e-07
5.863	2.55544e-09									18.6046	5.18584e-06							58.624	2.53892e-07
5.866	2.388e-09									18.6078	5.18866e-06							58.656	2.53962e-07
5.869	2.22441e-09									18.611	5.19108e-06							58.688	2.54054e-07
5.872	2.06597e-09									18.6142	5.1931e-06							58.72	2.54144e-07
5.875	1.91646e-09									18.6174	5.1947e-06							58.752	2.54234e-07
5.879	1.78008e-09									18.6206	5.19586e-06							58.784	2.54283e-07
5.882	1.65482e-09									18.6238	5.19658e-06							58.816	2.54373e-07
5.885	1.53812e-09									18.627	5.19684e-06							58.848	2.54484e-07
5.888	1.42295e-09									18.6302	5.19661e-06							58.88	2.54574e-07
5.891	1.30403e-09									18.6334	5.19587e-06							58.912	2.54685e-07
5.895	1.18059e-09									18.6366	5.19464e-06							58.944	2.54755e-07
5.898	1.04947e-09									18.6398	5.19291e-06							58.976	2.54825e-07
5.901	9.06691e-10									18.643	5.19066e-06							59.008	2.54895e-07
5.904	7.53651e-10									18.6462	5.18789e-06							59.04	2.54986e-07
5.907	5.92612e-10									18.6494	5.18459e-06							59.072	2.55056e-07
5.911	4.27089e-10									18.6526	5.18074e-06							59.104	2.55125e-07
5.914	2.58899e-10									18.6558	5.1763e-06							59.136	2.55175e-07
5.917	8.89142e-11									18.659	5.17126e-06							59.168	2.55224e-07
5.92	-8.27941e-11									18.6622	5.16562e-06							59.2	2.5523e-07
5.923	-2.57513e-10									18.6654	5.15938e-06							59.232	2.55259e-07
5.927	-4.38039e-10									18.6686	5.15257e-06							59.264	2.55287e-07
5.93	-6.25086e-10									18.6718	5.1452e-06							59.296	2.55314e-07
5.933	-8.17161e-10									18.675	5.13729e-06							59.328	2.5532e-07
5.936	-1.01429e-09									18.6782	5.12884e-06							59.36	2.55367e-07
5.939	-1.21527e-09									18.6814	5.1199e-06							59.392	2.55394e-07
5.943	-1.41433e-09									18.6846	5.11051e-06							59.424	2.55401e-07
5.946	-1.60778e-09									18.6878	5.10069e-06							59.456	2.55428e-07
5.949	-1.78931e-09									18.691	5.09046e-06							59.488	2.55455e-07
5.952	-1.95679e-09									18.6942	5.07986e-06							59.52	2.55502e-07
5.955	-2.10668e-09									18.6974	5.06889e-06							59.552	2.55507e-07
5.959	-2.23546e-09									18.7006	5.05759e-06							59.584	2.55554e-07
5.962	-2.34049e-09									18.7038	5.04603e-06							59.616	2.55579e-07
5.965	-2.4182e-09									18.707	5.03428e-06							59.648	2.55624e-07
5.968	-2.46636e-09									18.7102	5.0224e-06							59.68	2.5567e-07
5.971	-2.48239e-09									18.7134	5.01048e-06							59.712	2.55696e-07
5.975	-2.46082e-09									18.7166	4.99852e-06							59.744	2.55721e-07
5.978	-2.40331e-09									18.7198	4.98659e-06							59.776	2.55705e-07
5.981	-2.31035e-09									18.723	4.97472e-06							59.808	2.55731e-07
5.984	-2.18445e-09									18.7262	4.96296e-06							59.84	2.55714e-07
5.987	-2.03057e-09									18.7294	4.95135e-06							59.872	2.55718e-07
5.991	-1.85468e-09									18.7326	4.93992e-06							59.904	2.55743e-07
5.994	-1.66109e-09									18.7358	4.9287e-06							59.936	2.55747e-07
5.997	-1.45663e-09									18.739	4.91772e-06							59.968	2.55792e-07
6	-1.24595e-09									18.7422	4.90698e-06							60	2.55817e-07
6.003	-1.03178e-09									18.7454	4.89651e-06							60.032	2.55863e-07
6.007	-8.15423e-10									18.7486	4.88632e-06							60.064	2.55928e-07
6.01	-5.96457e-10									18.7518	4.87641e-06							60.096	2.55972e-07
6.013	-3.73646e-10									18.755	4.86677e-06							60.128	2.56016e-07
6.016	-1.46475e-10									18.7582	4.85743e-06							60.16	2.56061e-07
6.019	8.52614e-11									18.7614	4.84839e-06							60.192	2.56084e-07
6.023	3.21953e-10									18.7646	4.83966e-06							60.224	2.56107e-07
6.026	5.61376e-10									18.7678	4.83122e-06							60.256	2.5613e-07
6.029	8.00162e-10									18.771	4.82306e-06							60.288	2.56173e-07
6.032	1.03873e-09									18.7742	4.81519e-06							60.32	2.56217e-07
6.035	1.27569e-09									18.7774	4.80764e-06							60.352	2.5626e-07
6.039	1.51114e-09									18.7806	4.80043e-06							60.384	2.56302e-07
6.042	1.74444e-09									18.7838	4.79363e-06							60.416	2.56345e-07
6.045	1.9764e-09									18.787	4.78726e-06							60.448	2.56387e-07
6.048	2.20719e-09									18.7902	4.78133e-06							60.48	2.56408e-07
6.051	2.4366e-09									18.7934	4.77584e-06							60.512	2.56429e-07
6.055	2.66418e-09									18.7966	4.77077e-06							60.544	2.56472e-07
6.058	2.88952e-09									18.7998	4.76612e-06							60.576	2.56492e-07
6.061	3.11251e-09									18.803	4.76186e-06							60.608	2.56513e-07
6.064	3.33148e-09									18.8062	4.75795e-06							60.64	2.56511e-07
6.067	3.54286e-09									18.8094	4.75435e-06							60.672	2.56576e-07
6.071	3.74365e-09									18.8126	4.75102e-06							60.704	2.56618e-07
6.074	3.93297e-09									18.8158	4.74792e-06							60.736	2.56638e-07
6.077	4.11201e-09									18.819	4.745e-06							60.768	2.56659e-07
6.08	4.28117e-09									18.8222	4.74223e-06							60.8	2.5668e-07
6.083	4.44551e-09									18.8254	4.73956e-06							60.832	2.56659e-07
6.087	4.60674e-09									18.8286	4.73695e-06							60.864	2.5668e-07
6.09	4.767e-09									18.8318	4.73439e-06							60.896	2.5668e-07
6.093	4.92862e-09									18.835	4.73189e-06							60.928	2.56679e-07
6.096	5.08836e-09									18.8382	4.72942e-06							60.96	2.56699e-07
6.099	5.24405e-09									18.8414	4.72702e-06							60.992	2.56741e-07
6.103	5.3928e-09									18.8446	4.72468e-06							61.024	2.56739e-07
6.106	5.53256e-09									18.8478	4.7224e-06							61.056	2.56758e-07
6.109	5.66336e-09									18.851	4.72023e-06							61.088	2.56799e-07
6.112	5.78608e-09									18.8542	4.71818e-06							61.12	2.56818e-07
6.115	5.90217e-09									18.8574	4.71629e-06							61.152	2.56816e-07
6.119	6.01252e-09									18.8606	4.71458e-06							61.184	2.56793e-07
6.122	6.11769e-09									18.8638	4.71305e-06							61.216	2.56811e-07
6.125	6.21839e-09									18.867	4.71171e-06							61.248	2.56766e-07
6.128	6.315e-09									18.8702	4.71055e-06							61.28	2.56765e-07
6.131	6.40916e-09									18.8734	4.70955e-06							61.312	2.56762e-07
6.135	6.50122e-09									18.8766	4.70869e-06							61.344	2.56759e-07
6.138	6.59037e-09									18.8798	4.70796e-06							61.376	2.56799e-07
6.141	6.67602e-09									18.883	4.70731e-06							61.408	2.56818e-07
6.144	6.75669e-09									18.8862	4.70672e-06							61.44	2.56857e-07
6.147	6.83253e-09									18.8894	4.70619e-06							61.472	2.56896e-07
6.151	6.90479e-09									18.8926	4.70573e-06							61.504	2.56914e-07
6.154	6.97488e-09									18.8958	4.70536e-06							61.536	2.56954e-07
6.157	7.04356e-09									18.899	4.70509e-06							61.568	2.56972e-07
6.16	7.10995e-09									18.9022	4.70497e-06							61.6	2.57034e-07
6.163	7.17537e-09									18.9054	4.70504e-06							61.632	2.57073e-07
6.167	7.23984e-09									18.9086	4.70533e-06							61.664	2.57112e-07
6.17	7.30297e-09									18.9118	4.70592e-06							61.696	2.57131e-07
6.173	7.3647e-09									18.915	4.70682e-06							61.728	2.57191e-07
6.176	7.42412e-09									18.9182	4.70806e-06							61.76	2.57186e-07
6.179	7.47864e-09									18.9214	4.7097e-06							61.792	2.57182e-07
6.183	7.52714e-09									18.9246	4.71174e-06							61.824	2.57199e-07
6.186	7.56941e-09									18.9278	4.71419e-06							61.856	2.57236e-07
6.189	7.6057e-09									18.931	4.71704e-06							61.888	2.57252e-07
6.192	7.63717e-09									18.9342	4.72032e-06							61.92	2.57268e-07
6.195	7.6629e-09									18.9374	4.72405e-06							61.952	2.57285e-07
6.199	7.68008e-09									18.9406	4.72826e-06							61.984	2.573e-07
6.202	7.68707e-09									18.9438	4.73296e-06							62.016	2.57294e-07
6.205	7.68444e-09									18.947	4.73816e-06							62.048	2.57289e-07
6.208	7.67185e-09									18.9502	4.74381e-06							62.08	2.57306e-07
6.211	7.64883e-09									18.9534	4.74988e-06							62.112	2.57344e-07
6.215	7.61379e-09									18.9566	4.75631e-06							62.144	2.57381e-07
6.218	7.56554e-09									18.9598	4.76302e-06							62.176	2.5744e-07
6.221	7.50284e-09									18.963	4.76999e-06							62.208	2.575e-07
6.224	7.42397e-09									18.9662	4.77715e-06							62.24	2.57538e-07
6.227	7.32731e-09									18.9694	4.78448e-06							62.272	2.57598e-07
6.231	7.21311e-09									18.9726	4.79193e-06							62.304	2.57635e-07
6.234	7.08121e-09									18.9758	4.7995e-06							62.336	2.57673e-07
6.237	6.93347e-09									18.979	4.80712e-06							62.368	2.57731e-07
6.24	6.77155e-09									18.9822	4.81479e-06							62.4	2.5779e-07
6.243	6.59782e-09									18.9854	4.82248e-06							62.432	2.57827e-07
6.247	6.4144e-09									18.9886	4.83016e-06							62.464	2.57863e-07
6.25	6.21985e-09									18.9918	4.83785e-06							62.496	2.57921e-07
6.253	6.01343e-09									18.995	4.8455e-06							62.528	2.57978e-07
6.256	5.79438e-09									18.9982	4.85309e-06							62.56	2.58057e-07
6.259	5.56216e-09									19.0014	4.86057e-06							62.592	2.58115e-07
6.263	5.31752e-09									19.0046	4.86791e-06							62.624	2.58173e-07
6.266	5.06182e-09									19.0078	4.87512e-06							62.656	2.58252e-07
6.269	4.79858e-09									19.011	4.88221e-06							62.688	2.5831e-07
6.272	4.52563e-09									19.0142	4.88919e-06							62.72	2.58389e-07
6.275	4.24134e-09									19.0174	4.89603e-06							62.752	2.58491e-07
6.279	3.946e-09									19.0206	4.90272e-06							62.784	2.58591e-07
6.282	3.64408e-09									19.0238	4.90924e-06							62.816	2.5867e-07
6.285	3.33985e-09									19.027	4.91557e-06							62.848	2.58705e-07
6.288	3.03978e-09									19.0302	4.9217e-06							62.88	2.58761e-07
6.291	2.75311e-09									19.0334	4.92764e-06							62.912	2.58796e-07
6.295	2.48655e-09									19.0366	4.93338e-06							62.944	2.58875e-07
6.298	2.24304e-09									19.0398	4.93894e-06							62.976	2.58931e-07
6.301	2.02862e-09									19.043	4.94431e-06							63.008	2.5901e-07
6.304	1.84516e-09									19.0462	4.9495e-06							63.04	2.59067e-07
6.307	1.69152e-09									19.0494	4.95452e-06							63.072	2.59145e-07
6.311	1.56111e-09									19.0526	4.95937e-06							63.104	2.59201e-07
6.314	1.44546e-09									19.0558	4.96407e-06							63.136	2.5928e-07
6.317	1.33888e-09									19.059	4.96863e-06							63.168	2.59335e-07
6.32	1.23814e-09									19.0622	4.97306e-06							63.2	2.59434e-07
6.323	1.13841e-09									19.0654	4.97732e-06							63.232	2.5949e-07
6.327	1.03845e-09									19.0686	4.98135e-06							63.264	2.59567e-07
6.33	9.37232e-10									19.0718	4.98511e-06							63.296	2.59644e-07
6.333	8.36413e-10									19.075	4.98853e-06							63.328	2.59742e-07
6.336	7.36814e-10									19.0782	4.99157e-06							63.36	2.59819e-07
6.339	6.38339e-10									19.0814	4.99417e-06							63.392	2.59896e-07
6.343	5.41573e-10									19.0846	4.99628e-06							63.424	2.5995e-07
6.346	4.44116e-10									19.0878	4.99784e-06							63.456	2.60004e-07
6.349	3.42445e-10									19.091	4.99881e-06							63.488	2.60058e-07
6.352	2.31999e-10									19.0942	4.99914e-06							63.52	2.60112e-07
6.355	1.08984e-10									19.0974	4.99876e-06							63.552	2.60164e-07
6.359	-2.86989e-11									19.1006	4.99765e-06							63.584	2.60218e-07
6.362	-1.81487e-10									19.1038	4.99581e-06							63.616	2.60247e-07
6.365	-3.47635e-10									19.107	4.99322e-06							63.648	2.60322e-07
6.368	-5.25646e-10									19.1102	4.9899e-06							63.68	2.60353e-07
6.371	-7.12049e-10									19.1134	4.98587e-06							63.712	2.60383e-07
6.375	-9.04478e-10									19.1166	4.98113e-06							63.744	2.60435e-07
6.378	-1.10134e-09									19.1198	4.9757e-06							63.776	2.6051e-07
6.381	-1.30004e-09									19.123	4.96959e-06							63.808	2.60541e-07
6.384	-1.49966e-09									19.1262	4.96283e-06							63.84	2.60593e-07
6.387	-1.70024e-09									19.1294	4.95544e-06							63.872	2.60667e-07
[truncated: 15,545 more rows]

## Sheet: Figure5c
BEN_SW_M6μm					BEN_SW_FTri,7μm					BEN_SW_M9μm					FW_SW_M_manu						FW_Sonly
Raw data		Fitting
Vcstore(V)	Energy per cycle in Cstore (J)	Vcstore(V)	Energy per cycle in Cstore (J)		Vcstore(V)	Energy per cycle in Cstore (J)	Vcstore(V)	Energy per cycle in Cstore (J)		Vcstore(V)	Energy per cycle in Cstore (J)	Vcstore(V)	Energy per cycle in Cstore (J)		Vcstore(V)	Energy per cycle in Cstore (J)	Vcstore(V)	Energy per cycle in Cstore (J)			Vcstore(V)	Energy per cycle in Cstore (J)	Vcstore(V)	Energy per cycle in Cstore (J)
0	0	0			0.25	-5.87639e-08	-0.05507	--		0	4.07166e-09	0	--		0	0	0	--			0	6.12048e-09	0	--
6.76	8.76144e-06	0.01259	9.58017e-07		0.08255	-2.12189e-08	-0.04191	--		0.0831	1.29946e-09	0.01034	-1.87225e-06		0.2	1.66491e-07	0.00809	1.11985e-07			0	6.24879e-09	0.01148	-3.80494e-09
8.1	1.0169e-05	0.02519	1.22713e-06		0.14559	-1.50859e-08	-0.02875	--		0.05084	-2.63098e-09	0.02067	-1.33604e-06		1.07	7.24921e-07	0.01618	1.44249e-07			0	6.37606e-09	0.02295	-1.44484e-09
9.37	9.96873e-06	0.03778	1.41834e-06		0.13951	-1.0816e-08	-0.01558	--		0.10653	-2.93856e-09	0.03101	-9.93604e-07		1.7	7.88857e-07	0.02426	1.67275e-07			0	6.50341e-09	0.03443	7.9991e-10
10.48	1.06383e-05	0.05037	1.57183e-06		0.14205	-7.12153e-09	-0.00242	--		0.13873	-3.27398e-09	0.04135	-7.36779e-07		2.26	9.29524e-07	0.03235	1.85809e-07			0.02778	6.20516e-09	0.0459	2.97289e-09
11.53	1.07692e-05	0.06296	1.70223e-06		0.12675	-2.99589e-09	0.01074	-1.40398e-06		0.11916	-3.28164e-09	0.05168	-5.29247e-07		2.76	9.31288e-07	0.04044	2.01588e-07			0.04545	5.61967e-09	0.05738	5.09402e-09
12.58	1.13571e-05	0.07556	1.81676e-06		0.11364	1.24957e-09	0.0239	-8.47235e-07		0.12203	-3.32073e-09	0.06202	-3.5408e-07		3.25	1.11493e-06	0.04853	2.15469e-07			0.03846	6.06842e-09	0.06886	7.17472e-09
13.6	--	0.08815	1.91959e-06		0.10315	4.36799e-09	0.03706	-4.9001e-07		0.13616	-3.14662e-09	0.07236	-2.0193e-07		3.65	1.00123e-06	0.05662	2.27949e-07			0.03334	6.39669e-09	0.08033	9.22239e-09
		0.10074	2.01336e-06		0.08566	5.1034e-09	0.05022	-2.17991e-07		0.1372	-2.96975e-09	0.08269	-6.7056e-08		4.09	1.23775e-06	0.0647	2.39343e-07			0.02942	6.65671e-09	0.09181	1.12422e-08
		0.11333	2.09986e-06		0.06119	3.24417e-09	0.06339	5.11116e-09		0.14069	-2.86756e-09	0.09303	5.43323e-08		4.44	1.08846e-06	0.07279	2.49864e-07			0.02633	6.96982e-09	0.10329	1.3238e-08
		0.12593	2.18038e-06		0.04108	4.43685e-10	0.07655	1.95965e-07		0.14145	-3.11635e-09	0.10337	1.64878e-07		4.85	1.00834e-06	0.08088	2.59667e-07			0.03572	6.77452e-09	0.11476	1.52126e-08
		0.13852	2.25588e-06		0.0271	-1.99667e-09	0.08971	3.63742e-07		0.1454	-3.45199e-09	0.1137	2.66501e-07		5.18	1.16638e-06	0.08897	2.68866e-07			0.03262	7.10935e-09	0.12624	1.71685e-08
		0.15111	2.32709e-06		0.01923	-3.81037e-09	0.10287	5.1408e-07		0.14596	-3.90594e-09	0.12404	3.60641e-07		5.46	1.48253e-06	0.09706	2.77548e-07			0.04	6.94e-09	0.13771	1.91074e-08
		0.1637	2.39458e-06		0.0271	-5.19472e-09	0.11603	6.50711e-07		0.14314	-4.33468e-09	0.13438	4.4841e-07		5.81	1.16782e-06	0.10515	2.85783e-07			0.04629	6.76526e-09	0.14919	2.10309e-08
		0.1763	2.4588e-06		0.0507	-6.60287e-09	0.12919	7.76249e-07		0.14018	-4.76157e-09	0.14471	5.30682e-07		6.17	1.32689e-06	0.11323	2.93624e-07			0.05171	6.59787e-09	0.16067	2.29403e-08
		0.18889	2.52014e-06		0.07867	-8.39591e-09	0.14236	8.92597e-07		0.13411	-5.08352e-09	0.15505	6.08159e-07		6.46	1.22986e-06	0.12132	3.01118e-07			0.04839	6.90504e-09	0.17214	2.48367e-08
		0.20148	2.57891e-06		0.10927	-9.69869e-09	0.15552	1.00119e-06		0.12789	-5.02419e-09	0.16539	6.81415e-07		6.77	1.34027e-06	0.12941	3.083e-07			0.04547	7.1784e-09	0.18362	2.67211e-08
		0.21407	2.63536e-06		0.14073	-9.72034e-09	0.16868	1.10315e-06		0.12451	-4.75433e-09	0.17572	7.50921e-07		7.04	1.19905e-06	0.1375	3.15203e-07			0.04288	7.4278e-09	0.19509	2.85942e-08
		0.22667	2.68971e-06		0.16171	-9.30403e-09	0.18184	1.19934e-06		0.12394	-4.2413e-09	0.18606	8.17076e-07		7.32	1.38081e-06	0.14559	3.21853e-07			0.04057	7.83902e-09	0.20657	3.04568e-08
		0.23926	2.74216e-06		0.18182	-8.81197e-09	0.195	1.29048e-06		0.1262	-3.5701e-09	0.1964	8.80214e-07		7.57	1.16781e-06	0.15367	3.28272e-07			0.0385	8.05292e-09	0.21805	3.23096e-08
		0.25185	2.79285e-06		0.18969	-8.42165e-09	0.20817	1.37716e-06		0.13128	-2.93244e-09	0.20673	9.4062e-07		7.87	1.39558e-06	0.16176	3.34481e-07			0.03663	8.25353e-09	0.22952	3.41531e-08
		0.26444	2.84195e-06		0.18531	-8.29657e-09	0.22133	1.45984e-06		0.13298	-2.44844e-09	0.21707	9.98542e-07		8.08	1.45102e-06	0.16985	3.40495e-07			0.03493	8.44322e-09	0.241	3.59878e-08
		0.27704	2.88956e-06		0.17832	-8.25213e-09	0.23449	1.53894e-06		0.13425	-2.13839e-09	0.22741	1.05419e-06		8.34	--	0.17794	3.4633e-07			0.03338	8.53405e-09	0.25248	3.78141e-08
		0.28963	2.9358e-06		0.16696	-8.08882e-09	0.24765	1.6148e-06		0.13806	-1.96325e-09	0.23774	1.10776e-06		8.62		0.18603	3.51999e-07			0.03197	8.70571e-09	0.26395	3.96325e-08
		0.30222	2.98077e-06		0.16084	-7.82643e-09	0.26081	1.68772e-06		0.14116	-1.91139e-09	0.24808	1.1594e-06		--		0.19411	3.57513e-07			0.03574	8.77496e-09	0.27543	4.14434e-08
		0.31481	3.02455e-06		0.15035	-7.51009e-09	0.27397	1.75795e-06		0.14356	-1.99361e-09	0.25842	1.20927e-06		--		0.2022	3.62884e-07			0.03434	8.9506e-09	0.2869	4.32471e-08
		0.32741	3.06722e-06		0.14685	-7.21944e-09	0.28714	1.82571e-06		0.1485	-2.13828e-09	0.26875	1.25749e-06		--		0.21029	3.6812e-07			0.03774	8.84926e-09	0.29838	4.5044e-08
		0.34	3.10884e-06		0.15035	-7.02682e-09	0.3003	1.89119e-06		0.15274	-2.23348e-09	0.27909	1.30418e-06		--		0.21838	3.7323e-07			0.03638	9.11106e-09	0.30986	4.68342e-08
		0.35259	3.14948e-06		0.16084	-6.88694e-09	0.31346	1.95457e-06		0.15923	-2.24491e-09	0.28943	1.34944e-06		--		0.22647	3.78221e-07			0.03511	9.28052e-09	0.32133	4.86181e-08
		0.36519	3.18921e-06		0.17832	-6.6653e-09	0.32662	2.016e-06		0.16502	-2.18659e-09	0.29976	1.39336e-06		--		0.23455	3.831e-07			0.03813	9.27913e-09	0.33281	5.03959e-08
		0.37778	3.22806e-06		0.18182	-6.33475e-09	0.33978	2.07562e-06		0.16714	-2.10438e-09	0.3101	1.43602e-06		--		0.24264	3.87873e-07			0.04096	9.2755e-09	0.34428	5.21679e-08
		0.39037	3.26608e-06		0.18269	-5.81715e-09	0.35294	2.13354e-06		0.16558	-2.00532e-09	0.32044	1.47751e-06		--		0.25073	3.92546e-07			0.03967	9.53592e-09	0.35576	5.39342e-08
		0.40296	3.30333e-06		0.17133	-5.24661e-09	0.36611	2.18987e-06		0.16361	-1.91113e-09	0.33077	1.51789e-06		--		0.25882	3.97125e-07			0.03847	9.70582e-09	0.36724	5.56951e-08
		0.41556	3.33983e-06		0.14773	-4.78025e-09	0.37927	2.24472e-06		0.16446	-1.85901e-09	0.34111	1.55723e-06		--		0.26691	4.01614e-07			0.04102	9.71333e-09	0.37871	5.74508e-08
		0.42815	3.37563e-06		0.12325	-4.56719e-09	0.39243	2.29817e-06		0.16488	-1.82473e-09	0.35145	1.59557e-06		--		0.27499	4.06017e-07			0.03985	9.96828e-09	0.39019	5.92013e-08
		0.44074	3.41076e-06		0.10927	-4.44981e-09	0.40559	2.35029e-06		0.16163	-1.80615e-09	0.36178	1.63298e-06		--		0.28308	4.10339e-07			0.03875	1.02191e-08	0.40167	6.0947e-08
		0.45333	3.44525e-06		0.09615	-4.41026e-09	0.41875	2.40118e-06		0.15471	-1.80465e-09	0.37212	1.66951e-06		--		0.29117	4.14583e-07			0.0377	1.0382e-08	0.41314	6.26879e-08
		0.46593	3.47913e-06		0.0743	-4.35944e-09	0.43192	2.45089e-06		0.14709	-1.82079e-09	0.38246	1.70519e-06		--		0.29926	4.18753e-07			0.03671	1.0624e-08	0.42462	6.44242e-08
		0.47852	3.51243e-06		0.05507	-4.31885e-09	0.44508	2.49948e-06		0.14173	-1.8568e-09	0.39279	1.74007e-06		--		0.30735	4.22851e-07			0.03577	1.08632e-08	0.43609	6.6156e-08
		0.49111	3.54517e-06		0.04021	-4.38833e-09	0.45824	2.54701e-06		0.13862	-1.89231e-09	0.40313	1.77419e-06		--		0.31544	4.26882e-07			0.03799	1.0975e-08	0.44757	6.78834e-08
		0.5037	3.57737e-06		0.0507	-4.54189e-09	0.4714	2.59354e-06		0.13481	-1.92088e-09	0.41347	1.80758e-06		--		0.32352	4.30848e-07			0.0401	1.10038e-08	0.45905	6.96067e-08
		0.5163	3.60906e-06		0.06556	-4.67494e-09	0.48456	2.63911e-06		0.13058	-1.96066e-09	0.4238	1.84027e-06		--		0.33161	4.34752e-07			0.03916	1.11647e-08	0.47052	7.13258e-08
		0.52889	3.64026e-06		0.07517	-4.70482e-09	0.49772	2.68377e-06		0.12916	-2.01697e-09	0.43414	1.87231e-06		--		0.3397	4.38595e-07			0.03825	1.14042e-08	0.482	7.30409e-08
		0.54148	3.67098e-06		0.07955	-4.61507e-09	0.51089	2.72756e-06		0.12436	-2.09566e-09	0.44448	1.90371e-06		--		0.34779	4.42381e-07			0.03739	1.15599e-08	0.49347	7.47521e-08
		0.55407	3.70124e-06		0.07867	-4.48251e-09	0.52405	2.77052e-06		0.12239	-2.19166e-09	0.45482	1.9345e-06		--		0.35588	4.46112e-07			0.03657	1.17122e-08	0.50495	7.64596e-08
		0.56667	3.73107e-06		0.07255	-4.3661e-09	0.53721	2.81268e-06		0.12027	-2.27777e-09	0.46515	1.96471e-06		--		0.36396	4.49788e-07			0.03847	1.17532e-08	0.51643	7.81633e-08
		0.57926	3.76048e-06		0.06119	-4.26379e-09	0.55037	2.85408e-06		0.11829	-2.34869e-09	0.47549	1.99437e-06		--		0.37205	4.53414e-07			0.04292	1.1674e-08	0.5279	7.98634e-08
		0.59185	3.78947e-06		0.05594	-4.20614e-09	0.56353	2.89474e-06		0.1135	-2.39932e-09	0.48583	2.02348e-06		--		0.38014	4.5699e-07			0.04205	1.19092e-08	0.53938	8.156e-08
		0.60444	3.81807e-06		0.05682	-4.16433e-09	0.57669	2.93471e-06		0.11208	-2.43795e-09	0.49616	2.05208e-06		--		0.38823	4.60517e-07			0.04121	1.21437e-08	0.55086	8.32531e-08
		0.61704	3.8463e-06		0.05245	-4.10884e-09	0.58986	2.97401e-06		0.1111	-2.47587e-09	0.5065	2.08019e-06		--		0.39632	4.63999e-07			0.0404	1.23775e-08	0.56233	8.49429e-08
		0.62963	3.87415e-06		0.05245	-4.04132e-09	0.60302	3.01265e-06		0.11081	-2.5111e-09	0.51684	2.10782e-06		--		0.4044	4.67435e-07			0.03962	1.26832e-08	0.57381	8.66293e-08
		0.64222	3.90165e-06		0.04545	-3.97088e-09	0.61618	3.05068e-06		0.11124	-2.54364e-09	0.52717	2.13498e-06		--		0.41249	4.70829e-07			0.03888	1.28363e-08	0.58528	8.83126e-08
		0.65481	3.9288e-06		0.0542	-3.92422e-09	0.62934	3.0881e-06		0.10912	-2.56878e-09	0.53751	2.16171e-06		--		0.42058	4.7418e-07			0.03816	1.30635e-08	0.59676	8.99927e-08
		0.66741	3.95562e-06		0.05944	-3.86297e-09	0.6425	3.12495e-06		0.10446	-2.5901e-09	0.54785	2.188e-06		--		0.42867	4.77491e-07			0.03746	1.32151e-08	0.60824	9.16697e-08
		0.68	3.98212e-06		0.06119	-3.79298e-09	0.65567	3.16123e-06		0.09726	-2.60383e-09	0.55818	2.21388e-06		--		0.43676	4.80762e-07			0.04124	1.31728e-08	0.61971	9.33437e-08
		0.69259	4.0083e-06		0.06906	-3.71061e-09	0.66883	3.19698e-06		0.09077	-2.61457e-09	0.56852	2.23937e-06		--		0.44484	4.83995e-07			0.04053	1.33265e-08	0.63119	9.50148e-08
		0.70519	4.03418e-06		0.07168	-3.61448e-09	0.68199	3.23221e-06		0.08526	-2.62729e-09	0.57886	2.26446e-06		--		0.45293	4.87191e-07			0.03984	1.34776e-08	0.64266	9.66829e-08
		0.71778	4.05976e-06		0.05944	-3.5025e-09	0.69515	3.26694e-06		0.07778	-2.6385e-09	0.58919	2.28919e-06		--		0.46102	4.9035e-07			0.03917	1.37691e-08	0.65414	9.83482e-08
		0.73037	4.08506e-06		0.04371	-3.37334e-09	0.70831	3.30118e-06		0.07129	-2.64829e-09	0.59953	2.31355e-06		--		0.46911	4.93475e-07			0.04265	1.38772e-08	0.66562	1.00011e-07
		0.74296	4.11007e-06		0.02448	-3.22546e-09	0.72147	3.33495e-06		0.06875	-2.65897e-09	0.60987	2.33756e-06		--		0.4772	4.96566e-07			0.04197	1.40322e-08	0.67709	1.0167e-07
		0.75556	4.13482e-06		0.02273	-3.05232e-09	0.73464	3.36827e-06		0.06719	-2.67011e-09	0.6202	2.36123e-06		--		0.48529	4.99624e-07			0.0433	1.42325e-08	0.68857	1.03328e-07
		0.76815	4.1593e-06		0.00787	-2.84885e-09	0.7478	3.40114e-06		0.06691	-2.68215e-09	0.63054	2.38457e-06		--		0.49337	5.02649e-07			0.04458	1.43637e-08	0.70005	1.04982e-07
		0.78074	4.18353e-06		0.00262	-2.6133e-09	0.76096	3.43359e-06		0.06494	-2.69538e-09	0.64088	2.4076e-06		--		0.50146	5.05644e-07			0.04583	1.45645e-08	0.71152	1.06634e-07
		0.79333	4.2075e-06		0.00699	-2.347e-09	0.77412	3.46562e-06		0.06423	-2.71163e-09	0.65121	2.43031e-06		--		0.50955	5.08607e-07			0.04704	1.4766e-08	0.723	1.08283e-07
		0.80593	4.23124e-06		0.01923	-2.05273e-09	0.78728	3.49725e-06		0.06479	-2.73177e-09	0.66155	2.45273e-06		--		0.51764	5.11541e-07			0.04821	1.48343e-08	0.73447	1.0993e-07
		0.81852	4.25473e-06		0.03759	-1.73506e-09	0.80044	3.52849e-06		0.06663	-2.75562e-09	0.67189	2.47485e-06		--		0.52573	5.14447e-07			0.05117	1.4869e-08	0.74595	1.11574e-07
		0.83111	4.278e-06		0.06031	-1.40039e-09	0.81361	3.55934e-06		0.06973	-2.7816e-09	0.68222	2.49669e-06		--		0.53381	5.17323e-07			0.05046	1.51043e-08	0.75743	1.13216e-07
		0.8437	4.30104e-06		0.08741	-1.05628e-09	0.82677	3.58983e-06		0.06818	-2.80901e-09	0.69256	2.51825e-06		--		0.5419	5.20173e-07			0.04977	1.53392e-08	0.7689	1.14856e-07
		0.8563	4.32385e-06		0.10927	-7.1101e-10	0.83993	3.61996e-06		0.06818	-2.83807e-09	0.7029	2.53954e-06		--		0.54999	5.22995e-07			0.05257	1.53122e-08	0.78038	1.16493e-07
		0.86889	4.34646e-06		0.11451	-3.73793e-10	0.85309	3.64974e-06		0.06649	-2.86939e-09	0.71323	2.56057e-06		--		0.55808	5.25791e-07			0.0553	1.53452e-08	0.79185	1.18128e-07
		0.88148	4.36885e-06		0.11276	-5.00391e-11	0.86625	3.67918e-06		0.06635	-2.90337e-09	0.72357	2.58135e-06		--		0.56617	5.28562e-07			0.05627	1.54817e-08	0.80333	1.19761e-07
		0.89407	4.39104e-06		0.11364	2.55759e-10	0.87942	3.70828e-06		0.06479	-2.94204e-09	0.73391	2.60188e-06		--		0.57425	5.31308e-07			0.05886	1.54503e-08	0.81481	1.21391e-07
		0.90667	4.41303e-06		0.11713	5.44107e-10	0.89258	3.73707e-06		0.06183	-2.98676e-09	0.74424	2.62217e-06		--		0.58234	5.34029e-07			0.05814	1.56906e-08	0.82628	1.23019e-07
		0.91926	4.43482e-06		0.11189	8.18513e-10	0.90574	3.76554e-06		0.06366	-3.03699e-09	0.75458	2.64222e-06		--		0.59043	5.36726e-07			0.05903	1.58283e-08	0.83776	1.24646e-07
		0.93185	4.45643e-06		0.09615	1.08121e-09	0.9189	3.79371e-06		0.06705	-3.09179e-09	0.76492	2.66204e-06		--		0.59852	5.394e-07			0.05832	1.60088e-08	0.84924	1.26269e-07
		0.94444	4.47784e-06		0.09091	1.33535e-09	0.93206	3.82157e-06		0.07171	-3.15121e-09	0.77525	2.68164e-06		--		0.60661	5.42051e-07			0.05919	1.61454e-08	0.86071	1.27891e-07
		0.95704	4.49908e-06		0.09615	1.58231e-09	0.94522	3.84915e-06		0.07439	-3.21447e-09	0.78559	2.70102e-06		--		0.61469	5.4468e-07			0.0585	1.6384e-08	0.87219	1.29511e-07
		0.96963	4.52013e-06		0.11189	1.82456e-09	0.95839	3.87644e-06		0.0751	-3.28036e-09	0.79593	2.72019e-06		--		0.62278	5.47287e-07			0.05783	1.66199e-08	0.88366	1.31129e-07
		0.98222	4.54101e-06		0.1285	2.0623e-09	0.97155	3.90345e-06		0.07383	-3.34893e-09	0.80626	2.73915e-06		--		0.63087	5.49872e-07			0.05866	1.6706e-08	0.89514	1.32745e-07
		0.99481	4.56172e-06		0.13636	2.29443e-09	0.98471	3.93019e-06		0.07355	-3.41954e-09	0.8166	2.75791e-06		--		0.63896	5.52437e-07			0.05947	1.6846e-08	0.90662	1.34358e-07
		1.00741	4.58226e-06		0.1451	2.51654e-09	0.99787	3.95667e-06		0.07425	-3.49166e-09	0.82694	2.77647e-06		--		0.64705	5.54981e-07			0.06027	1.70402e-08	0.91809	1.3597e-07
		1.02	4.60264e-06		0.14336	2.72302e-09	1.01103	3.98289e-06		0.07919	-3.56469e-09	0.83727	2.79484e-06		--		0.65514	5.57505e-07			0.06247	1.70845e-08	0.92957	1.3758e-07
		1.03259	4.62285e-06		0.13112	2.91162e-09	1.02419	4.00885e-06		0.08512	-3.63672e-09	0.84761	2.81301e-06		--		0.66322	5.60009e-07			0.06462	1.71281e-08	0.94104	1.39188e-07
		1.04519	4.64291e-06		0.11976	3.08227e-09	1.03736	4.03457e-06		0.09176	-3.70519e-09	0.85795	2.83101e-06		--		0.67131	5.62494e-07			0.06673	1.71704e-08	0.95252	1.40794e-07
		1.05778	4.66281e-06		0.10927	3.23911e-09	1.05052	4.06005e-06		0.09881	-3.76852e-09	0.86828	2.84882e-06		--		0.6794	5.6496e-07			0.06742	1.73634e-08	0.964	1.42399e-07
		1.07037	4.68256e-06		0.09003	3.39001e-09	1.06368	4.08529e-06		0.1063	-3.82613e-09	0.87862	2.86645e-06		--		0.68749	5.67407e-07			0.06945	1.74075e-08	0.97547	1.44001e-07
		1.08296	4.70216e-06		0.06381	3.54202e-09	1.07684	4.1103e-06		0.11124	-3.87663e-09	0.88896	2.88391e-06		--		0.69558	5.69836e-07			0.07143	1.74521e-08	0.98695	1.45602e-07
		1.09556	4.72162e-06		0.05157	3.69807e-09	1.09	4.13508e-06		0.11688	-3.91901e-09	0.89929	2.9012e-06		--		0.70366	5.72248e-07			0.07206	1.76459e-08	0.99842	1.47201e-07
		1.10815	4.74093e-06		0.05332	3.86023e-09	1.10317	4.15964e-06		0.12027	-3.95168e-09	0.90963	2.91832e-06		--		0.71175	5.74642e-07			0.07268	1.77945e-08	1.0099	1.48798e-07
		1.12074	4.7601e-06		0.05944	4.02892e-09	1.11633	4.18398e-06		0.11815	-3.97376e-09	0.91997	2.93528e-06		--		0.71984	5.77018e-07			0.072	1.80454e-08	1.02138	1.50393e-07
		1.13333	4.77913e-06		0.06993	4.20281e-09	1.12949	4.20811e-06		0.11674	-3.98535e-09	0.9303	2.95209e-06		--		0.72793	5.79378e-07			0.0726	1.82428e-08	1.03285	1.51987e-07
		1.14593	4.79803e-06		0.07343	4.38143e-09	1.14265	4.23203e-06		0.11604	-3.98753e-09	0.94064	2.96873e-06		--		0.73602	5.81721e-07			0.07319	1.84377e-08	1.04433	1.53579e-07
		1.15852	4.8168e-06		0.09091	4.56289e-09	1.15581	4.25575e-06		0.11279	-3.98112e-09	0.95098	2.98522e-06		--		0.7441	5.84048e-07			0.07499	1.85368e-08	1.05581	1.55169e-07
		1.17111	4.83543e-06		0.1014	4.74278e-09	1.16897	4.27927e-06		0.107	-3.96816e-09	0.96131	3.00157e-06		--		0.75219	5.86359e-07			0.07555	1.87355e-08	1.06728	1.56758e-07
		1.1837	4.85394e-06		0.11451	4.91487e-09	1.18214	4.30259e-06		0.09867	-3.95172e-09	0.97165	3.01776e-06		--		0.76028	5.88654e-07			0.0761	1.88941e-08	1.07876	1.58345e-07
		1.1963	4.87232e-06		0.11888	5.07542e-09	1.1953	4.32572e-06		0.09401	-3.93408e-09	0.98199	3.03382e-06		--		0.76837	5.90933e-07			0.07782	1.89539e-08	1.09023	1.5993e-07
		1.20889	4.89058e-06		0.12587	5.22382e-09	1.20846	4.34866e-06		0.09303	-3.91713e-09	0.99232	3.04973e-06		--		0.77646	5.93198e-07			0.07833	1.91143e-08	1.10171	1.61514e-07
		1.22148	4.90871e-06		0.11451	5.36051e-09	1.22162	4.37141e-06		0.09571	-3.9022e-09	1.00266	3.0655e-06		--		0.78454	5.95447e-07			0.07884	1.93156e-08	1.11319	1.63097e-07
		1.23407	4.92672e-06		0.10402	5.48918e-09	1.23478	4.39399e-06		0.09585	-3.88995e-09	1.013	3.08114e-06		--		0.79263	5.97682e-07			0.08048	1.94163e-08	1.12466	1.64677e-07
		1.24667	4.94462e-06		0.10402	5.61196e-09	1.24794	4.41638e-06		0.09938	-3.8804e-09	1.02333	3.09664e-06		--		0.80072	5.99903e-07			0.08208	1.95167e-08	1.13614	1.66256e-07
		1.25926	4.9624e-06		0.1049	5.72855e-09	1.26111	4.4386e-06		0.0998	-3.87525e-09	1.03367	3.11201e-06		--		0.80881	6.02109e-07			0.08366	1.96197e-08	1.14761	1.67834e-07
		1.27185	4.98007e-06		0.10664	5.83548e-09	1.27427	4.46065e-06		0.10037	-3.87591e-09	1.04401	3.12726e-06		--		0.8169	6.04301e-07			0.08303	1.98892e-08	1.15909	1.6941e-07
		1.28444	4.99762e-06		0.10927	5.92886e-09	1.28743	4.48253e-06		0.10107	-3.88318e-09	1.05434	3.14237e-06		--		0.82498	6.0648e-07			0.08456	1.99931e-08	1.17057	1.70985e-07
		1.29704	5.01507e-06		0.10315	6.0064e-09	1.30059	4.50424e-06		0.10488	-3.89764e-09	1.06468	3.15737e-06		--		0.83307	6.08645e-07			0.085	2.01982e-08	1.18204	1.72558e-07
		1.30963	5.03241e-06		0.09965	6.06951e-09	1.31375	4.52579e-06		0.1118	-3.91913e-09	1.07502	3.17224e-06		--		0.84116	6.10797e-07			0.08544	2.04043e-08	1.19352	1.7413e-07
		1.32222	5.04963e-06		0.08916	6.118e-09	1.32692	4.54718e-06		0.11886	-3.94657e-09	1.08535	3.18699e-06		--		0.84925	6.12935e-07			0.08586	2.06134e-08	1.205	1.757e-07
		1.33481	5.06676e-06		0.08304	6.15379e-09	1.34008	4.56841e-06		0.12931	-3.97938e-09	1.09569	3.20163e-06		--		0.85734	6.15061e-07			0.08731	2.07228e-08	1.21647	1.77269e-07
		1.34741	5.08378e-06		0.08129	6.17859e-09	1.35324	4.58949e-06		0.13693	-4.01665e-09	1.10603	3.21615e-06		--		0.86543	6.17174e-07			0.08772	2.09345e-08	1.22795	1.78836e-07
		1.36	5.1007e-06		0.07255	6.19616e-09	1.3664	4.61041e-06		0.14173	-4.05617e-09	1.11636	3.23055e-06		--		0.87351	6.19275e-07			0.08912	2.10483e-08	1.23942	1.80402e-07
		1.37259	5.11752e-06		0.06643	6.20832e-09	1.37956	4.63119e-06		0.14667	-4.09608e-09	1.1267	3.24485e-06		--		0.8816	6.21363e-07			0.08951	2.12613e-08	1.2509	1.81967e-07
		1.38519	5.13424e-06		0.06294	6.21946e-09	1.39272	4.65182e-06		0.1485	-4.13553e-09	1.13704	3.25903e-06		--		0.88969	6.23439e-07			0.09088	2.13755e-08	1.26238	1.8353e-07
		1.39778	5.15086e-06		0.06381	6.23381e-09	1.40589	4.6723e-06		0.15316	-4.17463e-09	1.14737	3.27311e-06		--		0.89778	6.25503e-07			0.09125	2.15682e-08	1.27385	1.85092e-07
		1.41037	5.16738e-06		0.07867	6.25427e-09	1.41905	4.69265e-06		0.15711	-4.21428e-09	1.15771	3.28708e-06		--		0.90587	6.27556e-07			0.09258	2.16669e-08	1.28533	1.86653e-07
		1.42296	5.18381e-06		0.09615	6.28446e-09	1.43221	4.71285e-06		0.16333	-4.25457e-09	1.16805	3.30095e-06		--		0.91395	6.29597e-07			0.09295	2.18803e-08	1.2968	1.88212e-07
		1.43556	5.20015e-06		0.11626	6.32494e-09	1.44537	4.73291e-06		0.16558	-4.29508e-09	1.17838	3.31471e-06		--		0.92204	6.31626e-07			0.09424	2.19998e-08	1.30828	1.8977e-07
		1.44815	5.2164e-06		0.12762	6.37504e-09	1.45853	4.75284e-06		0.16389	-4.33574e-09	1.18872	3.32837e-06		--		0.93013	6.33644e-07			0.09459	2.21999e-08	1.31976	1.91327e-07
		1.46074	5.23255e-06		0.13024	6.43488e-09	1.47169	4.77264e-06		0.15824	-4.37696e-09	1.19906	3.34194e-06		--		0.93822	6.35651e-07			0.09585	2.23078e-08	1.33123	1.92882e-07
		1.47333	5.24862e-06		0.13374	6.50241e-09	1.48486	4.7923e-06		0.15189	-4.41922e-09	1.20939	3.3554e-06		--		0.94631	6.37647e-07			0.09618	2.2509e-08	1.34271	1.94436e-07
		1.48593	5.2646e-06		0.12675	6.5765e-09	1.49802	4.81184e-06		0.14512	-4.46264e-09	1.21973	3.36877e-06		--		0.95439	6.39633e-07			0.0974	2.2631e-08	1.35419	1.95989e-07
		1.49852	5.28049e-06		0.12063	6.65281e-09	1.51118	4.83124e-06		0.14116	-4.50615e-09	1.23007	3.38205e-06		--		0.96248	6.41607e-07			0.09861	2.27536e-08	1.36566	1.9754e-07
		1.51111	5.2963e-06		0.11538	6.72889e-09	1.52434	4.85053e-06		0.13679	-4.54874e-09	1.2404	3.39523e-06		--		0.97057	6.43571e-07			0.09979	2.28665e-08	1.37714	1.99091e-07
		1.5237	5.31202e-06		0.11101	6.80432e-09	1.5375	4.86969e-06		0.13523	-4.58924e-09	1.25074	3.40832e-06		--		0.97866	6.45525e-07			0.10096	2.29826e-08	1.38861	2.0064e-07
		1.5363	5.32766e-06		0.0979	6.87826e-09	1.55067	4.88872e-06		0.13058	-4.62693e-09	1.26108	3.42131e-06		--		0.98675	6.47469e-07			0.10212	2.31044e-08	1.40009	2.02187e-07
		1.54889	5.34321e-06		0.07605	6.9479e-09	1.56383	4.90764e-06		0.12281	-4.66164e-09	1.27141	3.43422e-06		--		0.99483	6.49402e-07			0.10326	2.32255e-08	1.41157	2.03734e-07
		1.56148	5.35869e-06		0.06818	7.01028e-09	1.57699	4.92644e-06		0.11519	-4.69329e-09	1.28175	3.44705e-06		--		1.00292	6.51326e-07			0.10438	2.33486e-08	1.42304	2.05279e-07
		1.57407	5.37408e-06		0.05507	7.06549e-09	1.59015	4.94512e-06		0.10799	-4.72211e-09	1.29209	3.45978e-06		--		1.01101	6.53239e-07			0.10549	2.34751e-08	1.43452	2.06824e-07
		1.58667	5.3894e-06		0.04808	7.11503e-09	1.60331	4.96369e-06		0.09853	-4.74872e-09	1.30242	3.47243e-06		--		1.0191	6.55143e-07			0.10659	2.35999e-08	1.44599	2.08367e-07
		1.59926	5.40464e-06		0.03759	7.15894e-09	1.61647	4.98214e-06		0.0871	-4.7736e-09	1.31276	3.485e-06		--		1.02719	6.57038e-07			0.10767	2.37294e-08	1.45747	2.09909e-07
		1.61185	5.4198e-06		0.0236	7.19586e-09	1.62964	5.00049e-06		0.0799	-4.79696e-09	1.3231	3.49748e-06		--		1.03528	6.58923e-07			0.10874	2.38574e-08	1.46895	2.11449e-07
		1.62444	5.43488e-06		0.01748	7.22267e-09	1.6428	5.01872e-06		0.07072	-4.81873e-09	1.33344	3.50988e-06		--		1.04336	6.60798e-07			0.10979	2.39876e-08	1.48042	2.12989e-07
		1.63704	5.44989e-06		0.01923	7.23675e-09	1.65596	5.03684e-06		0.06254	-4.83783e-09	1.34377	3.5222e-06		--		1.05145	6.62665e-07			0.11083	2.41189e-08	1.4919	2.14527e-07
		1.64963	5.46483e-06		0.01748	7.23714e-09	1.66912	5.05486e-06		0.05534	-4.8532e-09	1.35411	3.53444e-06		--		1.05954	6.64522e-07			0.11186	2.42539e-08	1.50338	2.16065e-07
		1.66222	5.47969e-06		0.0236	7.22181e-09	1.68228	5.07277e-06		0.04912	-4.86456e-09	1.36445	3.54661e-06		--		1.06763	6.6637e-07			0.11288	2.43849e-08	1.51485	2.17601e-07
		1.67481	5.49448e-06		0.01836	7.19109e-09	1.69544	5.09058e-06		0.04715	-4.87296e-09	1.37478	3.55869e-06		--		1.07572	6.6821e-07			0.11388	2.45208e-08	1.52633	2.19136e-07
		1.68741	5.5092e-06		0.0035	7.14558e-09	1.70861	5.10829e-06		0.04969	-4.87992e-09	1.38512	3.5707e-06		--		1.0838	6.70041e-07			0.11561	2.45669e-08	1.5378	2.2067e-07
		1.7	5.52385e-06		-0.00962	7.08566e-09	1.72177	5.12589e-06		0.05378	-4.88657e-09	1.39546	3.58264e-06		--		1.09189	6.71863e-07			0.11659	2.47046e-08	1.54928	2.22203e-07
		1.71259	5.53843e-06		-0.02098	7.01121e-09	1.73493	5.1434e-06		0.05647	-4.89421e-09	1.40579	3.5945e-06		--		1.09998	6.73676e-07			0.11828	2.47503e-08	1.56076	2.23734e-07
		1.72519	5.55294e-06		-0.02098	6.92362e-09	1.74809	5.1608e-06		0.0607	-4.904e-09	1.41613	3.60629e-06		--		1.10807	6.75481e-07			0.11924	2.48926e-08	1.57223	2.25265e-07
		1.73778	5.56738e-06		-0.01136	6.82609e-09	1.76125	5.17811e-06		0.06621	-4.91636e-09	1.42647	3.61801e-06		--		1.11616	6.77278e-07			0.12018	2.50376e-08	1.58371	2.26795e-07
[truncated: 193,071 more rows]
