# Supplementary material for: Employing a MEMS plasma switch for conditioning high-voltage kinetic energy harvesters
Source: Nat Commun. 2020 Jun 26;11:3221. doi: 10.1038/s41467-020-17019-5 (PMC7319968; doi:10.1038/s41467-020-17019-5)
Supplement: Supplementary file 6 — Supplementary Data 1 [file 41467_2020_17019_MOESM6_ESM.zip › Dataset/Supplementary Figure 2.xlsx]

## Sheet: Supplementary Figure 2
Raw data			40Hz filter			50 pints smoothing
Time(s)	VTENG(V)		Time(s)	VTENG(V)		Time(s)	VTENG(V)
1e-06	-18.2292		1e-06	775.118		1e-06	-58.8987
0.001	-27.3438		0.001	648.611		0.001	-58.8987
0.002	-45.5729		0.002	525.28		0.002	-58.8987
0.003	-54.6875		0.003	407.836		0.003	-58.8987
0.004	-45.5729		0.004	298.686		0.004	-58.8987
0.005	-45.5729		0.005	199.853		0.005	-58.8987
0.006	-36.4583		0.006	112.92		0.006	-58.8987
0.007	-27.3438		0.007	38.9952		0.007	-58.8987
0.008	-9.11458		0.008	-21.3069		0.008	-58.8987
0.009	9.11458		0.009	-67.8603		0.009	-58.8987
0.01	27.3438		0.01	-101.004		0.01	-33.8366
0.011	36.4583		0.011	-121.503		0.011	-33.8366
0.012	54.6875		0.012	-130.487		0.012	-33.8366
0.013	63.8021		0.013	-129.388		0.013	-33.8366
0.014	63.8021		0.014	-119.861		0.014	-33.8366
0.015	54.6875		0.015	-103.702		0.015	-33.8366
0.016	45.5729		0.016	-82.769		0.016	-33.8366
0.017	36.4583		0.017	-58.8987		0.017	-32.6725
0.018	18.2292		0.018	-33.8366		0.018	-29.1543
0.019	9.11458		0.019	-9.17098		0.019	-25.5094
0.02	-9.11458		0.02	13.7203		0.02	-25.5094
0.021	-27.3438		0.021	33.7099		0.021	-25.5094
0.022	-36.4583		0.022	49.9475		0.022	-25.5094
0.023	-45.5729		0.023	61.8717		0.023	-25.5094
0.024	-45.5729		0.024	69.2094		0.024	-25.5094
0.025	-36.4583		0.025	71.9602		0.025	-25.5094
0.026	-36.4583		0.026	70.3717		0.026	-25.5094
0.027	-18.2292		0.027	64.9036		0.027	-25.5094
0.028	-9.11458		0.028	56.1856		0.028	-25.5094
0.029	9.11458		0.029	44.9706		0.029	-25.5094
0.03	18.2292		0.03	32.0853		0.03	-25.5094
0.031	27.3438		0.031	18.3816		0.031	-25.5094
0.032	36.4583		0.032	4.68998		0.032	-25.5094
0.033	54.6875		0.033	-8.22183		0.033	-25.5094
0.034	45.5729		0.034	-19.6844		0.034	-25.5094
0.035	36.4583		0.035	-29.1543		0.035	-19.6844
0.036	27.3438		0.036	-36.2338		0.036	-17.1393
0.037	18.2292		0.037	-40.681		0.037	-17.1393
0.038	9.11458		0.038	-42.4127		0.038	-17.1393
0.039	-9.11458		0.039	-41.4972		0.039	-17.1393
0.04	-18.2292		0.04	-38.1418		0.04	-17.1393
0.041	-27.3438		0.041	-32.6725		0.041	-17.1393
0.042	-36.4583		0.042	-25.5094		0.042	-17.1393
0.043	-45.5729		0.043	-17.1393		0.043	-16.7538
0.044	-36.4583		0.044	-8.0863		0.044	-13.1648
0.045	-36.4583		0.045	1.1184		0.045	-13.1648
0.046	-27.3438		0.046	9.9642		0.046	-13.1648
0.047	-18.2292		0.047	17.9868		0.047	-13.1648
0.048	-9.11458		0.048	24.7902		0.048	-13.1648
0.049	18.2292		0.049	30.063		0.049	-13.1648
0.05	27.3438		0.05	33.5914		0.05	-13.1648
0.051	36.4583		0.051	35.2641		0.051	-13.1648
0.052	45.5729		0.052	35.074		0.052	-13.1648
0.053	63.8021		0.053	33.113		0.053	-13.1648
0.054	54.6875		0.054	29.5626		0.054	-13.1648
0.055	45.5729		0.055	24.6803		0.055	-13.1648
0.056	36.4583		0.056	18.7827		0.056	-13.1648
0.057	27.3438		0.057	12.227		0.057	-13.1648
0.058	9.11458		0.058	5.3898		0.058	-13.1648
0.059	-9.11458		0.059	-1.35251		0.059	-13.1648
0.06	-27.3438		0.06	-7.64361		0.06	-12.496
0.061	-27.3438		0.061	-13.1648		0.061	-8.0863
0.062	-45.5729		0.062	-17.6503		0.062	-8.0863
0.063	-54.6875		0.063	-20.8988		0.063	-8.0863
0.064	-54.6875		0.064	-22.7818		0.064	-8.0863
0.065	-45.5729		0.065	-23.2476		0.065	-8.0863
0.066	-36.4583		0.066	-22.3215		0.066	-8.0863
0.067	-18.2292		0.067	-20.1021		0.067	-8.0863
0.068	-9.11458		0.068	-16.7538		0.068	-8.0863
0.069	9.11458		0.069	-12.496		0.069	-8.0863
0.07	27.3438		0.07	-7.59085		0.07	-11.5324
0.071	36.4583		0.071	-2.32766		0.071	-12.496
0.072	45.5729		0.072	2.99235		0.072	-12.496
0.073	54.6875		0.073	8.07218		0.073	-12.496
0.074	54.6875		0.074	12.6344		0.074	-12.496
0.075	45.5729		0.075	16.4352		0.075	-12.496
0.076	36.4583		0.076	19.2762		0.076	-12.496
0.077	27.3438		0.077	21.0139		0.077	-12.496
0.078	9.11458		0.078	21.5661		0.078	-12.496
0.079	0		0.079	20.915		0.079	-12.496
0.08	-18.2292		0.08	19.1067		0.08	-12.496
0.081	-27.3438		0.081	16.2479		0.081	-12.496
0.082	-45.5729		0.082	12.4993		0.082	-12.496
0.083	-54.6875		0.083	8.06598		0.083	-12.496
0.084	-54.6875		0.084	3.18624		0.084	-12.496
0.085	-45.5729		0.085	-1.88167		0.085	-12.496
0.086	-36.4583		0.086	-6.87335		0.086	-12.496
0.087	-27.3438		0.087	-11.5324		0.087	-11.5324
0.088	-18.2292		0.088	-15.6237		0.088	-10.4291
0.089	0		0.089	-18.9459		0.089	-10.4291
0.09	9.11458		0.09	-21.3414		0.09	-10.4291
0.091	27.3438		0.091	-22.7047		0.091	-10.4291
0.092	36.4583		0.092	-22.9866		0.092	-10.4291
0.093	45.5729		0.093	-22.1972		0.093	-10.4291
0.094	45.5729		0.094	-20.4037		0.094	-10.4291
0.095	36.4583		0.095	-17.7271		0.095	-10.4291
0.096	36.4583		0.096	-14.3344		0.096	-11.5324
0.097	18.2292		0.097	-10.4291		0.097	-11.5324
0.098	9.11458		0.098	-6.24022		0.098	-11.5324
0.099	-18.2292		0.099	-2.00905		0.099	-11.5324
0.1	-27.3438		0.1	2.02407		0.1	-11.5324
0.101	-27.3438		0.101	5.63298		0.101	-11.5324
0.102	-45.5729		0.102	8.61818		0.102	-11.5324
0.103	-54.6875		0.103	10.8177		0.103	-11.5324
0.104	-54.6875		0.104	12.1157		0.104	-11.5324
0.105	-45.5729		0.105	12.4489		0.105	-11.5324
0.106	-36.4583		0.106	11.8098		0.106	-11.5324
0.107	-27.3438		0.107	10.2464		0.107	-11.5324
0.108	-18.2292		0.108	7.85976		0.108	-11.5324
0.109	0		0.109	4.79743		0.109	-11.5324
0.11	18.2292		0.11	1.24525		0.11	-11.5324
0.111	27.3438		0.111	-2.58357		0.111	-11.5324
0.112	36.4583		0.112	-6.4607		0.112	-11.5324
0.113	45.5729		0.113	-10.1559		0.113	-11.0778
0.114	45.5729		0.114	-13.4501		0.114	-10.4291
0.115	36.4583		0.115	-16.1483		0.115	-10.4291
0.116	27.3438		0.116	-18.0905		0.116	-10.4291
0.117	18.2292		0.117	-19.1609		0.117	-10.4291
0.118	9.11458		0.118	-19.295		0.118	-10.4291
0.119	-9.11458		0.119	-18.4827		0.119	-10.4291
0.12	-18.2292		0.12	-16.7693		0.12	-10.4291
0.121	-27.3438		0.121	-14.2528		0.121	-10.4291
0.122	-45.5729		0.122	-11.0778		0.122	-10.4291
0.123	-54.6875		0.123	-7.42786		0.123	-10.1559
0.124	-54.6875		0.124	-3.51388		0.124	-10.1559
0.125	-45.5729		0.125	0.43758		0.125	-10.1559
0.126	-36.4583		0.126	4.19788		0.126	-10.1559
0.127	-27.3438		0.127	7.54963		0.127	-10.1559
0.128	-18.2292		0.128	10.2995		0.128	-10.1559
0.129	9.11458		0.129	12.2897		0.129	-10.1559
0.13	18.2292		0.13	13.4071		0.13	-10.1559
0.131	27.3438		0.131	13.5904		0.131	-10.1559
0.132	45.5729		0.132	12.8334		0.132	-10.1559
0.133	54.6875		0.133	11.1857		0.133	-10.1559
0.134	45.5729		0.134	8.74967		0.134	-10.1559
0.135	36.4583		0.135	5.67481		0.135	-10.1559
0.136	36.4583		0.136	2.14859		0.136	-10.1559
0.137	18.2292		0.137	-1.61443		0.137	-10.1559
0.138	9.11458		0.138	-5.38535		0.138	-10.1559
0.139	-9.11458		0.139	-8.93456		0.139	-8.93456
0.14	-18.2292		0.14	-12.0454		0.14	-7.81658
0.141	-36.4583		0.141	-14.527		0.141	-7.81658
0.142	-45.5729		0.142	-16.2262		0.142	-7.81658
0.143	-54.6875		0.143	-17.036		0.143	-7.81658
0.144	-54.6875		0.144	-16.9029		0.144	-7.81658
0.145	-45.5729		0.145	-15.8295		0.145	-7.81658
0.146	-36.4583		0.146	-13.8749		0.146	-7.81658
0.147	-27.3438		0.147	-11.1512		0.147	-7.81658
0.148	-9.11458		0.148	-7.81658		0.148	-7.65448
0.149	9.11458		0.149	-4.06627		0.149	-7.65448
0.15	18.2292		0.15	-0.12051		0.15	-7.65448
0.151	27.3438		0.151	3.78849		0.151	-7.65448
0.152	45.5729		0.152	7.43066		0.152	-7.65448
0.153	54.6875		0.153	10.592		0.153	-7.65448
0.154	54.6875		0.154	13.0874		0.154	-7.65448
0.155	45.5729		0.155	14.7723		0.155	-7.65448
0.156	36.4583		0.156	15.5513		0.156	-7.65448
0.157	27.3438		0.157	15.3841		0.157	-7.65448
0.158	9.11458		0.158	14.2884		0.158	-7.65448
0.159	-9.11458		0.159	12.3385		0.159	-7.65448
0.16	-18.2292		0.16	9.66167		0.16	-7.65448
0.161	-27.3438		0.161	6.42998		0.161	-7.65448
0.162	-45.5729		0.162	2.85042		0.162	-7.65448
0.163	-54.6875		0.163	-0.84773		0.163	-7.65448
0.164	-54.6875		0.164	-4.42667		0.164	-7.65448
0.165	-45.5729		0.165	-7.65448		0.165	-4.45469
0.166	-36.4583		0.166	-10.3192		0.166	-4.42667
0.167	-27.3438		0.167	-12.2418		0.167	-4.06627
0.168	-9.11458		0.168	-13.2869		0.168	-0.84773
0.169	9.11458		0.169	-13.3714		0.169	-0.6015
0.17	27.3438		0.17	-12.4694		0.17	-0.47752
0.171	36.4583		0.171	-10.6139		0.171	-0.31569
0.172	45.5729		0.172	-7.8951		0.172	-0.12051
0.173	63.8021		0.173	-4.45469		0.173	0.03196
0.174	54.6875		0.174	-0.47752		0.174	0.85352
0.175	45.5729		0.175	3.81971		0.175	1.56034
0.176	45.5729		0.176	8.20153		0.176	2.81272
0.177	27.3438		0.177	12.4282		0.177	2.81272
0.178	18.2292		0.178	16.27		0.178	2.81272
0.179	0		0.179	19.5217		0.179	2.81272
0.18	-9.11458		0.18	22.0148		0.18	2.81272
0.181	-27.3438		0.181	23.6278		0.181	2.81272
0.182	-27.3438		0.182	24.2938		0.182	2.81272
0.183	-45.5729		0.183	24.0043		0.183	2.81272
0.184	-36.4583		0.184	22.81		0.184	2.81272
0.185	-36.4583		0.185	20.8169		0.185	2.81272
0.186	-27.3438		0.186	18.1806		0.186	2.81272
0.187	-18.2292		0.187	15.0956		0.187	2.81272
0.188	0		0.188	11.7836		0.188	2.81272
0.189	18.2292		0.189	8.47969		0.189	3.81971
0.19	36.4583		0.19	5.41706		0.19	3.81971
0.191	45.5729		0.191	2.81272		0.191	3.81971
0.192	54.6875		0.192	0.85352		0.192	3.81971
0.193	63.8021		0.193	-0.31569		0.193	3.81971
0.194	63.8021		0.194	-0.6015		0.194	3.81971
0.195	63.8021		0.195	0.03196		0.195	3.81971
0.196	54.6875		0.196	1.56034		0.196	3.81971
0.197	36.4583		0.197	3.90026		0.197	3.81971
0.198	27.3438		0.198	6.91409		0.198	3.81971
0.199	9.11458		0.199	10.4183		0.199	3.81971
0.2	0		0.2	14.1944		0.2	3.81971
0.201	-9.11458		0.201	18.0028		0.201	3.90026
0.202	-27.3438		0.202	21.5972		0.202	3.90026
0.203	-36.4583		0.203	24.7402		0.203	3.90026
0.204	-36.4583		0.204	27.2183		0.204	3.90026
0.205	-27.3438		0.205	28.8551		0.205	3.90026
0.206	-27.3438		0.206	29.5231		0.206	3.90026
0.207	-9.11458		0.207	29.152		0.207	3.90026
0.208	0		0.208	27.7333		0.208	3.90026
0.209	18.2292		0.209	25.322		0.209	3.90026
0.21	27.3438		0.21	22.0336		0.21	3.90026
0.211	36.4583		0.211	18.0378		0.211	3.90026
0.212	54.6875		0.212	13.5486		0.212	3.90026
0.213	63.8021		0.213	8.81146		0.213	3.90026
0.214	63.8021		0.214	4.08921		0.214	3.90026
0.215	54.6875		0.215	-0.35413		0.215	2.91949
0.216	45.5729		0.216	-4.26908		0.216	2.81272
0.217	27.3438		0.217	-7.43588		0.217	1.56034
0.218	18.2292		0.218	-9.67789		0.218	1.56034
0.219	-9.11458		0.219	-10.8724		0.219	1.56034
0.22	-18.2292		0.22	-10.9581		0.22	1.56034
0.221	-27.3438		0.221	-9.93944		0.221	1.56034
0.222	-36.4583		0.222	-7.88581		0.222	1.22189
0.223	-54.6875		0.223	-4.92811		0.223	-0.35413
0.224	-54.6875		0.224	-1.25073		0.224	-1.25073
0.225	-36.4583		0.225	2.91949		0.225	-1.25073
0.226	-27.3438		0.226	7.32687		0.226	-1.25073
0.227	-18.2292		0.227	11.7024		0.227	-1.25073
0.228	0		0.228	15.7798		0.228	-1.25073
0.229	18.2292		0.229	19.3119		0.229	-1.25073
0.23	36.4583		0.23	22.0853		0.23	-1.25073
0.231	36.4583		0.231	23.9337		0.231	-1.25073
0.232	54.6875		0.232	24.7473		0.232	-1.25073
0.233	63.8021		0.233	24.4799		0.233	-1.25073
0.234	63.8021		0.234	23.1515		0.234	-1.25073
0.235	54.6875		0.235	20.8466		0.235	-1.25073
0.236	45.5729		0.236	17.7096		0.236	-1.25073
0.237	36.4583		0.237	13.935		0.237	-1.25073
0.238	18.2292		0.238	9.75593		0.238	-1.25073
0.239	0		0.239	5.42974		0.239	-1.25073
0.24	-18.2292		0.24	1.22189		0.24	-1.25073
0.241	-27.3438		0.241	-2.6102		0.241	-1.67336
0.242	-36.4583		0.242	-5.833		0.242	-1.67336
0.243	-54.6875		0.243	-8.25122		0.243	-1.67336
0.244	-45.5729		0.244	-9.71971		0.244	-1.67336
0.245	-36.4583		0.245	-10.1523		0.245	-1.67336
0.246	-36.4583		0.246	-9.52716		0.246	-1.67336
0.247	-18.2292		0.247	-7.88762		0.247	-1.67336
0.248	-9.11458		0.248	-5.33969		0.248	-1.67336
0.249	9.11458		0.249	-2.04522		0.249	-1.27468
0.25	27.3438		0.25	1.78828		0.25	-1.27468
0.251	36.4583		0.251	5.92056		0.251	-1.27468
0.252	54.6875		0.252	10.0937		0.252	-1.27468
0.253	63.8021		0.253	14.048		0.253	-1.27468
0.254	63.8021		0.254	17.5384		0.254	-1.27468
0.255	54.6875		0.255	20.3493		0.255	-1.27468
0.256	45.5729		0.256	22.3086		0.256	-1.27468
0.257	36.4583		0.257	23.2974		0.257	-1.27468
0.258	18.2292		0.258	23.2582		0.258	-1.27468
0.259	9.11458		0.259	22.1978		0.259	-1.27468
0.26	-18.2292		0.26	20.187		0.26	-1.27468
0.261	-27.3438		0.261	17.356		0.261	-1.27468
0.262	-36.4583		0.262	13.886		0.262	-1.27468
0.263	-45.5729		0.263	9.99805		0.263	-1.27468
0.264	-54.6875		0.264	5.93869		0.264	-1.67336
0.265	-36.4583		0.265	1.96467		0.265	-2.04522
0.266	-27.3438		0.266	-1.67336		0.266	-2.49971
0.267	-18.2292		0.267	-4.74673		0.267	-2.49971
0.268	-9.11458		0.268	-7.06316		0.268	-2.49971
0.269	9.11458		0.269	-8.47907		0.269	-2.49971
0.27	27.3438		0.27	-8.90869		0.27	-2.49971
0.271	36.4583		0.271	-8.3297		0.271	-2.49971
0.272	54.6875		0.272	-6.78481		0.272	-2.49971
0.273	63.8021		0.273	-4.3793		0.273	-2.49971
0.274	63.8021		0.274	-1.27468		0.274	-2.49971
0.275	45.5729		0.275	2.32132		0.275	-4.3793
0.276	45.5729		0.276	6.1675		0.276	-4.74673
0.277	36.4583		0.277	10.0043		0.277	-4.74673
0.278	18.2292		0.278	13.5697		0.278	-4.74673
0.279	0		0.279	16.6161		0.279	-4.74673
0.28	-18.2292		0.28	18.9252		0.28	-4.74673
0.281	-27.3438		0.281	20.3226		0.281	-4.74673
0.282	-36.4583		0.282	20.688		0.282	-4.74673
0.283	-45.5729		0.283	19.9638		0.283	-4.74673
0.284	-45.5729		0.284	18.1583		0.284	-4.74673
0.285	-36.4583		0.285	15.3464		0.285	-4.74673
0.286	-36.4583		0.286	11.6644		0.286	-4.74673
0.287	-27.3438		0.287	7.3028		0.287	-4.74673
0.288	-9.11458		0.288	2.49436		0.288	-4.74673
0.289	0		0.289	-2.49971		0.289	-4.74673
0.29	18.2292		0.29	-7.40562		0.29	-6.57591
0.291	27.3438		0.291	-11.9536		0.291	-6.78481
0.292	36.4583		0.292	-15.8943		0.292	-7.06316
0.293	45.5729		0.293	-19.0138		0.293	-7.40562
0.294	36.4583		0.294	-21.147		0.294	-7.64119
0.295	36.4583		0.295	-22.187		0.295	-7.64119
0.296	27.3438		0.296	-22.0922		0.296	-7.64119
0.297	18.2292		0.297	-20.8879		0.297	-7.64119
0.298	9.11458		0.298	-18.6654		0.298	-10.2497
0.299	-9.11458		0.299	-15.5761		0.299	-10.8391
0.3	-27.3438		0.3	-11.8214		0.3	-10.8391
0.301	-36.4583		0.301	-7.64119		0.301	-10.8391
0.302	-45.5729		0.302	-3.29842		0.302	-10.8391
0.303	-54.6875		0.303	0.93688		0.303	-10.8391
0.304	-54.6875		0.304	4.80424		0.304	-10.8391
0.305	-45.5729		0.305	8.06866		0.305	-10.8391
0.306	-36.4583		0.306	10.535		0.306	-10.8391
0.307	-27.3438		0.307	12.0598		0.307	-10.8391
0.308	-18.2292		0.308	12.5598		0.308	-10.8391
0.309	0		0.309	12.0169		0.309	-10.8391
0.31	18.2292		0.31	10.4788		0.31	-10.8391
0.311	27.3438		0.311	8.05607		0.311	-10.8391
0.312	36.4583		0.312	4.91436		0.312	-10.8391
0.313	45.5729		0.313	1.26436		0.313	-10.8391
0.314	45.5729		0.314	-2.65183		0.314	-10.8391
0.315	36.4583		0.315	-6.57591		0.315	-10.8391
0.316	36.4583		0.316	-10.2497		0.316	-10.8391
0.317	27.3438		0.317	-13.4311		0.317	-10.5379
0.318	9.11458		0.318	-15.9095		0.318	-10.5379
0.319	-9.11458		0.319	-17.5191		0.319	-10.5379
0.32	-18.2292		0.32	-18.1485		0.32	-10.5379
0.321	-27.3438		0.321	-17.7484		0.321	-10.5379
0.322	-45.5729		0.322	-16.3343		0.322	-10.5379
0.323	-54.6875		0.323	-13.9852		0.323	-10.5379
0.324	-54.6875		0.324	-10.8391		0.324	-10.2497
0.325	-45.5729		0.325	-7.084		0.325	-9.9343
0.326	-36.4583		0.326	-2.94602		0.326	-7.64119
0.327	-27.3438		0.327	1.32448		0.327	-7.14436
0.328	-9.11458		0.328	5.4687		0.328	-7.14436
0.329	9.11458		0.329	9.23558		0.329	-7.14436
0.33	18.2292		0.33	12.3973		0.33	-7.14436
0.331	27.3438		0.331	14.7638		0.331	-7.14436
0.332	36.4583		0.332	16.1939		0.332	-7.14436
0.333	54.6875		0.333	16.6049		0.333	-7.14436
0.334	54.6875		0.334	15.9769		0.334	-7.14436
0.335	45.5729		0.335	14.3544		0.335	-7.14436
0.336	36.4583		0.336	11.8433		0.336	-7.14436
0.337	27.3438		0.337	8.60393		0.337	-7.14436
0.338	9.11458		0.338	4.84162		0.338	-7.14436
0.339	-9.11458		0.339	0.79328		0.339	-7.14436
0.34	-18.2292		0.34	-3.28711		0.34	-7.14436
0.341	-27.3438		0.341	-7.14436		0.341	-7.14436
0.342	-36.4583		0.342	-10.5379		0.342	-7.084
0.343	-54.6875		0.343	-13.2566		0.343	-6.46722
0.344	-45.5729		0.344	-15.1319		0.344	-6.46722
0.345	-36.4583		0.345	-16.048		0.345	-6.46722
0.346	-36.4583		0.346	-15.9488		0.346	-6.46722
0.347	-27.3438		0.347	-14.8411		0.347	-6.43802
0.348	-18.2292		0.348	-12.794		0.348	-5.9316
0.349	0		0.349	-9.9343		0.349	-4.40106
0.35	18.2292		0.35	-6.43802		0.35	-3.51415
0.351	27.3438		0.351	-2.51935		0.351	-3.28711
0.352	36.4583		0.352	1.58302		0.352	-3.28711
0.353	54.6875		0.353	5.62106		0.353	-3.28711
0.354	54.6875		0.354	9.353		0.354	-3.28711
0.355	45.5729		0.355	12.5585		0.355	-3.28711
0.356	36.4583		0.356	15.0525		0.356	-3.28711
0.357	27.3438		0.357	16.6968		0.357	-3.28711
0.358	9.11458		0.358	17.4083		0.358	-3.28711
0.359	0		0.359	17.1643		0.359	-3.28711
0.36	-18.2292		0.36	16.0036		0.36	-3.28711
0.361	-27.3438		0.361	14.0239		0.361	-3.28711
0.362	-36.4583		0.362	11.3752		0.362	-3.28711
0.363	-45.5729		0.363	8.25024		0.363	-3.28711
0.364	-45.5729		0.364	4.87207		0.364	-3.28711
0.365	-36.4583		0.365	1.47985		0.365	-3.28711
0.366	-27.3438		0.366	-1.6864		0.366	-2.51935
0.367	-18.2292		0.367	-4.40106		0.367	-1.6864
0.368	0		0.368	-6.46722		0.368	-0.35343
0.369	9.11458		0.369	-7.72912		0.369	1.47985
0.37	27.3438		0.37	-8.08194		0.37	1.58302
0.371	36.4583		0.371	-7.47839		0.371	3.37664
0.372	45.5729		0.372	-5.9316		0.372	3.81983
0.373	54.6875		0.373	-3.51415		0.373	4.08268
0.374	54.6875		0.374	-0.35343		0.374	4.43563
0.375	54.6875		0.375	3.37664		0.375	4.87207
0.376	45.5729		0.376	7.46664		0.376	5.19657
0.377	36.4583		0.377	11.685		0.377	5.62106
0.378	18.2292		0.378	15.7929		0.378	5.89765
0.379	9.11458		0.379	19.5592		0.379	7.07593
0.38	-9.11458		0.38	22.7752		0.38	7.07593
0.381	-18.2292		0.381	25.2677		0.381	7.07593
0.382	-27.3438		0.382	26.9102		0.382	7.07593
0.383	-36.4583		0.383	27.6305		0.383	7.07593
0.384	-36.4583		0.384	27.4153		0.384	7.07593
0.385	-27.3438		0.385	26.3107		0.385	7.07593
0.386	-18.2292		0.386	24.4191		0.386	7.07593
0.387	-18.2292		0.387	21.8924		0.387	7.07593
0.388	0		0.388	18.922		0.388	7.07593
0.389	27.3438		0.389	15.7265		0.389	7.07593
0.39	36.4583		0.39	12.5372		0.39	7.07593
0.391	45.5729		0.391	9.58302		0.391	7.07593
0.392	54.6875		0.392	7.07593		0.392	7.07593
0.393	72.9167		0.393	5.19657		0.393	7.07593
0.394	63.8021		0.394	4.08268		0.394	7.07593
0.395	63.8021		0.395	3.81983		0.395	7.07593
0.396	54.6875		0.396	4.43563		0.396	7.07593
0.397	45.5729		0.397	5.89765		0.397	7.07593
0.398	27.3438		0.398	8.11516		0.398	7.07593
0.399	18.2292		0.399	10.9447		0.399	7.07593
0.4	0		0.4	14.1989		0.4	7.07593
0.401	-9.11458		0.401	17.6587		0.401	7.46664
0.402	-27.3438		0.402	21.0868		0.402	7.50532
0.403	-27.3438		0.403	24.2433		0.403	7.50532
0.404	-27.3438		0.404	26.9009		0.404	7.50532
0.405	-27.3438		0.405	28.8601		0.405	7.50532
0.406	-18.2292		0.406	29.9619		0.406	7.50532
0.407	-9.11458		0.407	30.0989		0.407	7.50532
0.408	0		0.408	29.2226		0.408	7.50532
0.409	9.11458		0.409	27.3475		0.409	7.50532
0.41	27.3438		0.41	24.5507		0.41	7.50532
0.411	36.4583		0.411	20.9681		0.411	7.50532
0.412	54.6875		0.412	16.7864		0.412	7.50532
0.413	63.8021		0.413	12.2326		0.413	7.50532
0.414	63.8021		0.414	7.55963		0.414	7.50532
0.415	54.6875		0.415	3.0317		0.415	7.07593
0.416	45.5729		0.416	-1.09224		0.416	5.89765
0.417	36.4583		0.417	-4.57436		0.417	5.65267
0.418	18.2292		0.418	-7.21273		0.418	5.19657
0.419	0		0.419	-8.85391		0.419	4.43563
0.42	-18.2292		0.42	-9.40276		0.42	4.43563
0.421	-27.3438		0.421	-8.82855		0.421	4.43563
0.422	-36.4583		0.422	-7.16728		0.422	3.04453
0.423	-54.6875		0.423	-4.5198		0.423	3.0317
0.424	-45.5729		0.424	-1.04603		0.424	1.4281
0.425	-36.4583		0.425	3.04453		0.425	0.87283
0.426	-27.3438		0.426	7.50532		0.426	0.87283
0.427	-18.2292		0.427	12.0676		0.427	0.87283
0.428	0		0.428	16.4566		0.428	0.87283
0.429	18.2292		0.429	20.4082		0.429	0.87283
0.43	36.4583		0.43	23.6852		0.43	0.87283
0.431	45.5729		0.431	26.0912		0.431	0.87283
0.432	54.6875		0.432	27.483		0.432	0.87283
0.433	72.9167		0.433	27.7788		0.433	0.87283
0.434	63.8021		0.434	26.9637		0.434	0.87283
0.435	54.6875		0.435	25.0897		0.435	0.87283
0.436	54.6875		0.436	22.2733		0.436	0.87283
0.437	36.4583		0.437	18.6875		0.437	0.87283
0.438	18.2292		0.438	14.5515		0.438	0.87283
0.439	9.11458		0.439	10.1169		0.439	0.87283
0.44	-9.11458		0.44	5.65267		0.44	0.87283
0.441	-27.3438		0.441	1.4281		0.441	0.87283
0.442	-36.4583		0.442	-2.30336		0.442	0.87283
0.443	-45.5729		0.443	-5.31973		0.443	0.87283
0.444	-45.5729		0.444	-7.44395		0.444	0.87283
0.445	-36.4583		0.445	-8.5546		0.445	0.87283
0.446	-36.4583		0.446	-8.59314		0.446	0.87283
0.447	-27.3438		0.447	-7.56718		0.447	0.87283
0.448	0		0.448	-5.54979		0.448	0.87283
0.449	9.11458		0.449	-2.67457		0.449	0.87283
0.45	27.3438		0.45	0.87283		0.45	1.4281
0.451	36.4583		0.451	4.86654		0.451	1.4281
0.452	45.5729		0.452	9.05461		0.452	1.4281
0.453	63.8021		0.453	13.1748		0.453	1.4281
0.454	63.8021		0.454	16.9712		0.454	1.4281
0.455	54.6875		0.455	20.2095		0.455	1.4281
0.456	45.5729		0.456	22.6922		0.456	1.4281
0.457	36.4583		0.457	24.2705		0.457	1.4281
0.458	27.3438		0.458	24.8531		0.458	1.4281
0.459	9.11458		0.459	24.412		0.459	1.4281
0.46	-9.11458		0.46	22.9837		0.46	1.4281
0.461	-18.2292		0.461	20.6666		0.461	1.4281
0.462	-27.3438		0.462	17.6148		0.462	1.4281
0.463	-45.5729		0.463	14.0276		0.463	1.4281
0.464	-45.5729		0.464	10.1374		0.464	1.29651
0.465	-36.4583		0.465	6.19396		0.465	0.87283
0.466	-27.3438		0.466	2.44931		0.466	-0.65672
0.467	-18.2292		0.467	-0.85876		0.467	-0.85876
0.468	-9.11458		0.468	-3.52165		0.468	-0.85876
0.469	9.11458		0.469	-5.37326		0.469	-0.85876
0.47	27.3438		0.47	-6.3005		0.47	-0.85876
0.471	36.4583		0.471	-6.25055		0.471	-0.85876
0.472	45.5729		0.472	-5.23426		0.472	-0.85876
0.473	63.8021		0.473	-3.32552		0.473	-0.85876
0.474	63.8021		0.474	-0.65672		0.474	-0.85876
0.475	54.6875		0.475	2.58956		0.475	-0.85876
0.476	45.5729		0.476	6.19195		0.476	-3.32552
0.477	36.4583		0.477	9.90417		0.477	-3.52165
0.478	18.2292		0.478	13.4705		0.478	-3.52165
0.479	9.11458		0.479	16.642		0.479	-3.52165
0.48	-9.11458		0.48	19.1917		0.48	-3.52165
0.481	-27.3438		0.481	20.9297		0.481	-3.52165
0.482	-27.3438		0.482	21.7145		0.482	-3.52165
0.483	-45.5729		0.483	21.4624		0.483	-3.52165
0.484	-45.5729		0.484	20.1526		0.484	-3.52165
0.485	-36.4583		0.485	17.8292		0.485	-3.52165
0.486	-27.3438		0.486	14.5983		0.486	-3.52165
0.487	-27.3438		0.487	10.6218		0.487	-3.52165
0.488	-18.2292		0.488	6.1075		0.488	-3.52165
0.489	9.11458		0.489	1.29651		0.489	-3.52165
0.49	18.2292		0.49	-3.55154		0.49	-3.55154
0.491	27.3438		0.491	-8.17432		0.491	-5.20157
0.492	36.4583		0.492	-12.3228		0.492	-5.23426
0.493	45.5729		0.493	-15.7766		0.493	-5.37326
0.494	45.5729		0.494	-18.357		0.494	-5.85414
0.495	36.4583		0.495	-19.938		0.495	-6.25055
0.496	27.3438		0.496	-20.4539		0.496	-6.25055
0.497	18.2292		0.497	-19.9027		0.497	-8.17432
0.498	9.11458		0.498	-18.3462		0.498	-9.10606
0.499	-9.11458		0.499	-15.9058		0.499	-9.27364
0.5	-27.3438		0.5	-12.7545		0.5	-9.27364
0.501	-36.4583		0.501	-9.10606		0.501	-9.27364
0.502	-45.5729		0.502	-5.20157		0.502	-9.27364
0.503	-54.6875		0.503	-1.29427		0.503	-9.27364
0.504	-54.6875		0.504	2.36625		0.504	-9.27364
0.505	-45.5729		0.505	5.54949		0.505	-9.27364
0.506	-36.4583		0.506	8.05829		0.506	-9.27364
0.507	-27.3438		0.507	9.7409		0.507	-9.27364
0.508	-18.2292		0.508	10.5001		0.508	-9.27364
0.509	0		0.509	10.2991		0.509	-9.27364
0.51	9.11458		0.51	9.16319		0.51	-9.27364
0.511	27.3438		0.511	7.17783		0.511	-9.27364
0.512	36.4583		0.512	4.483		0.512	-9.27364
0.513	45.5729		0.513	1.26389		0.513	-9.27364
0.514	45.5729		0.514	-2.26106		0.514	-9.27364
0.515	36.4583		0.515	-5.85414		0.515	-9.27364
0.516	36.4583		0.516	-9.27364		0.516	-9.27364
0.517	18.2292		0.517	-12.2892		0.517	-9.27364
0.518	9.11458		0.518	-14.6963		0.518	-9.27364
0.519	-9.11458		0.519	-16.3295		0.519	-9.27364
0.52	-18.2292		0.52	-17.0727		0.52	-9.27364
0.521	-27.3438		0.521	-16.8663		0.521	-9.27364
0.522	-36.4583		0.522	-15.7112		0.522	-9.27364
0.523	-54.6875		0.523	-13.6684		0.523	-9.27364
0.524	-54.6875		0.524	-10.8553		0.524	-9.10606
0.525	-45.5729		0.525	-7.43814		0.525	-8.73998
0.526	-36.4583		0.526	-3.62138		0.526	-8.6341
0.527	-27.3438		0.527	0.36508		0.527	-7.43814
0.528	-9.11458		0.528	4.28049		0.528	-7.43814
0.529	9.11458		0.529	7.8884		0.529	-7.43814
0.53	18.2292		0.53	10.9715		0.53	-7.43814
0.531	27.3438		0.531	13.3454		0.531	-7.43814
0.532	36.4583		0.532	14.87		0.532	-7.43814
0.533	54.6875		0.533	15.4581		0.533	-7.43814
0.534	54.6875		0.534	15.0814		0.534	-7.43814
0.535	36.4583		0.535	13.7713		0.535	-7.43814
0.536	36.4583		0.536	11.6175		0.536	-7.43814
0.537	27.3438		0.537	8.7621		0.537	-7.43814
0.538	9.11458		0.538	5.39037		0.538	-7.43814
0.539	0		0.539	1.71927		0.539	-7.43814
0.54	-18.2292		0.54	-2.01628		0.54	-7.43814
0.541	-27.3438		0.541	-5.57817		0.541	-7.43814
0.542	-36.4583		0.542	-8.73998		0.542	-5.57817
0.543	-54.6875		0.543	-11.3011		0.543	-5.43534
0.544	-45.5729		0.544	-13.0993		0.544	-5.43534
0.545	-36.4583		0.545	-14.0206		0.545	-5.43534
0.546	-36.4583		0.546	-14.006		0.546	-5.43534
0.547	-27.3438		0.547	-13.0556		0.547	-4.77735
0.548	-18.2292		0.548	-11.2274		0.548	-4.14172
0.549	9.11458		0.549	-8.6341		0.549	-3.62138
0.55	18.2292		0.55	-5.43534		0.55	-2.89099
0.551	27.3438		0.551	-1.82738		0.551	-2.01628
0.552	36.4583		0.552	1.96937		0.552	-1.85584
0.553	54.6875		0.553	5.72456		0.553	-1.85584
0.554	54.6875		0.554	9.21246		0.554	-1.85584
0.555	45.5729		0.555	12.2264		0.555	-1.85584
0.556	36.4583		0.556	14.5916		0.556	-1.85584
0.557	27.3438		0.557	16.1764		0.557	-1.85584
0.558	18.2292		0.558	16.9005		0.558	-1.85584
0.559	0		0.559	16.7395		0.559	-1.85584
0.56	-18.2292		0.56	15.7267		0.56	-1.85584
0.561	-27.3438		0.561	13.9504		0.561	-1.85584
0.562	-36.4583		0.562	11.5483		0.562	-1.85584
0.563	-45.5729		0.563	8.69848		0.563	-1.85584
0.564	-45.5729		0.564	5.60794		0.564	-1.85584
0.565	-36.4583		0.565	2.49916		0.565	-1.85584
0.566	-27.3438		0.566	-0.40406		0.566	-1.82738
0.567	-18.2292		0.567	-2.89099		0.567	-0.40406
0.568	-9.11458		0.568	-4.77735		0.568	1.12347
0.569	9.11458		0.569	-5.91709		0.569	1.96937
0.57	27.3438		0.57	-6.21161		0.57	2.49916
0.571	36.4583		0.571	-5.61599		0.571	4.63462
0.572	45.5729		0.572	-4.14172		0.572	5.60794
0.573	63.8021		0.573	-1.85584		0.573	5.72456
0.574	63.8021		0.574	1.12347		0.574	8.48299
0.575	54.6875		0.575	4.63462		0.575	8.63555
0.576	45.5729		0.576	8.48299		0.576	8.69848
0.577	36.4583		0.577	12.4536		0.577	8.79045
0.578	27.3438		0.578	16.3249		0.578	9.21246
0.579	9.11458		0.579	19.8829		0.579	9.27727
0.58	-9.11458		0.58	22.9352		0.58	9.75569
0.581	-18.2292		0.581	25.323		0.581	9.75569
0.582	-27.3438		0.582	26.9314		0.582	9.75569
0.583	-36.4583		0.583	27.6968		0.583	9.75569
0.584	-36.4583		0.584	27.6105		0.584	9.75569
0.585	-27.3438		0.585	26.7194		0.585	9.75569
0.586	-27.3438		0.586	25.1227		0.586	9.75569
0.587	-9.11458		0.587	22.9652		0.587	9.75569
0.588	9.11458		0.588	20.4277		0.588	9.75569
0.589	18.2292		0.589	17.7152		0.589	9.75569
0.59	36.4583		0.59	15.0428		0.59	9.75569
0.591	45.5729		0.591	12.622		0.591	9.75569
0.592	63.8021		0.592	10.6461		0.592	9.75569
0.593	72.9167		0.593	9.27727		0.593	9.75569
0.594	72.9167		0.594	8.63555		0.594	9.75569
0.595	63.8021		0.595	8.79045		0.595	9.75569
0.596	63.8021		0.596	9.75569		0.596	9.75569
0.597	45.5729		0.597	11.4877		0.597	9.75569
0.598	36.4583		0.598	13.8878		0.598	9.75569
0.599	27.3438		0.599	16.8078		0.599	9.75569
0.6	9.11458		0.6	20.0592		0.6	9.75569
0.601	0		0.601	23.4249		0.601	9.75569
0.602	-18.2292		0.602	26.6727		0.602	10.6461
0.603	-27.3438		0.603	29.5705		0.603	10.6461
0.604	-27.3438		0.604	31.9011		0.604	10.6461
0.605	-27.3438		0.605	33.4766		0.605	10.6461
0.606	-18.2292		0.606	34.1507		0.606	10.6461
0.607	-9.11458		0.607	33.8296		0.607	10.6461
0.608	9.11458		0.608	32.4779		0.608	10.6461
0.609	18.2292		0.609	30.123		0.609	10.6461
0.61	36.4583		0.61	26.8539		0.61	10.6461
0.611	45.5729		0.611	22.8171		0.611	10.6461
0.612	54.6875		0.612	18.2086		0.612	10.6461
0.613	63.8021		0.613	13.2629		0.613	10.6461
0.614	63.8021		0.614	8.23907		0.614	10.6461
0.615	45.5729		0.615	3.40579		0.615	10.4588
0.616	45.5729		0.616	-0.97495		0.616	9.75569
0.617	36.4583		0.617	-4.66346		0.617	9.27727
0.618	9.11458		0.618	-7.45696		0.618	8.79045
0.619	0		0.619	-9.20199		0.619	8.63555
0.62	-18.2292		0.62	-9.80392		0.62	8.23907
0.621	-27.3438		0.621	-9.23298		0.621	7.78124
0.622	-36.4583		0.622	-7.52639		0.622	6.33722
0.623	-45.5729		0.623	-4.78645		0.623	3.40579
0.624	-45.5729		0.624	-1.17472		0.624	3.09743
0.625	-36.4583		0.625	3.09743		0.625	3.09743
0.626	-27.3438		0.626	7.78124		0.626	3.09743
0.627	-18.2292		0.627	12.6053		0.627	3.09743
0.628	0		0.628	17.2915		0.628	3.09743
0.629	18.2292		0.629	21.5719		0.629	3.09743
0.63	36.4583		0.63	25.204		0.63	3.09743
0.631	45.5729		0.631	27.9857		0.631	3.09743
0.632	63.8021		0.632	29.7668		0.632	3.09743
0.633	63.8021		0.633	30.4576		0.633	3.09743
0.634	72.9167		0.634	30.0341		0.634	3.09743
0.635	63.8021		0.635	28.5391		0.635	3.09743
0.636	54.6875		0.636	26.0787		0.636	3.09743
0.637	45.5729		0.637	22.8159		0.637	3.09743
0.638	27.3438		0.638	18.9602		0.638	3.09743
0.639	9.11458		0.639	14.7542		0.639	3.09743
0.64	-9.11458		0.64	10.4588		0.64	3.09743
0.641	-18.2292		0.641	6.33722		0.641	3.09743
0.642	-27.3438		0.642	2.63868		0.642	3.09743
0.643	-45.5729		0.643	-0.41667		0.643	3.09743
0.644	-45.5729		0.644	-2.65099		0.644	3.09743
0.645	-36.4583		0.645	-3.93939		0.645	3.09743
0.646	-27.3438		0.646	-4.2171		0.646	3.09743
0.647	-18.2292		0.647	-3.48298		0.647	3.09743
0.648	0		0.648	-1.799		0.648	3.09743
0.649	9.11458		0.649	0.7142		0.649	3.09743
0.65	27.3438		0.65	3.88531		0.65	3.88531
0.651	36.4583		0.651	7.50356		0.651	5.33845
0.652	54.6875		0.652	11.3322		0.652	5.33845
0.653	63.8021		0.653	15.1236		0.653	5.33845
0.654	63.8021		0.654	18.6351		0.654	5.33845
0.655	54.6875		0.655	21.6438		0.655	5.33845
0.656	54.6875		0.656	23.9612		0.656	5.33845
0.657	45.5729		0.657	25.4443		0.657	5.33845
0.658	27.3438		0.658	26.0046		0.658	5.33845
0.659	9.11458		0.659	25.6133		0.659	5.33845
0.66	-9.11458		0.66	24.3029		0.66	5.33845
0.661	-18.2292		0.661	22.1648		0.661	5.33845
0.662	-27.3438		0.662	19.3428		0.662	5.33845
0.663	-36.4583		0.663	16.024		0.663	5.33845
0.664	-45.5729		0.664	12.4267		0.664	3.9017
0.665	-36.4583		0.665	8.78595		0.665	3.88531
0.666	-27.3438		0.666	5.33845		0.666	3.0952
0.667	-18.2292		0.667	2.30753		0.667	2.63868
0.668	0		0.668	-0.1114		0.668	2.30753
0.669	9.11458		0.669	-1.76337		0.669	2.30753
0.67	27.3438		0.67	-2.54391		0.67	2.30753
0.671	36.4583		0.671	-2.40575		0.671	2.30753
0.672	54.6875		0.672	-1.36206		0.672	2.30753
0.673	63.8021		0.673	0.51429		0.673	2.30753
0.674	63.8021		0.674	3.0952		0.674	2.30753
0.675	63.8021		0.675	6.20528		0.675	2.30753
0.676	54.6875		0.676	9.63291		0.676	0.51429
0.677	36.4583		0.677	13.1435		0.677	-0.1114
0.678	27.3438		0.678	16.4942		0.678	-0.1114
0.679	9.11458		0.679	19.4495		0.679	-0.1114
0.68	-9.11458		0.68	21.7958		0.68	-0.1114
0.681	-18.2292		0.681	23.3551		0.681	-0.1114
0.682	-27.3438		0.682	23.9967		0.682	-0.1114
0.683	-45.5729		0.683	23.6449		0.683	-0.1114
0.684	-45.5729		0.684	22.2847		0.684	-0.1114
0.685	-27.3438		0.685	19.9628		0.685	-0.1114
0.686	-27.3438		0.686	16.7847		0.686	-0.1114
0.687	-18.2292		0.687	12.909		0.687	-0.1114
0.688	-9.11458		0.688	8.53716		0.688	-0.1114
0.689	0		0.689	3.9017		0.689	-0.1114
0.69	18.2292		0.69	-0.74814		0.69	-0.74814
0.691	27.3438		0.691	-5.16161		0.691	-1.36206
0.692	36.4583		0.692	-9.10181		0.692	-1.70076
0.693	45.5729		0.693	-12.3601		0.693	-1.76337
0.694	45.5729		0.694	-14.7687		0.694	-2.40575
0.695	36.4583		0.695	-16.211		0.695	-2.54391
0.696	36.4583		0.696	-16.6285		0.696	-2.7997
0.697	27.3438		0.697	-16.0238		0.697	-5.16161
0.698	9.11458		0.698	-14.4608		0.698	-5.45959
0.699	0		0.699	-12.0598		0.699	-6.05115
0.7	-18.2292		0.7	-8.99019		0.7	-6.05115
0.701	-27.3438		0.701	-5.45959		0.701	-6.05115
0.702	-36.4583		0.702	-1.70076		0.702	-6.05115
0.703	-54.6875		0.703	2.04297		0.703	-6.05115
0.704	-54.6875		0.704	5.53283		0.704	-6.05115
0.705	-45.5729		0.705	8.54947		0.705	-6.05115
0.706	-36.4583		0.706	10.9065		0.706	-6.05115
0.707	-27.3438		0.707	12.4619		0.707	-6.05115
0.708	-9.11458		0.708	13.1264		0.708	-6.05115
0.709	0		0.709	12.8694		0.709	-6.05115
0.71	9.11458		0.71	11.7194		0.71	-6.05115
0.711	27.3438		0.711	9.7629		0.711	-6.05115
0.712	36.4583		0.712	7.13793		0.712	-6.05115
0.713	45.5729		0.713	4.02518		0.713	-6.05115
0.714	54.6875		0.714	0.6363		0.714	-6.05115
0.715	36.4583		0.715	-2.7997		0.715	-6.05115
0.716	36.4583		0.716	-6.05115		0.716	-6.05115
0.717	27.3438		0.717	-8.89846		0.717	-6.25947
0.718	9.11458		0.718	-11.1481		0.718	-6.25947
0.719	0		0.719	-12.645		0.719	-6.25947
0.72	-9.11458		0.72	-13.2821		0.72	-6.25947
0.721	-27.3438		0.721	-13.0075		0.721	-6.25947
0.722	-27.3438		0.722	-11.8271		0.722	-6.25947
0.723	-45.5729		0.723	-9.80515		0.723	-6.25947
0.724	-54.6875		0.724	-7.05905		0.724	-6.05115
0.725	-36.4583		0.725	-3.75269		0.725	-5.45959
0.726	-36.4583		0.726	-0.08571		0.726	-4.86198
0.727	-27.3438		0.727	3.71906		0.727	-3.75269
0.728	-9.11458		0.728	7.42969		0.728	-3.75269
0.729	0		0.729	10.8198		0.729	-3.75269
0.73	18.2292		0.73	13.6829		0.73	-3.75269
0.731	27.3438		0.731	15.8453		0.731	-3.75269
0.732	45.5729		0.732	17.1771		0.732	-3.75269
0.733	54.6875		0.733	17.6006		0.733	-3.75269
0.734	54.6875		0.734	17.0948		0.734	-3.75269
0.735	45.5729		0.735	15.6968		0.735	-3.75269
0.736	45.5729		0.736	13.5		0.736	-3.75269
0.737	36.4583		0.737	10.6473		0.737	-3.75269
0.738	9.11458		0.738	7.32307		0.738	-3.75269
0.739	0		0.739	3.74096		0.739	-3.75269
0.74	-18.2292		0.74	0.13083		0.74	-3.75269
0.741	-27.3438		0.741	-3.27564		0.741	-3.75269
0.742	-36.4583		0.742	-6.25947		0.742	-3.27564
0.743	-45.5729		0.743	-8.62787		0.743	-1.5236
0.744	-45.5729		0.744	-10.2263		0.744	-0.08571
0.745	-36.4583		0.745	-10.9478		0.745	0.13083
0.746	-27.3438		0.746	-10.7397		0.746	1.72567
0.747	-27.3438		0.747	-9.60644		0.747	1.83563
0.748	-9.11458		0.748	-7.60927		0.748	2.21184
0.749	0		0.749	-4.86198		0.749	2.47117
0.75	27.3438		0.75	-1.5236		0.75	2.75908
0.751	36.4583		0.751	2.21184		0.751	3.71906
0.752	36.4583		0.752	6.12762		0.752	3.74096
0.753	54.6875		0.753	9.99813		0.753	4.05968
0.754	54.6875		0.754	13.6031		0.754	4.05968
0.755	45.5729		0.755	16.7414		0.755	4.05968
0.756	45.5729		0.756	19.2436		0.756	4.05968
0.757	36.4583		0.757	20.9829		0.757	4.05968
0.758	18.2292		0.758	21.8821		0.758	4.05968
0.759	9.11458		0.759	21.9191		0.759	4.05968
0.76	-9.11458		0.76	21.1276		0.76	4.05968
0.761	-18.2292		0.761	19.5943		0.761	4.05968
0.762	-27.3438		0.762	17.4541		0.762	4.05968
0.763	-36.4583		0.763	14.8801		0.763	4.05968
0.764	-36.4583		0.764	12.0734		0.764	4.05968
0.765	-27.3438		0.765	9.24949		0.765	4.40207
0.766	-27.3438		0.766	6.62463		0.766	6.12762
0.767	-18.2292		0.767	4.40207		0.767	6.42526
0.768	0		0.768	2.75908		0.768	6.62463
0.769	18.2292		0.769	1.83563		0.769	9.24949
0.77	36.4583		0.77	1.72567		0.77	9.45288
0.771	45.5729		0.771	2.47117		0.771	9.99813
0.772	54.6875		0.772	4.05968		0.772	12.0734
0.773	63.8021		0.773	6.42526		0.773	12.986
0.774	63.8021		0.774	9.45288		0.774	13.6031
0.775	63.8021		0.775	12.986		0.775	14.8801
0.776	54.6875		0.776	16.8365		0.776	16.7414
0.777	45.5729		0.777	20.7972		0.777	16.8365
0.778	36.4583		0.778	24.6549		0.778	17.4541
0.779	18.2292		0.779	28.2043		0.779	18.6414
0.78	9.11458		0.78	31.2609		0.78	18.7614
0.781	-9.11458		0.781	33.6729		0.781	19.2436
0.782	-18.2292		0.782	35.3309		0.782	19.258
0.783	-27.3438		0.783	36.1746		0.783	19.258
0.784	-27.3438		0.784	36.1965		0.784	19.258
0.785	-18.2292		0.785	35.4422		0.785	19.258
0.786	-18.2292		0.786	34.0069		0.786	19.258
0.787	0		0.787	32.0292		0.787	19.258
0.788	18.2292		0.788	29.6817		0.788	19.258
0.789	27.3438		0.789	27.1592		0.789	19.258
0.79	45.5729		0.79	24.666		0.79	19.258
0.791	54.6875		0.791	22.4017		0.791	19.258
0.792	63.8021		0.792	20.5485		0.792	19.258
0.793	82.0312		0.793	19.258		0.793	19.258
0.794	82.0312		0.794	18.6414		0.794	19.258
0.795	72.9167		0.795	18.7614		0.795	19.258
0.796	72.9167		0.796	19.6275		0.796	19.258
0.797	63.8021		0.797	21.1949		0.797	19.258
0.798	45.5729		0.798	23.3667		0.798	19.258
0.799	36.4583		0.799	25.9998		0.799	19.258
0.8	18.2292		0.8	28.9133		0.8	19.258
0.801	9.11458		0.801	31.9006		0.801	19.258
0.802	0		0.802	34.742		0.802	19.5764
0.803	-18.2292		0.803	37.2191		0.803	19.5764
0.804	-27.3438		0.804	39.1293		0.804	19.5764
0.805	-18.2292		0.805	40.2992		0.805	19.5764
0.806	-18.2292		0.806	40.5966		0.806	19.5764
0.807	0		0.807	39.9395		0.807	19.5764
0.808	9.11458		0.808	38.3029		0.808	19.5764
0.809	27.3438		0.809	35.7217		0.809	19.5764
0.81	36.4583		0.81	32.2895		0.81	19.5764
0.811	45.5729		0.811	28.1542		0.811	19.5764
0.812	54.6875		0.812	23.5103		0.812	19.5764
0.813	72.9167		0.813	18.5877		0.813	19.5764
0.814	72.9167		0.814	13.6383		0.814	19.5764
0.815	63.8021		0.815	8.92175		0.815	19.5764
0.816	54.6875		0.816	4.68946		0.816	19.258
0.817	36.4583		0.817	1.16993		0.817	18.7614
0.818	18.2292		0.818	-1.44523		0.818	18.6414
0.819	9.11458		0.819	-3.01299		0.819	18.5877
0.82	-18.2292		0.82	-3.44772		0.82	16.2026
0.821	-18.2292		0.821	-2.72669		0.821	14.7115
0.822	-27.3438		0.822	-0.89175		0.822	13.6383
0.823	-36.4583		0.823	1.95279		0.823	12.7471
0.824	-45.5729		0.824	5.64608		0.824	10.4897
0.825	-27.3438		0.825	9.98004		0.825	10.4897
0.826	-27.3438		0.826	14.7115		0.826	10.4897
0.827	-9.11458		0.827	19.5764		0.827	10.4897
0.828	9.11458		0.828	24.3053		0.828	10.4897
0.829	18.2292		0.829	28.6394		0.829	10.4897
0.83	36.4583		0.83	32.3452		0.83	10.4897
0.831	54.6875		0.831	35.2286		0.831	10.4897
0.832	63.8021		0.832	37.1456		0.832	10.4897
0.833	82.0312		0.833	38.0107		0.833	10.4897
0.834	82.0312		0.834	37.8012		0.834	10.4897
0.835	72.9167		0.835	36.5581		0.835	10.4897
0.836	63.8021		0.836	34.3827		0.836	10.4897
0.837	54.6875		0.837	31.4302		0.837	10.4897
0.838	36.4583		0.838	27.8993		0.838	10.4897
0.839	27.3438		0.839	24.0198		0.839	10.4897
0.84	9.11458		0.84	20.0382		0.84	10.4897
0.841	-9.11458		0.841	16.2026		0.841	12.7471
0.842	-18.2292		0.842	12.7471		0.842	12.7471
0.843	-36.4583		0.843	9.87799		0.843	12.7471
0.844	-36.4583		0.844	7.76105		0.844	12.7471
0.845	-27.3438		0.845	6.512		0.845	12.7471
0.846	-27.3438		0.846	6.18987		0.846	12.7471
0.847	-9.11458		0.847	6.79409		0.847	12.7471
0.848	9.11458		0.848	8.26527		0.848	12.7471
0.849	18.2292		0.849	10.4897		0.849	13.0766
0.85	36.4583		0.85	13.3072		0.85	13.3072
0.851	45.5729		0.851	16.5218		0.851	13.4922
0.852	54.6875		0.852	19.9148		0.852	13.4922
0.853	72.9167		0.853	23.2587		0.853	13.4922
0.854	72.9167		0.854	26.3323		0.854	13.4922
0.855	63.8021		0.855	28.9343		0.855	13.4922
0.856	63.8021		0.856	30.8965		0.856	13.4922
0.857	54.6875		0.857	32.0943		0.857	13.4922
0.858	36.4583		0.858	32.4542		0.858	13.4922
0.859	18.2292		0.859	31.9585		0.859	13.4922
0.86	0		0.86	30.6458		0.86	13.4922
0.861	-9.11458		0.861	28.6082		0.861	13.4922
0.862	-18.2292		0.862	25.9852		0.862	13.4922
0.863	-36.4583		0.863	22.954		0.863	13.3072
0.864	-36.4583		0.864	19.7177		0.864	13.0766
0.865	-27.3438		0.865	16.4924		0.865	12.7471
0.866	-18.2292		0.866	13.4922		0.866	10.9154
0.867	-9.11458		0.867	10.9154		0.867	10.6229
0.868	9.11458		0.868	8.93163		0.868	10.5038
0.869	18.2292		0.869	7.66992		0.869	10.5038
0.87	36.4583		0.87	7.21055		0.87	10.5038
0.871	45.5729		0.871	7.57927		0.871	10.5038
0.872	54.6875		0.872	8.74529		0.872	10.5038
0.873	72.9167		0.873	10.6229		0.873	10.5038
0.874	72.9167		0.874	13.0766		0.874	10.5038
0.875	63.8021		0.875	15.9295		0.875	10.5038
0.876	63.8021		0.876	18.9743		0.876	8.93163
0.877	54.6875		0.877	21.9868		0.877	8.74529
0.878	36.4583		0.878	24.7397		0.878	7.66992
0.879	18.2292		0.879	27.0173		0.879	7.66992
0.88	0		0.88	28.6296		0.88	7.66992
0.881	-18.2292		0.881	29.4247		0.881	7.66992
0.882	-18.2292		0.882	29.2987		0.882	7.66992
0.883	-27.3438		0.883	28.203		0.883	7.66992
0.884	-36.4583		0.884	26.1479		0.884	7.66992
0.885	-27.3438		0.885	23.2027		0.885	7.66992
0.886	-27.3438		0.886	19.492		0.886	7.66992
0.887	-18.2292		0.887	15.1888		0.887	7.66992
0.888	-9.11458		0.888	10.5038		0.888	7.57927
0.889	0		0.889	5.6735		0.889	7.21055
0.89	18.2292		0.89	0.94549		0.89	7.1051
0.891	27.3438		0.891	-3.43633		0.891	6.6046
0.892	36.4583		0.892	-7.24655		0.892	5.6735
0.893	45.5729		0.893	-10.292		0.893	3.63204
0.894	54.6875		0.894	-12.4235		0.894	2.81311
0.895	45.5729		0.895	-13.5448		0.895	0.94549
0.896	36.4583		0.896	-13.6187		0.896	0.15743
0.897	27.3438		0.897	-12.6689		0.897	-1.06173
0.898	9.11458		0.898	-10.7789		0.898	-3.087
0.899	0		0.899	-8.08624		0.899	-3.18365
0.9	-18.2292		0.9	-4.77453		0.9	-3.18365
0.901	-27.3438		0.901	-1.06173		0.901	-3.18365
0.902	-27.3438		0.902	2.81311		0.902	-3.18365
0.903	-45.5729		0.903	6.6046		0.903	-3.18365
0.904	-45.5729		0.904	10.0761		0.904	-3.18365
0.905	-36.4583		0.905	13.0141		0.905	-3.18365
0.906	-27.3438		0.906	15.2414		0.906	-3.18365
0.907	-27.3438		0.907	16.6275		0.907	-3.18365
0.908	-9.11458		0.908	17.0969		0.908	-3.18365
0.909	0		0.909	16.6327		0.909	-3.18365
0.91	18.2292		0.91	15.2778		0.91	-3.18365
0.911	27.3438		0.911	13.1319		0.911	-3.18365
0.912	36.4583		0.912	10.3444		0.912	-3.18365
0.913	54.6875		0.913	7.1051		0.913	-3.18365
0.914	54.6875		0.914	3.63204		0.914	-3.18365
0.915	45.5729		0.915	0.15743		0.915	-3.18365
0.916	45.5729		0.916	-3.087		0.916	-3.18365
0.917	27.3438		0.917	-5.88462		0.917	-3.18365
0.918	18.2292		0.918	-8.04764		0.918	-3.18365
0.919	0		0.919	-9.42884		0.919	-3.18365
0.92	-18.2292		0.92	-9.93086		0.92	-3.18365
0.921	-27.3438		0.921	-9.51222		0.921	-3.18365
0.922	-27.3438		0.922	-8.18988		0.922	-3.18365
0.923	-45.5729		0.923	-6.0381		0.923	-3.18365
0.924	-45.5729		0.924	-3.18365		0.924	-3.087
0.925	-36.4583		0.925	0.2022		0.925	-2.35302
0.926	-27.3438		0.926	3.91454		0.926	-1.06173
0.927	-27.3438		0.927	7.72772		0.927	-0.41729
0.928	0		0.928	11.4096		0.928	-0.41729
0.929	9.11458		0.929	14.7361		0.929	-0.41729
0.93	27.3438		0.93	17.5053		0.93	-0.41729
0.931	36.4583		0.931	19.5501		0.931	-0.41729
0.932	45.5729		0.932	20.7485		0.932	-0.41729
0.933	54.6875		0.933	21.0315		0.933	-0.41729
0.934	54.6875		0.934	20.3868		0.934	-0.41729
0.935	45.5729		0.935	18.8601		0.935	-0.41729
0.936	45.5729		0.936	16.5517		0.936	-0.41729
0.937	36.4583		0.937	13.6101		0.937	-0.41729
0.938	18.2292		0.938	10.2226		0.938	-0.41729
0.939	9.11458		0.939	6.60379		0.939	-0.41729
0.94	-9.11458		0.94	2.98146		0.94	-0.41729
0.941	-27.3438		0.941	-0.41729		0.941	-0.41729
0.942	-27.3438		0.942	-3.38051		0.942	0.2022
0.943	-45.5729		0.943	-5.72452		0.943	0.2022
0.944	-45.5729		0.944	-7.30538		0.944	0.2022
0.945	-36.4583		0.945	-8.02779		0.945	0.2022
0.946	-36.4583		0.946	-7.85079		0.946	0.2022
0.947	-27.3438		0.947	-6.79013		0.947	0.68315
0.948	-9.11458		0.948	-4.91695		0.948	0.73727
0.949	9.11458		0.949	-2.35302		0.949	2.26781
0.95	27.3438		0.95	0.73727		0.95	2.75208
0.951	36.4583		0.951	4.15762		0.951	2.98146
0.952	36.4583		0.952	7.69245		0.952	2.98146
0.953	54.6875		0.953	11.1208		0.953	2.98146
0.954	63.8021		0.954	14.2307		0.954	2.98146
0.955	54.6875		0.955	16.8324		0.955	2.98146
0.956	45.5729		0.956	18.7709		0.956	2.98146
0.957	36.4583		0.957	19.9359		0.957	2.98146
0.958	18.2292		0.958	20.2683		0.958	2.98146
0.959	9.11458		0.959	19.7649		0.959	2.98146
0.96	-9.11458		0.96	18.4778		0.96	2.98146
0.961	-27.3438		0.961	16.5116		0.961	2.98146
0.962	-27.3438		0.962	14.0165		0.962	2.98146
0.963	-45.5729		0.963	11.1788		0.963	2.98146
0.964	-45.5729		0.964	8.20865		0.964	2.98146
0.965	-36.4583		0.965	5.32726		0.965	2.98146
0.966	-27.3438		0.966	2.75208		0.966	4.15762
0.967	-18.2292		0.967	0.68315		0.967	5.12556
0.968	0		0.968	-0.7099		0.968	5.32726
0.969	9.11458		0.969	-1.29881		0.969	7.69245
0.97	27.3438		0.97	-1.00505		0.97	8.20865
0.971	36.4583		0.971	0.19489		0.971	8.63044
0.972	54.6875		0.972	2.26781		0.972	11.1208
0.973	63.8021		0.973	5.12556		0.973	11.1788
0.974	72.9167		0.974	8.63044		0.974	11.7793
0.975	63.8021		0.975	12.6036		0.975	12.0354
0.976	54.6875		0.976	16.8362		0.976	12.3617
0.977	45.5729		0.977	21.1024		0.977	12.6036
0.978	36.4583		0.978	25.1733		0.978	13.1146
0.979	27.3438		0.979	28.8317		0.979	13.7398
0.98	9.11458		0.98	31.8852		0.98	13.7398
0.981	-9.11458		0.981	34.1786		0.981	13.7398
0.982	-18.2292		0.982	35.6034		0.982	13.7398
0.983	-27.3438		0.983	36.1046		0.983	13.7398
0.984	-27.3438		0.984	35.6844		0.984	13.7398
0.985	-18.2292		0.985	34.4014		0.985	13.7398
0.986	-18.2292		0.986	32.3672		0.986	13.7398
0.987	-9.11458		0.987	29.7389		0.987	13.7398
0.988	9.11458		0.988	26.7092		0.988	13.1146
0.989	18.2292		0.989	23.4941		0.989	13.1146
0.99	36.4583		0.99	20.3184		0.99	13.1146
0.991	54.6875		0.991	17.4019		0.991	13.1146
0.992	63.8021		0.992	14.9448		0.992	13.1146
0.993	72.9167		0.993	13.1146		0.993	13.1146
0.994	82.0312		0.994	12.0354		0.994	13.1146
0.995	72.9167		0.995	11.7793		0.995	13.1146
0.996	63.8021		0.996	12.3617		0.996	13.1146
0.997	54.6875		0.997	13.7398		0.997	13.1146
0.998	36.4583		0.998	15.8149		0.998	13.1146
0.999	27.3438		0.999	18.4385		0.999	13.1146
1	9.11458		1	21.4214		1	13.1146
1.001	0		1.001	24.5451		1.001	13.1146
1.002	-9.11458		1.002	27.5764		1.002	12.695
1.003	-27.3438		1.003	30.2813		1.003	12.695
1.004	-27.3438		1.004	32.4408		1.004	12.695
1.005	-18.2292		1.005	33.8645		1.005	12.695
1.006	-18.2292		1.006	34.4036		1.006	12.695
1.007	-9.11458		1.007	33.9606		1.007	12.695
1.008	9.11458		1.008	32.4966		1.008	12.695
1.009	9.11458		1.009	30.0343		1.009	12.695
1.01	27.3438		1.01	26.658		1.01	12.695
1.011	36.4583		1.011	22.5091		1.011	12.695
1.012	45.5729		1.012	17.7783		1.012	12.695
1.013	63.8021		1.013	12.695		1.013	12.695
1.014	63.8021		1.014	7.51381		1.014	12.695
1.015	63.8021		1.015	2.49949		1.015	12.3617
1.016	45.5729		1.016	-2.08846		1.016	12.0354
1.017	36.4583		1.017	-6.01145		1.017	11.7793
1.018	18.2292		1.018	-9.06597		1.018	10.4311
1.019	0		1.019	-11.0958		1.019	8.53049
1.02	-18.2292		1.02	-12.0016		1.02	7.51381
1.021	-27.3438		1.021	-11.7466		1.021	6.73713
1.022	-36.4583		1.022	-10.3591		1.022	3.86653
1.023	-54.6875		1.023	-7.931		1.023	3.39354
1.024	-54.6875		1.024	-4.61192		1.024	2.49949
1.025	-45.5729		1.025	-0.60071		1.025	2.49949
1.026	-36.4583		1.026	3.86653		1.026	2.49949
1.027	-18.2292		1.027	8.53049		1.027	2.49949
1.028	-9.11458		1.028	13.124		1.028	2.49949
1.029	9.11458		1.029	17.3878		1.029	2.49949
1.03	27.3438		1.03	21.0858		1.03	2.49949
1.031	36.4583		1.031	24.0189		1.031	2.49949
1.032	54.6875		1.032	26.0362		1.032	2.49949
1.033	72.9167		1.033	27.0438		1.033	2.49949
1.034	72.9167		1.034	27.0096		1.034	2.49949
1.035	63.8021		1.035	25.9644		1.035	2.49949
1.036	54.6875		1.036	23.9992		1.036	2.49949
1.037	45.5729		1.037	21.2591		1.037	2.49949
1.038	27.3438		1.038	17.9335		1.038	2.49949
1.039	18.2292		1.039	14.2442		1.039	2.49949
1.04	0		1.04	10.4311		1.04	2.49949
1.041	-18.2292		1.041	6.73713		1.041	3.39354
1.042	-27.3438		1.042	3.39354		1.042	3.39354
1.043	-45.5729		1.043	0.60528		1.043	3.39354
1.044	-45.5729		1.044	-1.46123		1.044	3.39354
1.045	-36.4583		1.045	-2.68802		1.045	3.39354
1.046	-27.3438		1.046	-3.0124		1.046	3.39354
1.047	-27.3438		1.047	-2.43021		1.047	3.39354
1.048	-9.11458		1.048	-0.9954		1.048	3.39354
1.049	9.11458		1.049	1.18405		1.049	3.39354
1.05	27.3438		1.05	3.95362		1.05	3.76588
1.051	36.4583		1.051	7.12249		1.051	3.86653
1.052	45.5729		1.052	10.4762		1.052	3.95362
1.053	63.8021		1.053	13.7904		1.053	3.95362
1.054	63.8021		1.054	16.8456		1.054	3.95362
1.055	54.6875		1.055	19.4409		1.055	3.95362
1.056	54.6875		1.056	21.407		1.056	3.95362
1.057	45.5729		1.057	22.6166		1.057	3.95362
1.058	27.3438		1.058	22.9928		1.058	3.95362
1.059	9.11458		1.059	22.5132		1.059	3.95362
1.06	-9.11458		1.06	21.2114		1.06	3.95362
1.061	-18.2292		1.061	19.1743		1.061	3.95362
1.062	-27.3438		1.062	16.5364		1.062	3.95362
1.063	-36.4583		1.063	13.4707		1.063	3.76588
1.064	-45.5729		1.064	10.1775		1.064	3.39354
1.065	-36.4583		1.065	6.87113		1.065	2.23405
1.066	-27.3438		1.066	3.76588		1.066	2.22717
1.067	-27.3438		1.067	1.06217		1.067	1.18405
1.068	-9.11458		1.068	-1.0667		1.068	1.06217
1.069	9.11458		1.069	-2.48585		1.069	1.06217
1.07	27.3438		1.07	-3.10782		1.07	1.06217
1.071	36.4583		1.071	-2.89839		1.071	1.06217
1.072	45.5729		1.072	-1.8791		1.072	1.06217
1.073	63.8021		1.073	-0.12618		1.073	1.06217
1.074	63.8021		1.074	2.23405		1.074	1.06217
1.075	54.6875		1.075	5.03297		1.075	-0.12618
1.076	45.5729		1.076	8.07014		1.076	-1.0667
1.077	36.4583		1.077	11.1259		1.077	-1.8791
1.078	27.3438		1.078	13.9754		1.078	-2.47556
1.079	9.11458		1.079	16.4025		1.079	-2.47556
1.08	-9.11458		1.08	18.2138		1.08	-2.47556
1.081	-18.2292		1.081	19.251		1.081	-2.47556
1.082	-27.3438		1.082	19.4011		1.082	-2.47556
1.083	-36.4583		1.083	18.604		1.083	-2.47556
1.084	-45.5729		1.084	16.8562		1.084	-2.47556
1.085	-36.4583		1.085	14.2123		1.085	-2.47556
1.086	-36.4583		1.086	10.7813		1.086	-2.47556
1.087	-27.3438		1.087	6.72075		1.087	-2.47556
1.088	-18.2292		1.088	2.22717		1.088	-2.48585
1.089	-9.11458		1.089	-2.47556		1.089	-2.59671
1.09	9.11458		1.09	-7.14975		1.09	-2.89839
1.091	18.2292		1.091	-11.5581		1.091	-3.10782
1.092	27.3438		1.092	-15.4783		1.092	-5.53118
1.093	36.4583		1.093	-18.716		1.093	-5.57514
1.094	36.4583		1.094	-21.1167		1.094	-7.14975
1.095	36.4583		1.095	-22.5749		1.095	-8.58914
1.096	27.3438		1.096	-23.0404		1.096	-9.07532
1.097	18.2292		1.097	-22.5206		1.097	-11.4273
1.098	9.11458		1.098	-21.0803		1.098	-11.5581
1.099	-9.11458		1.099	-18.8367		1.099	-11.5581
1.1	-27.3438		1.1	-15.9526		1.1	-11.5581
1.101	-36.4583		1.101	-12.6254		1.101	-11.5581
1.102	-36.4583		1.102	-9.07532		1.102	-11.5581
1.103	-54.6875		1.103	-5.53118		1.103	-11.5581
1.104	-63.8021		1.104	-2.21656		1.104	-11.5581
1.105	-54.6875		1.105	0.66404		1.105	-11.5581
1.106	-45.5729		1.106	2.93771		1.106	-11.5581
1.107	-36.4583		1.107	4.47345		1.107	-11.5581
1.108	-18.2292		1.108	5.18999		1.108	-11.5581
1.109	-18.2292		1.109	5.06027		1.109	-11.5581
1.11	9.11458		1.11	4.11262		1.11	-11.5581
1.111	18.2292		1.111	2.42835		1.111	-11.5581
1.112	27.3438		1.112	0.13612		1.112	-11.5581
1.113	45.5729		1.113	-2.59671		1.113	-11.5581
1.114	45.5729		1.114	-5.57514		1.114	-11.5581
1.115	36.4583		1.115	-8.58914		1.115	-11.5581
1.116	36.4583		1.116	-11.4273		1.116	-11.5581
1.117	18.2292		1.117	-13.8905		1.117	-11.4273
1.118	0		1.118	-15.8045		1.118	-11.4273
1.119	0		1.119	-17.031		1.119	-11.4273
1.12	-18.2292		1.12	-17.4768		1.12	-11.4273
1.121	-27.3438		1.121	-17.0991		1.121	-11.4273
1.122	-36.4583		1.122	-15.9086		1.122	-11.4273
1.123	-54.6875		1.123	-13.9686		1.123	-11.4273
1.124	-54.6875		1.124	-11.3905		1.124	-11.3905
1.125	-45.5729		1.125	-8.32733		1.125	-11.2665
1.126	-36.4583		1.126	-4.96325		1.126	-9.80644
1.127	-27.3438		1.127	-1.50221		1.127	-9.07532
1.128	-18.2292		1.128	1.84522		1.128	-8.61534
1.129	-9.11458		1.129	4.8752		1.129	-8.61534
1.13	9.11458		1.13	7.40359		1.13	-8.61534
1.131	27.3438		1.131	9.27756		1.131	-8.61534
1.132	27.3438		1.132	10.3853		1.132	-8.61534
1.133	45.5729		1.133	10.6631		1.133	-8.61534
1.134	54.6875		1.134	10.0991		1.134	-8.61534
1.135	45.5729		1.135	8.73439		1.135	-8.61534
1.136	36.4583		1.136	6.6599		1.136	-8.61534
1.137	27.3438		1.137	4.01089		1.137	-8.61534
1.138	9.11458		1.138	0.95825		1.138	-8.61534
1.139	-9.11458		1.139	-2.30232		1.139	-8.61534
1.14	-18.2292		1.14	-5.56268		1.14	-8.61534
1.141	-27.3438		1.141	-8.61534		1.141	-8.61534
1.142	-36.4583		1.142	-11.2665		1.142	-8.32733
1.143	-54.6875		1.143	-13.3482		1.143	-6.88221
1.144	-54.6875		1.144	-14.7285		1.144	-5.56268
1.145	-45.5729		1.145	-15.3202		1.145	-4.96325
1.146	-36.4583		1.146	-15.0853		1.146	-3.64622
1.147	-27.3438		1.147	-14.0375		1.147	-3.30277
1.148	-18.2292		1.148	-12.2412		1.148	-3.15742
1.149	-9.11458		1.149	-9.80644		1.149	-2.66628
1.15	18.2292		1.15	-6.88221		1.15	-2.30232
1.151	27.3438		1.151	-3.64622		1.151	-2.29389
1.152	36.4583		1.152	-0.2935		1.152	-1.50221
1.153	45.5729		1.153	2.97631		1.153	-1.2339
1.154	54.6875		1.154	5.97186		1.154	-1.2339
1.155	36.4583		1.155	8.52243		1.155	-1.2339
1.156	36.4583		1.156	10.4889		1.156	-1.2339
1.157	27.3438		1.157	11.7728		1.157	-1.2339
1.158	9.11458		1.158	12.3221		1.158	-1.2339
1.159	0		1.159	12.1353		1.159	-1.2339
1.16	-18.2292		1.16	11.2604		1.16	-1.2339
1.161	-27.3438		1.161	9.79272		1.161	-1.2339
1.162	-27.3438		1.162	7.86775		1.162	-1.2339
1.163	-45.5729		1.163	5.65284		1.163	-1.2339
1.164	-45.5729		1.164	3.33607		1.164	-1.2339
1.165	-36.4583		1.165	1.11402		1.165	-0.82108
1.166	-27.3438		1.166	-0.82108		1.166	-0.2935
1.167	-27.3438		1.167	-2.29389		1.167	0.9577
1.168	-9.11458		1.168	-3.15742		1.168	1.11402
1.169	0		1.169	-3.30277		1.169	2.97631
1.17	27.3438		1.17	-2.66628		1.17	3.33607
1.171	36.4583		1.171	-1.2339		1.171	3.82323
1.172	45.5729		1.172	0.9577		1.172	5.65284
1.173	63.8021		1.173	3.82323		1.173	5.97186
1.174	72.9167		1.174	7.23408		1.174	7.23408
1.175	63.8021		1.175	11.0264		1.175	7.86775
1.176	54.6875		1.176	15.0113		1.176	8.52243
1.177	45.5729		1.177	18.9871		1.177	9.79272
1.178	36.4583		1.178	22.7521		1.178	10.4889
1.179	18.2292		1.179	26.117		1.179	11.0264
1.18	0		1.18	28.9177		1.18	11.2604
1.181	-9.11458		1.181	31.0253		1.181	11.7728
1.182	-18.2292		1.182	32.3546		1.182	12.1353
1.183	-27.3438		1.183	32.8692		1.183	12.3221
1.184	-27.3438		1.184	32.5842		1.184	15.0113
1.185	-27.3438		1.185	31.5651		1.185	15.3564
1.186	-18.2292		1.186	29.9233		1.186	15.7037
1.187	-9.11458		1.187	27.809		1.187	15.7479
1.188	9.11458		1.188	25.4012		1.188	15.7479
1.189	18.2292		1.189	22.8963		1.189	15.7479
1.19	36.4583		1.19	20.4947		1.19	15.7479
1.191	54.6875		1.191	18.3879		1.191	15.7479
1.192	63.8021		1.192	16.7454		1.192	15.7479
1.193	72.9167		1.193	15.7037		1.193	15.7479
1.194	82.0312		1.194	15.3564		1.194	15.7479
1.195	72.9167		1.195	15.7479		1.195	15.7479
1.196	72.9167		1.196	16.8697		1.196	15.7479
1.197	63.8021		1.197	18.6601		1.197	15.7479
1.198	45.5729		1.198	21.0079		1.198	15.7479
1.199	36.4583		1.199	23.7588		1.199	15.7479
1.2	18.2292		1.2	26.7245		1.2	15.7479
1.201	0		1.201	29.6949		1.201	15.7479
1.202	-9.11458		1.202	32.4511		1.202	15.7479
1.203	-18.2292		1.203	34.7796		1.203	15.7479
1.204	-27.3438		1.204	36.486		1.204	15.7479
1.205	-18.2292		1.205	37.4081		1.205	15.7479
1.206	-18.2292		1.206	37.4269		1.206	15.7479
1.207	-9.11458		1.207	36.4753		1.207	15.7479
1.208	9.11458		1.208	34.5431		1.208	15.7479
1.209	9.11458		1.209	31.6793		1.209	15.7479
1.21	27.3438		1.21	27.9901		1.21	15.7479
1.211	45.5729		1.211	23.634		1.211	15.7479
1.212	45.5729		1.212	18.813		1.212	15.7479
1.213	63.8021		1.213	13.7613		1.213	15.7479
1.214	72.9167		1.214	8.73201		1.214	15.7479
1.215	63.8021		1.215	3.98229		1.215	15.7037
1.216	54.6875		1.216	-0.24158		1.216	15.3564
1.217	45.5729		1.217	-3.71895		1.217	15.1565
1.218	18.2292		1.218	-6.26788		1.218	14.8593
1.219	0		1.219	-7.7562		1.219	13.7613
1.22	-18.2292		1.22	-8.10949		1.22	11.6012
1.221	-27.3438		1.221	-7.31576		1.221	10.095
1.222	-27.3438		1.222	-5.42645		1.222	8.73201
1.223	-45.5729		1.223	-2.55356		1.223	8.45579
1.224	-54.6875		1.224	1.13677		1.224	8.24736
1.225	-36.4583		1.225	5.4339		1.225	8.24736
1.226	-27.3438		1.226	10.095		1.226	8.24736
1.227	-27.3438		1.227	14.8593		1.227	8.24736
1.228	0		1.228	19.4633		1.228	8.24736
1.229	9.11458		1.229	23.6563		1.229	8.24736
1.23	36.4583		1.23	27.2148		1.23	8.24736
1.231	45.5729		1.231	29.9555		1.231	8.24736
1.232	54.6875		1.232	31.746		1.232	8.24736
1.233	72.9167		1.233	32.5115		1.233	8.24736
1.234	82.0312		1.234	32.2394		1.234	8.24736
1.235	72.9167		1.235	30.9786		1.235	8.24736
1.236	63.8021		1.236	28.8365		1.236	8.24736
1.237	54.6875		1.237	25.9714		1.237	8.24736
1.238	36.4583		1.238	22.5824		1.238	8.24736
1.239	27.3438		1.239	18.897		1.239	8.24736
1.24	9.11458		1.24	15.1565		1.24	8.24736
1.241	-18.2292		1.241	11.6012		1.241	8.45579
1.242	-18.2292		1.242	8.45579		1.242	8.45579
1.243	-36.4583		1.243	5.91535		1.243	8.45579
1.244	-45.5729		1.244	4.13383		1.244	8.45579
1.245	-36.4583		1.245	3.21489		1.245	8.45579
1.246	-27.3438		1.246	3.20598		1.246	8.45579
1.247	-18.2292		1.247	4.09601		1.247	8.45579
1.248	0		1.248	5.81669		1.248	8.45579
1.249	9.11458		1.249	8.24736		1.249	9.75282
1.25	27.3438		1.25	11.2232		1.25	10.0811
1.251	45.5729		1.251	14.5459		1.251	10.095
1.252	54.6875		1.252	17.9968		1.252	11.2232
1.253	63.8021		1.253	21.3507		1.253	11.2232
1.254	72.9167		1.254	24.3904		1.254	11.2232
1.255	63.8021		1.255	26.9203		1.255	11.2232
1.256	63.8021		1.256	28.7792		1.256	11.2232
1.257	54.6875		1.257	29.8496		1.257	11.2232
1.258	36.4583		1.258	30.0659		1.258	11.2232
1.259	18.2292		1.259	29.4176		1.259	11.2232
1.26	9.11458		1.26	27.9502		1.26	11.2232
1.261	-9.11458		1.261	25.7616		1.261	11.2232
1.262	-18.2292		1.262	22.9963		1.262	11.2232
1.263	-36.4583		1.263	19.8352		1.263	10.8837
1.264	-36.4583		1.264	16.4842		1.264	10.0811
1.265	-27.3438		1.265	13.1611		1.265	9.75282
1.266	-27.3438		1.266	10.0811		1.266	8.45579
1.267	-18.2292		1.267	7.44311		1.267	8.24736
1.268	0		1.268	5.41701		1.268	7.44311
1.269	9.11458		1.269	4.13235		1.269	7.44311
1.27	27.3438		1.27	3.67003		1.27	7.44311
1.271	45.5729		1.271	4.05687		1.271	7.44311
1.272	45.5729		1.272	5.26366		1.272	7.44311
1.273	63.8021		1.273	7.20669		1.273	7.44311
1.274	72.9167		1.274	9.75282		1.274	7.44311
1.275	63.8021		1.275	12.7276		1.275	7.20669
1.276	54.6875		1.276	15.9261		1.276	6.20743
1.277	45.5729		1.277	19.1256		1.277	5.41701
1.278	36.4583		1.278	22.0997		1.278	5.26366
1.279	18.2292		1.279	24.6319		1.279	5.26366
1.28	9.11458		1.28	26.5302		1.28	5.26366
1.281	-9.11458		1.281	27.6382		1.281	5.26366
1.282	-18.2292		1.282	27.8456		1.282	5.26366
1.283	-27.3438		1.283	27.0953		1.283	5.26366
1.284	-36.4583		1.284	25.3871		1.284	5.26366
1.285	-27.3438		1.285	22.7779		1.285	5.26366
1.286	-27.3438		1.286	19.3788		1.286	5.26366
1.287	-18.2292		1.287	15.3485		1.287	5.26366
1.288	-9.11458		1.288	10.8837		1.288	5.26366
1.289	0		1.289	6.20743		1.289	4.13235
1.29	9.11458		1.29	1.55571		1.29	4.05687
1.291	27.3438		1.291	-2.83661		1.291	3.67003
1.292	27.3438		1.292	-6.74988		1.292	3.65793
1.293	45.5729		1.293	-9.99275		1.293	2.38733
1.294	54.6875		1.294	-12.4134		1.294	1.55571
1.295	45.5729		1.295	-13.9085		1.295	0.95209
1.296	36.4583		1.296	-14.4286		1.296	-1.06015
1.297	27.3438		1.297	-13.9815		1.297	-1.58518
1.298	9.11458		1.298	-12.6299		1.298	-2.83661
1.299	0		1.299	-10.4885		1.299	-2.83661
1.3	-18.2292		1.3	-7.71507		1.3	-2.83661
1.301	-27.3438		1.301	-4.5013		1.301	-2.83661
1.302	-27.3438		1.302	-1.06015		1.302	-2.83661
1.303	-45.5729		1.303	2.38733		1.303	-2.83661
1.304	-54.6875		1.304	5.62575		1.304	-2.83661
1.305	-45.5729		1.305	8.45859		1.305	-2.83661
1.306	-36.4583		1.306	10.7202		1.306	-2.83661
1.307	-27.3438		1.307	12.2855		1.307	-2.83661
1.308	-18.2292		1.308	13.0774		1.308	-2.83661
1.309	0		1.309	13.0709		1.309	-2.83661
1.31	9.11458		1.31	12.2938		1.31	-2.83661
1.311	27.3438		1.311	10.8242		1.311	-2.83661
1.312	36.4583		1.312	8.78486		1.312	-2.83661
1.313	54.6875		1.313	6.33467		1.313	-2.83661
1.314	54.6875		1.314	3.65793		1.314	-2.83661
1.315	45.5729		1.315	0.95209		1.315	-2.83661
1.316	45.5729		1.316	-1.58518		1.316	-2.83661
1.317	27.3438		1.317	-3.76898		1.317	-2.62592
1.318	18.2292		1.318	-5.4391		1.318	-2.62592
1.319	9.11458		1.319	-6.47039		1.319	-2.62592
1.32	-9.11458		1.32	-6.78073		1.32	-2.62592
1.321	-18.2292		1.321	-6.3362		1.321	-2.62592
1.322	-27.3438		1.322	-5.15318		1.322	-2.62592
1.323	-36.4583		1.323	-3.29704		1.323	-1.81212
1.324	-45.5729		1.324	-0.87785		1.324	-1.58518
1.325	-36.4583		1.325	1.95696		1.325	-1.06015
1.326	-27.3438		1.326	5.03219		1.326	-0.87785
1.327	-27.3438		1.327	8.1563		1.327	-0.34694
1.328	-9.11458		1.328	11.1339		1.328	0.67687
1.329	0		1.329	13.7783		1.329	0.67687
1.33	18.2292		1.33	15.9238		1.33	0.67687
1.331	36.4583		1.331	17.4363		1.331	0.67687
1.332	36.4583		1.332	18.222		1.332	0.67687
1.333	54.6875		1.333	18.2333		1.333	0.67687
1.334	63.8021		1.334	17.4722		1.334	0.67687
1.335	45.5729		1.335	15.99		1.335	0.67687
1.336	45.5729		1.336	13.8841		1.336	0.67687
1.337	36.4583		1.337	11.2916		1.337	0.67687
1.338	18.2292		1.338	8.38092		1.338	0.67687
1.339	9.11458		1.339	5.34049		1.339	0.67687
1.34	-9.11458		1.34	2.36709		1.34	0.67687
1.341	-18.2292		1.341	-0.34694		1.341	0.67687
1.342	-27.3438		1.342	-2.62592		1.342	1.95696
1.343	-45.5729		1.343	-4.32209		1.343	2.36709
1.344	-45.5729		1.344	-5.32501		1.344	2.48347
1.345	-36.4583		1.345	-5.56856		1.345	2.68014
1.346	-27.3438		1.346	-5.03511		1.346	3.0789
1.347	-27.3438		1.347	-3.75656		1.347	3.55488
1.348	-9.11458		1.348	-1.81212		1.348	3.71577
1.349	0		1.349	0.67687		1.349	4.37141
1.35	18.2292		1.35	3.55488		1.35	5.03219
1.351	36.4583		1.351	6.64241		1.351	5.34049
1.352	45.5729		1.352	9.74763		1.352	5.58557
1.353	54.6875		1.353	12.679		1.353	5.58557
1.354	63.8021		1.354	15.2576		1.354	5.58557
1.355	54.6875		1.355	17.3293		1.355	5.58557
1.356	54.6875		1.356	18.7745		1.356	5.58557
1.357	36.4583		1.357	19.516		1.357	5.58557
1.358	18.2292		1.358	19.5249		1.358	5.58557
1.359	9.11458		1.359	18.822		1.359	5.58557
1.36	-9.11458		1.36	17.4771		1.36	5.58557
1.361	-18.2292		1.361	15.6046		1.361	5.58557
1.362	-27.3438		1.362	13.3563		1.362	5.58557
1.363	-36.4583		1.363	10.9121		1.363	5.58557
1.364	-45.5729		1.364	8.46812		1.364	5.58557
1.365	-36.4583		1.365	6.22426		1.365	6.22426
1.366	-27.3438		1.366	4.37141		1.366	6.64241
1.367	-18.2292		1.367	3.0789		1.367	8.23293
1.368	0		1.368	2.48347		1.368	8.46812
1.369	9.11458		1.369	2.68014		1.369	9.74763
1.37	27.3438		1.37	3.71577		1.37	10.9121
1.371	36.4583		1.371	5.58557		1.371	11.5525
1.372	45.5729		1.372	8.23293		1.372	12.679
1.373	72.9167		1.373	11.5525		1.373	13.3563
1.374	82.0312		1.374	15.3965		1.374	15.2576
1.375	72.9167		1.375	19.5836		1.375	15.3965
1.376	63.8021		1.376	23.9098		1.376	15.6046
1.377	54.6875		1.377	28.1615		1.377	17.3293
1.378	45.5729		1.378	32.1282		1.378	17.4771
1.379	36.4583		1.379	35.6163		1.379	18.7745
1.38	18.2292		1.38	38.4603		1.38	18.822
1.381	9.11458		1.381	40.5341		1.381	19.516
1.382	-9.11458		1.382	41.7582		1.382	19.5249
1.383	-18.2292		1.383	42.1049		1.383	19.5836
1.384	-27.3438		1.384	41.6002		1.384	21.9328
1.385	-18.2292		1.385	40.3218		1.385	22.2309
1.386	-18.2292		1.386	38.3944		1.386	22.4099
1.387	0		1.387	35.9813		1.387	23.2924
1.388	18.2292		1.388	33.2743		1.388	23.2924
1.389	27.3438		1.389	30.4812		1.389	23.2924
1.39	45.5729		1.39	27.8122		1.39	23.2924
1.391	54.6875		1.391	25.4666		1.391	23.2924
1.392	63.8021		1.392	23.6193		1.392	23.2924
1.393	82.0312		1.393	22.4099		1.393	23.2924
1.394	91.1458		1.394	21.9328		1.394	23.2924
1.395	82.0312		1.395	22.2309		1.395	23.2924
1.396	82.0312		1.396	23.2924		1.396	23.2924
1.397	63.8021		1.397	25.051		1.397	23.2924
1.398	54.6875		1.398	27.3894		1.398	23.2924
1.399	45.5729		1.399	30.1467		1.399	23.2924
1.4	27.3438		1.4	33.1279		1.4	23.2924
1.401	9.11458		1.401	36.1162		1.401	23.2924
1.402	0		1.402	38.8865		1.402	22.4099
1.403	-18.2292		1.403	41.2202		1.403	22.2309
1.404	-18.2292		1.404	42.9185		1.404	22.2309
1.405	-18.2292		1.405	43.8163		1.405	22.2309
1.406	-9.11458		1.406	43.7925		1.406	22.2309
1.407	0		1.407	42.7789		1.407	22.2309
1.408	9.11458		1.408	40.7657		1.408	22.2309
1.409	18.2292		1.409	37.8024		1.409	22.2309
1.41	36.4583		1.41	33.9968		1.41	22.2309
1.411	45.5729		1.411	29.509		1.411	22.2309
1.412	54.6875		1.412	24.5427		1.412	22.2309
1.413	72.9167		1.413	19.3337		1.413	22.2309
1.414	82.0312		1.414	14.1365		1.414	21.9328
1.415	63.8021		1.415	9.20902		1.415	21.5166
1.416	54.6875		1.416	4.79808		1.416	19.6261
1.417	45.5729		1.417	1.12433		1.417	19.3337
1.418	27.3438		1.418	-1.63065		1.418	17.1917
1.419	9.11458		1.419	-3.33522		1.419	15.9961
1.42	-9.11458		1.42	-3.91557		1.42	14.1365
1.421	-27.3438		1.421	-3.36015		1.421	12.7104
1.422	-27.3438		1.422	-1.72048		1.422	12.582
1.423	-45.5729		1.423	0.89194		1.423	9.60141
1.424	-45.5729		1.424	4.31216		1.424	9.60141
1.425	-36.4583		1.425	8.3316		1.425	9.60141
1.426	-27.3438		1.426	12.7104		1.426	9.60141
1.427	-18.2292		1.427	17.1917		1.427	9.60141
1.428	0		1.428	21.5166		1.428	9.60141
1.429	9.11458		1.429	25.4398		1.429	9.60141
1.43	36.4583		1.43	28.7437		1.43	9.60141
1.431	45.5729		1.431	31.2511		1.431	9.60141
1.432	63.8021		1.432	32.8351		1.432	9.60141
1.433	72.9167		1.433	33.4268		1.433	9.60141
1.434	82.0312		1.434	33.0179		1.434	9.60141
1.435	72.9167		1.435	31.6612		1.435	9.60141
1.436	63.8021		1.436	29.4663		1.436	9.60141
1.437	54.6875		1.437	26.5922		1.437	9.60141
1.438	36.4583		1.438	23.2372		1.438	9.60141
1.439	27.3438		1.439	19.6261		1.439	9.60141
1.44	9.11458		1.44	15.9961		1.44	9.60141
1.441	-9.11458		1.441	12.582		1.441	10.5516
1.442	-18.2292		1.442	9.60141		1.442	10.5516
1.443	-36.4583		1.443	7.24189		1.443	10.5516
1.444	-45.5729		1.444	5.6491		1.444	10.5516
1.445	-36.4583		1.445	4.91835		1.445	10.5516
1.446	-27.3438		1.446	5.08911		1.446	10.5516
1.447	-18.2292		1.447	6.14301		1.447	10.5516
1.448	0		1.448	8.00562		1.448	10.5516
1.449	9.11458		1.449	10.5516		1.449	12.486
1.45	36.4583		1.45	13.613		1.45	12.582
1.451	45.5729		1.451	16.9906		1.451	12.6949
1.452	54.6875		1.452	20.4661		1.452	12.6949
1.453	72.9167		1.453	23.8169		1.453	12.6949
1.454	82.0312		1.454	26.83		1.454	12.6949
1.455	63.8021		1.455	29.3151		1.455	12.6949
1.456	63.8021		1.456	31.1174		1.456	12.6949
1.457	54.6875		1.457	32.1267		1.457	12.6949
1.458	36.4583		1.458	32.2843		1.458	12.6949
1.459	27.3438		1.459	31.5866		1.459	12.6949
1.46	9.11458		1.46	30.0852		1.46	12.6949
1.461	-9.11458		1.461	27.8829		1.461	12.6949
1.462	-18.2292		1.462	25.1272		1.462	12.6949
1.463	-27.3438		1.463	22.0006		1.463	12.582
1.464	-36.4583		1.464	18.7088		1.464	12.486
1.465	-27.3438		1.465	15.4669		1.465	10.5516
1.466	-27.3438		1.466	12.486		1.466	10.2681
1.467	-18.2292		1.467	9.95894		1.467	10.1825
1.468	9.11458		1.468	8.04827		1.468	10.1825
1.469	9.11458		1.469	6.87519		1.469	10.1825
1.47	27.3438		1.47	6.51171		1.47	10.1825
1.471	45.5729		1.471	6.97576		1.471	10.1825
1.472	54.6875		1.472	8.22972		1.472	10.1825
1.473	63.8021		1.473	10.1825		1.473	10.1825
1.474	72.9167		1.474	12.6949		1.474	10.1825
1.475	63.8021		1.475	15.5885		1.475	9.95894
1.476	63.8021		1.476	18.6564		1.476	8.22972
1.477	54.6875		1.477	21.6761		1.477	8.04827
1.478	36.4583		1.478	24.424		1.478	6.97576
1.479	27.3438		1.479	26.6888		1.479	6.97576
1.48	9.11458		1.48	28.2856		1.48	6.97576
1.481	-9.11458		1.481	29.0671		1.481	6.97576
1.482	-18.2292		1.482	28.9336		1.482	6.97576
1.483	-27.3438		1.483	27.8394		1.483	6.97576
1.484	-36.4583		1.484	25.7963		1.484	6.97576
1.485	-27.3438		1.485	22.8732		1.485	6.97576
1.486	-27.3438		1.486	19.1923		1.486	6.97576
1.487	-27.3438		1.487	14.9222		1.487	6.97576
1.488	-18.2292		1.488	10.2681		1.488	6.97576
1.489	0		1.489	5.45913		1.489	6.87519
1.49	18.2292		1.49	0.73544		1.49	6.51171
1.491	27.3438		1.491	-3.66672		1.491	5.45913
1.492	27.3438		1.492	-7.52882		1.492	4.42557
1.493	45.5729		1.493	-10.6631		1.493	4.01396
1.494	54.6875		1.494	-12.9236		1.494	1.50976
1.495	45.5729		1.495	-14.2149		1.495	0.73544
1.496	36.4583		1.496	-14.4973		1.496	0.3937
1.497	27.3438		1.497	-13.789		1.497	-1.22875
1.498	9.11458		1.498	-12.1643		1.498	-3.25829
1.499	9.11458		1.499	-9.74939		1.499	-3.25829
1.5	-18.2292		1.5	-6.71338		1.5	-3.25829
1.501	-27.3438		1.501	-3.25829		1.501	-3.25829
1.502	-27.3438		1.502	0.3937		1.502	-3.25829
1.503	-45.5729		1.503	4.01396		1.503	-3.25829
1.504	-54.6875		1.504	7.38137		1.504	-3.25829
1.505	-45.5729		1.505	10.2957		1.505	-3.25829
1.506	-36.4583		1.506	12.5898		1.506	-3.25829
1.507	-27.3438		1.507	14.139		1.507	-3.25829
1.508	-9.11458		1.508	14.8687		1.508	-3.25829
1.509	0		1.509	14.7581		1.509	-3.25829
1.51	9.11458		1.51	13.8406		1.51	-3.25829
1.511	27.3438		1.511	12.2011		1.511	-3.25829
1.512	36.4583		1.512	9.96994		1.512	-3.25829
1.513	45.5729		1.513	7.31401		1.513	-3.25829
1.514	63.8021		1.514	4.42557		1.514	-3.25829
1.515	45.5729		1.515	1.50976		1.515	-3.25829
1.516	45.5729		1.516	-1.22875		1.516	-3.25829
1.517	36.4583		1.517	-3.59895		1.517	-2.63815
1.518	18.2292		1.518	-5.4356		1.518	-2.63815
1.519	9.11458		1.519	-6.6098		1.519	-2.63815
1.52	-9.11458		1.52	-7.03696		1.52	-2.63815
1.521	-18.2292		1.521	-6.68204		1.521	-2.63815
1.522	-27.3438		1.522	-5.56152		1.522	-2.63815
1.523	-36.4583		1.523	-3.74203		1.523	-1.4559
1.524	-45.5729		1.524	-1.33586		1.524	-1.33586
1.525	-36.4583		1.525	1.50651		1.525	-1.22875
1.526	-27.3438		1.526	4.6063		1.526	-0.36691
1.527	-27.3438		1.527	7.76801		1.527	0.3937
1.528	-9.11458		1.528	10.7922		1.528	1.17565
1.529	-9.11458		1.529	13.4882		1.529	1.17565
1.53	18.2292		1.53	15.6866		1.53	1.17565
1.531	27.3438		1.531	17.25		1.531	1.17565
1.532	36.4583		1.532	18.0819		1.532	1.17565
1.533	54.6875		1.533	18.1328		1.533	1.17565
1.534	63.8021		1.534	17.4034		1.534	1.17565
1.535	54.6875		1.535	15.9445		1.535	1.17565
1.536	45.5729		1.536	13.8537		1.536	1.17565
1.537	36.4583		1.537	11.2692		1.537	1.17565
1.538	18.2292		1.538	8.36107		1.538	1.17565
1.539	9.11458		1.539	5.31999		1.539	1.17565
1.54	-9.11458		1.54	2.34549		1.54	1.17565
1.541	-18.2292		1.541	-0.36691		1.541	1.17565
1.542	-27.3438		1.542	-2.63815		1.542	1.50651
1.543	-36.4583		1.543	-4.31689		1.543	2.34549
1.544	-45.5729		1.544	-5.28913		1.544	4.22457
1.545	-36.4583		1.545	-5.48529		1.545	4.6063
1.546	-27.3438		1.546	-4.88451		1.546	5.31999
1.547	-27.3438		1.547	-3.51578		1.547	7.51181
1.548	-9.11458		1.548	-1.4559		1.548	7.76801
1.549	0		1.549	1.17565		1.549	7.9659
1.55	18.2292		1.55	4.22457		1.55	8.20599
1.551	36.4583		1.551	7.51181		1.551	8.36107
1.552	36.4583		1.552	10.8452		1.552	8.46819
1.553	54.6875		1.553	14.0321		1.553	9.23491
1.554	63.8021		1.554	16.8915		1.554	9.23491
1.555	54.6875		1.555	19.2663		1.555	9.23491
1.556	45.5729		1.556	21.033		1.556	9.23491
1.557	45.5729		1.557	22.1103		1.557	9.23491
1.558	27.3438		1.558	22.4635		1.558	9.23491
1.559	18.2292		1.559	22.1078		1.559	9.23491
1.56	0		1.56	21.1065		1.56	9.23491
1.561	-18.2292		1.561	19.5674		1.561	9.23491
1.562	-18.2292		1.562	17.6356		1.562	9.23491
1.563	-27.3438		1.563	15.4842		1.563	9.23491
1.564	-36.4583		1.564	13.3031		1.564	9.61954
1.565	-27.3438		1.565	11.2862		1.565	10.8452
1.566	-27.3438		1.566	9.61954		1.566	11.0489
1.567	-18.2292		1.567	8.46819		1.567	11.2862
1.568	0		1.568	7.9659		1.568	13.3031
1.569	9.11458		1.569	8.20599		1.569	13.594
1.57	36.4583		1.57	9.23491		1.57	14.0321
1.571	45.5729		1.571	11.0489		1.571	15.4842
1.572	54.6875		1.572	13.594		1.572	16.7686
1.573	72.9167		1.573	16.7686		1.573	16.8915
1.574	82.0312		1.574	20.43		1.574	17.6356
1.575	72.9167		1.575	24.4032		1.575	19.2663
1.576	72.9167		1.576	28.4916		1.576	19.5674
1.577	63.8021		1.577	32.4893		1.577	20.43
1.578	45.5729		1.578	36.1944		1.578	21.033
1.579	36.4583		1.579	39.4216		1.579	21.1065
1.58	27.3438		1.58	42.0141		1.58	22.1078
1.581	9.11458		1.581	43.8537		1.581	22.1103
1.582	0		1.582	44.8683		1.582	22.4635
1.583	-18.2292		1.583	45.0368		1.583	24.4032
1.584	-18.2292		1.584	44.3905		1.584	25.5625
1.585	-18.2292		1.585	43.0113		1.585	25.8072
1.586	-9.11458		1.586	41.0266		1.586	26.1064
1.587	0		1.587	38.6013		1.587	26.8043
1.588	18.2292		1.588	35.9269		1.588	26.8043
1.589	27.3438		1.589	33.2098		1.589	26.8043
1.59	45.5729		1.59	30.6576		1.59	26.8043
1.591	63.8021		1.591	28.4657		1.591	26.8043
1.592	72.9167		1.592	26.8043		1.592	26.8043
1.593	82.0312		1.593	25.8072		1.593	26.8043
1.594	91.1458		1.594	25.5625		1.594	26.8043
1.595	82.0312		1.595	26.1064		1.595	26.8043
1.596	82.0312		1.596	27.4202		1.596	26.8043
1.597	72.9167		1.597	29.4306		1.597	26.8043
1.598	63.8021		1.598	32.0136		1.598	26.8043
1.599	45.5729		1.599	35.0016		1.599	26.8043
1.6	27.3438		1.6	38.1934		1.6	26.8043
1.601	18.2292		1.601	41.3666		1.601	26.8043
1.602	9.11458		1.602	44.2911		1.602	26.1064
1.603	-9.11458		1.603	46.7438		1.603	25.8072
1.604	-18.2292		1.604	48.5222		1.604	25.8072
1.605	-9.11458		1.605	49.4582		1.605	25.8072
1.606	0		1.606	49.4287		1.606	25.8072
1.607	0		1.607	48.3642		1.607	25.8072
1.608	9.11458		1.608	46.2542		1.608	25.8072
1.609	27.3438		1.609	43.1489		1.609	25.8072
1.61	36.4583		1.61	39.1574		1.61	25.8072
1.611	54.6875		1.611	34.4421		1.611	25.8072
1.612	63.8021		1.612	29.2102		1.612	25.8072
1.613	72.9167		1.613	23.7018		1.613	25.8072
1.614	82.0312		1.614	18.1766		1.614	25.5625
1.615	72.9167		1.615	12.8991		1.615	23.7018
1.616	63.8021		1.616	8.12309		1.616	23.332
1.617	54.6875		1.617	4.07732		1.617	22.3348
1.618	27.3438		1.618	0.95194		1.618	19.8331
1.619	9.11458		1.619	-1.11236		1.619	18.1766
1.62	-9.11458		1.62	-2.0325		1.62	17.934
1.621	-27.3438		1.621	-1.7878		1.621	16.4765
1.622	-27.3438		1.622	-0.42095		1.622	13.474
1.623	-45.5729		1.623	1.96459		1.623	13.4411
1.624	-45.5729		1.624	5.21091		1.624	12.8991
1.625	-36.4583		1.625	9.11504		1.625	12.8991
1.626	-27.3438		1.626	13.4411		1.626	12.8991
1.627	-18.2292		1.627	17.934		1.627	12.8991
1.628	0		1.628	22.3348		1.628	12.8991
1.629	9.11458		1.629	26.3957		1.629	12.8991
1.63	36.4583		1.63	29.894		1.63	12.8991
1.631	54.6875		1.631	32.6452		1.631	12.8991
1.632	63.8021		1.632	34.5134		1.632	12.8991
1.633	72.9167		1.633	35.4179		1.633	12.8991
1.634	82.0312		1.634	35.3378		1.634	12.8991
1.635	72.9167		1.635	34.3119		1.635	12.8991
1.636	72.9167		1.636	32.4352		1.636	12.8991
1.637	63.8021		1.637	29.8522		1.637	12.8991
1.638	36.4583		1.638	26.7471		1.638	12.8991
1.639	36.4583		1.639	23.332		1.639	12.8991
1.64	9.11458		1.64	19.8331		1.64	12.8991
1.641	-9.11458		1.641	16.4765		1.641	12.2055
1.642	-18.2292		1.642	13.474		1.642	12.2055
1.643	-27.3438		1.643	11.0099		1.643	12.2055
1.644	-36.4583		1.644	9.23061		1.644	12.2055
1.645	-27.3438		1.645	8.23494		1.645	12.2055
1.646	-27.3438		1.646	8.06932		1.646	12.2055
1.647	-18.2292		1.647	8.7253		1.647	12.2055
1.648	0		1.648	10.141		1.648	12.2055
1.649	9.11458		1.649	12.2055		1.649	13.2248
1.65	27.3438		1.65	14.7671		1.65	13.4411
1.651	45.5729		1.651	17.6432		1.651	13.474
1.652	54.6875		1.652	20.6324		1.652	14.6968
1.653	72.9167		1.653	23.5283		1.653	14.6968
1.654	82.0312		1.654	26.1322		1.654	14.6968
1.655	63.8021		1.655	28.2666		1.655	14.6968
1.656	63.8021		1.656	29.7864		1.656	14.6968
1.657	54.6875		1.657	30.5882		1.657	14.6968
1.658	36.4583		1.658	30.6166		1.658	14.6968
1.659	27.3438		1.659	29.8682		1.659	14.6968
1.66	9.11458		1.66	28.3907		1.66	14.6968
1.661	-9.11458		1.661	26.2805		1.661	14.6968
1.662	-18.2292		1.662	23.6757		1.662	14.6968
1.663	-27.3438		1.663	20.7472		1.663	13.474
1.664	-36.4583		1.664	17.6872		1.664	13.2248
1.665	-27.3438		1.665	14.6968		1.665	12.2055
1.666	-27.3438		1.666	11.973		1.666	11.973
1.667	-18.2292		1.667	9.69497		1.667	11.4831
1.668	0		1.668	8.01302		1.668	11.0099
1.669	9.11458		1.669	7.03815		1.669	10.723
1.67	27.3438		1.67	6.83466		1.67	10.723
1.671	45.5729		1.671	7.41564		1.671	10.723
1.672	54.6875		1.672	8.74168		1.672	10.723
1.673	63.8021		1.673	10.723		1.673	10.723
1.674	72.9167		1.674	13.2248		1.674	10.723
1.675	63.8021		1.675	16.0753		1.675	9.69497
1.676	63.8021		1.676	19.0769		1.676	8.74168
1.677	54.6875		1.677	22.0176		1.677	8.01302
1.678	36.4583		1.678	24.6854		1.678	7.41564
1.679	27.3438		1.679	26.8807		1.679	7.41564
1.68	9.11458		1.68	28.4296		1.68	7.41564
1.681	-9.11458		1.681	29.1946		1.681	7.41564
1.682	-9.11458		1.682	29.084		1.682	7.41564
1.683	-27.3438		1.683	28.0576		1.683	7.41564
1.684	-36.4583		1.684	26.1296		1.684	7.41564
1.685	-27.3438		1.685	23.3686		1.685	7.41564
1.686	-27.3438		1.686	19.8934		1.686	7.41564
1.687	-27.3438		1.687	15.8662		1.687	7.41564
1.688	-9.11458		1.688	11.4831		1.688	7.41564
1.689	0		1.689	6.96253		1.689	7.03815
1.69	18.2292		1.69	2.53178		1.69	6.96253
1.691	27.3438		1.691	-1.58618		1.691	6.83466
1.692	27.3438		1.692	-5.18626		1.692	5.79431
1.693	45.5729		1.693	-8.09338		1.693	5.16521
1.694	54.6875		1.694	-10.1729		1.694	2.53178
1.695	45.5729		1.695	-11.3384		1.695	2.46633
1.696	36.4583		1.696	-11.5568		1.696	2.45955
1.697	36.4583		1.697	-10.8496		1.697	-0.02658
1.698	18.2292		1.698	-9.29136		1.698	-0.92782
1.699	0		1.699	-7.00481		1.699	-0.92782
1.7	-9.11458		1.7	-4.15274		1.7	-0.92782
1.701	-18.2292		1.701	-0.92782		1.701	-0.92782
1.702	-27.3438		1.702	2.45955		1.702	-0.92782
1.703	-45.5729		1.703	5.79431		1.703	-0.92782
1.704	-45.5729		1.704	8.86995		1.704	-0.92782
1.705	-45.5729		1.705	11.5012		1.705	-0.92782
1.706	-36.4583		1.706	13.5353		1.706	-0.92782
1.707	-27.3438		1.707	14.8607		1.707	-0.92782
1.708	-18.2292		1.708	15.414		1.708	-0.92782
1.709	0		1.709	15.1828		1.709	-0.92782
1.71	9.11458		1.71	14.2063		1.71	-0.92782
1.711	27.3438		1.711	12.5716		1.711	-0.92782
1.712	36.4583		1.712	10.4078		1.712	-0.92782
1.713	54.6875		1.713	7.8774		1.713	-0.92782
1.714	54.6875		1.714	5.16521		1.714	-0.92782
1.715	54.6875		1.715	2.46633		1.715	-0.92782
1.716	45.5729		1.716	-0.02658		1.716	-0.92782
1.717	36.4583		1.717	-2.13578		1.717	-0.03088
1.718	27.3438		1.718	-3.70986		1.718	-0.03088
1.719	18.2292		1.719	-4.63342		1.719	-0.03088
1.72	-9.11458		1.72	-4.83439		1.72	-0.03088
1.721	-18.2292		1.721	-4.28847		1.721	-0.03088
1.722	-27.3438		1.722	-3.02055		1.722	-0.03088
1.723	-36.4583		1.723	-1.10289		1.723	-0.02658
1.724	-45.5729		1.724	1.34969		1.724	1.34969
1.725	-36.4583		1.725	4.18736		1.725	1.97066
1.726	-27.3438		1.726	7.2351		1.726	2.01775
1.727	-27.3438		1.727	10.3041		1.727	2.45955
1.728	-9.11458		1.728	13.2038		1.728	2.46633
1.729	0		1.729	15.7545		1.729	2.46633
1.73	18.2292		1.73	17.799		1.73	2.46633
1.731	36.4583		1.731	19.2123		1.731	2.46633
1.732	36.4583		1.732	19.91		1.732	2.46633
1.733	54.6875		1.733	19.8538		1.733	2.46633
1.734	63.8021		1.734	19.0537		1.734	2.46633
1.735	54.6875		1.735	17.5674		1.735	2.46633
1.736	45.5729		1.736	15.4967		1.736	2.46633
1.737	45.5729		1.737	12.9809		1.737	2.46633
1.738	27.3438		1.738	10.1878		1.738	2.46633
1.739	9.11458		1.739	7.303		1.739	2.46633
1.74	0		1.74	4.51797		1.74	2.46633
1.741	-18.2292		1.741	2.01775		1.741	4.18736
1.742	-27.3438		1.742	-0.03088		1.742	4.51797
1.743	-36.4583		1.743	-1.49		1.743	4.55337
1.744	-45.5729		1.744	-2.25942		1.744	7.2351
1.745	-36.4583		1.745	-2.28296		1.745	7.303
1.746	-27.3438		1.746	-1.55201		1.746	7.48632
1.747	-18.2292		1.747	-0.10592		1.747	8.65716
1.748	-9.11458		1.748	1.97066		1.748	8.84554
1.749	0		1.749	4.55337		1.749	9.26117
1.75	18.2292		1.75	7.48632		1.75	9.74398
1.751	36.4583		1.751	10.5923		1.751	10.1878
1.752	45.5729		1.752	13.6845		1.752	10.3041
1.753	63.8021		1.753	16.5784		1.753	10.5923
1.754	63.8021		1.754	19.1047		1.754	10.5923
1.755	54.6875		1.755	21.1194		1.755	10.5923
1.756	54.6875		1.756	22.5143		1.756	10.5923
1.757	45.5729		1.757	23.2239		1.757	10.5923
1.758	27.3438		1.758	23.2298		1.758	10.5923
1.759	18.2292		1.759	22.5622		1.759	10.5923
1.76	0		1.76	21.2986		1.76	10.5923
1.761	-18.2292		1.761	19.5587		1.761	10.5923
1.762	-18.2292		1.762	17.4967		1.762	10.5923
1.763	-27.3438		1.763	15.2922		1.763	10.5923
1.764	-36.4583		1.764	13.1379		1.764	10.6916
1.765	-27.3438		1.765	11.2277		1.765	11.2277
1.766	-27.3438		1.766	9.74398		1.766	12.9317
1.767	-18.2292		1.767	8.84554		1.767	13.1379
1.768	0		1.768	8.65716		1.768	13.6845
1.769	9.11458		1.769	9.26117		1.769	15.2922
1.77	36.4583		1.77	10.6916		1.77	15.9139
1.771	45.5729		1.771	12.9317		1.771	16.5784
1.772	54.6875		1.772	15.9139		1.772	17.4967
1.773	82.0312		1.773	19.524		1.773	19.1047
1.774	82.0312		1.774	23.6079		1.774	19.524
1.775	82.0312		1.775	27.9802		1.775	19.5587
1.776	72.9167		1.776	32.4364		1.776	21.1194
1.777	63.8021		1.777	36.7648		1.777	21.2986
1.778	54.6875		1.778	40.7602		1.778	22.5143
1.779	45.5729		1.779	44.236		1.779	22.5622
1.78	27.3438		1.78	47.0366		1.78	23.2239
1.781	9.11458		1.781	49.0467		1.781	23.2298
1.782	9.11458		1.782	50.1989		1.782	23.6079
1.783	-9.11458		1.783	50.4777		1.783	27.9802
1.784	-18.2292		1.784	49.9207		1.784	31.8104
1.785	-9.11458		1.785	48.6161		1.785	31.9814
1.786	0		1.786	46.6976		1.786	32.4174
1.787	9.11458		1.787	44.3351		1.787	32.4174
1.788	27.3438		1.788	41.7246		1.788	32.4174
1.789	27.3438		1.789	39.0751		1.789	32.4174
1.79	54.6875		1.79	36.5956		1.79	32.4174
1.791	63.8021		1.791	34.4809		1.791	32.4174
1.792	72.9167		1.792	32.8994		1.792	32.4174
1.793	91.1458		1.793	31.9814		1.793	32.4174
1.794	100.26		1.794	31.8104		1.794	32.4174
1.795	91.1458		1.795	32.4174		1.795	32.4174
1.796	82.0312		1.796	33.7777		1.796	32.4174
1.797	82.0312		1.797	35.812		1.797	32.4174
1.798	63.8021		1.798	38.3905		1.798	32.4174
1.799	54.6875		1.799	41.3407		1.799	32.4174
1.8	36.4583		1.8	44.4572		1.8	32.4174
1.801	27.3438		1.801	47.5149		1.801	32.4174
1.802	18.2292		1.802	50.2822		1.802	32.0196
1.803	0		1.803	52.5362		1.803	31.9814
1.804	-18.2292		1.804	54.0761		1.804	31.8104
1.805	-9.11458		1.805	54.737		1.805	30.1157
1.806	0		1.806	54.4003		1.806	30.1157
1.807	9.11458		1.807	53.0021		1.807	30.1157
1.808	18.2292		1.808	50.5383		1.808	30.1157
1.809	27.3438		1.809	47.0662		1.809	30.1157
1.81	45.5729		1.81	42.702		1.81	30.1157
1.811	54.6875		1.811	37.6152		1.811	30.1157
1.812	63.8021		1.812	32.0196		1.812	30.1157
1.813	82.0312		1.813	26.1615		1.813	27.5478
1.814	82.0312		1.814	20.3056		1.814	26.5954
1.815	72.9167		1.815	14.7207		1.815	26.1615
1.816	63.8021		1.816	9.66368		1.816	24.2457
1.817	54.6875		1.817	5.36521		1.817	22.525
1.818	27.3438		1.818	2.01644		1.818	20.8647
1.819	18.2292		1.819	-0.24191		1.819	20.3056
1.82	-9.11458		1.82	-1.32756		1.82	18.1278
1.821	-27.3438		1.821	-1.22124		1.821	17.6293
1.822	-27.3438		1.822	0.0325		1.822	14.7496
1.823	-45.5729		1.823	2.32812		1.823	14.7207
1.824	-45.5729		1.824	5.50549		1.824	14.3026
1.825	-36.4583		1.825	9.35956		1.825	14.3026
1.826	-27.3438		1.826	13.6525		1.826	14.3026
1.827	-18.2292		1.827	18.1278		1.827	14.3026
1.828	0		1.828	22.525		1.828	14.3026
1.829	9.11458		1.829	26.5954		1.829	14.3026
1.83	36.4583		1.83	30.1157		1.83	14.3026
1.831	45.5729		1.831	32.901		1.831	14.3026
1.832	63.8021		1.832	34.815		1.832	14.3026
1.833	72.9167		1.833	35.7768		1.833	14.3026
1.834	82.0312		1.834	35.7652		1.834	14.3026
1.835	82.0312		1.835	34.8185		1.835	14.3026
1.836	72.9167		1.836	33.0311		1.836	14.3026
1.837	63.8021		1.837	30.5464		1.837	14.3026
1.838	45.5729		1.838	27.5478		1.838	14.3026
1.839	36.4583		1.839	24.2457		1.839	14.3026
1.84	9.11458		1.84	20.8647		1.84	14.3026
1.841	-9.11458		1.841	17.6293		1.841	14.3026
1.842	-9.11458		1.842	14.7496		1.842	14.6175
1.843	-27.3438		1.843	12.4085		1.843	14.6175
1.844	-36.4583		1.844	10.7509		1.844	14.6175
1.845	-27.3438		1.845	9.87487		1.845	14.6175
1.846	-27.3438		1.846	9.82639		1.846	14.6175
1.847	-18.2292		1.847	10.5971		1.847	14.6175
1.848	0		1.848	12.1257		1.848	14.7496
1.849	9.11458		1.849	14.3026		1.849	15.2023
1.85	27.3438		1.85	16.9777		1.85	16.8062
1.851	45.5729		1.851	19.9702		1.851	16.9777
1.852	54.6875		1.852	23.0812		1.852	17.4607
1.853	72.9167		1.853	26.1062		1.853	17.4607
1.854	82.0312		1.854	28.8488		1.854	17.4607
1.855	72.9167		1.855	31.1329		1.855	17.4607
1.856	63.8021		1.856	32.8145		1.856	17.4607
1.857	63.8021		1.857	33.7901		1.857	17.4607
1.858	45.5729		1.858	34.0038		1.858	17.4607
1.859	36.4583		1.859	33.45		1.859	17.4607
1.86	9.11458		1.86	32.1736		1.86	17.4607
1.861	0		1.861	30.2666		1.861	17.4607
1.862	-9.11458		1.862	27.8623		1.862	16.9777
1.863	-27.3438		1.863	25.1253		1.863	16.8062
1.864	-27.3438		1.864	22.2415		1.864	16.4877
1.865	-27.3438		1.865	19.4052		1.865	15.2023
1.866	-18.2292		1.866	16.8062		1.866	14.7496
1.867	-18.2292		1.867	14.6175		1.867	14.6175
1.868	0		1.868	12.9835		1.868	14.3026
1.869	9.11458		1.869	12.0107		1.869	14.3026
1.87	27.3438		1.87	11.7598		1.87	14.3026
1.871	45.5729		1.871	12.2425		1.871	14.3026
1.872	54.6875		1.872	13.4192		1.872	14.3026
1.873	72.9167		1.873	15.2023		1.873	14.3026
1.874	82.0312		1.874	17.4607		1.874	14.3026
1.875	72.9167		1.875	20.0285		1.875	13.4192
1.876	63.8021		1.876	22.715		1.876	12.9835
1.877	63.8021		1.877	25.3172		1.877	12.2425
1.878	36.4583		1.878	27.6321		1.878	12.0429
1.879	36.4583		1.879	29.4704		1.879	12.0107
1.88	9.11458		1.88	30.6682		1.88	12.0107
1.881	0		1.881	31.098		1.881	12.0107
1.882	-9.11458		1.882	30.6768		1.882	12.0107
1.883	-27.3438		1.883	29.3722		1.883	12.0107
1.884	-36.4583		1.884	27.2046		1.884	12.0107
1.885	-27.3438		1.885	24.2471		1.885	12.0107
1.886	-27.3438		1.886	20.6206		1.886	12.0107
1.887	-18.2292		1.887	16.4877		1.887	11.7598
1.888	-18.2292		1.888	12.0429		1.888	10.7951
1.889	0		1.889	7.50068		1.889	9.66548
1.89	9.11458		1.89	3.08329		1.89	8.29734
1.891	27.3438		1.891	-0.99298		1.891	7.50068
1.892	36.4583		1.892	-4.53055		1.892	6.6715
1.893	45.5729		1.893	-7.36237		1.893	5.63688
1.894	54.6875		1.894	-9.36185		1.894	3.40736
1.895	45.5729		1.895	-10.4503		1.895	3.08329
1.896	36.4583		1.896	-10.6012		1.896	3.00531
1.897	36.4583		1.897	-9.84198		1.897	0.59071
1.898	18.2292		1.898	-8.25134		1.898	0.07467
1.899	9.11458		1.899	-5.95456		1.899	0.07467
1.9	-9.11458		1.9	-3.11529		1.9	0.07467
1.901	-18.2292		1.901	0.07467		1.901	0.07467
1.902	-27.3438		1.902	3.40736		1.902	0.07467
1.903	-36.4583		1.903	6.6715		1.903	0.07467
1.904	-45.5729		1.904	9.66548		1.904	0.07467
1.905	-45.5729		1.905	12.2096		1.905	0.07467
1.906	-36.4583		1.906	14.157		1.906	0.07467
1.907	-27.3438		1.907	15.4021		1.907	0.07467
1.908	-18.2292		1.908	15.8867		1.908	0.07467
1.909	-9.11458		1.909	15.603		1.909	0.07467
1.91	9.11458		1.91	14.5937		1.91	0.07467
1.911	27.3438		1.911	12.9477		1.911	0.07467
1.912	36.4583		1.912	10.7951		1.912	0.07467
1.913	54.6875		1.913	8.29734		1.913	0.07467
1.914	63.8021		1.914	5.63688		1.914	0.07467
1.915	54.6875		1.915	3.00531		1.915	0.07467
1.916	45.5729		1.916	0.59071		1.916	0.07467
1.917	36.4583		1.917	-1.43444		1.917	0.59071
1.918	27.3438		1.918	-2.92433		1.918	0.59071
1.919	18.2292		1.919	-3.76909		1.919	0.59071
1.92	0		1.92	-3.90173		1.92	0.59071
1.921	-18.2292		1.921	-3.30226		1.921	0.6425
1.922	-27.3438		1.922	-1.99875		1.922	1.66822
1.923	-36.4583		1.923	-0.0653		1.923	2.13478
1.924	-45.5729		1.924	2.38289		1.924	2.38289
1.925	-36.4583		1.925	5.19721		1.925	3.00531
1.926	-27.3438		1.926	8.20528		1.926	3.40736
1.927	-27.3438		1.927	11.2223		1.927	3.54885
1.928	-9.11458		1.928	14.0628		1.928	4.21804
1.929	0		1.929	16.5532		1.929	4.21804
1.93	18.2292		1.93	18.5422		1.93	4.21804
1.931	36.4583		1.931	19.9112		1.931	4.21804
1.932	36.4583		1.932	20.5818		1.932	4.21804
1.933	54.6875		1.933	20.5205		1.933	4.21804
1.934	63.8021		1.934	19.7411		1.934	4.21804
1.935	54.6875		1.935	18.3037		1.935	4.21804
1.936	54.6875		1.936	16.3106		1.936	4.21804
1.937	45.5729		1.937	13.9		1.937	4.21804
1.938	27.3438		1.938	11.2366		1.938	4.21804
1.939	18.2292		1.939	8.50129		1.939	4.21804
1.94	0		1.94	5.87946		1.94	4.21804
1.941	-18.2292		1.941	3.54885		1.941	5.19721
1.942	-27.3438		1.942	1.66822		1.942	5.87946
1.943	-36.4583		1.943	0.36717		1.943	6.76704
1.944	-36.4583		1.944	-0.26222		1.944	8.20528
1.945	-36.4583		1.945	-0.17121		1.945	8.50129
1.946	-27.3438		1.946	0.6425		1.946	9.6272
1.947	-27.3438		1.947	2.13478		1.947	10.4106
1.948	-9.11458		1.948	4.21804		1.948	10.4767
1.949	9.11458		1.949	6.76704		1.949	11.0754
1.95	27.3438		1.95	9.6272		1.95	11.2223
1.951	36.4583		1.951	12.6248		1.951	11.2366
1.952	45.5729		1.952	15.5783		1.952	11.3466
1.953	54.6875		1.953	18.3108		1.953	12.3547
1.954	63.8021		1.954	20.6612		1.954	12.3547
1.955	63.8021		1.955	22.4954		1.955	12.3547
1.956	54.6875		1.956	23.7152		1.956	12.3547
1.957	45.5729		1.957	24.2649		1.957	12.3547
1.958	36.4583		1.958	24.1358		1.958	12.3547
1.959	18.2292		1.959	23.3663		1.959	12.3547
1.96	0		1.96	22.0407		1.96	12.3547
1.961	-9.11458		1.961	20.2836		1.961	12.3547
1.962	-18.2292		1.962	18.2522		1.962	12.3547
1.963	-27.3438		1.963	16.1263		1.963	12.3547
1.964	-36.4583		1.964	14.0972		1.964	12.6248
1.965	-27.3438		1.965	12.3547		1.965	13.0449
1.966	-27.3438		1.966	11.0754		1.966	14.0972
1.967	-18.2292		1.967	10.4106		1.967	15.5457
1.968	0		1.968	10.4767		1.968	15.5783
1.969	18.2292		1.969	11.3466		1.969	16.1263
1.97	36.4583		1.97	13.0449		1.97	18.2522
1.971	45.5729		1.971	15.5457		1.971	18.3108
1.972	54.6875		1.972	18.7733		1.972	18.7733
1.973	72.9167		1.973	22.6064		1.973	20.2836
1.974	82.0312		1.974	26.8851		1.974	20.6612
1.975	82.0312		1.975	31.4207		1.975	22.0407
1.976	82.0312		1.976	36.0065		1.976	22.4954
1.977	72.9167		1.977	40.4313		1.977	22.6064
1.978	63.8021		1.978	44.4915		1.978	23.3663
1.979	54.6875		1.979	48.0042		1.979	23.7152
1.98	36.4583		1.98	50.8185		1.98	24.1358
1.981	18.2292		1.981	52.8247		1.981	24.2649
1.982	9.11458		1.982	53.9613		1.982	26.8851
1.983	0		1.983	54.2186		1.983	31.4207
1.984	-18.2292		1.984	53.6398		1.984	35.5122
1.985	-9.11458		1.985	52.3175		1.985	35.7152
1.986	0		1.986	50.3882		1.986	36.0065
1.987	9.11458		1.987	48.0237		1.987	36.0065
1.988	27.3438		1.988	45.4196		1.988	36.0065
1.989	36.4583		1.989	42.7831		1.989	36.0065
1.99	54.6875		1.99	40.3196		1.99	36.0065
1.991	63.8021		1.991	38.2188		1.991	36.0065
1.992	82.0312		1.992	36.6428		1.992	36.0065
1.993	91.1458		1.993	35.7152		1.993	36.0065
1.994	100.26		1.994	35.5122		1.994	36.0065
1.995	91.1458		1.995	36.0578		1.995	36.0065
1.996	91.1458		1.996	37.3212		1.996	36.0065
1.997	82.0312		1.997	39.218		1.997	36.0065
[truncated: 24,004 more rows]
