# Supplementary material for: Employing a MEMS plasma switch for conditioning high-voltage kinetic energy harvesters
Source: Nat Commun. 2020 Jun 26;11:3221. doi: 10.1038/s41467-020-17019-5 (PMC7319968; doi:10.1038/s41467-020-17019-5)
Supplement: Supplementary file 6 — Supplementary Data 1 [file 41467_2020_17019_MOESM6_ESM.zip › Dataset/Supplementary Figure 3.xlsx]

## Sheet: Supplementary Figure 3
20 cycles			60 cycles			120 cycles
Voltage(V)	Charges(C )		Voltage(V)	Charges(C )		Voltage(V)	Charges(C )
0.80712	4.05918e-09		5.76882	1.19149e-08		14.3978	1.08959e-07
0.95434	4.57128e-09		5.93688	1.24576e-08		14.6578	1.09116e-07
1.02664	5.09286e-09		5.68457	1.30733e-08		14.9246	1.09248e-07
0.86155	5.62208e-09		5.10401	1.37589e-08		15.0209	1.09356e-07
0.61745	6.15711e-09		4.59771	1.45116e-08		15.0787	1.09443e-07
0.77383	6.69614e-09		3.7939	1.53284e-08		15.5451	1.09511e-07
0.88037	7.23732e-09		4.05505	1.62066e-08		15.6242	1.09564e-07
0.80506	7.77884e-09		4.26566	1.7143e-08		15.7806	1.09604e-07
0.73148	8.31886e-09		4.42936	1.8135e-08		15.867	1.09634e-07
0.68681	8.85555e-09		4.41844	1.91794e-08		15.9039	1.09656e-07
0.851	9.38709e-09		4.28208	2.02735e-08		15.9202	1.09673e-07
0.77269	9.91165e-09		4.08273	2.14144e-08		15.9487	1.09688e-07
0.61701	1.04274e-08		3.73053	2.2599e-08		16.0189	1.09702e-07
0.69583	1.09325e-08		3.75492	2.38245e-08		16.1526	1.0972e-07
0.68665	1.14251e-08		3.42123	2.50881e-08		16.2026	1.09743e-07
0.57136	1.19035e-08		3.22481	2.63867e-08		16.3207	1.09774e-07
0.63856	1.23657e-08		3.01357	2.77175e-08		16.3331	1.09816e-07
0.54884	1.281e-08		3.083	2.90776e-08		16.3701	1.09871e-07
0.588	1.32345e-08		3.08675	3.04641e-08		16.4013	1.09943e-07
0.57623	1.36373e-08		3.13722	3.1874e-08		16.5553	1.10033e-07
0.49559	1.40168e-08		3.03189	3.33045e-08		16.3426	1.10144e-07
0.33559	1.43714e-08		3.19824	3.47523e-08		16.0651	1.10278e-07
0.56277	1.47016e-08		3.13698	3.62128e-08		15.8786	1.10426e-07
0.40196	1.50084e-08		2.98795	3.76812e-08		15.6345	1.10581e-07
0.49171	1.52926e-08		2.90581	3.91525e-08		15.3446	1.10734e-07
0.53909	1.55552e-08		3.05835	4.06218e-08		15.1754	1.10876e-07
0.4114	1.5797e-08		2.99794	4.20842e-08		15.1316	1.10998e-07
0.44649	1.60189e-08		2.90711	4.35348e-08		14.8973	1.11091e-07
0.35669	1.62218e-08		2.9691	4.49686e-08		14.9298	1.11147e-07
0.32035	1.64067e-08		2.89558	4.63809e-08		14.7447	1.11157e-07
0.51116	1.65744e-08		3.01814	4.77667e-08		14.6403	1.11112e-07
0.4716	1.67258e-08		3.03744	4.9121e-08		14.2983	1.11003e-07
0.36189	1.68619e-08		3.27362	5.04389e-08		13.8851	1.10822e-07
0.49081	1.69835e-08		3.57369	5.17156e-08		13.5862	1.10559e-07
0.37836	1.70915e-08		3.6253	5.29462e-08		13.1391	1.10207e-07
0.47543	1.71868e-08		3.58275	5.41257e-08		12.454	1.09756e-07
0.44648	1.72704e-08		3.59851	5.52492e-08		11.918	1.09197e-07
0.57792	1.73431e-08		3.66662	5.63118e-08		11.6025	1.08522e-07
0.53048	1.74058e-08		3.77806	5.73086e-08		11.4066	1.07722e-07
0.74812	1.74594e-08		3.91989	5.82348e-08		11.3578	1.06789e-07
0.58554	1.75049e-08		3.91854	5.90853e-08		11.6044	1.05712e-07
0.49786	1.7543e-08		3.90896	5.98568e-08		11.6302	1.04488e-07
0.63587	1.75746e-08		4.1799	6.05516e-08		11.5094	1.03121e-07
0.69048	1.76003e-08		4.23893	6.11737e-08		10.6649	1.01623e-07
0.6738	1.76209e-08		4.37818	6.17269e-08		9.60235	1.00001e-07
0.76159	1.76371e-08		4.58389	6.2215e-08		8.51978	9.82659e-08
0.82255	1.76496e-08		4.53923	6.26421e-08		7.79323	9.64269e-08
0.88442	1.76591e-08		4.71957	6.30118e-08		8.45846	9.44934e-08
0.6622	1.76664e-08		4.67371	6.33281e-08		8.78121	9.2475e-08
0.80526	1.76721e-08		4.74075	6.35949e-08		8.78939	9.03811e-08
1.01972	1.76769e-08		4.64049	6.38161e-08		8.5486	8.82212e-08
1.00402	1.76816e-08		4.71892	6.39955e-08		8.15061	8.60047e-08
0.76033	1.76869e-08		4.69352	6.41369e-08		7.8546	8.37412e-08
0.90698	1.76935e-08		4.74274	6.42444e-08		7.44628	8.14401e-08
0.96049	1.77021e-08		4.7217	6.43216e-08		7.00514	7.91109e-08
0.89973	1.77135e-08		4.62969	6.43726e-08		6.58196	7.67631e-08
0.85572	1.77283e-08		4.76689	6.44012e-08		6.50688	7.44062e-08
0.95795	1.77473e-08		4.64298	6.44112e-08		6.29703	7.20496e-08
1.02461	1.77711e-08		4.69928	6.44066e-08		6.22542	6.97029e-08
1.03381	1.78006e-08		4.75036	6.43912e-08		6.39329	6.73754e-08
0.8131	1.78363e-08		4.61291	6.43688e-08		6.42881	6.50768e-08
0.82219	1.78786e-08		4.42136	6.43429e-08		6.27874	6.28156e-08
0.90364	1.79255e-08		4.47366	6.43145e-08		6.37259	6.05977e-08
0.90789	1.79747e-08		4.13817	6.42841e-08		6.22059	5.84279e-08
0.84866	1.80238e-08		4.19699	6.42525e-08		5.97659	5.63113e-08
0.90168	1.80703e-08		4.18838	6.42201e-08		6.12261	5.42528e-08
0.7778	1.8112e-08		3.96765	6.41874e-08		6.05744	5.22574e-08
0.81453	1.81464e-08		3.86171	6.41552e-08		5.96563	5.033e-08
0.72377	1.81711e-08		4.04284	6.41239e-08		6.03088	4.84756e-08
0.68334	1.81838e-08		3.90285	6.40941e-08		6.11965	4.66992e-08
0.86621	1.81822e-08		3.92765	6.40663e-08		6.24811	4.50057e-08
0.81403	1.81637e-08		3.82199	6.40413e-08		6.26984	4.34e-08
0.68614	1.8126e-08		3.75913	6.40194e-08		6.50236	4.18872e-08
0.63431	1.80668e-08		3.91133	6.40014e-08		6.79186	4.04722e-08
0.64694	1.79836e-08		3.82369	6.39877e-08		6.82749	3.91599e-08
0.70638	1.78742e-08		3.66246	6.39789e-08		6.92355	3.79554e-08
0.79071	1.7736e-08		3.74447	6.39756e-08		7.08166	3.68636e-08
0.71955	1.75667e-08		3.91052	6.39784e-08		7.14545	3.58894e-08
0.7815	1.7364e-08		3.83686	6.39878e-08		7.11107	3.50378e-08
0.79895	1.71254e-08		3.97283	6.40045e-08		7.43758	3.43138e-08
0.75525	1.68486e-08		3.97964	6.40289e-08		7.48338	3.37223e-08
0.64006	1.65319e-08		4.29561	6.40607e-08		7.6939	3.32659e-08
0.91915	1.61771e-08		4.57727	6.40954e-08		7.88479	3.29374e-08
0.97215	1.57864e-08		4.64105	6.41277e-08		7.8702	3.27272e-08
0.96704	1.53622e-08		4.7798	6.41522e-08		8.09202	3.26257e-08
1.07766	1.4907e-08		5.14089	6.41634e-08		8.21788	3.26234e-08
1.01314	1.44231e-08		5.41545	6.41561e-08		8.39468	3.27106e-08
1.10938	1.39128e-08		5.61942	6.41247e-08		8.46927	3.28779e-08
1.23297	1.33787e-08		5.77908	6.4064e-08		8.61339	3.31155e-08
1.09134	1.28231e-08		5.92734	6.39684e-08		8.54045	3.34139e-08
1.48079	1.22483e-08		6.25526	6.38328e-08		8.59549	3.37635e-08
1.47252	1.16567e-08		6.48196	6.36515e-08		8.65674	3.41548e-08
1.53685	1.10508e-08		6.78745	6.34193e-08		8.44327	3.45781e-08
1.66816	1.04328e-08		7.34035	6.31308e-08		8.76072	3.50238e-08
1.69798	9.80532e-09		7.82731	6.27805e-08		8.686	3.54824e-08
1.76509	9.17059e-09		8.07803	6.23631e-08		8.69106	3.59444e-08
1.84844	8.53102e-09		8.53585	6.18732e-08		8.61217	3.64e-08
1.92554	7.88901e-09		8.85481	6.13054e-08		8.58942	3.68397e-08
1.97456	7.24694e-09		9.15388	6.06543e-08		8.44453	3.72539e-08
2.13264	6.6072e-09		9.3965	5.99145e-08		8.46534	3.76331e-08
2.0726	5.97217e-09		9.55101	5.90807e-08		8.47129	3.79677e-08
2.25423	5.34409e-09		9.90657	5.81493e-08		8.28459	3.825e-08
2.51883	4.72462e-09		9.98166	5.71249e-08		8.35674	3.84804e-08
2.40179	4.11526e-09		10.0876	5.60139e-08		8.05069	3.86614e-08
2.38227	3.51753e-09		10.3908	5.48227e-08		7.82854	3.87953e-08
2.47591	2.93293e-09		10.9115	5.35577e-08		7.84519	3.88844e-08
2.3898	2.36296e-09		11.5219	5.22253e-08		7.79194	3.89312e-08
2.45823	1.80915e-09		12.256	5.0832e-08		7.67745	3.89381e-08
2.54706	1.27299e-09		12.0569	4.93842e-08		7.67134	3.89074e-08
2.52058	7.56003e-10		11.7423	4.78883e-08		7.47885	3.88414e-08
2.70839	2.59686e-10		11.6583	4.63507e-08		7.434	3.87427e-08
2.65381	-2.14448e-10		11.6766	4.47779e-08		7.40471	3.86135e-08
2.51891	-6.64891e-10		11.5044	4.31763e-08		7.4162	3.84562e-08
2.45871	-1.09013e-09		11.9328	4.15523e-08		7.49254	3.82733e-08
2.4648	-1.48867e-09		11.8671	3.99122e-08		7.49789	3.8067e-08
2.3658	-1.85899e-09		11.9193	3.82627e-08		7.29032	3.78398e-08
2.45349	-2.19958e-09		12.0665	3.661e-08		7.50099	3.75941e-08
2.39086	-2.50894e-09		12.1203	3.49605e-08		7.50162	3.73322e-08
2.30811	-2.78556e-09		12.0433	3.33208e-08		7.59183	3.70565e-08
2.33654	-3.02793e-09		11.953	3.16972e-08		7.7502	3.67693e-08
2.14249	-3.23454e-09		11.8131	3.00962e-08		7.94895	3.64732e-08
2.02362	-3.40454e-09		11.5948	2.85236e-08		8.15699	3.61709e-08
2.12967	-3.53971e-09		11.2802	2.69832e-08		8.49973	3.58672e-08
1.99484	-3.6425e-09		10.709	2.54785e-08		8.63761	3.55676e-08
1.78804	-3.71535e-09		10.3599	2.40125e-08		9.01921	3.52774e-08
1.84315	-3.7607e-09		10.4124	2.25886e-08		9.47723	3.50019e-08
1.71948	-3.781e-09		10.2746	2.12102e-08		9.69841	3.47465e-08
1.60504	-3.77869e-09		10.1414	1.98804e-08		10.161	3.45165e-08
1.53168	-3.7562e-09		10.2074	1.86026e-08		10.5712	3.43173e-08
1.37134	-3.71598e-09		10.0363	1.73801e-08		10.9545	3.41541e-08
1.61377	-3.66048e-09		9.80529	1.62161e-08		11.3403	3.40325e-08
1.48877	-3.59214e-09		9.52115	1.51139e-08		11.7587	3.39576e-08
1.30838	-3.51339e-09		9.17413	1.40769e-08		12.2361	3.39349e-08
1.2166	-3.42668e-09		8.73924	1.31082e-08		12.949	3.39697e-08
1.19067	-3.33446e-09		8.33544	1.22112e-08		13.5948	3.40673e-08
1.04356	-3.23916e-09		7.91808	1.13892e-08		14.015	3.42331e-08
1.05259	-3.14324e-09		7.7536	1.06454e-08		14.6627	3.44724e-08
1.02592	-3.04912e-09		7.80078	9.98321e-09		15.3531	3.47907e-08
0.93178	-2.95925e-09		7.8724	9.40581e-09		15.8901	3.51931e-08
1.21445	-2.87608e-09		7.95181	8.91651e-09		16.5383	3.56851e-08
0.92203	-2.80205e-09		7.7261	8.51861e-09		16.9351	3.62721e-08
0.98901	-2.73912e-09		7.67955	8.21375e-09		17.3465	3.69578e-08
1.11136	-2.68729e-09		7.52878	7.99704e-09		17.7357	3.774e-08
0.99527	-2.64609e-09		6.99992	7.86194e-09		17.9255	3.8615e-08
0.97978	-2.61506e-09		6.9174	7.80193e-09		18.3842	3.9579e-08
0.94002	-2.59372e-09		6.85501	7.81047e-09		18.9774	4.06284e-08
0.90885	-2.5816e-09		6.8501	7.88104e-09		19.7488	4.17594e-08
1.0736	-2.57823e-09		6.77522	8.0071e-09		20.6036	4.29682e-08
0.992	-2.58313e-09		6.805	8.18212e-09		21.9272	4.42511e-08
0.99632	-2.59584e-09		6.791	8.39958e-09		21.2951	4.56045e-08
1.25449	-2.61587e-09		7.04412	8.65293e-09		20.964	4.70244e-08
1.14462	-2.64277e-09		7.08677	8.93565e-09		20.9869	4.85073e-08
1.13017	-2.67604e-09		7.06169	9.24121e-09		20.9255	5.00493e-08
1.19829	-2.71524e-09		7.26567	9.56307e-09		21.253	5.16468e-08
1.32983	-2.75987e-09		7.21387	9.89471e-09		21.6342	5.3296e-08
1.18847	-2.80947e-09		7.04718	1.02296e-08		21.8673	5.49932e-08
1.37255	-2.86357e-09		7.06361	1.05612e-08		22.0475	5.67345e-08
1.38579	-2.9217e-09		7.24914	1.0883e-08		22.4198	5.85164e-08
1.3581	-2.98338e-09		7.27692	1.11884e-08		22.2949	6.03351e-08
1.42261	-3.04814e-09		7.4442	1.1471e-08		22.4031	6.21867e-08
1.24883	-3.1155e-09		7.42217	1.17241e-08		22.2442	6.40677e-08
1.29438	-3.18484e-09		7.66286	1.19427e-08		21.6541	6.59741e-08
1.55611	-3.25483e-09		7.83811	1.21273e-08		21.2727	6.79014e-08
1.57082	-3.32401e-09		7.77906	1.22797e-08		20.6659	6.9845e-08
1.5088	-3.39089e-09		7.79101	1.24018e-08		20.1929	7.18004e-08
1.54784	-3.45401e-09		8.03039	1.24956e-08		20.2166	7.3763e-08
1.55883	-3.51188e-09		8.19353	1.2563e-08		20.1575	7.5728e-08
1.57192	-3.56302e-09		8.14175	1.26057e-08		20.2045	7.7691e-08
1.4609	-3.60597e-09		8.21248	1.26258e-08		20.2156	7.96473e-08
1.40874	-3.63924e-09		8.12288	1.26251e-08		19.8715	8.15923e-08
1.59208	-3.66136e-09		8.21616	1.26055e-08		19.6144	8.35214e-08
1.55396	-3.67085e-09		8.05119	1.25689e-08		18.9316	8.54299e-08
1.2962	-3.66624e-09		8.11739	1.25172e-08		18.0815	8.73134e-08
1.43555	-3.64604e-09		8.42549	1.24524e-08		17.4751	8.91672e-08
1.48593	-3.60879e-09		8.34981	1.23762e-08		16.9019	9.09866e-08
1.42314	-3.553e-09		8.19095	1.22906e-08		16.6308	9.27671e-08
1.53147	-3.4772e-09		8.39656	1.21975e-08		16.6336	9.45041e-08
1.46952	-3.37992e-09		8.31457	1.20988e-08		16.5886	9.61929e-08
1.36716	-3.25967e-09		8.38487	1.19963e-08		16.3489	9.7829e-08
1.3595	-3.11498e-09		8.26831	1.18921e-08		16.0989	9.94077e-08
1.27632	-2.94437e-09		8.1001	1.17878e-08		15.8808	1.00924e-07
1.26806	-2.74677e-09		8.17943	1.16859e-08		15.4344	1.02375e-07
1.33699	-2.52268e-09		8.03241	1.15894e-08		15.1283	1.03754e-07
1.18007	-2.27302e-09		7.66109	1.15022e-08		14.7052	1.05057e-07
1.12491	-1.99869e-09		7.69755	1.14276e-08		14.3689	1.0628e-07
1.19038	-1.7006e-09		7.68245	1.13693e-08		14.3121	1.07418e-07
1.2409	-1.37967e-09		7.46878	1.13309e-08		14.2441	1.08466e-07
1.14096	-1.03679e-09		7.53272	1.13159e-08		14.1714	1.0942e-07
1.22236	-6.72876e-10		7.567	1.1328e-08		14.0855	1.10275e-07
1.03313	-2.8884e-10		7.4194	1.13707e-08		13.9658	1.11027e-07
1.21178	1.14411e-10		7.40735	1.14476e-08		14.0954	1.11671e-07
1.14295	5.3597e-10		7.07056	1.15623e-08		14.1294	1.12202e-07
0.9883	9.74926e-10		6.89209	1.17184e-08		14.0367	1.12616e-07
1.06118	1.43037e-09		6.89337	1.19195e-08		14.2607	1.12908e-07
1.0451	1.9014e-09		6.47755	1.21691e-08		14.3167	1.13074e-07
0.77492	2.3871e-09		6.14576	1.24708e-08		14.3544	1.13109e-07
1.01821	2.88656e-09		5.9304	1.28283e-08		14.3773	1.13008e-07
0.9758	3.39888e-09		5.85838	1.3245e-08		14.3953	1.12767e-07
0.93903	3.92315e-09		5.78905	1.37246e-08		14.4211	1.1238e-07
1.04136	4.45845e-09		--	--
--	--		--	--
--	--		--	--
--	--		--	--
--	--		--	--
--	--		--	--
--	--		--	--
--	--		--	--
--	--		--	--
--	--		--	--
--	--		--	--
--	--		--	--
--	--		--	--
--	--		--	--
--	--		--	--
--	--		--	--
--	--		--	--
--	--		--	--
--	--		--	--
--	--		--	--
--	--		--	--
--	--		--	--
--	--		--	--
--	--		--	--
--	--		--	--
--	--		--	--
--	--		--	--
--	--		--	--
--	--		--	--
--	--		--	--
--	--		--	--
--	--		--	--
--	--		--	--
--	--		--	--
--	--		--	--
--	--		--	--
--	--		--	--
--	--		--	--
--	--		--	--
--	--		--	--
--	--		--	--
--	--		--	--
--	--		--	--
--	--		--	--
--	--		--	--
--	--		--	--
--	--		--	--
--	--		--	--
--	--		--	--
--	--		--	--
--	--		--	--
--	--		--	--
--	--		--	--
--	--		--	--
--	--		--	--
--	--		--	--
--	--		--	--
--	--		--	--
--	--		--	--
--	--		--	--
--	--		--	--
--	--		--	--
--	--		--	--
--	--		--	--
--	--		--	--
--	--		--	--
--	--		--	--
--	--		--	--
--	--		--	--
--	--		--	--
--	--		--	--
--	--		--	--
--	--		--	--
--	--		--	--
--	--		--	--
--	--		--	--
--	--		--	--
--	--		--	--
--	--		--	--
--	--		--	--
--	--		--	--
--	--		--	--
--	--		--	--
--	--		--	--
--	--		--	--
--	--		--	--
--	--		--	--
--	--		--	--
--	--		--	--
--	--		--	--
--	--		--	--
--	--		--	--
--	--		--	--
--	--		--	--
--	--		--	--
--	--		--	--
--	--		--	--
--	--		--	--
--	--		--	--
--	--		--	--
--	--		--	--
--	--		--	--
--	--		--	--
--	--		--	--
--	--		--	--
--	--		--	--
--	--		--	--
--	--		--	--
--	--		--	--
--	--		--	--
--	--		--	--
--	--		--	--
--	--		--	--
--	--		--	--
--	--		--	--
--	--		--	--
--	--		--	--
--	--		--	--
--	--		--	--
--	--		--	--
--	--		--	--
--	--		--	--
--	--		--	--
--	--		--	--
--	--		--	--
--	--		--	--
--	--		--	--
--	--		--	--
--	--		--	--
--	--		--	--
--	--		--	--
--	--		--	--
--	--		--	--
--	--		--	--
--	--		--	--
--	--		--	--
--	--		--	--
--	--		--	--
--	--		--	--
--	--		--	--
--	--		--	--
--	--		--	--
--	--		--	--
--	--		--	--
--	--		--	--
--	--		--	--
--	--		--	--
--	--		--	--
--	--		--	--
--	--		--	--
--	--		--	--
--	--		--	--
--	--		--	--
--	--		--	--
--	--		--	--
--	--		--	--
--	--		--	--
--	--		--	--
--	--		--	--
--	--		--	--
--	--		--	--
--	--		--	--
--	--		--	--
--	--		--	--
--	--		--	--
--	--		--	--
--	--		--	--
--	--		--	--
--	--		--	--
--	--		--	--
--	--		--	--
--	--		--	--
--	--		--	--
--	--		--	--
--	--		--	--
--	--		--	--
--	--		--	--
--	--		--	--
--	--		--	--
--	--		--	--
--	--		--	--
--	--		--	--
--	--		--	--
--	--		--	--
--	--		--	--
--	--		--	--
--	--		--	--
--	--		--	--
--	--		--	--
--	--		--	--
--	--		--	--
--	--		--	--
--	--		--	--
--	--		--	--
--	--		--	--
--	--		--	--
--	--		--	--
--	--		--	--
--	--		--	--
--	--		--	--
--	--		--	--
--	--
--	--
--	--
--	--
--	--
--	--
--	--
--	--
--	--
--	--
--	--
--	--
--	--
--	--
--	--
--	--
--	--
--	--
--	--
--	--
--	--
--	--
--	--
--	--
--	--
--	--
--	--
--	--
--	--
--	--
--	--
--	--
--	--
--	--
--	--
--	--
--	--
--	--
--	--
--	--
--	--
--	--
--	--
--	--
--	--
--	--
--	--
--	--
--	--
--	--
--	--
--	--
--	--
--	--
--	--
--	--
--	--
--	--
--	--
--	--
--	--
--	--
--	--
--	--
--	--
--	--
--	--
--	--
--	--
--	--
--	--
--	--
--	--
--	--
--	--
--	--
--	--
--	--
--	--
--	--
--	--
--	--
--	--
--	--
--	--
--	--
--	--
--	--
--	--
--	--
--	--
--	--
--	--
--	--
--	--
--	--
--	--
--	--
--	--
--	--
--	--
--	--
--	--
--	--
--	--
--	--
--	--
--	--
--	--
--	--
--	--
--	--
--	--
--	--
--	--
--	--
--	--
--	--
--	--
--	--
--	--
--	--
--	--
--	--
--	--
--	--
--	--
--	--
--	--
--	--
--	--
--	--
--	--
--	--
--	--
--	--
--	--
--	--
--	--
--	--
--	--
--	--
--	--
--	--
--	--
--	--
--	--
--	--
--	--
--	--
--	--
--	--
--	--
--	--
--	--
--	--
--	--
--	--
--	--
--	--
--	--
--	--
--	--
--	--
--	--
--	--
--	--
--	--
--	--
--	--
--	--
--	--
--	--
--	--
--	--
--	--
--	--
--	--
--	--
--	--
--	--
--	--
--	--
--	--
--	--
--	--
--	--
--	--
--	--
--	--
--	--
--	--
--	--
--	--
--	--
--	--
--	--
--	--
--	--
--	--
--	--
--	--
--	--
--	--
--	--
--	--
--	--
--	--
--	--
--	--
--	--
--	--
--	--
--	--
--	--
--	--
--	--
--	--
--	--
--	--
--	--
--	--
--	--
--	--
--	--
--	--
--	--
--	--
--	--
--	--
--	--
--	--
--	--
--	--
--	--
--	--
--	--
--	--
--	--
--	--
--	--
--	--
--	--
--	--
--	--
--	--
--	--
--	--
--	--
--	--
--	--
--	--
--	--
--	--
--	--
--	--
--	--
--	--
--	--
--	--
--	--
--	--
--	--
--	--
--	--
--	--
--	--
--	--
--	--
--	--
--	--
--	--
--	--
--	--
--	--
--	--
--	--
--	--
--	--
--	--
--	--
--	--
--	--
--	--
--	--
--	--
--	--
--	--
--	--
--	--
--	--
--	--
--	--
--	--
--	--
--	--
--	--
--	--
--	--
--	--
--	--
--	--
--	--
--	--
--	--
--	--
--	--
--	--
--	--
--	--
--	--
--	--
--	--
--	--
--	--
--	--
--	--
--	--
--	--
--	--
--	--
--	--
--	--
--	--
--	--
--	--
--	--
--	--
--	--
--	--
--	--
--	--
--	--
--	--
--	--
--	--
--	--
--	--
--	--
--	--
--	--
--	--
--	--
--	--
--	--
--	--
--	--
--	--
--	--
--	--
--	--
--	--
--	--
--	--
--	--
--	--
--	--
--	--
--	--
--	--
--	--
--	--
--	--
--	--
--	--
--	--
--	--
--	--
--	--
--	--
--	--
--	--
--	--
--	--
--	--
--	--
--	--
--	--
--	--
--	--
--	--
--	--
--	--
--	--
--	--
--	--
--	--
--	--
--	--
--	--
--	--
--	--
--	--
--	--
--	--
--	--
--	--
--	--
--	--
--	--
