# Supplementary material for: Employing a MEMS plasma switch for conditioning high-voltage kinetic energy harvesters
Source: Nat Commun. 2020 Jun 26;11:3221. doi: 10.1038/s41467-020-17019-5 (PMC7319968; doi:10.1038/s41467-020-17019-5)
Supplement: Supplementary file 6 — Supplementary Data 1 [file 41467_2020_17019_MOESM6_ESM.zip › Dataset/Supplementary Figure 4.xlsx]

## Sheet: Supplementary Figure4
Time(s)	Current(A)
0.02	1.85682e-07
0.04	7.05477e-08
0.06	5.82077e-09
0.08	-3.7835e-10
0.1	-6.79283e-08
0.12	-2.11876e-07
0.14	-5.90808e-09
0.16	2.00234e-08
0.18	-3.98723e-09
0.2	-2.91038e-09
0.22	2.04804e-07
0.24	5.47734e-08
0.26	6.17001e-09
0.28	-2.67755e-09
0.3	-9.95642e-08
0.32	-1.91008e-07
0.34	6.22822e-09
0.36	2.37196e-08
0.38	-8.46922e-09
0.4	2.03727e-10
0.42	2.09519e-07
0.44	5.15138e-08
0.46	4.36558e-10
0.48	-1.33004e-08
0.5	-1.23575e-07
0.52	-1.54978e-07
0.54	1.11177e-08
0.56	1.46974e-08
0.58	-5.64614e-09
0.6	1.49303e-08
0.62	2.00671e-07
0.64	4.30446e-08
0.66	4.07454e-10
0.68	-2.17115e-08
0.7	-1.51223e-07
0.72	-1.16299e-07
0.74	1.17288e-08
0.76	1.06229e-08
0.78	-3.49246e-09
0.8	6.48724e-08
0.82	1.64349e-07
0.84	2.36905e-08
0.86	1.28057e-09
0.88	-2.95986e-08
0.9	-1.79251e-07
0.92	-7.77363e-08
0.94	1.7666e-08
0.96	2.18279e-09
0.98	-5.09317e-09
1	1.35944e-07
1.02	1.09052e-07
1.04	1.1205e-08
1.06	-1.45519e-10
1.08	-4.31901e-08
1.1	-2.08267e-07
1.12	-3.49828e-08
1.14	1.97324e-08
1.16	-1.4843e-09
1.18	-3.40515e-09
1.2	1.851e-07
1.22	7.0635e-08
1.24	6.92671e-09
1.26	-2.91038e-10
1.28	-6.74045e-08
1.3	-2.1272e-07
1.32	-7.68341e-09
1.34	2.25846e-08
1.36	-5.26779e-09
1.38	-4.36558e-09
1.4	2.07481e-07
1.42	5.39294e-08
1.44	4.71482e-09
1.46	-3.0559e-09
1.48	-9.81381e-08
1.5	-1.91329e-07
1.52	5.87897e-09
1.54	2.03145e-08
1.56	-7.15954e-09
1.58	-5.82077e-11
1.6	2.12254e-07
1.62	4.91855e-08
1.64	7.27596e-10
1.66	-8.93488e-09
1.68	-1.28493e-07
1.7	-1.53174e-07
1.72	9.66247e-09
1.74	1.3737e-08
1.76	-4.74392e-09
1.78	1.62982e-08
1.8	2.02621e-07
1.82	4.04543e-08
1.84	2.03727e-10
1.86	-2.20898e-08
1.88	-1.53377e-07
1.9	-1.13243e-07
1.92	1.07102e-08
1.94	1.01281e-08
1.96	-4.97676e-09
1.98	6.71134e-08
2	1.58238e-07
2.02	3.01807e-08
2.04	5.82077e-11
2.06	-2.9977e-08
2.08	-1.79483e-07
2.1	-7.59319e-08
2.12	1.46974e-08
2.14	3.20142e-09
2.16	-3.89991e-09
2.18	1.41037e-07
2.2	1.03144e-07
2.22	1.20199e-08
2.24	-1.42609e-09
2.26	-4.12401e-08
2.28	-2.07714e-07
2.3	-3.41097e-08
2.32	1.90339e-08
2.34	-1.83354e-09
2.36	-5.90808e-09
2.38	1.8999e-07
2.4	6.78992e-08
2.42	6.40284e-09
2.44	-2.96859e-09
2.46	-6.40284e-08
2.48	-2.13273e-07
2.5	-7.07223e-09
2.52	2.1013e-08
2.54	-6.22822e-09
2.56	-2.12458e-09
2.58	2.09489e-07
2.6	5.24451e-08
2.62	6.14091e-09
2.64	-4.80213e-09
2.66	-9.82545e-08
2.68	-1.90194e-07
2.7	5.00586e-09
2.72	2.05764e-08
2.74	-6.57747e-09
2.76	-6.40284e-10
2.78	2.15921e-07
2.8	4.58094e-08
2.82	3.63798e-09
2.84	-1.29221e-08
2.86	-1.30385e-07
2.88	-1.48604e-07
2.9	7.65431e-09
2.92	1.53668e-08
2.94	-5.18048e-09
2.96	1.73459e-08
2.98	2.03756e-07
3	3.99887e-08
3.02	4.27826e-09
3.04	-2.61643e-08
3.06	-1.5687e-07
3.08	-1.0879e-07
3.1	9.51695e-09
3.12	8.87667e-09
3.14	-3.55067e-09
3.16	7.33999e-08
3.18	1.57102e-07
3.2	2.90456e-08
3.22	1.86265e-09
3.24	-3.2509e-08
3.26	-1.84431e-07
3.28	-7.13044e-08
3.3	1.40572e-08
3.32	3.37604e-09
3.34	-4.5693e-09
3.36	1.43395e-07
3.38	1.03668e-07
3.4	1.16997e-08
3.42	2.21189e-09
3.44	-4.43251e-08
3.46	-2.10275e-07
3.48	-3.37896e-08
3.5	1.84809e-08
3.52	-1.60071e-09
3.54	-5.15138e-09
3.56	1.91154e-07
3.58	6.74045e-08
3.6	6.8685e-09
3.62	-1.80444e-09
3.64	-6.43195e-08
3.66	-2.13651e-07
3.68	-8.76025e-09
3.7	2.25264e-08
3.72	-7.13044e-09
3.74	-3.0268e-09
3.76	2.11789e-07
3.78	5.00004e-08
3.8	4.22006e-09
3.82	-2.44472e-09
3.84	-9.75851e-08
3.86	-1.89961e-07
3.88	4.07454e-09
3.9	2.07219e-08
3.92	-7.47968e-09
3.94	-1.45519e-10
3.96	2.13418e-07
3.98	4.75848e-08
4	4.88944e-09
4.02	-1.0652e-08
4.04	-1.31666e-07
4.06	-1.49157e-07
4.08	7.24685e-09
4.1	1.33878e-08
4.12	-3.69619e-09
4.14	1.69966e-08
4.16	2.01777e-07
4.18	4.23461e-08
4.2	1.68802e-09
4.22	-2.17406e-08
4.24	-1.57917e-07
4.26	-1.09285e-07
4.28	8.06176e-09
4.3	9.66247e-09
4.32	-3.7835e-09
4.34	7.30215e-08
4.36	1.54221e-07
4.38	2.9162e-08
4.4	2.18279e-09
4.42	-3.30329e-08
4.44	-1.85508e-07
4.46	-7.02275e-08
4.48	1.39116e-08
4.5	3.31784e-09
4.52	-3.89991e-09
4.54	1.4322e-07
4.56	9.80217e-08
4.58	1.3446e-08
4.6	1.86265e-09
4.62	-4.40632e-08
4.64	-2.09897e-07
4.66	-3.60887e-08
4.68	1.91503e-08
4.7	-2.06637e-09
4.72	-2.79397e-09
4.74	1.90659e-07
4.76	6.64149e-08
4.78	7.04313e-09
4.8	-2.59024e-09
4.82	-6.31844e-08
4.84	-2.14845e-07
4.86	-8.17818e-09
4.88	2.13331e-08
4.9	-6.34464e-09
4.92	-2.9977e-09
4.94	2.13477e-07
4.96	4.87198e-08
4.98	5.47152e-09
5	-3.46336e-09
5.02	-9.65374e-08
5.04	-1.90397e-07
5.06	2.82307e-09
5.08	1.95287e-08
5.1	-4.13274e-09
5.12	-2.2701e-09
5.14	2.18337e-07
5.16	4.30446e-08
5.18	5.18048e-09
5.2	-8.44011e-09
5.22	-1.33121e-07
5.24	-1.48982e-07
5.26	5.84987e-09
5.28	1.49594e-08
5.3	-5.82077e-09
5.32	1.80444e-08
5.34	2.04513e-07
5.36	3.96103e-08
5.38	3.95812e-09
5.4	-2.23226e-08
5.42	-1.60013e-07
5.44	-1.07568e-07
5.46	6.89761e-09
5.48	9.8662e-09
5.5	-4.24916e-09
5.52	7.26723e-08
5.54	1.56928e-07
5.56	3.03553e-08
5.58	3.17232e-09
5.6	-3.34112e-08
5.62	-1.79716e-07
5.64	-7.05768e-08
5.66	1.05356e-08
5.68	6.69388e-09
5.7	-3.7835e-09
5.72	1.38534e-07
5.74	1.0425e-07
5.76	1.54832e-08
5.78	2.70666e-09
5.8	-4.4849e-08
5.82	-2.08529e-07
5.84	-3.62343e-08
5.86	1.89757e-08
5.88	-1.42609e-09
5.9	-4.88944e-09
5.92	1.90776e-07
5.94	6.56291e-08
5.96	7.65431e-09
5.98	-1.71713e-09
6	-6.17583e-08
6.02	-2.13477e-07
6.04	-9.16771e-09
6.06	2.13331e-08
6.08	-5.09317e-09
6.1	-3.95812e-09
6.12	2.11847e-07
6.14	5.00877e-08
6.16	4.45289e-09
6.18	-3.17232e-09
6.2	-9.27539e-08
6.22	-1.9194e-07
6.24	1.80444e-09
6.26	1.99652e-08
6.28	-5.15138e-09
6.3	-1.4843e-09
6.32	2.16794e-07
6.34	4.35393e-08
6.36	4.97676e-09
6.38	-5.73346e-09
6.4	-1.34227e-07
6.42	-1.50496e-07
6.44	5.06407e-09
6.46	1.51631e-08
6.48	-5.55883e-09
6.5	1.71713e-08
6.52	2.02243e-07
6.54	3.88245e-08
6.56	4.45289e-09
6.58	-2.21189e-08
6.6	-1.59489e-07
6.62	-1.07248e-07
6.64	6.57747e-09
6.66	1.01281e-08
6.68	-4.30737e-09
6.7	7.13917e-08
6.72	1.52417e-07
6.74	3.30619e-08
6.76	3.69619e-09
6.78	-3.40515e-08
6.8	-1.85886e-07
6.82	-6.79865e-08
6.84	9.80799e-09
6.86	5.67525e-09
6.88	-3.25963e-09
6.9	1.4031e-07
6.92	1.0067e-07
6.94	1.66765e-08
6.96	2.79397e-09
6.98	-4.4849e-08
7	-2.09169e-07
7.02	-3.16359e-08
7.04	1.55706e-08
7.06	-2.06637e-09
7.08	-3.75439e-09
7.1	1.90077e-07
7.12	6.57455e-08
7.14	6.34464e-09
7.16	-1.60071e-09
7.18	-6.03031e-08
7.2	-2.16445e-07
7.22	-8.81846e-09
7.24	2.09256e-08
7.26	-4.10364e-09
7.28	-5.26779e-09
7.3	2.14728e-07
7.32	4.70027e-08
7.34	5.15138e-09
7.36	-3.89991e-09
7.38	-9.05711e-08
7.4	-1.93832e-07
7.42	1.36788e-09
7.44	1.86556e-08
7.46	-3.66708e-09
7.48	-2.56114e-09
7.5	2.1889e-07
7.52	4.08036e-08
7.54	4.10364e-09
7.56	-5.67525e-09
7.58	-1.30531e-07
7.6	-1.52009e-07
7.62	4.91855e-09
7.64	1.43191e-08
7.66	-3.75439e-09
7.68	1.66765e-08
7.7	2.04454e-07
7.72	3.78059e-08
7.74	3.57977e-09
7.76	-1.87429e-08
7.78	-1.60391e-07
7.8	-1.07306e-07
7.82	6.57747e-09
7.84	8.23638e-09
7.86	-3.46336e-09
7.88	6.91507e-08
7.9	1.59867e-07
7.92	3.19269e-08
7.94	2.85218e-09
7.96	-3.1956e-08
7.98	-1.84489e-07
8	-6.97328e-08
8.02	8.64384e-09
8.04	5.90808e-09
8.06	-5.26779e-09
8.08	1.37574e-07
8.1	9.97679e-08
8.12	1.91503e-08
8.14	3.14321e-09
8.16	-4.54311e-08
8.18	-2.11236e-07
8.2	-3.15194e-08
8.22	1.22527e-08
8.24	4.94765e-10
8.26	-3.75439e-09
8.28	1.89932e-07
8.3	6.48433e-08
8.32	8.3528e-09
8.34	-1.62981e-09
8.36	-6.05651e-08
8.38	-2.17027e-07
8.4	-8.29459e-09
8.42	1.98197e-08
8.44	-4.77303e-09
8.46	-4.01633e-09
8.48	2.12458e-07
8.5	4.77885e-08
8.52	6.40284e-09
8.54	-2.82307e-09
8.56	-8.6322e-08
8.58	-1.99361e-07
8.6	2.38651e-09
8.62	1.66474e-08
8.64	-4.74392e-09
8.66	-1.80444e-09
8.68	2.20811e-07
8.7	4.11819e-08
8.72	3.7835e-09
8.74	-4.30737e-09
8.76	-1.26514e-07
8.78	-1.5687e-07
8.8	2.67755e-09
8.82	1.32131e-08
8.84	-3.89991e-09
8.86	1.95578e-08
8.88	2.06637e-07
8.9	3.54776e-08
8.92	3.60888e-09
8.94	-1.47556e-08
8.96	-1.5946e-07
8.98	-1.10274e-07
9	5.82077e-09
9.02	6.37374e-09
9.04	-3.40515e-09
9.06	7.04895e-08
9.08	1.60391e-07
9.1	3.22179e-08
9.12	3.11411e-09
9.14	-3.16359e-08
9.16	-1.82597e-07
9.18	-7.03731e-08
9.2	8.46922e-09
9.22	5.26779e-09
9.24	-3.08501e-09
9.26	1.35624e-07
9.28	1.01805e-07
9.3	2.02272e-08
9.32	3.0268e-09
9.34	-4.52856e-08
9.36	-2.11876e-07
9.38	-2.87255e-08
9.4	1.1496e-08
9.42	9.31323e-10
9.44	-3.95812e-09
9.46	1.86759e-07
9.48	6.4465e-08
9.5	9.66247e-09
9.52	-1.30967e-09
9.54	-5.90808e-08
9.56	-2.16183e-07
9.58	-8.76025e-09
9.6	1.84809e-08
9.62	-5.23869e-09
9.64	-2.61935e-09
9.66	2.10886e-07
9.68	5.01168e-08
9.7	4.71482e-09
9.72	-4.10364e-09
9.74	-8.67876e-08
9.76	-1.95578e-07
9.78	1.13505e-09
9.8	1.65019e-08
9.82	-4.01633e-09
9.84	-6.69388e-10
9.86	2.17551e-07
9.88	4.18222e-08
9.9	4.80213e-09
9.92	-5.55883e-09
9.94	-1.28115e-07
9.96	-1.53988e-07
9.98	4.10364e-09
10	1.21945e-08
10.02	-3.66708e-09
10.04	1.86847e-08
10.06	2.06783e-07
10.08	3.60597e-08
10.1	3.95812e-09
10.12	-1.33296e-08
10.14	-1.62982e-07
10.16	-1.07742e-07
10.18	6.69388e-09
10.2	6.89761e-09
10.22	-3.31784e-09
10.24	7.16536e-08
10.26	1.5556e-07
10.28	3.14612e-08
10.3	3.28873e-09
10.32	-3.15194e-08
10.34	-1.85682e-07
10.36	-6.75209e-08
10.38	9.37143e-09
10.4	4.30737e-09
10.42	-3.08501e-09
10.44	1.37923e-07
10.46	9.91277e-08
10.48	2.11585e-08
10.5	2.9977e-09
10.52	-4.50236e-08
10.54	-2.12633e-07
10.56	-2.94531e-08
10.58	1.28057e-08
10.6	6.1118e-10
10.62	-3.40515e-09
10.64	1.87429e-07
10.66	6.33881e-08
10.68	1.09721e-08
10.7	-4.94765e-10
10.72	-5.89935e-08
10.74	-2.18541e-07
10.76	-7.47968e-09
10.78	1.71422e-08
10.8	-2.59024e-09
10.82	-5.06407e-09
10.84	2.13913e-07
10.86	4.80213e-08
10.88	6.0827e-09
10.9	-4.33647e-09
10.92	-8.61473e-08
10.94	-1.96655e-07
10.96	9.31323e-10
10.98	1.58325e-08
11	-2.82307e-09
11.02	-1.68802e-09
11.04	2.23634e-07
11.06	3.69328e-08
11.08	4.68572e-09
11.1	-6.34464e-09
11.12	-1.25292e-07
11.14	-1.54541e-07
11.16	4.01633e-09
11.18	1.12923e-08
11.2	-2.85218e-09
11.22	2.2439e-08
11.24	2.03727e-07
11.26	3.3353e-08
11.28	3.11411e-09
11.3	-1.0943e-08
11.32	-1.62778e-07
11.34	-1.09983e-07
11.36	6.51926e-09
11.38	6.40284e-09
11.4	-3.25963e-09
11.42	6.98492e-08
11.44	1.60479e-07
11.46	3.14612e-08
11.48	3.25963e-09
11.5	-2.98023e-08
11.52	-1.86905e-07
11.54	-6.87433e-08
11.56	9.74978e-09
11.58	3.52156e-09
11.6	-3.25963e-09
11.62	1.35507e-07
11.64	9.85456e-08
11.66	2.51748e-08
11.68	2.38651e-09
11.7	-4.21132e-08
11.72	-2.13855e-07
11.74	-2.97732e-08
11.76	1.1758e-08
11.78	1.5134e-09
11.8	-3.46336e-09
11.82	1.82161e-07
11.84	6.88306e-08
11.86	9.25502e-09
11.88	1.22236e-09
11.9	-5.54137e-08
11.92	-2.21276e-07
11.94	-7.45058e-09
11.96	1.60944e-08
11.98	-2.41562e-09
12	-3.92902e-09
12.02	2.13273e-07
12.04	4.80213e-08
12.06	6.14091e-09
12.08	-4.07454e-09
12.1	-8.41101e-08
12.12	-1.97557e-07
12.14	5.23869e-10
12.16	1.50758e-08
12.18	-2.93949e-09
12.2	-1.83354e-09
12.22	2.25031e-07
12.24	3.61178e-08
12.26	5.35511e-09
12.28	-6.34464e-09
12.3	-1.24535e-07
12.32	-1.55036e-07
12.34	3.40515e-09
12.36	1.05356e-08
12.38	-3.31784e-09
12.4	2.28174e-08
12.42	2.046e-07
12.44	3.41388e-08
12.46	3.37604e-09
12.48	-9.40054e-09
12.5	-1.63098e-07
12.52	-1.12923e-07
12.54	6.17001e-09
12.56	5.90808e-09
12.58	-3.40515e-09
12.6	7.16827e-08
12.62	1.57946e-07
12.64	3.12575e-08
12.66	3.17232e-09
12.68	-2.468e-08
12.7	-1.90717e-07
12.72	-6.91216e-08
12.74	9.95351e-09
12.76	2.79397e-09
12.78	-3.69619e-09
12.8	1.3574e-07
12.82	9.9215e-08
12.84	2.33995e-08
12.86	2.38651e-09
12.88	-4.33356e-08
12.9	-2.13593e-07
12.92	-2.87546e-08
12.94	1.19908e-08
12.96	1.19326e-09
12.98	-3.75439e-09
13	1.86963e-07
13.02	6.39411e-08
13.04	1.0099e-08
13.06	9.02219e-10
13.08	-5.81203e-08
13.1	-2.19065e-07
13.12	-6.8394e-09
13.14	1.58907e-08
13.16	-2.85218e-09
13.18	-4.30737e-09
13.2	2.15165e-07
13.22	4.70318e-08
13.24	5.38421e-09
13.26	-4.16185e-09
13.28	-8.04139e-08
13.3	-2.00409e-07
13.32	1.04774e-09
13.34	1.4028e-08
13.36	-2.76486e-09
13.38	-1.13505e-09
13.4	2.22499e-07
13.42	3.80096e-08
13.44	5.15138e-09
13.46	-5.99539e-09
13.48	-1.23953e-07
13.5	-1.54629e-07
13.52	3.46336e-09
13.54	9.16771e-09
13.56	-2.82307e-09
13.58	2.08383e-08
13.6	2.09024e-07
13.62	3.10247e-08
13.64	1.4843e-09
13.66	-8.3528e-09
13.68	-1.65543e-07
13.7	-1.07772e-07
13.72	5.99539e-09
13.74	3.89991e-09
13.76	-3.37604e-09
13.78	7.19156e-08
13.8	1.58529e-07
13.82	3.25381e-08
13.84	3.17232e-09
13.86	-2.6077e-08
13.88	-1.92464e-07
13.9	-6.61821e-08
13.92	1.00699e-08
13.94	1.22236e-09
13.96	-3.37604e-09
13.98	1.3478e-07
14	1.04978e-07
14.02	2.42435e-08
14.04	2.21189e-09
14.06	-4.36557e-08
14.08	-2.14612e-07
14.1	-2.76195e-08
14.12	1.19908e-08
14.14	2.32831e-10
14.16	-2.9977e-09
14.18	1.86206e-07
14.2	6.28061e-08
14.22	1.18744e-08
14.24	1.04774e-09
14.26	-5.84987e-08
14.28	-2.19472e-07
14.3	-5.47152e-09
14.32	1.34751e-08
14.34	-2.73576e-09
14.36	-4.01633e-09
14.38	2.12051e-07
14.4	4.95638e-08
14.42	5.18048e-09
14.44	-3.75439e-09
14.46	-8.2975e-08
14.48	-1.97266e-07
14.5	1.01863e-09
14.52	1.3184e-08
14.54	-3.25963e-09
14.56	-4.36558e-10
14.58	2.26137e-07
14.6	3.39642e-08
14.62	4.16185e-09
14.64	-5.67525e-09
14.66	-1.21858e-07
14.68	-1.54978e-07
14.7	2.38651e-09
14.72	8.81846e-09
14.74	-3.69619e-09
14.76	2.77651e-08
14.78	2.04658e-07
14.8	3.00061e-08
14.82	4.01633e-09
14.84	-1.00117e-08
14.86	-1.62312e-07
14.88	-1.12254e-07
14.9	6.14091e-09
14.92	2.03727e-09
14.94	-3.31784e-09
14.96	7.9337e-08
14.98	1.55036e-07
15	2.83762e-08
15.02	3.57977e-09
15.04	-2.74449e-08
15.06	-1.9258e-07
15.08	-6.46687e-08
15.1	1.02154e-08
15.12	-9.8953e-10
15.14	-3.31784e-09
15.16	1.42056e-07
15.18	9.51695e-08
15.2	2.63681e-08
15.22	3.23053e-09
15.24	-4.49363e-08
15.26	-2.15456e-07
15.28	-2.62517e-08
15.3	1.1758e-08
15.32	-2.38651e-09
15.34	-1.92085e-09
15.36	1.86585e-07
15.38	6.28934e-08
15.4	1.37952e-08
15.42	5.23869e-10
15.44	-5.91972e-08
15.46	-2.19559e-07
15.48	-6.17001e-09
15.5	1.38825e-08
15.52	-3.23053e-09
15.54	-3.25963e-09
15.56	2.16911e-07
15.58	4.44707e-08
15.6	5.67525e-09
15.62	-3.75439e-09
15.64	-8.32661e-08
15.66	-1.97091e-07
15.68	1.89175e-09
15.7	1.12923e-08
15.72	-4.01633e-09
15.74	1.62981e-09
15.76	2.25264e-07
15.78	3.39642e-08
15.8	5.47152e-09
15.82	-5.26779e-09
15.84	-1.18744e-07
15.86	-1.59518e-07
15.88	3.57977e-09
15.9	7.5961e-09
15.92	-3.66708e-09
15.94	3.11411e-08
15.96	1.98721e-07
15.98	3.12866e-08
16	3.43425e-09
16.02	-9.19681e-09
16.04	-1.5914e-07
16.06	-1.11613e-07
16.08	6.57747e-09
16.1	2.64845e-09
16.12	-3.31784e-09
16.14	8.00937e-08
16.16	1.56782e-07
16.18	2.6077e-08
16.2	4.22006e-09
16.22	-2.6077e-08
16.24	-1.90135e-07
16.26	-6.85104e-08
16.28	9.16771e-09
16.3	-3.7835e-10
16.32	-1.94996e-09
16.34	1.40717e-07
16.36	9.48203e-08
16.38	2.81143e-08
16.4	2.50293e-09
16.42	-4.33647e-08
16.44	-2.16038e-07
16.46	-2.41562e-08
16.48	1.05356e-08
16.5	-3.31784e-09
16.52	-1.4843e-09
16.54	1.86468e-07
16.56	5.99248e-08
16.58	1.71422e-08
16.6	2.03727e-09
16.62	-6.11472e-08
16.64	-2.19909e-07
16.66	-5.79166e-09
16.68	1.2602e-08
16.7	-3.31784e-09
16.72	-2.47383e-09
16.74	2.16416e-07
16.76	4.41214e-08
16.78	5.84987e-09
16.8	-3.49246e-09
16.82	-8.17818e-08
16.84	-1.9875e-07
16.86	1.10595e-09
16.88	1.21072e-08
16.9	-3.46336e-09
16.92	1.4843e-09
16.94	2.26079e-07
16.96	3.22179e-08
16.98	4.48199e-09
17	-6.49015e-09
17.02	-1.18685e-07
17.04	-1.59198e-07
17.06	4.45289e-09
17.08	7.94535e-09
17.1	-3.57977e-09
17.12	3.06754e-08
17.14	2.01631e-07
17.16	2.79397e-08
17.18	2.61935e-09
17.2	-9.63337e-09
17.22	-1.6368e-07
17.24	-1.06549e-07
17.26	4.16185e-09
17.28	2.88128e-09
17.3	-2.2992e-09
17.32	8.13452e-08
17.34	1.54047e-07
17.36	2.63972e-08
17.38	2.93949e-09
17.4	-2.48256e-08
17.42	-1.93599e-07
17.44	-6.36501e-08
17.46	8.93488e-09
17.48	-3.7835e-10
17.5	-2.56114e-09
17.52	1.39728e-07
17.54	9.61882e-08
17.56	2.90456e-08
17.58	8.44011e-10
17.6	-4.1764e-08
17.62	-2.17173e-07
17.64	-2.48838e-08
17.66	1.23109e-08
17.68	-3.95812e-09
17.7	-2.15368e-09
17.72	1.87516e-07
17.74	6.13218e-08
17.76	1.54832e-08
17.78	2.241e-09
17.8	-6.03613e-08
17.82	-2.19879e-07
17.84	-5.15138e-09
17.86	1.19908e-08
17.88	-2.15368e-09
17.9	-4.19095e-09
17.92	2.1368e-07
17.94	4.79631e-08
17.96	6.14091e-09
17.98	-3.66708e-09
18	-8.09669e-08
18.02	-1.99099e-07
18.04	9.02219e-10
18.06	1.13796e-08
18.08	-4.65661e-09
18.1	2.79397e-09
18.12	2.26632e-07
18.14	3.1956e-08
18.16	4.22006e-09
18.18	-6.43195e-09
18.2	-1.16677e-07
18.22	-1.61439e-07
18.24	5.03496e-09
18.26	6.37374e-09
18.28	-3.17232e-09
18.3	3.11411e-08
18.32	2.04163e-07
18.34	2.70083e-08
18.36	3.0559e-09
18.38	-9.63337e-09
18.4	-1.60828e-07
18.42	-1.0946e-07
18.44	4.68572e-09
18.46	8.14907e-10
18.48	-3.60888e-09
18.5	8.38772e-08
18.52	1.55298e-07
18.54	2.45054e-08
18.56	2.18279e-09
18.58	-2.10421e-08
18.6	-1.96567e-07
18.62	-6.40575e-08
18.64	9.95351e-09
18.66	-3.52156e-09
18.68	-3.31784e-09
18.7	1.41212e-07
18.72	1.0067e-07
18.74	2.29047e-08
18.76	2.2992e-09
18.78	-4.20841e-08
18.8	-2.13418e-07
18.82	-2.95404e-08
18.84	1.23982e-08
18.86	-3.57977e-09
18.88	-2.50293e-09
18.9	1.83005e-07
18.92	6.33008e-08
18.94	1.69384e-08
18.96	2.96859e-09
18.98	-6.16419e-08
19	-2.20316e-07
19.02	-4.5693e-09
19.04	1.2049e-08
19.06	-3.87081e-09
19.08	-2.47383e-09
19.1	2.16445e-07
19.12	4.0076e-08
19.14	7.24685e-09
19.16	-2.76486e-09
19.18	-8.07922e-08
19.2	-1.99449e-07
19.22	2.82307e-09
19.24	1.04192e-08
19.26	-4.42378e-09
19.28	2.2701e-09
19.3	2.27417e-07
19.32	3.07919e-08
19.34	3.92902e-09
19.36	-6.31553e-09
19.38	-1.17958e-07
19.4	-1.58034e-07
19.42	4.45289e-09
19.44	5.35511e-09
19.46	-2.82307e-09
19.48	3.52156e-08
19.5	1.95694e-07
19.52	2.91038e-08
