# Supplementary material for: Employing a MEMS plasma switch for conditioning high-voltage kinetic energy harvesters
Source: Nat Commun. 2020 Jun 26;11:3221. doi: 10.1038/s41467-020-17019-5 (PMC7319968; doi:10.1038/s41467-020-17019-5)
Supplement: Supplementary file 6 — Supplementary Data 1 [file 41467_2020_17019_MOESM6_ESM.zip › Dataset/Supplementary Figure 5.xlsx]

## Sheet: Supplementary Figure 5a
Time(s)	Charges per cycle (C)_capacitanca variation1.8	Charges per cycle (C)_capacitanca variation2.3	Charges per cycle (C)_capacitanca variation2.5	Charges per cycle (C)_capacitanca variation2.9	Charges per cycle (C)_capacitanca variation3.4
0	6.4806e-08	7.60158e-08	9.07347e-08	1.24579e-07	1.02026e-07
0.001	6.48711e-08	7.61145e-08	9.08492e-08	1.24711e-07	1.02158e-07
0.002	6.49205e-08	7.61964e-08	9.09636e-08	1.24842e-07	1.02289e-07
0.003	6.49855e-08	7.62783e-08	9.10623e-08	1.24973e-07	1.0242e-07
0.004	6.50349e-08	7.6377e-08	9.11768e-08	1.25103e-07	1.04374e-07
0.005	6.50842e-08	7.64589e-08	9.12586e-08	1.25235e-07	1.04174e-07
0.006	6.51336e-08	7.65565e-08	9.13406e-08	1.25366e-07	1.04076e-07
0.007	6.51829e-08	7.66553e-08	9.14392e-08	1.25497e-07	1.04039e-07
0.008	6.52313e-08	7.67214e-08	9.15369e-08	1.24663e-07	1.0404e-07
0.009	6.52806e-08	7.68033e-08	9.16356e-08	1.24896e-07	1.0407e-07
0.01	6.53299e-08	7.68852e-08	9.17343e-08	1.2511e-07	1.04119e-07
0.011	6.53793e-08	7.69671e-08	9.1832e-08	1.24595e-07	1.04182e-07
0.012	6.54444e-08	7.7049e-08	9.19307e-08	1.24184e-07	1.04257e-07
0.013	6.54938e-08	7.71309e-08	9.20451e-08	1.23245e-07	1.0434e-07
0.014	6.55599e-08	7.72128e-08	9.21438e-08	1.2302e-07	1.04429e-07
0.015	6.5625e-08	7.72947e-08	9.22425e-08	1.23371e-07	1.04523e-07
0.016	6.56901e-08	7.688e-08	9.23401e-08	1.23198e-07	1.04621e-07
0.017	6.57563e-08	7.69902e-08	9.24389e-08	1.2259e-07	1.04724e-07
0.018	6.58056e-08	7.70973e-08	9.25376e-08	1.22521e-07	1.0483e-07
0.019	6.58549e-08	7.72012e-08	9.26352e-08	1.22459e-07	1.04939e-07
0.02	6.59201e-08	7.73042e-08	9.27339e-08	1.22433e-07	1.05049e-07
0.021	6.59851e-08	7.7405e-08	9.28326e-08	1.22406e-07	1.05162e-07
0.022	6.60513e-08	7.75037e-08	9.29303e-08	1.22392e-07	1.05641e-07
0.023	6.61164e-08	7.69031e-08	9.30289e-08	1.22043e-07	1.05741e-07
0.024	6.61826e-08	7.7027e-08	9.31277e-08	1.22067e-07	1.05843e-07
0.025	6.62477e-08	7.71488e-08	9.32253e-08	1.22116e-07	1.05948e-07
0.026	6.63138e-08	7.72674e-08	9.3324e-08	1.21863e-07	1.06055e-07
0.027	6.63789e-08	7.73829e-08	9.34227e-08	1.22236e-07	1.06163e-07
0.028	6.6444e-08	7.72086e-08	9.35204e-08	1.22304e-07	1.06274e-07
0.029	6.65102e-08	7.70521e-08	9.3619e-08	1.22085e-07	1.06386e-07
0.03	6.65752e-08	7.71792e-08	9.37167e-08	1.21887e-07	1.06498e-07
0.031	6.66414e-08	7.73042e-08	9.38154e-08	1.22233e-07	1.06613e-07
0.032	6.67065e-08	7.74259e-08	9.39141e-08	1.22059e-07	1.06979e-07
0.033	6.67726e-08	7.7301e-08	9.40118e-08	1.22149e-07	1.07088e-07
0.034	6.6821e-08	7.74249e-08	9.41104e-08	1.2224e-07	1.07436e-07
0.035	6.68871e-08	7.75478e-08	9.42092e-08	1.22334e-07	1.0754e-07
0.036	6.69522e-08	7.76675e-08	9.43068e-08	1.22431e-07	1.07646e-07
0.037	6.70016e-08	7.75666e-08	9.44055e-08	1.2231e-07	1.07753e-07
0.038	6.70677e-08	7.76884e-08	9.45042e-08	1.22416e-07	1.07862e-07
0.039	6.7116e-08	7.78081e-08	9.46018e-08	1.2273e-07	1.07972e-07
0.04	6.71654e-08	7.79257e-08	9.47006e-08	1.22833e-07	1.08082e-07
0.041	6.72315e-08	7.80412e-08	9.47992e-08	1.23136e-07	1.08193e-07
0.042	6.72966e-08	7.81557e-08	9.48969e-08	1.23235e-07	1.08305e-07
0.043	6.73459e-08	7.82691e-08	9.49956e-08	1.23338e-07	1.08419e-07
0.044	6.74111e-08	7.83804e-08	9.50943e-08	1.23257e-07	1.08718e-07
0.045	6.74772e-08	7.84906e-08	9.5192e-08	1.23564e-07	1.08845e-07
0.046	6.75266e-08	7.85999e-08	9.52906e-08	1.23669e-07	1.0878e-07
0.047	6.75759e-08	7.85348e-08	9.53894e-08	1.23776e-07	1.08723e-07
0.048	6.7641e-08	7.8645e-08	9.55038e-08	1.23884e-07	1.08506e-07
0.049	6.77061e-08	7.87542e-08	9.56025e-08	1.23828e-07	1.08302e-07
0.05	6.77555e-08	7.88634e-08	9.57001e-08	1.2394e-07	1.08275e-07
0.051	6.78216e-08	7.89705e-08	9.57989e-08	1.24054e-07	1.08093e-07
0.052	6.78699e-08	7.90776e-08	9.58975e-08	1.24169e-07	1.07924e-07
0.053	6.79192e-08	7.91826e-08	9.6012e-08	1.24284e-07	1.07766e-07
0.054	6.79686e-08	7.92865e-08	9.61097e-08	1.2425e-07	1.07619e-07
0.055	6.80179e-08	7.93905e-08	9.62083e-08	1.24515e-07	1.07481e-07
0.056	6.80673e-08	7.94934e-08	9.63071e-08	1.24794e-07	1.07353e-07
0.057	6.81167e-08	7.95952e-08	9.64047e-08	1.25052e-07	1.07234e-07
0.058	6.81649e-08	7.96971e-08	9.65034e-08	1.25305e-07	1.07124e-07
0.059	6.82143e-08	7.97979e-08	9.66021e-08	1.25553e-07	1.07022e-07
0.06	6.82636e-08	7.98977e-08	9.66998e-08	1.25797e-07	1.06928e-07
0.061	6.81797e-08	7.99974e-08	9.67985e-08	1.26039e-07	1.0684e-07
0.062	6.80999e-08	8.00961e-08	9.68971e-08	1.26261e-07	1.0676e-07
0.063	6.78951e-08	8.01948e-08	9.69948e-08	1.26495e-07	1.06686e-07
0.064	6.79518e-08	8.02924e-08	9.70935e-08	1.26727e-07	1.06619e-07
0.065	6.78835e-08	8.03901e-08	9.71922e-08	1.26954e-07	1.06558e-07
0.066	6.78184e-08	8.04867e-08	9.72898e-08	1.2718e-07	1.06504e-07
0.067	6.76358e-08	8.05833e-08	9.73886e-08	1.27403e-07	1.06436e-07
0.068	6.74594e-08	8.06799e-08	9.74872e-08	1.27622e-07	1.06376e-07
0.069	6.72903e-08	8.07755e-08	9.75849e-08	1.2784e-07	1.06337e-07
0.07	6.71265e-08	8.08699e-08	9.76836e-08	1.28038e-07	1.06285e-07
0.071	6.6969e-08	8.09665e-08	9.77823e-08	1.28234e-07	1.06239e-07
0.072	6.68168e-08	8.1061e-08	9.788e-08	1.28428e-07	1.06197e-07
0.073	6.66708e-08	8.11556e-08	9.79618e-08	1.28652e-07	1.06159e-07
0.074	6.65301e-08	8.1249e-08	9.80774e-08	1.28859e-07	1.06142e-07
0.075	6.63946e-08	8.13425e-08	9.8175e-08	1.29079e-07	1.06112e-07
0.076	6.62624e-08	8.14359e-08	9.82569e-08	1.29281e-07	1.06194e-07
0.077	6.61353e-08	8.15293e-08	9.83556e-08	1.29482e-07	1.06399e-07
0.078	6.60135e-08	8.16217e-08	9.84375e-08	1.29663e-07	1.066e-07
0.079	6.58959e-08	8.17142e-08	9.86391e-08	1.29844e-07	1.06786e-07
0.08	6.57825e-08	8.18065e-08	9.872e-08	1.30039e-07	1.06866e-07
0.081	6.56733e-08	8.18979e-08	9.88166e-08	1.30217e-07	1.07049e-07
0.082	6.55673e-08	8.19892e-08	9.89142e-08	1.30425e-07	1.07229e-07
0.083	6.54643e-08	8.20974e-08	9.90118e-08	1.30616e-07	1.0731e-07
0.084	6.53667e-08	8.21888e-08	9.91074e-08	1.30788e-07	1.07489e-07
0.085	6.52722e-08	8.22801e-08	9.92051e-08	1.3096e-07	1.07665e-07
0.086	6.51798e-08	8.23704e-08	9.93027e-08	1.31146e-07	1.07842e-07
0.087	6.50906e-08	8.2445e-08	9.93993e-08	1.31316e-07	1.08016e-07
0.088	6.50055e-08	8.25352e-08	9.94969e-08	1.31423e-07	1.08189e-07
0.089	6.49236e-08	8.26098e-08	9.95946e-08	1.31607e-07	1.0836e-07
0.09	6.48438e-08	8.26822e-08	9.96912e-08	1.31699e-07	1.08547e-07
0.091	6.47682e-08	8.27726e-08	9.97889e-08	1.31703e-07	1.08717e-07
0.092	6.46936e-08	8.28618e-08	9.98865e-08	1.31798e-07	1.08901e-07
0.093	6.46223e-08	8.29363e-08	9.9896e-08	1.31805e-07	1.09083e-07
0.094	6.4553e-08	8.30256e-08	9.99947e-08	1.31815e-07	1.0925e-07
0.095	6.44868e-08	8.29426e-08	1.00007e-07	1.31915e-07	1.09345e-07
0.096	6.44238e-08	8.29479e-08	1.00021e-07	1.31929e-07	1.0951e-07
0.097	6.43619e-08	8.28712e-08	9.99526e-08	1.31946e-07	1.09674e-07
0.098	6.43031e-08	8.28818e-08	9.99043e-08	1.31965e-07	1.09835e-07
0.099	6.42453e-08	8.28923e-08	9.98592e-08	1.31987e-07	1.09931e-07
0.1	6.41907e-08	8.28229e-08	9.98183e-08	1.31945e-07	1.10092e-07
0.101	6.41372e-08	8.29196e-08	9.97784e-08	1.3181e-07	1.10254e-07
0.102	6.40868e-08	8.28544e-08	9.97426e-08	1.31664e-07	1.10413e-07
0.103	6.40374e-08	8.28093e-08	9.97091e-08	1.31539e-07	1.10588e-07
0.104	6.39912e-08	8.27505e-08	9.96628e-08	1.31419e-07	1.10747e-07
0.105	6.3945e-08	8.26938e-08	9.96355e-08	1.31304e-07	1.10903e-07
0.106	6.39009e-08	8.26392e-08	9.96114e-08	1.31193e-07	1.11061e-07
0.107	6.386e-08	8.25878e-08	9.95725e-08	1.31087e-07	1.11216e-07
0.108	6.38201e-08	8.25395e-08	9.95537e-08	1.30986e-07	1.1137e-07
0.109	6.37812e-08	8.24933e-08	9.94445e-08	1.30889e-07	1.11524e-07
0.11	6.37444e-08	8.24481e-08	9.94298e-08	1.30794e-07	1.11694e-07
0.111	6.37087e-08	8.24071e-08	9.94025e-08	1.30705e-07	1.11846e-07
0.112	6.36741e-08	8.23672e-08	9.93762e-08	1.3062e-07	1.11999e-07
0.113	6.36426e-08	8.23295e-08	9.92082e-08	1.30539e-07	1.12151e-07
0.114	6.36111e-08	8.22937e-08	9.91882e-08	1.30461e-07	1.12301e-07
0.115	6.35817e-08	8.21898e-08	9.90276e-08	1.30387e-07	1.12451e-07
0.116	6.35533e-08	8.21583e-08	9.89415e-08	1.30317e-07	1.12601e-07
0.117	6.3526e-08	8.20596e-08	9.88596e-08	1.30249e-07	1.12749e-07
0.118	6.35009e-08	8.19651e-08	9.87809e-08	1.30184e-07	1.12914e-07
0.119	6.34767e-08	8.18034e-08	9.87042e-08	1.30124e-07	1.13062e-07
0.12	6.34536e-08	8.16459e-08	9.86989e-08	1.30067e-07	1.13208e-07
0.121	6.34316e-08	8.16281e-08	9.86275e-08	1.29995e-07	1.13372e-07
0.122	6.34095e-08	8.15441e-08	9.85593e-08	1.29945e-07	1.13519e-07
0.123	6.33906e-08	8.1397e-08	9.84932e-08	1.2983e-07	1.13664e-07
0.124	6.33717e-08	8.13183e-08	9.84469e-08	1.29802e-07	1.13808e-07
0.125	6.33549e-08	8.12438e-08	9.8386e-08	1.2976e-07	1.13953e-07
0.126	6.33381e-08	8.11702e-08	9.83294e-08	1.29719e-07	1.13968e-07
0.127	6.33391e-08	8.10999e-08	9.83367e-08	1.29683e-07	1.14001e-07
0.128	6.33244e-08	8.10317e-08	9.82842e-08	1.29666e-07	1.14018e-07
0.129	6.33118e-08	8.09665e-08	9.82485e-08	1.2965e-07	1.14037e-07
0.13	6.32992e-08	8.09655e-08	9.82632e-08	1.29606e-07	1.14057e-07
0.131	6.32877e-08	8.09036e-08	9.81697e-08	1.29595e-07	1.14017e-07
0.132	6.32761e-08	8.09067e-08	9.80637e-08	1.29588e-07	1.13996e-07
0.133	6.32667e-08	8.08479e-08	9.80826e-08	1.29565e-07	1.1396e-07
0.134	6.32583e-08	8.07922e-08	9.80417e-08	1.29545e-07	1.13987e-07
0.135	6.32499e-08	8.07996e-08	9.80196e-08	1.29528e-07	1.13955e-07
0.136	6.32436e-08	8.07471e-08	9.80438e-08	1.29495e-07	1.13882e-07
0.137	6.33129e-08	8.07565e-08	9.8069e-08	1.29467e-07	1.13812e-07
0.138	6.33066e-08	8.07072e-08	9.80354e-08	1.29413e-07	1.13744e-07
0.139	6.33171e-08	8.06022e-08	9.80049e-08	1.29404e-07	1.1368e-07
0.14	6.33129e-08	8.05581e-08	9.79755e-08	1.29415e-07	1.13693e-07
0.141	6.33097e-08	8.05728e-08	9.79471e-08	1.29409e-07	1.13633e-07
0.142	6.33077e-08	8.05318e-08	9.79786e-08	1.29406e-07	1.13576e-07
0.143	6.33056e-08	8.04919e-08	9.80123e-08	1.29406e-07	1.1358e-07
0.144	6.33034e-08	8.03964e-08	9.79881e-08	1.29407e-07	1.13585e-07
0.145	6.34147e-08	8.03607e-08	9.79661e-08	1.29426e-07	1.13591e-07
0.146	6.34147e-08	8.0326e-08	9.80028e-08	1.2943e-07	1.13543e-07
0.147	6.34147e-08	8.02935e-08	9.79839e-08	1.29453e-07	1.13552e-07
0.148	6.34305e-08	8.03166e-08	9.79671e-08	1.29478e-07	1.13509e-07
0.149	6.34316e-08	8.03418e-08	9.8006e-08	1.29487e-07	1.13485e-07
0.15	6.34504e-08	8.0367e-08	9.79913e-08	1.29498e-07	1.13462e-07
0.151	6.34536e-08	8.03387e-08	9.80322e-08	1.29511e-07	1.13551e-07
0.152	6.34557e-08	8.03124e-08	9.80731e-08	1.29509e-07	1.13586e-07
0.153	6.34757e-08	8.0304e-08	9.81162e-08	1.29471e-07	1.13569e-07
0.154	6.34809e-08	8.02274e-08	9.81603e-08	1.29506e-07	1.13539e-07
0.155	6.3484e-08	8.02053e-08	9.82033e-08	1.29524e-07	1.13525e-07
0.156	6.35072e-08	8.02368e-08	9.82485e-08	1.29529e-07	1.13515e-07
0.157	6.35282e-08	8.02694e-08	9.83104e-08	1.29534e-07	1.13506e-07
0.158	6.35355e-08	8.03019e-08	9.83566e-08	1.29541e-07	1.135e-07
0.159	6.34399e-08	8.03355e-08	9.84039e-08	1.29583e-07	1.13546e-07
0.16	6.34483e-08	8.03701e-08	9.84501e-08	1.29625e-07	1.13593e-07
0.161	6.34064e-08	8.04048e-08	9.84995e-08	1.29636e-07	1.13592e-07
0.162	6.33643e-08	8.04395e-08	9.85477e-08	1.2968e-07	1.13592e-07
0.163	6.33244e-08	8.04762e-08	9.85961e-08	1.29726e-07	1.13646e-07
0.164	6.33024e-08	8.05119e-08	9.86465e-08	1.29758e-07	1.13698e-07
0.165	6.32646e-08	8.05497e-08	9.86979e-08	1.29774e-07	1.13703e-07
0.166	6.31785e-08	8.05865e-08	9.87483e-08	1.29791e-07	1.13759e-07
0.167	6.30934e-08	8.06253e-08	9.87998e-08	1.29826e-07	1.13783e-07
0.168	6.30283e-08	8.06474e-08	9.88522e-08	1.29845e-07	1.13794e-07
0.169	6.29465e-08	8.06873e-08	9.89048e-08	1.29899e-07	1.13902e-07
0.17	6.28834e-08	8.07261e-08	9.89751e-08	1.29935e-07	1.1398e-07
0.171	6.28047e-08	8.07671e-08	9.90444e-08	1.29992e-07	1.14041e-07
0.172	6.27291e-08	8.0807e-08	9.9098e-08	1.30032e-07	1.14119e-07
0.173	6.26692e-08	8.08479e-08	9.91536e-08	1.30073e-07	1.14136e-07
0.174	6.25957e-08	8.08899e-08	9.92093e-08	1.30132e-07	1.14183e-07
0.175	6.25233e-08	8.09319e-08	9.92638e-08	1.30222e-07	1.14203e-07
0.176	6.24687e-08	8.09739e-08	9.93206e-08	1.30266e-07	1.14254e-07
0.177	6.23984e-08	8.10012e-08	9.93772e-08	1.30327e-07	1.14275e-07
0.178	6.23301e-08	8.10443e-08	9.9434e-08	1.3039e-07	1.1439e-07
0.179	6.22797e-08	8.10883e-08	9.94917e-08	1.30436e-07	1.14521e-07
0.18	6.22135e-08	8.11324e-08	9.95505e-08	1.30485e-07	1.14637e-07
0.181	6.21652e-08	8.11776e-08	9.96251e-08	1.30517e-07	1.14753e-07
0.182	6.2119e-08	8.12217e-08	9.96849e-08	1.30582e-07	1.14869e-07
0.183	6.20571e-08	8.12679e-08	9.96986e-08	1.30649e-07	1.15001e-07
0.184	6.19962e-08	8.12963e-08	9.97584e-08	1.30717e-07	1.15119e-07
0.185	6.19364e-08	8.13425e-08	9.98193e-08	1.30769e-07	1.15253e-07
0.186	6.18776e-08	8.13897e-08	9.98361e-08	1.30839e-07	1.15371e-07
0.187	6.18377e-08	8.14369e-08	9.98981e-08	1.30893e-07	1.15505e-07
0.188	6.17967e-08	8.14411e-08	9.996e-08	1.30964e-07	1.15623e-07
0.189	6.17421e-08	8.15052e-08	9.99779e-08	1.31037e-07	1.15726e-07
0.19	6.17043e-08	8.15535e-08	1.00015e-07	1.31076e-07	1.15843e-07
0.191	6.16518e-08	8.16018e-08	1.00036e-07	1.31133e-07	1.15946e-07
0.192	6.16161e-08	8.16501e-08	1.00015e-07	1.31191e-07	1.16067e-07
0.193	6.15815e-08	8.16574e-08	9.99936e-08	1.31266e-07	1.16202e-07
0.194	6.15321e-08	8.16228e-08	9.99757e-08	1.31342e-07	1.16339e-07
0.195	6.14838e-08	8.15913e-08	9.99579e-08	1.31401e-07	1.16443e-07
0.196	6.14355e-08	8.15588e-08	9.99411e-08	1.31396e-07	1.16564e-07
0.197	6.13883e-08	8.15273e-08	9.99264e-08	1.31391e-07	1.16684e-07
0.198	6.1342e-08	8.14978e-08	9.99127e-08	1.31389e-07	1.16805e-07
0.199	6.13147e-08	8.14527e-08	9.98991e-08	1.31385e-07	1.16927e-07
0.2	6.12696e-08	8.14244e-08	9.98875e-08	1.31354e-07	1.17033e-07
0.201	6.12434e-08	8.14391e-08	9.9877e-08	1.31322e-07	1.17154e-07
0.202	6.12014e-08	8.14128e-08	9.98676e-08	1.31309e-07	1.17292e-07
0.203	6.11604e-08	8.13886e-08	9.98592e-08	1.31312e-07	1.17398e-07
0.204	6.11362e-08	8.13655e-08	9.98518e-08	1.31301e-07	1.17538e-07
0.205	6.11132e-08	8.13425e-08	9.98214e-08	1.31292e-07	1.17644e-07
0.206	6.10743e-08	8.13214e-08	9.97374e-08	1.31285e-07	1.17751e-07
0.207	6.10533e-08	8.13005e-08	9.96534e-08	1.31277e-07	1.17874e-07
0.208	6.10323e-08	8.12815e-08	9.96293e-08	1.31177e-07	1.18015e-07
0.209	6.09966e-08	8.12637e-08	9.95652e-08	1.31135e-07	1.18122e-07
0.21	6.09777e-08	8.12458e-08	9.9581e-08	1.31055e-07	1.18246e-07
0.211	6.09431e-08	8.1229e-08	9.956e-08	1.30976e-07	1.18354e-07
0.212	6.09094e-08	8.12133e-08	9.95232e-08	1.30937e-07	1.18462e-07
0.213	6.08927e-08	8.11598e-08	9.95043e-08	1.30864e-07	1.18604e-07
0.214	6.08612e-08	8.11083e-08	9.95242e-08	1.30791e-07	1.18712e-07
0.215	6.08296e-08	8.10957e-08	9.94707e-08	1.30721e-07	1.18821e-07
0.216	6.07992e-08	8.10842e-08	9.94549e-08	1.30744e-07	1.18946e-07
0.217	6.07687e-08	8.10726e-08	9.94025e-08	1.30676e-07	1.19071e-07
0.218	6.07404e-08	8.10621e-08	9.93531e-08	1.30648e-07	1.1918e-07
0.219	6.0711e-08	8.10159e-08	9.93037e-08	1.30601e-07	1.19307e-07
0.22	6.06837e-08	8.10075e-08	9.92565e-08	1.30539e-07	1.19432e-07
0.221	6.06564e-08	8.10002e-08	9.92103e-08	1.30479e-07	1.19575e-07
0.222	6.06301e-08	8.09571e-08	9.91662e-08	1.30419e-07	1.19702e-07
0.223	6.0605e-08	8.09508e-08	9.91966e-08	1.30363e-07	1.19845e-07
0.224	6.05955e-08	8.09466e-08	9.91914e-08	1.30307e-07	1.19973e-07
0.225	6.05713e-08	8.08689e-08	9.91504e-08	1.30255e-07	1.20099e-07
0.226	6.05472e-08	8.083e-08	9.91116e-08	1.30202e-07	1.20138e-07
0.227	6.05251e-08	8.0828e-08	9.91095e-08	1.30152e-07	1.20194e-07
0.228	6.05021e-08	8.08269e-08	9.91085e-08	1.30103e-07	1.2025e-07
0.229	6.048e-08	8.07901e-08	9.91085e-08	1.30056e-07	1.20271e-07
0.23	6.0459e-08	8.07555e-08	9.90748e-08	1.3001e-07	1.20259e-07
0.231	6.0438e-08	8.07565e-08	9.90413e-08	1.29966e-07	1.20246e-07
0.232	6.04181e-08	8.07587e-08	9.90087e-08	1.29923e-07	1.2022e-07
0.233	6.03991e-08	8.07607e-08	9.89793e-08	1.29934e-07	1.20195e-07
0.234	6.03792e-08	8.07293e-08	9.89846e-08	1.29894e-07	1.20204e-07
0.235	6.03782e-08	8.07324e-08	9.89562e-08	1.2989e-07	1.20181e-07
0.236	6.03603e-08	8.07376e-08	9.89289e-08	1.29854e-07	1.2016e-07
0.237	6.03592e-08	8.07429e-08	9.89383e-08	1.29852e-07	1.20172e-07
0.238	6.03435e-08	8.06799e-08	9.89142e-08	1.29818e-07	1.20169e-07
0.239	6.03425e-08	8.06526e-08	9.88901e-08	1.29785e-07	1.20169e-07
0.24	6.03445e-08	8.06599e-08	9.89194e-08	1.29754e-07	1.20153e-07
0.241	6.03298e-08	8.06683e-08	9.88974e-08	1.29723e-07	1.20138e-07
0.242	6.03151e-08	8.06767e-08	9.89111e-08	1.29694e-07	1.20157e-07
0.243	6.03173e-08	8.06862e-08	9.89583e-08	1.29666e-07	1.2016e-07
0.244	6.03204e-08	8.06957e-08	9.89394e-08	1.29639e-07	1.20165e-07
0.245	6.03246e-08	8.06736e-08	9.89216e-08	1.29614e-07	1.20171e-07
0.246	6.03278e-08	8.06841e-08	9.89048e-08	1.29625e-07	1.20179e-07
0.247	6.0333e-08	8.06967e-08	9.89058e-08	1.29602e-07	1.20203e-07
0.248	6.03214e-08	8.06757e-08	9.89236e-08	1.29581e-07	1.20212e-07
0.249	6.03267e-08	8.06894e-08	9.891e-08	1.29561e-07	1.20224e-07
0.25	6.0332e-08	8.0703e-08	9.89142e-08	1.29542e-07	1.20234e-07
0.251	6.03393e-08	8.07177e-08	9.89667e-08	1.29523e-07	1.20231e-07
0.252	6.03456e-08	8.07324e-08	9.89888e-08	1.29506e-07	1.20229e-07
0.253	6.0354e-08	8.07481e-08	9.90108e-08	1.2949e-07	1.20244e-07
0.254	6.03456e-08	8.07314e-08	9.90654e-08	1.29477e-07	1.20243e-07
0.255	6.0353e-08	8.07481e-08	9.912e-08	1.29463e-07	1.20244e-07
0.256	6.03613e-08	8.0765e-08	9.91767e-08	1.29451e-07	1.20262e-07
0.257	6.03708e-08	8.07817e-08	9.92334e-08	1.29441e-07	1.20297e-07
0.258	6.03802e-08	8.07996e-08	9.92901e-08	1.29463e-07	1.20316e-07
0.259	6.03908e-08	8.08185e-08	9.93468e-08	1.29516e-07	1.20338e-07
0.26	6.04012e-08	8.08374e-08	9.94046e-08	1.2954e-07	1.20359e-07
0.261	6.04128e-08	8.08563e-08	9.94633e-08	1.29564e-07	1.20382e-07
0.262	6.04233e-08	8.08762e-08	9.95211e-08	1.2962e-07	1.20407e-07
0.263	6.04359e-08	8.08972e-08	9.95799e-08	1.29677e-07	1.20432e-07
0.264	6.04475e-08	8.09183e-08	9.96397e-08	1.29735e-07	1.20457e-07
0.265	6.0459e-08	8.09393e-08	9.96996e-08	1.29793e-07	1.20484e-07
0.266	6.04727e-08	8.09613e-08	9.97594e-08	1.29851e-07	1.20511e-07
0.267	6.04548e-08	8.09834e-08	9.98046e-08	1.2991e-07	1.2054e-07
0.268	6.0439e-08	8.10054e-08	9.98655e-08	1.2997e-07	1.20568e-07
0.269	6.04223e-08	8.10285e-08	9.99264e-08	1.3003e-07	1.20599e-07
0.27	6.04076e-08	8.10526e-08	9.99883e-08	1.30091e-07	1.20615e-07
0.271	6.03918e-08	8.10758e-08	1.00033e-07	1.30152e-07	1.20628e-07
0.272	6.04076e-08	8.1102e-08	1.00098e-07	1.30214e-07	1.20645e-07
0.273	6.03645e-08	8.11261e-08	1.00144e-07	1.30277e-07	1.20663e-07
0.274	6.03802e-08	8.11514e-08	1.00208e-07	1.30339e-07	1.20681e-07
0.275	6.03677e-08	8.11776e-08	1.00254e-07	1.30402e-07	1.20716e-07
0.276	6.03256e-08	8.12028e-08	1.00302e-07	1.30466e-07	1.20735e-07
0.277	6.02857e-08	8.1229e-08	1.00351e-07	1.3053e-07	1.20773e-07
0.278	6.0228e-08	8.12564e-08	1.00398e-07	1.30595e-07	1.2081e-07
0.279	6.01891e-08	8.12837e-08	1.00447e-07	1.3066e-07	1.20849e-07
0.28	6.01492e-08	8.13109e-08	1.00497e-07	1.30725e-07	1.20872e-07
0.281	6.01125e-08	8.13393e-08	1.00546e-07	1.30763e-07	1.20911e-07
0.282	6.00747e-08	8.13677e-08	1.00596e-07	1.30829e-07	1.20936e-07
0.283	6.0039e-08	8.1396e-08	1.00646e-07	1.30895e-07	1.20978e-07
0.284	6.00023e-08	8.14254e-08	1.00696e-07	1.30963e-07	1.2102e-07
0.285	5.99676e-08	8.14391e-08	1.00748e-07	1.30974e-07	1.21063e-07
0.286	5.99162e-08	8.14685e-08	1.0077e-07	1.31014e-07	1.21106e-07
0.287	5.98826e-08	8.14989e-08	1.00822e-07	1.311e-07	1.21134e-07
0.288	5.98489e-08	8.15293e-08	1.00817e-07	1.31153e-07	1.21164e-07
0.289	5.98175e-08	8.15609e-08	1.00813e-07	1.31166e-07	1.21193e-07
0.29	5.9786e-08	8.15924e-08	1.00809e-07	1.31209e-07	1.21224e-07
0.291	5.97555e-08	8.16071e-08	1.00806e-07	1.31251e-07	1.21253e-07
0.292	5.9724e-08	8.16386e-08	1.00804e-07	1.31267e-07	1.21301e-07
0.293	5.96946e-08	8.16428e-08	1.00803e-07	1.31284e-07	1.21334e-07
0.294	5.96652e-08	8.1648e-08	1.00802e-07	1.31329e-07	1.21382e-07
0.295	5.96369e-08	8.167e-08	1.00819e-07	1.31347e-07	1.21434e-07
0.296	5.96095e-08	8.16764e-08	1.00835e-07	1.31366e-07	1.21483e-07
0.297	5.95823e-08	8.16827e-08	1.00853e-07	1.31384e-07	1.21535e-07
0.298	5.9556e-08	8.16785e-08	1.00871e-07	1.31404e-07	1.21571e-07
0.299	5.9513e-08	8.16417e-08	1.00873e-07	1.31424e-07	1.21623e-07
0.3	5.94878e-08	8.16228e-08	1.00893e-07	1.31419e-07	1.21659e-07
0.301	5.94625e-08	8.1648e-08	1.00897e-07	1.31388e-07	1.21713e-07
0.302	5.94395e-08	8.16301e-08	1.00875e-07	1.31356e-07	1.21767e-07
0.303	5.94153e-08	8.16301e-08	1.00853e-07	1.31327e-07	1.21822e-07
0.304	5.93933e-08	8.16133e-08	1.00832e-07	1.31314e-07	1.21862e-07
0.305	5.93701e-08	8.15976e-08	1.00812e-07	1.31303e-07	1.21902e-07
0.306	5.93491e-08	8.15818e-08	1.00765e-07	1.31292e-07	1.21943e-07
0.307	5.93271e-08	8.15672e-08	1.00719e-07	1.31284e-07	1.21984e-07
0.308	5.93061e-08	8.15535e-08	1.00675e-07	1.31274e-07	1.22025e-07
0.309	5.92872e-08	8.15398e-08	1.00632e-07	1.31241e-07	1.22084e-07
0.31	5.92673e-08	8.15441e-08	1.00589e-07	1.31208e-07	1.22127e-07
0.311	5.92484e-08	8.15315e-08	1.00548e-07	1.31177e-07	1.2217e-07
0.312	5.92295e-08	8.15199e-08	1.00533e-07	1.31146e-07	1.22229e-07
0.313	5.92379e-08	8.15084e-08	1.00492e-07	1.31144e-07	1.2229e-07
0.314	5.922e-08	8.14989e-08	1.0048e-07	1.31125e-07	1.22351e-07
0.315	5.92032e-08	8.14884e-08	1.00484e-07	1.31098e-07	1.22414e-07
0.316	5.91875e-08	8.1479e-08	1.00446e-07	1.31081e-07	1.2246e-07
0.317	5.91707e-08	8.14705e-08	1.00435e-07	1.3104e-07	1.22523e-07
0.318	5.91822e-08	8.14621e-08	1.004e-07	1.30974e-07	1.22588e-07
0.319	5.91916e-08	8.14548e-08	1.00365e-07	1.30976e-07	1.22635e-07
0.32	5.9178e-08	8.14475e-08	1.0033e-07	1.30938e-07	1.22709e-07
0.321	5.91633e-08	8.14244e-08	1.00297e-07	1.30918e-07	1.22757e-07
0.322	5.91507e-08	8.14191e-08	1.00265e-07	1.30907e-07	1.22823e-07
0.323	5.91371e-08	8.14139e-08	1.00232e-07	1.30914e-07	1.22888e-07
0.324	5.91339e-08	8.14097e-08	1.00202e-07	1.30895e-07	1.22955e-07
0.325	5.91465e-08	8.14054e-08	1.00172e-07	1.30905e-07	1.23006e-07
0.326	5.91601e-08	8.14012e-08	1.00142e-07	1.30888e-07	1.23073e-07
0.327	5.91486e-08	8.14139e-08	1.00113e-07	1.30874e-07	1.23117e-07
0.328	5.91875e-08	8.14107e-08	1.00111e-07	1.30834e-07	1.23119e-07
0.329	5.91769e-08	8.13928e-08	1.00083e-07	1.30822e-07	1.23121e-07
0.33	5.91665e-08	8.14076e-08	1.00057e-07	1.3081e-07	1.23142e-07
0.331	5.9157e-08	8.14233e-08	1.00031e-07	1.30807e-07	1.23146e-07
0.332	5.91717e-08	8.14222e-08	1.00006e-07	1.30773e-07	1.23127e-07
0.333	5.91633e-08	8.14391e-08	9.99821e-08	1.30764e-07	1.23149e-07
0.334	5.9179e-08	8.14149e-08	9.9959e-08	1.30757e-07	1.23157e-07
0.335	5.91958e-08	8.13981e-08	9.99841e-08	1.30773e-07	1.23164e-07
0.336	5.92127e-08	8.1417e-08	9.99631e-08	1.3075e-07	1.23148e-07
0.337	5.92042e-08	8.1418e-08	9.99422e-08	1.3077e-07	1.23134e-07
0.338	5.92232e-08	8.1396e-08	9.99201e-08	1.30789e-07	1.23119e-07
0.339	5.92399e-08	8.13992e-08	9.99012e-08	1.30786e-07	1.23129e-07
0.34	5.92589e-08	8.14191e-08	9.99054e-08	1.30742e-07	1.23134e-07
0.341	5.92756e-08	8.14391e-08	9.98865e-08	1.30764e-07	1.23179e-07
0.342	5.92715e-08	8.14359e-08	9.98686e-08	1.30787e-07	1.23207e-07
0.343	5.92725e-08	8.14569e-08	9.98518e-08	1.30794e-07	1.23237e-07
0.344	5.92924e-08	8.14621e-08	9.9834e-08	1.30818e-07	1.23244e-07
0.345	5.93114e-08	8.14842e-08	9.98424e-08	1.30819e-07	1.23252e-07
0.346	5.93555e-08	8.14895e-08	9.98267e-08	1.30846e-07	1.23284e-07
0.347	5.93513e-08	8.15136e-08	9.98119e-08	1.30849e-07	1.23311e-07
0.348	5.93481e-08	8.15199e-08	9.97983e-08	1.30876e-07	1.23337e-07
0.349	5.9368e-08	8.15209e-08	9.97847e-08	1.30904e-07	1.23365e-07
0.35	5.9389e-08	8.15441e-08	9.9772e-08	1.30869e-07	1.23375e-07
0.351	5.93869e-08	8.15535e-08	9.97594e-08	1.30898e-07	1.23389e-07
0.352	5.94311e-08	8.15619e-08	9.9771e-08	1.30906e-07	1.23401e-07
0.353	5.94531e-08	8.15871e-08	9.97605e-08	1.30936e-07	1.23415e-07
0.354	5.94583e-08	8.16133e-08	9.97962e-08	1.30944e-07	1.2343e-07
0.355	5.94636e-08	8.16239e-08	9.98319e-08	1.30977e-07	1.23445e-07
0.356	5.94857e-08	8.16501e-08	9.98686e-08	1.3101e-07	1.23461e-07
0.357	5.94846e-08	8.16774e-08	9.99065e-08	1.31043e-07	1.23456e-07
0.358	5.94857e-08	8.16879e-08	9.99432e-08	1.31078e-07	1.23496e-07
0.359	5.94857e-08	8.17163e-08	9.9981e-08	1.31112e-07	1.23515e-07
0.36	5.94867e-08	8.17278e-08	1.00019e-07	1.31148e-07	1.23556e-07
0.361	5.9471e-08	8.17572e-08	1.00057e-07	1.31184e-07	1.23599e-07
0.362	5.94552e-08	8.17855e-08	1.00095e-07	1.31221e-07	1.23641e-07
0.363	5.94573e-08	8.17992e-08	1.00135e-07	1.31257e-07	1.23662e-07
0.364	5.94594e-08	8.18286e-08	1.00174e-07	1.31296e-07	1.23706e-07
0.365	5.94625e-08	8.18601e-08	1.00214e-07	1.31318e-07	1.23751e-07
0.366	5.94646e-08	8.1857e-08	1.00254e-07	1.31379e-07	1.23752e-07
0.367	5.94678e-08	8.18717e-08	1.00294e-07	1.31419e-07	1.23775e-07
0.368	5.94541e-08	8.19032e-08	1.00335e-07	1.31443e-07	1.23799e-07
0.369	5.94416e-08	8.19347e-08	1.00354e-07	1.31483e-07	1.23824e-07
0.37	5.943e-08	8.19672e-08	1.00372e-07	1.31508e-07	1.23829e-07
0.371	5.94332e-08	8.19997e-08	1.00414e-07	1.31549e-07	1.23876e-07
0.372	5.94384e-08	8.20155e-08	1.00456e-07	1.31592e-07	1.23925e-07
0.373	5.94279e-08	8.20323e-08	1.00498e-07	1.31635e-07	1.23953e-07
0.374	5.94332e-08	8.20659e-08	1.00541e-07	1.31663e-07	1.24003e-07
0.375	5.94395e-08	8.20838e-08	1.00584e-07	1.31708e-07	1.24031e-07
0.376	5.94447e-08	8.21174e-08	1.00626e-07	1.31752e-07	1.24062e-07
0.377	5.94132e-08	8.21352e-08	1.0067e-07	1.31797e-07	1.24069e-07
0.378	5.94195e-08	8.21709e-08	1.00713e-07	1.31842e-07	1.24123e-07
0.379	5.94268e-08	8.21888e-08	1.00757e-07	1.31889e-07	1.24174e-07
0.38	5.94332e-08	8.22087e-08	1.00802e-07	1.31936e-07	1.24229e-07
0.381	5.94416e-08	8.22276e-08	1.00845e-07	1.31967e-07	1.24282e-07
0.382	5.94489e-08	8.22644e-08	1.0089e-07	1.32014e-07	1.24337e-07
0.383	5.94583e-08	8.23e-08	1.00937e-07	1.32063e-07	1.24391e-07
0.384	5.94667e-08	8.232e-08	1.00981e-07	1.32096e-07	1.24447e-07
0.385	5.94594e-08	8.2341e-08	1.01006e-07	1.32145e-07	1.24503e-07
0.386	5.94678e-08	8.23788e-08	1.01031e-07	1.32195e-07	1.24559e-07
0.387	5.94773e-08	8.23998e-08	1.01055e-07	1.32245e-07	1.24615e-07
0.388	5.94699e-08	8.24387e-08	1.0106e-07	1.32297e-07	1.24673e-07
0.389	5.94594e-08	8.24775e-08	1.01066e-07	1.32347e-07	1.24731e-07
0.39	5.94541e-08	8.25153e-08	1.0107e-07	1.32383e-07	1.24789e-07
0.391	5.94636e-08	8.25552e-08	1.01076e-07	1.32437e-07	1.24847e-07
0.392	5.94583e-08	8.2572e-08	1.01082e-07	1.32489e-07	1.24907e-07
0.393	5.94489e-08	8.2613e-08	1.01089e-07	1.32526e-07	1.24983e-07
0.394	5.94604e-08	8.26529e-08	1.01096e-07	1.32558e-07	1.25041e-07
0.395	5.9472e-08	8.26717e-08	1.01104e-07	1.32613e-07	1.25103e-07
0.396	5.94846e-08	8.27127e-08	1.01112e-07	1.32627e-07	1.25163e-07
0.397	5.94961e-08	8.27537e-08	1.011e-07	1.32641e-07	1.25225e-07
0.398	5.95098e-08	8.27369e-08	1.0111e-07	1.32655e-07	1.25286e-07
0.399	5.95045e-08	8.27253e-08	1.01098e-07	1.32672e-07	1.25365e-07
0.4	5.95024e-08	8.27473e-08	1.01088e-07	1.32687e-07	1.25444e-07
0.401	5.95161e-08	8.27726e-08	1.01058e-07	1.32687e-07	1.25507e-07
0.402	5.9513e-08	8.27579e-08	1.01028e-07	1.32705e-07	1.25586e-07
0.403	5.95266e-08	8.2761e-08	1.01e-07	1.32723e-07	1.2565e-07
0.404	5.95245e-08	8.2762e-08	1.00971e-07	1.32742e-07	1.25714e-07
0.405	5.95224e-08	8.27862e-08	1.00943e-07	1.32761e-07	1.25778e-07
0.406	5.95371e-08	8.27904e-08	1.00916e-07	1.32741e-07	1.25845e-07
0.407	5.95529e-08	8.2761e-08	1.00909e-07	1.32721e-07	1.2591e-07
0.408	5.95508e-08	8.27662e-08	1.00883e-07	1.32686e-07	1.25976e-07
0.409	5.95497e-08	8.27704e-08	1.00858e-07	1.32653e-07	1.26041e-07
0.41	5.95487e-08	8.27557e-08	1.00833e-07	1.32619e-07	1.26108e-07
0.411	5.95644e-08	8.2762e-08	1.00808e-07	1.32602e-07	1.26175e-07
0.412	5.95444e-08	8.27684e-08	1.00785e-07	1.32571e-07	1.26244e-07
0.413	5.95613e-08	8.27757e-08	1.00762e-07	1.32556e-07	1.26311e-07
0.414	5.95781e-08	8.27463e-08	1.0074e-07	1.32525e-07	1.26379e-07
0.415	5.95781e-08	8.27379e-08	1.00718e-07	1.32476e-07	1.26447e-07
0.416	5.95948e-08	8.27263e-08	1.00696e-07	1.32447e-07	1.26517e-07
0.417	5.96127e-08	8.27148e-08	1.00676e-07	1.3242e-07	1.26586e-07
0.418	5.96305e-08	8.27074e-08	1.00656e-07	1.32392e-07	1.26656e-07
0.419	5.96484e-08	8.26613e-08	1.00636e-07	1.32366e-07	1.26726e-07
0.42	5.96663e-08	8.26717e-08	1.00617e-07	1.32341e-07	1.26797e-07
0.421	5.96652e-08	8.26655e-08	1.00599e-07	1.32316e-07	1.26866e-07
0.422	5.96831e-08	8.26602e-08	1.00597e-07	1.32307e-07	1.26938e-07
0.423	5.9702e-08	8.26549e-08	1.00581e-07	1.32301e-07	1.27009e-07
0.424	5.97208e-08	8.26308e-08	1.00563e-07	1.32277e-07	1.2708e-07
0.425	5.97397e-08	8.26266e-08	1.00547e-07	1.32255e-07	1.27115e-07
0.426	5.97597e-08	8.26203e-08	1.00532e-07	1.32234e-07	1.27149e-07
0.427	5.97796e-08	8.25982e-08	1.00515e-07	1.32214e-07	1.27184e-07
0.428	5.97828e-08	8.25951e-08	1.00502e-07	1.32194e-07	1.2718e-07
0.429	5.9787e-08	8.2593e-08	1.00488e-07	1.32175e-07	1.27179e-07
0.43	5.9807e-08	8.25909e-08	1.00473e-07	1.32156e-07	1.27177e-07
0.431	5.9828e-08	8.25888e-08	1.00461e-07	1.32139e-07	1.27176e-07
0.432	5.98321e-08	8.25867e-08	1.00448e-07	1.32137e-07	1.27176e-07
0.433	5.98353e-08	8.25479e-08	1.00436e-07	1.32138e-07	1.27177e-07
0.434	5.98405e-08	8.25479e-08	1.00425e-07	1.32138e-07	1.27177e-07
0.435	5.98458e-08	8.25646e-08	1.00414e-07	1.32124e-07	1.27179e-07
0.436	5.98679e-08	8.25457e-08	1.00403e-07	1.32109e-07	1.27181e-07
0.437	5.98721e-08	8.25279e-08	1.00394e-07	1.32111e-07	1.27185e-07
0.438	5.98951e-08	8.2529e-08	1.00383e-07	1.32098e-07	1.27189e-07
0.439	5.99004e-08	8.25111e-08	1.00375e-07	1.32103e-07	1.27194e-07
0.44	5.99056e-08	8.24943e-08	1.00366e-07	1.32091e-07	1.27198e-07
0.441	5.9912e-08	8.24975e-08	1.00357e-07	1.32064e-07	1.27204e-07
0.442	5.99183e-08	8.24628e-08	1.0035e-07	1.32069e-07	1.27211e-07
0.443	5.99245e-08	8.2447e-08	1.00343e-07	1.32076e-07	1.27218e-07
0.444	5.99319e-08	8.2467e-08	1.00336e-07	1.32067e-07	1.27225e-07
0.445	5.9955e-08	8.24712e-08	1.00331e-07	1.32074e-07	1.27234e-07
0.446	5.99624e-08	8.24754e-08	1.00324e-07	1.32067e-07	1.27242e-07
0.447	5.99854e-08	8.24964e-08	1.00303e-07	1.3206e-07	1.27253e-07
0.448	5.99928e-08	8.25016e-08	1.00298e-07	1.32052e-07	1.27262e-07
0.449	6.00002e-08	8.24701e-08	1.00311e-07	1.32063e-07	1.27274e-07
0.45	6.00086e-08	8.24922e-08	1.00305e-07	1.32074e-07	1.27284e-07
0.451	6.00327e-08	8.24985e-08	1.00303e-07	1.32085e-07	1.27297e-07
0.452	6.00411e-08	8.25048e-08	1.003e-07	1.32097e-07	1.27308e-07
0.453	6.00495e-08	8.24933e-08	1.00297e-07	1.32094e-07	1.27322e-07
0.454	6.00737e-08	8.24996e-08	1.00295e-07	1.32107e-07	1.27336e-07
0.455	6.00999e-08	8.25226e-08	1.00294e-07	1.32105e-07	1.27349e-07
0.456	6.0124e-08	8.25468e-08	1.00292e-07	1.32118e-07	1.27365e-07
0.457	6.01325e-08	8.25552e-08	1.00292e-07	1.32134e-07	1.2738e-07
0.458	6.01577e-08	8.25636e-08	1.00292e-07	1.32133e-07	1.27397e-07
0.459	6.01839e-08	8.2572e-08	1.00291e-07	1.32149e-07	1.27412e-07
0.46	6.01934e-08	8.25815e-08	1.00292e-07	1.3215e-07	1.2743e-07
0.461	6.02196e-08	8.26066e-08	1.00312e-07	1.32203e-07	1.27448e-07
0.462	6.02459e-08	8.26161e-08	1.00312e-07	1.3222e-07	1.27467e-07
0.463	6.02732e-08	8.26266e-08	1.00314e-07	1.32239e-07	1.27485e-07
0.464	6.02637e-08	8.2636e-08	1.00317e-07	1.32241e-07	1.27505e-07
0.465	6.0291e-08	8.26465e-08	1.00318e-07	1.32261e-07	1.27541e-07
0.466	6.02826e-08	8.26581e-08	1.00322e-07	1.323e-07	1.27561e-07
0.467	6.02752e-08	8.26854e-08	1.00341e-07	1.32322e-07	1.27582e-07
0.468	6.02679e-08	8.2697e-08	1.00345e-07	1.32344e-07	1.27621e-07
0.469	6.02448e-08	8.27085e-08	1.00348e-07	1.32383e-07	1.27642e-07
0.47	6.02385e-08	8.27211e-08	1.00354e-07	1.32371e-07	1.27665e-07
0.471	6.02311e-08	8.27327e-08	1.00359e-07	1.32429e-07	1.27705e-07
0.472	6.02259e-08	8.27453e-08	1.00364e-07	1.32453e-07	1.27713e-07
0.473	6.02196e-08	8.27757e-08	1.00371e-07	1.32476e-07	1.27753e-07
0.474	6.02133e-08	8.27883e-08	1.00394e-07	1.32518e-07	1.27779e-07
0.475	6.01923e-08	8.28019e-08	1.004e-07	1.3256e-07	1.27803e-07
0.476	6.0187e-08	8.28156e-08	1.00407e-07	1.32602e-07	1.27829e-07
0.477	6.0165e-08	8.28293e-08	1.00415e-07	1.32662e-07	1.27872e-07
0.478	6.01619e-08	8.2844e-08	1.00422e-07	1.32706e-07	1.27882e-07
0.479	6.01566e-08	8.28586e-08	1.0043e-07	1.3275e-07	1.27927e-07
0.48	6.01535e-08	8.28734e-08	1.00439e-07	1.32778e-07	1.27971e-07
0.481	6.01492e-08	8.29048e-08	1.00447e-07	1.32823e-07	1.27998e-07
0.482	6.01472e-08	8.29206e-08	1.00457e-07	1.32867e-07	1.28045e-07
0.483	6.0144e-08	8.29363e-08	1.00484e-07	1.32895e-07	1.28107e-07
0.484	6.01408e-08	8.29521e-08	1.00492e-07	1.32925e-07	1.28154e-07
0.485	6.01388e-08	8.29689e-08	1.00504e-07	1.32954e-07	1.28201e-07
0.486	6.01356e-08	8.29846e-08	1.00514e-07	1.32985e-07	1.28248e-07
0.487	6.01178e-08	8.30183e-08	1.00525e-07	1.33014e-07	1.28296e-07
0.488	6.01167e-08	8.30361e-08	1.00536e-07	1.33079e-07	1.28346e-07
0.489	6.01146e-08	8.30529e-08	1.00548e-07	1.3311e-07	1.28394e-07
0.49	6.01146e-08	8.30865e-08	1.0056e-07	1.33125e-07	1.28443e-07
0.491	6.01136e-08	8.31044e-08	1.00555e-07	1.33173e-07	1.28525e-07
0.492	6.01125e-08	8.31064e-08	1.00569e-07	1.33188e-07	1.28608e-07
0.493	6.01125e-08	8.31243e-08	1.00583e-07	1.33222e-07	1.2866e-07
0.494	6.01125e-08	8.316e-08	1.00595e-07	1.33254e-07	1.28709e-07
0.495	6.01125e-08	8.31789e-08	1.00576e-07	1.33288e-07	1.28744e-07
0.496	6.01136e-08	8.31821e-08	1.00557e-07	1.33322e-07	1.28779e-07
0.497	6.01146e-08	8.31673e-08	1.00539e-07	1.33341e-07	1.28815e-07
0.498	6.01146e-08	8.31547e-08	1.00521e-07	1.33343e-07	1.28867e-07
0.499	6.01156e-08	8.31411e-08	1.00504e-07	1.3336e-07	1.28952e-07
0.5	6.01178e-08	8.31295e-08	1.00486e-07	1.33348e-07	1.29021e-07
0.501	6.01178e-08	8.31295e-08	1.00486e-07	1.33348e-07	1.29086e-07
0.502	6.01178e-08	8.31295e-08	1.00486e-07	1.33348e-07	1.29136e-07
0.503	6.01178e-08	8.31285e-08	1.00486e-07	1.33348e-07	1.29169e-07
0.504	6.01188e-08	8.31285e-08	1.00486e-07	1.33348e-07	1.292e-07
0.505	6.01178e-08	8.31285e-08	1.00486e-07	1.33348e-07	1.2925e-07
0.506	6.01188e-08	8.31295e-08	1.00486e-07	1.33348e-07	1.29332e-07
0.507	6.01009e-08	8.31295e-08	1.00486e-07	1.33365e-07	1.29398e-07
0.508	6.0102e-08	8.31295e-08	1.00486e-07	1.3338e-07	1.29447e-07
0.509	6.01009e-08	8.31295e-08	1.00486e-07	1.33397e-07	1.29529e-07
0.51	6.0102e-08	8.31295e-08	1.00486e-07	1.33413e-07	1.29594e-07
0.511	6.01009e-08	8.31295e-08	1.00486e-07	1.3343e-07	1.29659e-07
0.512	6.0102e-08	8.31295e-08	1.00486e-07	1.3343e-07	1.29742e-07
0.513	6.0102e-08	8.31295e-08	1.00486e-07	1.33447e-07	1.29807e-07
0.514	6.01009e-08	8.31295e-08	1.00486e-07	1.33463e-07	1.29858e-07
0.515	6.0102e-08	8.31295e-08	1.00486e-07	1.33479e-07	1.29889e-07
0.516	6.00852e-08	8.31295e-08	1.00487e-07	1.33513e-07	1.29939e-07
0.517	6.00694e-08	8.31295e-08	1.00486e-07	1.33512e-07	1.30004e-07
0.518	6.00684e-08	8.31295e-08	1.00486e-07	1.33512e-07	1.3007e-07
0.519	6.00527e-08	8.31295e-08	1.00487e-07	1.33527e-07	1.30119e-07
0.52	6.00527e-08	8.31128e-08	1.00486e-07	1.33544e-07	1.30168e-07
0.521	6.00527e-08	8.3097e-08	1.00486e-07	1.33561e-07	1.30217e-07
0.522	6.00369e-08	8.3097e-08	1.00503e-07	1.33578e-07	1.30266e-07
0.523	6.00359e-08	8.3097e-08	1.00503e-07	1.33609e-07	1.30332e-07
0.524	6.00359e-08	8.31128e-08	1.00503e-07	1.33627e-07	1.30382e-07
0.525	6.0019e-08	8.31128e-08	1.0052e-07	1.33643e-07	1.30448e-07
0.526	6.00201e-08	8.30959e-08	1.00519e-07	1.33659e-07	1.30513e-07
0.527	6.00023e-08	8.30959e-08	1.00503e-07	1.33677e-07	1.30562e-07
0.528	5.99865e-08	8.31128e-08	1.00486e-07	1.33677e-07	1.30627e-07
0.529	5.99707e-08	8.31128e-08	1.00486e-07	1.33708e-07	1.30677e-07
0.53	5.99707e-08	8.31295e-08	1.00486e-07	1.33726e-07	1.30725e-07
0.531	5.99539e-08	8.31295e-08	1.00486e-07	1.33742e-07	1.30791e-07
0.532	5.99539e-08	8.3097e-08	1.00486e-07	1.33773e-07	1.30856e-07
0.533	5.99382e-08	8.31128e-08	1.00486e-07	1.33774e-07	1.30938e-07
0.534	5.99372e-08	8.31138e-08	1.00486e-07	1.33791e-07	1.31004e-07
0.535	5.99382e-08	8.3097e-08	1.00502e-07	1.33807e-07	1.31054e-07
0.536	5.99382e-08	8.30959e-08	1.0052e-07	1.33807e-07	1.3112e-07
0.537	5.99214e-08	8.30802e-08	1.00503e-07	1.33807e-07	1.31185e-07
0.538	5.99046e-08	8.30634e-08	1.00486e-07	1.3384e-07	1.31234e-07
0.539	5.99056e-08	8.30634e-08	1.00486e-07	1.33839e-07	1.31283e-07
0.54	5.98889e-08	8.30466e-08	1.00487e-07	1.33839e-07	1.31348e-07
0.541	5.98889e-08	8.30308e-08	1.00486e-07	1.33855e-07	1.31415e-07
0.542	5.98721e-08	8.30466e-08	1.00486e-07	1.33856e-07	1.31479e-07
0.543	5.98721e-08	8.30634e-08	1.00487e-07	1.33856e-07	1.31561e-07
0.544	5.98552e-08	8.30645e-08	1.00486e-07	1.33889e-07	1.31627e-07
0.545	5.98395e-08	8.30645e-08	1.0047e-07	1.33889e-07	1.31676e-07
0.546	5.98238e-08	8.30802e-08	1.00453e-07	1.33889e-07	1.31741e-07
0.547	5.9807e-08	8.30802e-08	1.00453e-07	1.33889e-07	1.31791e-07
0.548	5.9807e-08	8.3097e-08	1.0047e-07	1.33873e-07	1.3184e-07
0.549	5.97902e-08	8.30959e-08	1.00486e-07	1.33889e-07	1.31905e-07
0.55	5.97744e-08	8.30645e-08	1.00502e-07	1.33921e-07	1.31971e-07
0.551	5.97734e-08	8.30645e-08	1.00503e-07	1.33938e-07	1.32036e-07
0.552	5.97576e-08	8.30476e-08	1.00503e-07	1.33971e-07	1.32086e-07
0.553	5.97419e-08	8.30141e-08	1.00502e-07	1.33987e-07	1.32119e-07
0.554	5.9725e-08	8.29983e-08	1.00503e-07	1.33986e-07	1.32168e-07
0.555	5.9725e-08	8.29983e-08	1.00503e-07	1.34003e-07	1.32234e-07
0.556	5.97083e-08	8.29983e-08	1.00502e-07	1.34003e-07	1.32282e-07
0.557	5.97083e-08	8.29983e-08	1.0052e-07	1.3402e-07	1.32332e-07
0.558	5.96915e-08	8.30151e-08	1.00519e-07	1.34037e-07	1.32381e-07
0.559	5.96757e-08	8.30151e-08	1.00519e-07	1.34037e-07	1.3243e-07
0.56	5.96589e-08	8.29983e-08	1.0052e-07	1.34054e-07	1.32478e-07
0.561	5.966e-08	8.29825e-08	1.00519e-07	1.34085e-07	1.32528e-07
0.562	5.96589e-08	8.29658e-08	1.00519e-07	1.34085e-07	1.32578e-07
0.563	5.96432e-08	8.29825e-08	1.00535e-07	1.34085e-07	1.32628e-07
0.564	5.96421e-08	8.29658e-08	1.00535e-07	1.34102e-07	1.32676e-07
0.565	5.96263e-08	8.29658e-08	1.00535e-07	1.34102e-07	1.32708e-07
0.566	5.96095e-08	8.29825e-08	1.00535e-07	1.34086e-07	1.32742e-07
0.567	5.96095e-08	8.2949e-08	1.00535e-07	1.34085e-07	1.32758e-07
0.568	5.95938e-08	8.2949e-08	1.00535e-07	1.34068e-07	1.32775e-07
0.569	5.9577e-08	8.2949e-08	1.00535e-07	1.34069e-07	1.32807e-07
0.57	5.95613e-08	8.29164e-08	1.00535e-07	1.34069e-07	1.32823e-07
0.571	5.95444e-08	8.28996e-08	1.00535e-07	1.34102e-07	1.3284e-07
0.572	5.95444e-08	8.28828e-08	1.00535e-07	1.34134e-07	1.32855e-07
0.573	5.95277e-08	8.28513e-08	1.00535e-07	1.34135e-07	1.32872e-07
0.574	5.95119e-08	8.2867e-08	1.00535e-07	1.3415e-07	1.32905e-07
0.575	5.95109e-08	8.2867e-08	1.00535e-07	1.34168e-07	1.32937e-07
0.576	5.94951e-08	8.28502e-08	1.00535e-07	1.34151e-07	1.32954e-07
0.577	5.94794e-08	8.28502e-08	1.00552e-07	1.34168e-07	1.32971e-07
0.578	5.94783e-08	8.28502e-08	1.00552e-07	1.34184e-07	1.32988e-07
0.579	5.94625e-08	8.28187e-08	1.00568e-07	1.342e-07	1.33003e-07
0.58	5.94625e-08	8.28187e-08	1.00569e-07	1.34233e-07	1.3302e-07
0.581	5.94625e-08	8.28177e-08	1.00568e-07	1.34233e-07	1.33053e-07
0.582	5.94458e-08	8.27852e-08	1.00584e-07	1.34216e-07	1.33085e-07
0.583	5.94458e-08	8.27694e-08	1.00602e-07	1.34216e-07	1.33119e-07
0.584	5.943e-08	8.27526e-08	1.00601e-07	1.34233e-07	1.33152e-07
0.585	5.94132e-08	8.27358e-08	1.00601e-07	1.34233e-07	1.33168e-07
0.586	5.94132e-08	8.27358e-08	1.00602e-07	1.34266e-07	1.332e-07
0.587	5.94132e-08	8.272e-08	1.00601e-07	1.34266e-07	1.33233e-07
0.588	5.93975e-08	8.272e-08	1.00601e-07	1.34267e-07	1.33233e-07
0.589	5.93964e-08	8.272e-08	1.00602e-07	1.34266e-07	1.33249e-07
0.59	5.93975e-08	8.27033e-08	1.00601e-07	1.34266e-07	1.33266e-07
0.591	5.93807e-08	8.27033e-08	1.00601e-07	1.34266e-07	1.33283e-07
0.592	5.93807e-08	8.27033e-08	1.00602e-07	1.34266e-07	1.33315e-07
0.593	5.93638e-08	8.26875e-08	1.00601e-07	1.34267e-07	1.33365e-07
0.594	5.93481e-08	8.26697e-08	1.00601e-07	1.34282e-07	1.33397e-07
0.595	5.93313e-08	8.26864e-08	1.00617e-07	1.34299e-07	1.33462e-07
0.596	5.93313e-08	8.26539e-08	1.00617e-07	1.34281e-07	1.33512e-07
0.597	5.93313e-08	8.26214e-08	1.00618e-07	1.34298e-07	1.33545e-07
0.598	5.93313e-08	8.26046e-08	1.00617e-07	1.34315e-07	1.33577e-07
0.599	5.93156e-08	8.2572e-08	1.00617e-07	1.34332e-07	1.33626e-07
0.6	5.92988e-08	8.2572e-08	1.00618e-07	1.34347e-07	1.3366e-07
0.601	5.9282e-08	8.2572e-08	1.00617e-07	1.34332e-07	1.33725e-07
0.602	5.9282e-08	8.25552e-08	1.00617e-07	1.34315e-07	1.33774e-07
0.603	5.92662e-08	8.25384e-08	1.00617e-07	1.34315e-07	1.33808e-07
0.604	5.92494e-08	8.25237e-08	1.00617e-07	1.34299e-07	1.33839e-07
0.605	5.92326e-08	8.24901e-08	1.00617e-07	1.34314e-07	1.33872e-07
0.606	5.92168e-08	8.24901e-08	1.00617e-07	1.34347e-07	1.33921e-07
0.607	5.92e-08	8.24733e-08	1.00617e-07	1.34347e-07	1.33971e-07
0.608	5.91843e-08	8.24576e-08	1.00617e-07	1.34363e-07	1.34036e-07
0.609	5.91675e-08	8.24576e-08	1.00617e-07	1.34381e-07	1.34119e-07
0.61	5.91517e-08	8.24408e-08	1.00617e-07	1.34381e-07	1.342e-07
0.611	5.91339e-08	8.2425e-08	1.00617e-07	1.34397e-07	1.34266e-07
0.612	5.9135e-08	8.2425e-08	1.00617e-07	1.34397e-07	1.34332e-07
0.613	5.91181e-08	8.2425e-08	1.00617e-07	1.34397e-07	1.34381e-07
0.614	5.91014e-08	8.24408e-08	1.00617e-07	1.34414e-07	1.34413e-07
0.615	5.91024e-08	8.24576e-08	1.00617e-07	1.34429e-07	1.34463e-07
0.616	5.90856e-08	8.24576e-08	1.00617e-07	1.34446e-07	1.34528e-07
0.617	5.90698e-08	8.24576e-08	1.00617e-07	1.34462e-07	1.34561e-07
0.618	5.90688e-08	8.24576e-08	1.00617e-07	1.34462e-07	1.34593e-07
0.619	5.90531e-08	8.24576e-08	1.00617e-07	1.34463e-07	1.34627e-07
0.62	5.9052e-08	8.24576e-08	1.00617e-07	1.34479e-07	1.34658e-07
0.621	5.90531e-08	8.24576e-08	1.00617e-07	1.34496e-07	1.34692e-07
0.622	5.90363e-08	8.24565e-08	1.00617e-07	1.34511e-07	1.34724e-07
0.623	5.90531e-08	8.24565e-08	1.00617e-07	1.34528e-07	1.34757e-07
0.624	5.90688e-08	8.24565e-08	1.00617e-07	1.34544e-07	1.34806e-07
0.625	5.9052e-08	8.24576e-08	1.00617e-07	1.34561e-07	1.34856e-07
0.626	5.90698e-08	8.24576e-08	1.00617e-07	1.34576e-07	1.34888e-07
0.627	5.90856e-08	8.24576e-08	1.00617e-07	1.34594e-07	1.34938e-07
0.628	5.90856e-08	8.24576e-08	1.00617e-07	1.3461e-07	1.35004e-07
0.629	5.90856e-08	8.24576e-08	1.00618e-07	1.34627e-07	1.35069e-07
0.63	5.90845e-08	8.24733e-08	1.00617e-07	1.34643e-07	1.35118e-07
0.631	5.90856e-08	8.24733e-08	1.00617e-07	1.34659e-07	1.35151e-07
0.632	5.90856e-08	8.24901e-08	1.00618e-07	1.34675e-07	1.352e-07
0.633	5.90856e-08	8.24901e-08	1.00617e-07	1.34692e-07	1.35249e-07
0.634	5.91024e-08	8.24901e-08	1.00617e-07	1.34708e-07	1.35299e-07
0.635	5.91181e-08	8.24901e-08	1.00617e-07	1.34726e-07	1.3533e-07
0.636	5.91339e-08	8.24901e-08	1.00617e-07	1.34741e-07	1.35364e-07
0.637	5.9135e-08	8.24901e-08	1.00617e-07	1.34758e-07	1.35396e-07
0.638	5.9135e-08	8.24901e-08	1.00617e-07	1.34774e-07	1.3543e-07
0.639	5.9135e-08	8.24901e-08	1.00617e-07	1.34791e-07	1.35462e-07
0.64	5.91181e-08	8.24901e-08	1.00617e-07	1.34806e-07	1.35495e-07
0.641	5.91024e-08	8.24901e-08	1.00617e-07	1.34822e-07	1.35528e-07
0.642	5.90856e-08	8.24911e-08	1.00617e-07	1.34839e-07	1.3556e-07
0.643	5.90688e-08	8.24901e-08	1.00617e-07	1.34856e-07	1.35593e-07
0.644	5.9052e-08	8.24901e-08	1.00617e-07	1.34873e-07	1.35626e-07
0.645	5.90363e-08	8.24901e-08	1.00617e-07	1.34888e-07	1.35659e-07
0.646	5.90205e-08	8.24901e-08	1.00617e-07	1.34905e-07	1.35691e-07
0.647	5.90037e-08	8.24901e-08	1.00617e-07	1.34921e-07	1.35741e-07
0.648	5.89879e-08	8.24744e-08	1.00617e-07	1.34938e-07	1.3579e-07
0.649	5.89701e-08	8.24744e-08	1.00617e-07	1.34953e-07	1.3584e-07
0.65	5.89543e-08	8.24744e-08	1.00617e-07	1.3497e-07	1.35905e-07
0.651	5.89376e-08	8.24733e-08	1.00617e-07	1.34987e-07	1.35954e-07
0.652	5.89218e-08	8.24733e-08	1.00617e-07	1.35004e-07	1.3597e-07
0.653	5.8905e-08	8.24733e-08	1.00617e-07	1.35019e-07	1.36003e-07
0.654	5.88893e-08	8.24733e-08	1.00617e-07	1.35019e-07	1.36019e-07
0.655	5.88725e-08	8.24733e-08	1.00617e-07	1.35036e-07	1.36036e-07
0.656	5.88556e-08	8.24733e-08	1.00617e-07	1.35052e-07	1.36052e-07
0.657	5.88399e-08	8.24733e-08	1.00617e-07	1.35069e-07	1.36068e-07
0.658	5.88231e-08	8.24733e-08	1.00602e-07	1.35085e-07	1.36101e-07
0.659	5.88073e-08	8.24733e-08	1.00601e-07	1.35102e-07	1.3615e-07
0.66	5.87895e-08	8.24733e-08	1.00602e-07	1.35118e-07	1.36215e-07
0.661	5.87738e-08	8.24733e-08	1.00602e-07	1.35135e-07	1.36249e-07
0.662	5.8758e-08	8.24733e-08	1.00601e-07	1.35151e-07	1.36298e-07
0.663	5.87412e-08	8.24744e-08	1.00602e-07	1.35168e-07	1.36348e-07
0.664	5.87255e-08	8.24744e-08	1.00602e-07	1.35183e-07	1.36396e-07
0.665	5.87087e-08	8.24744e-08	1.00601e-07	1.35183e-07	1.36445e-07
0.666	5.86918e-08	8.24744e-08	1.00602e-07	1.35199e-07	1.36512e-07
0.667	5.86751e-08	8.24744e-08	1.00601e-07	1.35217e-07	1.3656e-07
0.668	5.86593e-08	8.24744e-08	1.00601e-07	1.35233e-07	1.36593e-07
0.669	5.86425e-08	8.24744e-08	1.00602e-07	1.35249e-07	1.36643e-07
0.67	5.86268e-08	8.24744e-08	1.00601e-07	1.35265e-07	1.36674e-07
0.671	5.8611e-08	8.24744e-08	1.00601e-07	1.35282e-07	1.36725e-07
0.672	5.85932e-08	8.24733e-08	1.00602e-07	1.35298e-07	1.36774e-07
0.673	5.85774e-08	8.24733e-08	1.00601e-07	1.35315e-07	1.36806e-07
0.674	5.85606e-08	8.24733e-08	1.00601e-07	1.3533e-07	1.36839e-07
0.675	5.85449e-08	8.24733e-08	1.00602e-07	1.35348e-07	1.36889e-07
0.676	5.85281e-08	8.24733e-08	1.00601e-07	1.35364e-07	1.36937e-07
0.677	5.85123e-08	8.24733e-08	1.00601e-07	1.35396e-07	1.36986e-07
0.678	5.84955e-08	8.24733e-08	1.00602e-07	1.35397e-07	1.37036e-07
0.679	5.84787e-08	8.24733e-08	1.00601e-07	1.35413e-07	1.37085e-07
0.68	5.8463e-08	8.24733e-08	1.00601e-07	1.35446e-07	1.37133e-07
0.681	5.84462e-08	8.24733e-08	1.00602e-07	1.35446e-07	1.37167e-07
0.682	5.84304e-08	8.24733e-08	1.00617e-07	1.35463e-07	1.37199e-07
0.683	5.84136e-08	8.24733e-08	1.00617e-07	1.35478e-07	1.37233e-07
0.684	5.83968e-08	8.24744e-08	1.00634e-07	1.35478e-07	1.37281e-07
0.685	5.838e-08	8.24744e-08	1.00634e-07	1.35495e-07	1.37331e-07
0.686	5.83642e-08	8.24744e-08	1.00634e-07	1.35528e-07	1.37364e-07
0.687	5.83485e-08	8.24744e-08	1.0065e-07	1.3556e-07	1.37429e-07
0.688	5.83317e-08	8.24901e-08	1.00651e-07	1.35577e-07	1.37479e-07
0.689	5.8316e-08	8.24733e-08	1.00667e-07	1.35593e-07	1.37527e-07
0.69	5.82981e-08	8.24901e-08	1.00699e-07	1.35626e-07	1.37593e-07
0.691	5.82824e-08	8.24901e-08	1.00699e-07	1.35642e-07	1.37658e-07
0.692	5.82656e-08	8.24744e-08	1.00699e-07	1.35659e-07	1.37708e-07
0.693	5.82498e-08	8.24576e-08	1.00683e-07	1.35659e-07	1.3774e-07
0.694	5.82341e-08	8.24576e-08	1.00682e-07	1.35659e-07	1.37789e-07
0.695	5.82162e-08	8.24408e-08	1.00682e-07	1.35659e-07	1.37839e-07
0.696	5.82005e-08	8.24408e-08	1.00683e-07	1.35658e-07	1.37872e-07
0.697	5.81837e-08	8.24576e-08	1.00682e-07	1.35676e-07	1.37904e-07
0.698	5.81679e-08	8.24418e-08	1.00682e-07	1.35691e-07	1.37954e-07
0.699	5.81511e-08	8.2425e-08	1.00683e-07	1.35708e-07	1.38003e-07
0.7	5.81353e-08	8.2425e-08	1.00682e-07	1.35724e-07	1.38052e-07
0.701	5.81175e-08	8.24082e-08	1.00682e-07	1.35741e-07	1.381e-07
0.702	5.81017e-08	8.23914e-08	1.00699e-07	1.35758e-07	1.3815e-07
0.703	5.8086e-08	8.23756e-08	1.00716e-07	1.3579e-07	1.38199e-07
0.704	5.80692e-08	8.23756e-08	1.00715e-07	1.35823e-07	1.38233e-07
0.705	5.80535e-08	8.23756e-08	1.00716e-07	1.35838e-07	1.38264e-07
0.706	5.80367e-08	8.23746e-08	1.007e-07	1.3584e-07	1.38331e-07
0.707	5.80199e-08	8.23746e-08	1.00699e-07	1.3584e-07	1.38379e-07
0.708	5.8003e-08	8.23746e-08	1.00699e-07	1.3584e-07	1.38412e-07
0.709	5.79873e-08	8.23746e-08	1.00716e-07	1.3584e-07	1.38461e-07
0.71	5.79716e-08	8.23756e-08	1.00732e-07	1.3584e-07	1.38495e-07
0.711	5.79547e-08	8.23756e-08	1.00749e-07	1.35838e-07	1.38543e-07
0.712	5.7939e-08	8.23756e-08	1.00765e-07	1.35838e-07	1.38576e-07
0.713	5.79212e-08	8.23756e-08	1.00765e-07	1.35838e-07	1.38609e-07
0.714	5.79054e-08	8.23756e-08	1.00748e-07	1.3584e-07	1.38642e-07
0.715	5.78886e-08	8.23756e-08	1.00749e-07	1.3584e-07	1.3869e-07
0.716	5.78728e-08	8.23756e-08	1.00749e-07	1.35855e-07	1.3874e-07
0.717	5.78561e-08	8.23756e-08	1.00732e-07	1.35872e-07	1.38773e-07
0.718	5.78403e-08	8.23756e-08	1.00733e-07	1.35888e-07	1.38823e-07
0.719	5.78235e-08	8.23756e-08	1.00715e-07	1.35905e-07	1.38854e-07
0.72	5.78067e-08	8.23756e-08	1.00699e-07	1.3592e-07	1.38905e-07
0.721	5.7791e-08	8.23756e-08	1.00683e-07	1.35937e-07	1.38954e-07
0.722	5.77741e-08	8.23756e-08	1.00667e-07	1.35954e-07	1.39002e-07
0.723	5.77584e-08	8.23925e-08	1.0065e-07	1.35971e-07	1.39068e-07
0.724	5.77405e-08	8.23925e-08	1.00651e-07	1.35987e-07	1.39118e-07
0.725	5.77248e-08	8.23925e-08	1.0065e-07	1.36003e-07	1.39149e-07
0.726	5.77091e-08	8.24082e-08	1.00667e-07	1.36019e-07	1.39183e-07
0.727	5.76923e-08	8.24082e-08	1.00683e-07	1.36036e-07	1.39215e-07
0.728	5.76765e-08	8.2424e-08	1.00682e-07	1.36052e-07	1.39249e-07
0.729	5.76597e-08	8.24408e-08	1.00683e-07	1.36068e-07	1.3928e-07
0.73	5.76429e-08	8.24408e-08	1.00699e-07	1.36085e-07	1.39314e-07
0.731	5.76261e-08	8.24576e-08	1.00716e-07	1.36102e-07	1.39362e-07
0.732	5.76103e-08	8.24408e-08	1.00715e-07	1.36118e-07	1.39412e-07
0.733	5.75936e-08	8.2424e-08	1.00699e-07	1.36135e-07	1.39462e-07
0.734	5.75778e-08	8.24408e-08	1.00683e-07	1.3615e-07	1.39511e-07
0.735	5.7562e-08	8.24576e-08	1.00682e-07	1.36167e-07	1.3956e-07
0.736	5.75442e-08	8.24576e-08	1.00667e-07	1.36183e-07	1.39609e-07
0.737	5.75284e-08	8.24744e-08	1.00667e-07	1.362e-07	1.39642e-07
0.738	5.75117e-08	8.24901e-08	1.0065e-07	1.36216e-07	1.39674e-07
0.739	5.74959e-08	8.25237e-08	1.00667e-07	1.36233e-07	1.39724e-07
0.74	5.74791e-08	8.25552e-08	1.00667e-07	1.36249e-07	1.39773e-07
0.741	5.74634e-08	8.2572e-08	1.0065e-07	1.36266e-07	1.39822e-07
0.742	5.74466e-08	8.2572e-08	1.00667e-07	1.36282e-07	1.39871e-07
0.743	5.74298e-08	8.2572e-08	1.00667e-07	1.36297e-07	1.3992e-07
0.744	5.7414e-08	8.2572e-08	1.0065e-07	1.36314e-07	1.39952e-07
0.745	5.73972e-08	8.25563e-08	1.0065e-07	1.3633e-07	1.39986e-07
0.746	5.73815e-08	8.25878e-08	1.00634e-07	1.36348e-07	1.40019e-07
0.747	5.73646e-08	8.26056e-08	1.0065e-07	1.36379e-07	1.40051e-07
0.748	5.73479e-08	8.26371e-08	1.00683e-07	1.36396e-07	1.40067e-07
0.749	5.73311e-08	8.26539e-08	1.00683e-07	1.36413e-07	1.401e-07
0.75	5.73153e-08	8.26707e-08	1.007e-07	1.3643e-07	1.40134e-07
0.751	5.72996e-08	8.26707e-08	1.00699e-07	1.36445e-07	1.40167e-07
0.752	5.72996e-08	8.27033e-08	1.00683e-07	1.36462e-07	1.40215e-07
0.753	5.72985e-08	8.27033e-08	1.00682e-07	1.36478e-07	1.40264e-07
0.754	5.72985e-08	8.2719e-08	1.00667e-07	1.36495e-07	1.4033e-07
0.755	5.72985e-08	8.27358e-08	1.0065e-07	1.36511e-07	1.40379e-07
0.756	5.72827e-08	8.2719e-08	1.0065e-07	1.36527e-07	1.40411e-07
0.757	5.72659e-08	8.27358e-08	1.0065e-07	1.36544e-07	1.40445e-07
0.758	5.72502e-08	8.27684e-08	1.0065e-07	1.36561e-07	1.40477e-07
0.759	5.72334e-08	8.27684e-08	1.00651e-07	1.36577e-07	1.40511e-07
0.76	5.72176e-08	8.27852e-08	1.0065e-07	1.36593e-07	1.40544e-07
0.761	5.71998e-08	8.28009e-08	1.00667e-07	1.36609e-07	1.40576e-07
0.762	5.71841e-08	8.28009e-08	1.00683e-07	1.36626e-07	1.40609e-07
0.763	5.71683e-08	8.28187e-08	1.00683e-07	1.36642e-07	1.40658e-07
0.764	5.71515e-08	8.28187e-08	1.00699e-07	1.36659e-07	1.40691e-07
0.765	5.71357e-08	8.28187e-08	1.00732e-07	1.36675e-07	1.4074e-07
0.766	5.71179e-08	8.28187e-08	1.00733e-07	1.36692e-07	1.40788e-07
0.767	5.71179e-08	8.28345e-08	1.00732e-07	1.36708e-07	1.40821e-07
0.768	5.71357e-08	8.28502e-08	1.00749e-07	1.36725e-07	1.40855e-07
0.769	5.71347e-08	8.28335e-08	1.00732e-07	1.3674e-07	1.40888e-07
0.77	5.71347e-08	8.28335e-08	1.00732e-07	1.36757e-07	1.40952e-07
0.771	5.71347e-08	8.28345e-08	1.00749e-07	1.36773e-07	1.40986e-07
0.772	5.71179e-08	8.2867e-08	1.00732e-07	1.3679e-07	1.41035e-07
0.773	5.71021e-08	8.28502e-08	1.00716e-07	1.36807e-07	1.41084e-07
0.774	5.70864e-08	8.28502e-08	1.00699e-07	1.36823e-07	1.41134e-07
0.775	5.70696e-08	8.28502e-08	1.00683e-07	1.36839e-07	1.41198e-07
0.776	5.70853e-08	8.2867e-08	1.007e-07	1.36872e-07	1.41264e-07
0.777	5.70864e-08	8.28839e-08	1.00699e-07	1.36889e-07	1.41313e-07
0.778	5.70686e-08	8.29164e-08	1.00682e-07	1.36904e-07	1.41363e-07
0.779	5.70528e-08	8.29332e-08	1.00699e-07	1.36921e-07	1.41411e-07
0.78	5.7037e-08	8.29332e-08	1.00699e-07	1.36937e-07	1.41445e-07
0.781	5.70202e-08	8.2949e-08	1.00716e-07	1.36954e-07	1.41494e-07
0.782	5.70045e-08	8.2949e-08	1.00732e-07	1.36969e-07	1.41543e-07
0.783	5.69877e-08	8.2949e-08	1.00749e-07	1.36986e-07	1.41593e-07
0.784	5.69709e-08	8.29825e-08	1.00732e-07	1.37003e-07	1.41641e-07
0.785	5.69541e-08	8.29825e-08	1.00732e-07	1.3702e-07	1.41707e-07
0.786	5.69384e-08	8.29658e-08	1.00732e-07	1.37036e-07	1.41755e-07
0.787	5.69215e-08	8.29825e-08	1.00733e-07	1.37052e-07	1.41805e-07
0.788	5.69058e-08	8.29983e-08	1.00764e-07	1.37068e-07	1.41855e-07
0.789	5.69058e-08	8.30151e-08	1.00781e-07	1.37085e-07	1.41888e-07
0.79	5.6889e-08	8.30466e-08	1.00782e-07	1.37101e-07	1.4192e-07
0.791	5.68565e-08	8.30319e-08	1.00781e-07	1.37117e-07	1.41985e-07
0.792	5.68407e-08	8.30319e-08	1.00765e-07	1.37134e-07	1.42034e-07
0.793	5.68239e-08	8.30476e-08	1.00749e-07	1.37151e-07	1.42084e-07
0.794	5.68071e-08	8.30645e-08	1.00749e-07	1.37151e-07	1.42133e-07
0.795	5.67903e-08	8.30645e-08	1.00732e-07	1.37167e-07	1.42166e-07
0.796	5.67913e-08	8.30802e-08	1.00716e-07	1.37184e-07	1.42215e-07
0.797	5.67903e-08	8.30802e-08	1.00732e-07	1.37199e-07	1.42281e-07
0.798	5.67903e-08	8.3097e-08	1.00732e-07	1.37216e-07	1.4233e-07
0.799	5.67913e-08	8.3097e-08	1.00732e-07	1.37216e-07	1.42379e-07
0.8	5.67745e-08	8.30959e-08	1.00764e-07	1.37216e-07	1.42428e-07
0.801	5.67577e-08	8.30959e-08	1.00765e-07	1.37232e-07	1.42477e-07
0.802	5.6742e-08	8.31128e-08	1.00764e-07	1.37249e-07	1.42527e-07
0.803	5.67252e-08	8.31128e-08	1.00782e-07	1.37264e-07	1.4256e-07
0.804	5.67095e-08	8.31295e-08	1.00781e-07	1.37281e-07	1.42592e-07
0.805	5.66927e-08	8.31453e-08	1.00764e-07	1.37298e-07	1.42641e-07
0.806	5.66758e-08	8.31453e-08	1.00764e-07	1.37315e-07	1.4269e-07
0.807	5.66591e-08	8.31621e-08	1.00781e-07	1.37346e-07	1.42739e-07
0.808	5.66433e-08	8.31957e-08	1.00798e-07	1.37364e-07	1.42788e-07
0.809	5.66265e-08	8.32114e-08	1.00814e-07	1.3738e-07	1.42838e-07
0.81	5.66108e-08	8.32283e-08	1.0083e-07	1.37397e-07	1.42886e-07
0.811	5.66108e-08	8.32283e-08	1.0083e-07	1.37412e-07	1.42952e-07
0.812	5.66108e-08	8.32283e-08	1.00846e-07	1.37429e-07	1.43002e-07
0.813	5.66108e-08	8.3245e-08	1.00846e-07	1.37445e-07	1.4305e-07
0.814	5.66097e-08	8.3244e-08	1.00847e-07	1.37462e-07	1.43116e-07
0.815	5.6594e-08	8.3244e-08	1.00846e-07	1.37478e-07	1.43182e-07
0.816	5.65782e-08	8.3244e-08	1.00847e-07	1.37479e-07	1.43232e-07
0.817	5.65614e-08	8.3244e-08	1.00863e-07	1.37479e-07	1.4328e-07
0.818	5.65614e-08	8.3244e-08	1.00879e-07	1.37494e-07	1.43329e-07
0.819	5.65614e-08	8.32597e-08	1.00897e-07	1.37494e-07	1.43379e-07
0.82	5.65446e-08	8.32608e-08	1.00912e-07	1.37494e-07	1.43427e-07
0.821	5.65289e-08	8.32608e-08	1.00928e-07	1.37511e-07	1.43476e-07
0.822	5.6512e-08	8.32608e-08	1.00946e-07	1.37527e-07	1.43542e-07
0.823	5.6512e-08	8.32608e-08	1.00945e-07	1.37527e-07	1.43592e-07
0.824	5.64963e-08	8.32608e-08	1.00961e-07	1.37544e-07	1.4364e-07
0.825	5.64952e-08	8.32608e-08	1.00962e-07	1.37544e-07	1.43689e-07
0.826	5.64952e-08	8.32608e-08	1.00962e-07	1.37561e-07	1.4374e-07
0.827	5.64795e-08	8.32608e-08	1.00961e-07	1.37576e-07	1.43788e-07
0.828	5.64627e-08	8.32608e-08	1.00962e-07	1.37576e-07	1.43821e-07
0.829	5.64638e-08	8.32608e-08	1.00962e-07	1.37576e-07	1.4387e-07
0.83	5.6447e-08	8.32608e-08	1.00961e-07	1.37576e-07	1.4392e-07
0.831	5.64459e-08	8.32608e-08	1.00962e-07	1.37576e-07	1.43969e-07
0.832	5.64459e-08	8.32608e-08	1.00962e-07	1.37577e-07	1.44018e-07
0.833	5.6447e-08	8.32608e-08	1.00977e-07	1.37577e-07	1.44051e-07
0.834	5.6447e-08	8.32608e-08	1.00994e-07	1.37576e-07	1.441e-07
0.835	5.64627e-08	8.32597e-08	1.00994e-07	1.37576e-07	1.44149e-07
0.836	5.64627e-08	8.32597e-08	1.0101e-07	1.37576e-07	1.44198e-07
0.837	5.64627e-08	8.32597e-08	1.01011e-07	1.37576e-07	1.44247e-07
0.838	5.64795e-08	8.32597e-08	1.0101e-07	1.37576e-07	1.44279e-07
0.839	5.64795e-08	8.32597e-08	1.01028e-07	1.37576e-07	1.44312e-07
0.84	5.64963e-08	8.32597e-08	1.01027e-07	1.37577e-07	1.44361e-07
0.841	5.6512e-08	8.32608e-08	1.01027e-07	1.37577e-07	1.44395e-07
0.842	5.6512e-08	8.32608e-08	1.01028e-07	1.37576e-07	1.44427e-07
0.843	5.64963e-08	8.32608e-08	1.01044e-07	1.37576e-07	1.44493e-07
0.844	5.64963e-08	8.32608e-08	1.01059e-07	1.37576e-07	1.44525e-07
0.845	5.64952e-08	8.32608e-08	1.0106e-07	1.37576e-07	1.44591e-07
0.846	5.64963e-08	8.32608e-08	1.0106e-07	1.37576e-07	1.44641e-07
0.847	5.64963e-08	8.32608e-08	1.01059e-07	1.37576e-07	1.44689e-07
0.848	5.64963e-08	8.32765e-08	1.01076e-07	1.37593e-07	1.44722e-07
0.849	5.6512e-08	8.32765e-08	1.01093e-07	1.37593e-07	1.44772e-07
0.85	5.65278e-08	8.32776e-08	1.01109e-07	1.37593e-07	1.44821e-07
0.851	5.65289e-08	8.32776e-08	1.01126e-07	1.37576e-07	1.44871e-07
0.852	5.65456e-08	8.32776e-08	1.01142e-07	1.37576e-07	1.44919e-07
0.853	5.65446e-08	8.32776e-08	1.01158e-07	1.37577e-07	1.44953e-07
0.854	5.65289e-08	8.32776e-08	1.01175e-07	1.37577e-07	1.45001e-07
0.855	5.6512e-08	8.32776e-08	1.01191e-07	1.37576e-07	1.4505e-07
0.856	5.64963e-08	8.32765e-08	1.01207e-07	1.37576e-07	1.45083e-07
0.857	5.64795e-08	8.32765e-08	1.01207e-07	1.37593e-07	1.45115e-07
0.858	5.64627e-08	8.32765e-08	1.01224e-07	1.37593e-07	1.45148e-07
0.859	5.6447e-08	8.32765e-08	1.0124e-07	1.37593e-07	1.4518e-07
0.86	5.64301e-08	8.32765e-08	1.0124e-07	1.37592e-07	1.45215e-07
0.861	5.64144e-08	8.32765e-08	1.0124e-07	1.37593e-07	1.45248e-07
0.862	5.63808e-08	8.32765e-08	1.01256e-07	1.37593e-07	1.4528e-07
0.863	5.6365e-08	8.32765e-08	1.01274e-07	1.37593e-07	1.45313e-07
0.864	5.63483e-08	8.32765e-08	1.01289e-07	1.37593e-07	1.45345e-07
0.865	5.63315e-08	8.32765e-08	1.01289e-07	1.37593e-07	1.45378e-07
0.866	5.63157e-08	8.32765e-08	1.01305e-07	1.37593e-07	1.4541e-07
0.867	5.62989e-08	8.32765e-08	1.01306e-07	1.37593e-07	1.45443e-07
0.868	5.62831e-08	8.32765e-08	1.01322e-07	1.37592e-07	1.45492e-07
0.869	5.62664e-08	8.32765e-08	1.01338e-07	1.3761e-07	1.45542e-07
0.87	5.62506e-08	8.32765e-08	1.01339e-07	1.3761e-07	1.45574e-07
0.871	5.62327e-08	8.32776e-08	1.01339e-07	1.3761e-07	1.45608e-07
0.872	5.6217e-08	8.32776e-08	1.01371e-07	1.3761e-07	1.4564e-07
0.873	5.6217e-08	8.32776e-08	1.01387e-07	1.37609e-07	1.45673e-07
0.874	5.62181e-08	8.32776e-08	1.01405e-07	1.37609e-07	1.45706e-07
0.875	5.62002e-08	8.32776e-08	1.01421e-07	1.37609e-07	1.45739e-07
0.876	5.61845e-08	8.32776e-08	1.01436e-07	1.37609e-07	1.45771e-07
0.877	5.61676e-08	8.32934e-08	1.01453e-07	1.3761e-07	1.45804e-07
0.878	5.61687e-08	8.32934e-08	1.0147e-07	1.3761e-07	1.45837e-07
0.879	5.61676e-08	8.32934e-08	1.01469e-07	1.37626e-07	1.4587e-07
0.88	5.61351e-08	8.32934e-08	1.01453e-07	1.37626e-07	1.45903e-07
0.881	5.61351e-08	8.32934e-08	1.0147e-07	1.37642e-07	1.45935e-07
0.882	5.61351e-08	8.32934e-08	1.0147e-07	1.37642e-07	1.45985e-07
0.883	5.61194e-08	8.32934e-08	1.01469e-07	1.37641e-07	1.46034e-07
0.884	5.61026e-08	8.32934e-08	1.0147e-07	1.37641e-07	1.46067e-07
0.885	5.60858e-08	8.32934e-08	1.0147e-07	1.37642e-07	1.46099e-07
0.886	5.607e-08	8.33091e-08	1.01469e-07	1.37659e-07	1.46132e-07
0.887	5.607e-08	8.33091e-08	1.0147e-07	1.37658e-07	1.46164e-07
0.888	5.60689e-08	8.33259e-08	1.0147e-07	1.37658e-07	1.46197e-07
0.889	5.60374e-08	8.33417e-08	1.01469e-07	1.37658e-07	1.4623e-07
0.89	5.60206e-08	8.33584e-08	1.0147e-07	1.37658e-07	1.4628e-07
0.891	5.60206e-08	8.33742e-08	1.0147e-07	1.37675e-07	1.46328e-07
0.892	5.60039e-08	8.3392e-08	1.01486e-07	1.37708e-07	1.46361e-07
0.893	5.59713e-08	8.3392e-08	1.01487e-07	1.37741e-07	1.46395e-07
0.894	5.59545e-08	8.3392e-08	1.01502e-07	1.37773e-07	1.46428e-07
0.895	5.59556e-08	8.34078e-08	1.01518e-07	1.3779e-07	1.4646e-07
0.896	5.59713e-08	8.34246e-08	1.01535e-07	1.37789e-07	1.46476e-07
0.897	5.59713e-08	8.34414e-08	1.01552e-07	1.37789e-07	1.46509e-07
0.898	5.59556e-08	8.34572e-08	1.01551e-07	1.37789e-07	1.46541e-07
0.899	5.59545e-08	8.34729e-08	1.01569e-07	1.37789e-07	1.46591e-07
0.9	5.59556e-08	8.34907e-08	1.01584e-07	1.37806e-07	1.4664e-07
0.901	5.59387e-08	8.35065e-08	1.016e-07	1.37822e-07	1.46672e-07
0.902	5.5923e-08	8.34897e-08	1.01617e-07	1.37838e-07	1.46705e-07
0.903	5.59051e-08	8.34897e-08	1.01634e-07	1.37856e-07	1.46738e-07
0.904	5.59051e-08	8.34897e-08	1.01649e-07	1.37871e-07	1.46772e-07
0.905	5.5923e-08	8.34897e-08	1.01649e-07	1.37888e-07	1.46804e-07
0.906	5.5922e-08	8.34897e-08	1.01667e-07	1.37904e-07	1.46853e-07
0.907	5.5922e-08	8.34897e-08	1.01683e-07	1.37921e-07	1.46902e-07
0.908	5.5922e-08	8.34897e-08	1.01699e-07	1.37936e-07	1.46952e-07
0.909	5.5922e-08	8.34907e-08	1.01716e-07	1.37953e-07	1.46984e-07
0.91	5.59387e-08	8.34907e-08	1.01749e-07	1.37969e-07	1.47018e-07
0.911	5.59545e-08	8.34907e-08	1.01781e-07	1.37987e-07	1.4705e-07
0.912	5.59545e-08	8.34907e-08	1.01798e-07	1.38003e-07	1.47083e-07
0.913	5.59545e-08	8.34907e-08	1.0183e-07	1.38003e-07	1.47115e-07
0.914	5.59556e-08	8.34897e-08	1.01864e-07	1.38003e-07	1.47148e-07
0.915	5.59387e-08	8.34897e-08	1.01895e-07	1.37986e-07	1.47181e-07
0.916	5.5922e-08	8.34897e-08	1.01944e-07	1.37986e-07	1.47213e-07
0.917	5.58894e-08	8.34897e-08	1.01961e-07	1.38004e-07	1.47246e-07
0.918	5.58726e-08	8.34897e-08	1.01977e-07	1.37986e-07	1.47279e-07
0.919	5.58569e-08	8.34897e-08	1.01994e-07	1.37986e-07	1.47313e-07
0.92	5.58401e-08	8.34897e-08	1.01995e-07	1.37986e-07	1.47361e-07
0.921	5.58243e-08	8.34897e-08	1.01994e-07	1.38003e-07	1.47411e-07
0.922	5.58243e-08	8.34897e-08	1.02011e-07	1.38019e-07	1.47459e-07
0.923	5.58232e-08	8.34897e-08	1.0201e-07	1.38036e-07	1.47508e-07
0.924	5.58243e-08	8.34897e-08	1.02011e-07	1.38018e-07	1.47541e-07
0.925	5.58232e-08	8.34897e-08	1.02043e-07	1.38035e-07	1.47574e-07
0.926	5.58075e-08	8.35065e-08	1.0206e-07	1.38051e-07	1.47607e-07
0.927	5.57907e-08	8.35054e-08	1.02093e-07	1.38069e-07	1.47641e-07
0.928	5.57907e-08	8.35054e-08	1.02125e-07	1.38084e-07	1.47673e-07
0.929	5.57907e-08	8.35223e-08	1.02142e-07	1.38101e-07	1.47722e-07
0.93	5.57592e-08	8.35233e-08	1.02174e-07	1.38117e-07	1.47755e-07
0.931	5.57414e-08	8.3539e-08	1.02224e-07	1.38134e-07	1.47788e-07
0.932	5.57256e-08	8.35558e-08	1.0224e-07	1.38134e-07	1.4782e-07
0.933	5.57088e-08	8.35558e-08	1.02272e-07	1.38134e-07	1.47853e-07
0.934	5.5693e-08	8.35558e-08	1.02306e-07	1.3815e-07	1.47885e-07
0.935	5.56763e-08	8.35727e-08	1.02338e-07	1.38166e-07	1.47918e-07
0.936	5.56605e-08	8.35727e-08	1.02388e-07	1.38166e-07	1.47951e-07
0.937	5.56426e-08	8.35716e-08	1.0242e-07	1.38166e-07	1.47984e-07
0.938	5.56437e-08	8.35884e-08	1.02436e-07	1.38166e-07	1.48017e-07
0.939	5.56605e-08	8.35716e-08	1.02454e-07	1.38183e-07	1.4805e-07
0.94	5.56595e-08	8.35716e-08	1.02469e-07	1.38199e-07	1.48083e-07
0.941	5.56437e-08	8.35884e-08	1.02485e-07	1.38216e-07	1.48115e-07
0.942	5.5628e-08	8.35884e-08	1.02502e-07	1.38233e-07	1.48148e-07
0.943	5.55943e-08	8.35884e-08	1.02519e-07	1.38248e-07	1.4818e-07
0.944	5.55786e-08	8.36052e-08	1.02551e-07	1.38265e-07	1.48214e-07
0.945	5.5545e-08	8.36209e-08	1.02567e-07	1.38281e-07	1.48246e-07
0.946	5.55293e-08	8.3622e-08	1.02567e-07	1.38298e-07	1.48279e-07
0.947	5.54957e-08	8.3622e-08	1.02567e-07	1.38313e-07	1.48328e-07
0.948	5.54799e-08	8.36209e-08	1.02601e-07	1.3833e-07	1.48378e-07
0.949	5.54799e-08	8.36367e-08	1.02601e-07	1.38346e-07	1.4841e-07
0.95	5.54957e-08	8.36703e-08	1.02618e-07	1.38379e-07	1.48427e-07
0.951	5.55124e-08	8.36871e-08	1.02633e-07	1.38412e-07	1.48444e-07
0.952	5.55293e-08	8.36871e-08	1.0265e-07	1.38428e-07	1.48476e-07
0.953	5.5545e-08	8.37028e-08	1.02666e-07	1.38446e-07	1.48509e-07
0.954	5.55282e-08	8.36861e-08	1.02683e-07	1.38461e-07	1.48557e-07
0.955	5.55124e-08	8.36703e-08	1.02683e-07	1.38478e-07	1.48606e-07
0.956	5.54957e-08	8.36703e-08	1.02683e-07	1.38494e-07	1.48656e-07
0.957	5.54967e-08	8.36693e-08	1.02698e-07	1.38511e-07	1.48689e-07
0.958	5.55124e-08	8.36703e-08	1.02699e-07	1.38526e-07	1.48705e-07
0.959	5.54957e-08	8.36871e-08	1.02715e-07	1.38543e-07	1.48738e-07
0.96	5.54967e-08	8.37028e-08	1.02715e-07	1.38559e-07	1.48771e-07
0.961	5.55124e-08	8.37354e-08	1.02732e-07	1.38577e-07	1.48821e-07
0.962	5.55124e-08	8.37354e-08	1.02748e-07	1.38593e-07	1.48853e-07
0.963	5.55124e-08	8.37196e-08	1.02765e-07	1.38609e-07	1.48902e-07
0.964	5.55282e-08	8.37196e-08	1.02781e-07	1.38625e-07	1.48951e-07
0.965	5.55282e-08	8.37196e-08	1.02814e-07	1.38642e-07	1.49e-07
0.966	5.55293e-08	8.37196e-08	1.02846e-07	1.38658e-07	1.4905e-07
0.967	5.55461e-08	8.37196e-08	1.02863e-07	1.38642e-07	1.49098e-07
0.968	5.5545e-08	8.37354e-08	1.02879e-07	1.38659e-07	1.49132e-07
0.969	5.55282e-08	8.37522e-08	1.02896e-07	1.38675e-07	1.49181e-07
0.97	5.55124e-08	8.3769e-08	1.02928e-07	1.38675e-07	1.4923e-07
0.971	5.55124e-08	8.37847e-08	1.02961e-07	1.38675e-07	1.49279e-07
0.972	5.55124e-08	8.37847e-08	1.02978e-07	1.38691e-07	1.49328e-07
0.973	5.55124e-08	8.37847e-08	1.02993e-07	1.38707e-07	1.49377e-07
0.974	5.54967e-08	8.3769e-08	1.0301e-07	1.38724e-07	1.49427e-07
0.975	5.54631e-08	8.3769e-08	1.0301e-07	1.38724e-07	1.49475e-07
0.976	5.54463e-08	8.37847e-08	1.0301e-07	1.38741e-07	1.49525e-07
0.977	5.54305e-08	8.38016e-08	1.03043e-07	1.38756e-07	1.49575e-07
0.978	5.54305e-08	8.38341e-08	1.03075e-07	1.38773e-07	1.49623e-07
0.979	5.54463e-08	8.38498e-08	1.03092e-07	1.38789e-07	1.49672e-07
0.98	5.54641e-08	8.38498e-08	1.03092e-07	1.38789e-07	1.49722e-07
0.981	5.54631e-08	8.38667e-08	1.03092e-07	1.38806e-07	1.4977e-07
0.982	5.54463e-08	8.38667e-08	1.03125e-07	1.38822e-07	1.49819e-07
0.983	5.54305e-08	8.38667e-08	1.03157e-07	1.38839e-07	1.49869e-07
0.984	5.54305e-08	8.38667e-08	1.03174e-07	1.38855e-07	1.49919e-07
0.985	5.54463e-08	8.38667e-08	1.03191e-07	1.38872e-07	1.49967e-07
0.986	5.54631e-08	8.38667e-08	1.03208e-07	1.38888e-07	1.50017e-07
0.987	5.54641e-08	8.38498e-08	1.03208e-07	1.38905e-07	1.50066e-07
0.988	5.54799e-08	8.38667e-08	1.0324e-07	1.3892e-07	1.50099e-07
0.989	5.54631e-08	8.38834e-08	1.03273e-07	1.38937e-07	1.50131e-07
0.99	5.54305e-08	8.38992e-08	1.03289e-07	1.38953e-07	1.5018e-07
0.991	5.5397e-08	8.3916e-08	1.03305e-07	1.38954e-07	1.50229e-07
0.992	5.53655e-08	8.3916e-08	1.03322e-07	1.3897e-07	1.50279e-07
0.993	5.53487e-08	8.3916e-08	1.03338e-07	1.3897e-07	1.50329e-07
0.994	5.53487e-08	8.3916e-08	1.03355e-07	1.38985e-07	1.50377e-07
0.995	5.53318e-08	8.3916e-08	1.03355e-07	1.39002e-07	1.50409e-07
0.996	5.53318e-08	8.38992e-08	1.03355e-07	1.39019e-07	1.50459e-07
0.997	5.53487e-08	8.3916e-08	1.0337e-07	1.39019e-07	1.50508e-07
0.998	5.53487e-08	8.3916e-08	1.03387e-07	1.39036e-07	1.50557e-07
0.999	5.53487e-08	8.39328e-08	1.03404e-07	1.39052e-07	1.50606e-07
1	5.53318e-08	8.39328e-08	1.0342e-07	1.39068e-07	1.50656e-07
1.001	5.53161e-08	8.39328e-08	1.03403e-07	1.39084e-07	1.50705e-07
1.002	5.52993e-08	8.3916e-08	1.03404e-07	1.39101e-07	1.50754e-07
1.003	5.52993e-08	8.39328e-08	1.0342e-07	1.39117e-07	1.50803e-07
1.004	5.52993e-08	8.3916e-08	1.03437e-07	1.39134e-07	1.50852e-07
1.005	5.52993e-08	8.38992e-08	1.03469e-07	1.3915e-07	1.50901e-07
1.006	5.5315e-08	8.39002e-08	1.03518e-07	1.39167e-07	1.5095e-07
1.007	5.53318e-08	8.38834e-08	1.03534e-07	1.39166e-07	1.50999e-07
1.008	5.53487e-08	8.38992e-08	1.03568e-07	1.39183e-07	1.5105e-07
1.009	5.53487e-08	8.3916e-08	1.03584e-07	1.39199e-07	1.51098e-07
1.01	5.53655e-08	8.3916e-08	1.03616e-07	1.39215e-07	1.51147e-07
1.011	5.53812e-08	8.39317e-08	1.03634e-07	1.39215e-07	1.51197e-07
1.012	5.53812e-08	8.39486e-08	1.0365e-07	1.39232e-07	1.51245e-07
1.013	5.53655e-08	8.39653e-08	1.0365e-07	1.39249e-07	1.51279e-07
1.014	5.53644e-08	8.39653e-08	1.03665e-07	1.39249e-07	1.51327e-07
1.015	5.53487e-08	8.39811e-08	1.03682e-07	1.39248e-07	1.51376e-07
1.016	5.53161e-08	8.39811e-08	1.03716e-07	1.39265e-07	1.51427e-07
1.017	5.52825e-08	8.39811e-08	1.03732e-07	1.39265e-07	1.51475e-07
1.018	5.52825e-08	8.39822e-08	1.03764e-07	1.39281e-07	1.51524e-07
1.019	5.52993e-08	8.39822e-08	1.03781e-07	1.39297e-07	1.51574e-07
1.02	5.52993e-08	8.39822e-08	1.03797e-07	1.39297e-07	1.51622e-07
1.021	5.52836e-08	8.39822e-08	1.03812e-07	1.39297e-07	1.51671e-07
1.022	5.52668e-08	8.39822e-08	1.0383e-07	1.39298e-07	1.51721e-07
1.023	5.5251e-08	8.39822e-08	1.03846e-07	1.39298e-07	1.5177e-07
1.024	5.52332e-08	8.39822e-08	1.03862e-07	1.39314e-07	1.5182e-07
1.025	5.52174e-08	8.39822e-08	1.0388e-07	1.39314e-07	1.51869e-07
1.026	5.52006e-08	8.3999e-08	1.03895e-07	1.39297e-07	1.51918e-07
1.027	5.51848e-08	8.3999e-08	1.03911e-07	1.3928e-07	1.51967e-07
1.028	5.51691e-08	8.3999e-08	1.03928e-07	1.39265e-07	1.52016e-07
1.029	5.51523e-08	8.39979e-08	1.03945e-07	1.39265e-07	1.52065e-07
1.03	5.51355e-08	8.39979e-08	1.03962e-07	1.3928e-07	1.52114e-07
1.031	5.51187e-08	8.39979e-08	1.03977e-07	1.39297e-07	1.52163e-07
1.032	5.5103e-08	8.39979e-08	1.03993e-07	1.39313e-07	1.52213e-07
1.033	5.50861e-08	8.39979e-08	1.04011e-07	1.3933e-07	1.52246e-07
1.034	5.50872e-08	8.39979e-08	1.04043e-07	1.39347e-07	1.52295e-07
1.035	5.50694e-08	8.39979e-08	1.04059e-07	1.39363e-07	1.52343e-07
1.036	5.50536e-08	8.39979e-08	1.04076e-07	1.39379e-07	1.52393e-07
1.037	5.50536e-08	8.39979e-08	1.04092e-07	1.39396e-07	1.52442e-07
1.038	5.50536e-08	8.39979e-08	1.04124e-07	1.39412e-07	1.5249e-07
1.039	5.50536e-08	8.39979e-08	1.04141e-07	1.39428e-07	1.5254e-07
1.04	5.50536e-08	8.39979e-08	1.04174e-07	1.39444e-07	1.5259e-07
1.041	5.50368e-08	8.39979e-08	1.0419e-07	1.39461e-07	1.5264e-07
1.042	5.50211e-08	8.39979e-08	1.04207e-07	1.39478e-07	1.52688e-07
1.043	5.50368e-08	8.39979e-08	1.04223e-07	1.39495e-07	1.52737e-07
1.044	5.50378e-08	8.39979e-08	1.04239e-07	1.3951e-07	1.52787e-07
1.045	5.50211e-08	8.39979e-08	1.04257e-07	1.3951e-07	1.52819e-07
1.046	5.502e-08	8.39979e-08	1.04289e-07	1.39511e-07	1.52852e-07
1.047	5.502e-08	8.3999e-08	1.04305e-07	1.39527e-07	1.52901e-07
1.048	5.50043e-08	8.3999e-08	1.04305e-07	1.39544e-07	1.52934e-07
1.049	5.49885e-08	8.3999e-08	1.04321e-07	1.3956e-07	1.52983e-07
1.05	5.49885e-08	8.39979e-08	1.04339e-07	1.39576e-07	1.53032e-07
1.051	5.49717e-08	8.39979e-08	1.04354e-07	1.39592e-07	1.53081e-07
1.052	5.49885e-08	8.39979e-08	1.0437e-07	1.39609e-07	1.5313e-07
1.053	5.49885e-08	8.39979e-08	1.0437e-07	1.39625e-07	1.5318e-07
1.054	5.50043e-08	8.39979e-08	1.04388e-07	1.39642e-07	1.5323e-07
1.055	5.50211e-08	8.39979e-08	1.04404e-07	1.39658e-07	1.53278e-07
1.056	5.50211e-08	8.39979e-08	1.04419e-07	1.39657e-07	1.53327e-07
1.057	5.50368e-08	8.39979e-08	1.04436e-07	1.39657e-07	1.53377e-07
1.058	5.50536e-08	8.39979e-08	1.04453e-07	1.39674e-07	1.53425e-07
1.059	5.50704e-08	8.39979e-08	1.04469e-07	1.39691e-07	1.53474e-07
1.06	5.50861e-08	8.39979e-08	1.04486e-07	1.39708e-07	1.53524e-07
1.061	5.5103e-08	8.39979e-08	1.04502e-07	1.39724e-07	1.53573e-07
1.062	5.5103e-08	8.39979e-08	1.04518e-07	1.39756e-07	1.53622e-07
1.063	5.51187e-08	8.39979e-08	1.04535e-07	1.3979e-07	1.53672e-07
1.064	5.51355e-08	8.39979e-08	1.04551e-07	1.39805e-07	1.53721e-07
1.065	5.51523e-08	8.39979e-08	1.04567e-07	1.39822e-07	1.53754e-07
1.066	5.5168e-08	8.39979e-08	1.046e-07	1.39838e-07	1.53802e-07
1.067	5.5168e-08	8.39979e-08	1.046e-07	1.39855e-07	1.53851e-07
1.068	5.51848e-08	8.40147e-08	1.04616e-07	1.39871e-07	1.53917e-07
1.069	5.52006e-08	8.40147e-08	1.04634e-07	1.39887e-07	1.53967e-07
1.07	5.52174e-08	8.40147e-08	1.04649e-07	1.3992e-07	1.54016e-07
1.071	5.52174e-08	8.40137e-08	1.04682e-07	1.39953e-07	1.54081e-07
1.072	5.52342e-08	8.40137e-08	1.04715e-07	1.39986e-07	1.54146e-07
1.073	5.525e-08	8.40137e-08	1.04748e-07	1.39986e-07	1.54212e-07
1.074	5.52668e-08	8.40137e-08	1.04747e-07	1.39986e-07	1.54262e-07
1.075	5.52825e-08	8.40137e-08	1.04748e-07	1.39986e-07	1.54311e-07
1.076	5.52993e-08	8.40137e-08	1.04781e-07	1.39986e-07	1.54376e-07
1.077	5.52993e-08	8.40147e-08	1.04796e-07	1.40002e-07	1.54425e-07
1.078	5.53161e-08	8.40147e-08	1.04813e-07	1.40035e-07	1.54458e-07
1.079	5.53161e-08	8.40147e-08	1.04829e-07	1.40067e-07	1.54506e-07
1.08	5.53318e-08	8.40147e-08	1.04846e-07	1.40085e-07	1.54573e-07
1.081	5.53476e-08	8.40147e-08	1.04879e-07	1.40116e-07	1.54639e-07
1.082	5.53655e-08	8.40147e-08	1.04879e-07	1.40117e-07	1.54704e-07
1.083	5.53812e-08	8.39979e-08	1.04895e-07	1.40117e-07	1.54769e-07
1.084	5.5398e-08	8.39811e-08	1.04912e-07	1.40134e-07	1.54835e-07
1.085	5.54138e-08	8.39811e-08	1.04928e-07	1.40166e-07	1.54901e-07
1.086	5.54305e-08	8.39811e-08	1.04944e-07	1.40183e-07	1.54965e-07
1.087	5.54473e-08	8.39979e-08	1.04961e-07	1.40198e-07	1.55031e-07
1.088	5.54631e-08	8.39979e-08	1.04977e-07	1.40199e-07	1.55098e-07
1.089	5.54631e-08	8.40137e-08	1.04993e-07	1.40215e-07	1.55163e-07
1.09	5.54799e-08	8.40315e-08	1.05011e-07	1.40215e-07	1.55212e-07
1.091	5.54957e-08	8.40315e-08	1.05026e-07	1.40215e-07	1.5526e-07
1.092	5.55124e-08	8.40315e-08	1.05042e-07	1.40232e-07	1.55311e-07
1.093	5.55293e-08	8.40472e-08	1.05059e-07	1.40232e-07	1.55343e-07
1.094	5.5545e-08	8.4063e-08	1.05076e-07	1.40248e-07	1.55392e-07
1.095	5.55618e-08	8.4063e-08	1.05091e-07	1.40264e-07	1.55442e-07
1.096	5.55776e-08	8.4063e-08	1.05108e-07	1.40281e-07	1.5549e-07
1.097	5.55943e-08	8.40472e-08	1.05124e-07	1.40297e-07	1.55556e-07
1.098	5.56101e-08	8.40472e-08	1.05125e-07	1.40314e-07	1.55622e-07
1.099	5.5628e-08	8.40472e-08	1.05108e-07	1.40329e-07	1.55671e-07
1.1	5.5628e-08	8.40305e-08	1.05091e-07	1.4033e-07	1.5572e-07
1.101	5.56437e-08	8.40305e-08	1.05091e-07	1.4033e-07	1.55785e-07
1.102	5.56437e-08	8.40147e-08	1.05076e-07	1.40347e-07	1.55852e-07
1.103	5.56595e-08	8.39979e-08	1.05076e-07	1.40363e-07	1.559e-07
1.104	5.56763e-08	8.39979e-08	1.05092e-07	1.40363e-07	1.55949e-07
1.105	5.56763e-08	8.39979e-08	1.05092e-07	1.40363e-07	1.56015e-07
1.106	5.56763e-08	8.39979e-08	1.05091e-07	1.40379e-07	1.5608e-07
1.107	5.5693e-08	8.39979e-08	1.05092e-07	1.40395e-07	1.56146e-07
1.108	5.57088e-08	8.39979e-08	1.05091e-07	1.40411e-07	1.56212e-07
1.109	5.57088e-08	8.39979e-08	1.05108e-07	1.40428e-07	1.56278e-07
1.11	5.57088e-08	8.39979e-08	1.05109e-07	1.40445e-07	1.56327e-07
1.111	5.57256e-08	8.39979e-08	1.05125e-07	1.40462e-07	1.56377e-07
1.112	5.57424e-08	8.39979e-08	1.05141e-07	1.40477e-07	1.56441e-07
1.113	5.57582e-08	8.39979e-08	1.05157e-07	1.40494e-07	1.56507e-07
1.114	5.57749e-08	8.39979e-08	1.05174e-07	1.4051e-07	1.56573e-07
1.115	5.57907e-08	8.39979e-08	1.0519e-07	1.40527e-07	1.56637e-07
1.116	5.57918e-08	8.3999e-08	1.05207e-07	1.40543e-07	1.56703e-07
1.117	5.58075e-08	8.3999e-08	1.05223e-07	1.40559e-07	1.56769e-07
1.118	5.58243e-08	8.39979e-08	1.05239e-07	1.40576e-07	1.56819e-07
1.119	5.58401e-08	8.40137e-08	1.05256e-07	1.40576e-07	1.56868e-07
1.12	5.58569e-08	8.40305e-08	1.05272e-07	1.40593e-07	1.56933e-07
1.121	5.58726e-08	8.40305e-08	1.05288e-07	1.40642e-07	1.56982e-07
1.122	5.58737e-08	8.40305e-08	1.05306e-07	1.40658e-07	1.57031e-07
1.123	5.58737e-08	8.40305e-08	1.05321e-07	1.40675e-07	1.57097e-07
1.124	5.58894e-08	8.40305e-08	1.05321e-07	1.40658e-07	1.57163e-07
1.125	5.59062e-08	8.40305e-08	1.05337e-07	1.40657e-07	1.57228e-07
1.126	5.59051e-08	8.40305e-08	1.05354e-07	1.40658e-07	1.57293e-07
1.127	5.59062e-08	8.40472e-08	1.05371e-07	1.40675e-07	1.57342e-07
1.128	5.59062e-08	8.40472e-08	1.05386e-07	1.40674e-07	1.57392e-07
1.129	5.59051e-08	8.40641e-08	1.05387e-07	1.40658e-07	1.57458e-07
1.13	5.5922e-08	8.40641e-08	1.05403e-07	1.40674e-07	1.57523e-07
1.131	5.5922e-08	8.40641e-08	1.05403e-07	1.40674e-07	1.57588e-07
1.132	5.59387e-08	8.40798e-08	1.05419e-07	1.40657e-07	1.57638e-07
1.133	5.59387e-08	8.40966e-08	1.05437e-07	1.40658e-07	1.57687e-07
1.134	5.59545e-08	8.40966e-08	1.05453e-07	1.40675e-07	1.57752e-07
1.135	5.59713e-08	8.41134e-08	1.05453e-07	1.40691e-07	1.57818e-07
1.136	5.59871e-08	8.41292e-08	1.05468e-07	1.40707e-07	1.57868e-07
1.137	5.59881e-08	8.4146e-08	1.05485e-07	1.4074e-07	1.579e-07
1.138	5.60039e-08	8.41628e-08	1.05502e-07	1.4074e-07	1.57933e-07
1.139	5.59881e-08	8.41785e-08	1.05518e-07	1.4074e-07	1.57965e-07
1.14	5.59881e-08	8.41943e-08	1.05533e-07	1.40739e-07	1.57982e-07
1.141	5.60039e-08	8.42111e-08	1.05551e-07	1.4074e-07	1.58014e-07
1.142	5.60039e-08	8.42111e-08	1.05567e-07	1.4074e-07	1.58047e-07
1.143	5.60206e-08	8.42268e-08	1.05583e-07	1.40757e-07	1.58096e-07
1.144	5.60364e-08	8.42436e-08	1.05601e-07	1.40756e-07	1.58146e-07
1.145	5.60374e-08	8.42604e-08	1.05616e-07	1.40756e-07	1.58194e-07
1.146	5.60374e-08	8.42761e-08	1.05632e-07	1.40772e-07	1.58243e-07
1.147	5.60532e-08	8.4293e-08	1.05649e-07	1.40772e-07	1.58294e-07
1.148	5.60374e-08	8.43097e-08	1.05666e-07	1.40757e-07	1.58343e-07
1.149	5.60374e-08	8.43255e-08	1.05681e-07	1.40757e-07	1.58375e-07
1.15	5.60206e-08	8.43423e-08	1.05698e-07	1.40757e-07	1.58408e-07
1.151	5.60196e-08	8.43591e-08	1.05714e-07	1.40772e-07	1.58441e-07
1.152	5.60374e-08	8.43749e-08	1.05732e-07	1.40806e-07	1.58473e-07
1.153	5.60206e-08	8.43749e-08	1.05748e-07	1.40822e-07	1.58506e-07
1.154	5.60364e-08	8.43749e-08	1.05763e-07	1.40822e-07	1.58571e-07
1.155	5.60543e-08	8.43916e-08	1.0578e-07	1.40839e-07	1.58621e-07
1.156	5.60364e-08	8.44074e-08	1.05797e-07	1.40854e-07	1.5867e-07
1.157	5.60374e-08	8.44242e-08	1.05797e-07	1.40904e-07	1.58703e-07
1.158	5.60374e-08	8.4441e-08	1.05813e-07	1.40936e-07	1.58735e-07
1.159	5.60364e-08	8.4441e-08	1.0583e-07	1.40936e-07	1.58768e-07
1.16	5.60364e-08	8.4441e-08	1.05846e-07	1.40921e-07	1.58802e-07
1.161	5.60364e-08	8.44567e-08	1.05862e-07	1.40936e-07	1.58835e-07
1.162	5.60374e-08	8.44567e-08	1.05878e-07	1.40953e-07	1.58867e-07
1.163	5.60532e-08	8.44567e-08	1.05896e-07	1.40937e-07	1.589e-07
1.164	5.60364e-08	8.44736e-08	1.05911e-07	1.40937e-07	1.58933e-07
1.165	5.60364e-08	8.44736e-08	1.05927e-07	1.40952e-07	1.58965e-07
1.166	5.60374e-08	8.44903e-08	1.05944e-07	1.40986e-07	1.58982e-07
1.167	5.60374e-08	8.45061e-08	1.05961e-07	1.41001e-07	1.58998e-07
1.168	5.60206e-08	8.45219e-08	1.05977e-07	1.41035e-07	1.59014e-07
1.169	5.60206e-08	8.45387e-08	1.05993e-07	1.41034e-07	1.59048e-07
1.17	5.60039e-08	8.45555e-08	1.05992e-07	1.41035e-07	1.59063e-07
1.171	5.60206e-08	8.45555e-08	1.05993e-07	1.41035e-07	1.5908e-07
1.172	5.60196e-08	8.45712e-08	1.0601e-07	1.41035e-07	1.59096e-07
1.173	5.60039e-08	8.4588e-08	1.06026e-07	1.41034e-07	1.59113e-07
1.174	5.60039e-08	8.4588e-08	1.06043e-07	1.41035e-07	1.59146e-07
1.175	5.60206e-08	8.46048e-08	1.06059e-07	1.41035e-07	1.59178e-07
1.176	5.60039e-08	8.46216e-08	1.06075e-07	1.41051e-07	1.59227e-07
1.177	5.60039e-08	8.46373e-08	1.06091e-07	1.41052e-07	1.59277e-07
1.178	5.60206e-08	8.46373e-08	1.06109e-07	1.41035e-07	1.59309e-07
1.179	5.60039e-08	8.46373e-08	1.06125e-07	1.41035e-07	1.59326e-07
1.18	5.60039e-08	8.46531e-08	1.0614e-07	1.41051e-07	1.59343e-07
1.181	5.59881e-08	8.46531e-08	1.0614e-07	1.41067e-07	1.59375e-07
1.182	5.59713e-08	8.46531e-08	1.06157e-07	1.41084e-07	1.59392e-07
1.183	5.59871e-08	8.46699e-08	1.06174e-07	1.41067e-07	1.59408e-07
1.184	5.59871e-08	8.46867e-08	1.0619e-07	1.41052e-07	1.59424e-07
1.185	5.59881e-08	8.47035e-08	1.06205e-07	1.41052e-07	1.5944e-07
1.186	5.59881e-08	8.47192e-08	1.06223e-07	1.41051e-07	1.59456e-07
1.187	5.59713e-08	8.4735e-08	1.06239e-07	1.41051e-07	1.59473e-07
1.188	5.59556e-08	8.4735e-08	1.06255e-07	1.41051e-07	1.5949e-07
1.189	5.59545e-08	8.47192e-08	1.06273e-07	1.41034e-07	1.59539e-07
1.19	5.59387e-08	8.47192e-08	1.06273e-07	1.41051e-07	1.59588e-07
1.191	5.59556e-08	8.47192e-08	1.06288e-07	1.41067e-07	1.59638e-07
1.192	5.59545e-08	8.4736e-08	1.06304e-07	1.41083e-07	1.5967e-07
1.193	5.59387e-08	8.47528e-08	1.06322e-07	1.41084e-07	1.59686e-07
1.194	5.59387e-08	8.47528e-08	1.06338e-07	1.41067e-07	1.59686e-07
1.195	5.59545e-08	8.47676e-08	1.06353e-07	1.41067e-07	1.59735e-07
1.196	5.59545e-08	8.47676e-08	1.0637e-07	1.41051e-07	1.59769e-07
1.197	5.59556e-08	8.47676e-08	1.06387e-07	1.41052e-07	1.59801e-07
1.198	5.59713e-08	8.47843e-08	1.06403e-07	1.41035e-07	1.59834e-07
1.199	5.59545e-08	8.4818e-08	1.0642e-07	1.41035e-07	1.59867e-07
1.2	5.59556e-08	8.48337e-08	1.06435e-07	1.41051e-07	1.59899e-07
1.201	5.59387e-08	8.48337e-08	1.06452e-07	1.41083e-07	1.59949e-07
1.202	5.59387e-08	8.48505e-08	1.06469e-07	1.411e-07	1.59965e-07
1.203	5.59377e-08	8.48505e-08	1.06485e-07	1.411e-07	1.59998e-07
1.204	5.59387e-08	8.48505e-08	1.065e-07	1.411e-07	1.60015e-07
1.205	5.5923e-08	8.48673e-08	1.06502e-07	1.411e-07	1.60047e-07
1.206	5.59387e-08	8.48673e-08	1.06517e-07	1.41117e-07	1.60097e-07
1.207	5.5922e-08	8.48831e-08	1.06518e-07	1.41133e-07	1.60129e-07
1.208	5.5922e-08	8.48988e-08	1.06517e-07	1.41166e-07	1.60145e-07
1.209	5.5922e-08	8.48988e-08	1.06517e-07	1.41182e-07	1.60179e-07
1.21	5.59062e-08	8.49156e-08	1.06517e-07	1.41199e-07	1.60211e-07
1.211	5.5922e-08	8.49156e-08	1.06518e-07	1.41215e-07	1.60259e-07
1.212	5.59387e-08	8.49156e-08	1.06534e-07	1.41232e-07	1.60309e-07
1.213	5.5923e-08	8.49156e-08	1.06551e-07	1.41248e-07	1.60341e-07
1.214	5.5923e-08	8.49156e-08	1.06551e-07	1.41265e-07	1.60391e-07
1.215	5.59387e-08	8.49156e-08	1.0655e-07	1.41281e-07	1.6044e-07
1.216	5.59387e-08	8.49156e-08	1.06551e-07	1.41281e-07	1.60474e-07
1.217	5.59387e-08	8.49324e-08	1.06551e-07	1.41281e-07	1.60506e-07
1.218	5.59545e-08	8.49481e-08	1.0655e-07	1.41297e-07	1.60572e-07
1.219	5.59556e-08	8.49481e-08	1.0655e-07	1.41296e-07	1.60604e-07
1.22	5.59713e-08	8.49492e-08	1.06551e-07	1.41296e-07	1.60637e-07
1.221	5.59713e-08	8.49492e-08	1.06534e-07	1.41313e-07	1.60654e-07
1.222	5.59881e-08	8.49492e-08	1.06534e-07	1.4133e-07	1.6067e-07
1.223	5.59871e-08	8.49492e-08	1.06534e-07	1.41347e-07	1.60703e-07
1.224	5.59881e-08	8.49492e-08	1.06534e-07	1.41363e-07	1.60718e-07
1.225	5.59713e-08	8.49492e-08	1.06534e-07	1.41379e-07	1.60752e-07
1.226	5.59881e-08	8.49492e-08	1.06534e-07	1.41395e-07	1.60817e-07
1.227	5.59871e-08	8.49492e-08	1.06517e-07	1.41412e-07	1.60851e-07
1.228	5.59871e-08	8.49492e-08	1.06518e-07	1.41428e-07	1.60883e-07
1.229	5.60049e-08	8.49492e-08	1.06518e-07	1.41444e-07	1.60916e-07
1.23	5.60206e-08	8.49481e-08	1.06502e-07	1.41461e-07	1.60948e-07
1.231	5.60374e-08	8.49481e-08	1.06485e-07	1.41478e-07	1.60982e-07
1.232	5.60532e-08	8.49481e-08	1.06485e-07	1.41494e-07	1.6103e-07
1.233	5.60689e-08	8.49481e-08	1.06468e-07	1.41494e-07	1.61079e-07
1.234	5.60868e-08	8.49481e-08	1.06468e-07	1.4151e-07	1.61096e-07
1.235	5.60858e-08	8.49481e-08	1.06469e-07	1.41527e-07	1.61129e-07
1.236	5.60858e-08	8.49481e-08	1.06469e-07	1.41543e-07	1.61178e-07
1.237	5.60868e-08	8.49481e-08	1.06468e-07	1.41559e-07	1.61194e-07
1.238	5.60858e-08	8.49481e-08	1.065e-07	1.41576e-07	1.61211e-07
1.239	5.60868e-08	8.49481e-08	1.06517e-07	1.41591e-07	1.61227e-07
1.24	5.607e-08	8.49481e-08	1.06534e-07	1.41608e-07	1.61276e-07
1.241	5.60689e-08	8.49492e-08	1.06534e-07	1.41624e-07	1.61325e-07
1.242	5.60858e-08	8.49492e-08	1.06518e-07	1.41641e-07	1.61342e-07
1.243	5.60858e-08	8.49492e-08	1.06518e-07	1.41658e-07	1.61359e-07
1.244	5.607e-08	8.49492e-08	1.06517e-07	1.41674e-07	1.61407e-07
1.245	5.60532e-08	8.49492e-08	1.06502e-07	1.4169e-07	1.61441e-07
1.246	5.60374e-08	8.49492e-08	1.06502e-07	1.41707e-07	1.61472e-07
1.247	5.60206e-08	8.49492e-08	1.06502e-07	1.41723e-07	1.61473e-07
1.248	5.60196e-08	8.49492e-08	1.06502e-07	1.41739e-07	1.6149e-07
1.249	5.60206e-08	8.49492e-08	1.06502e-07	1.41755e-07	1.61521e-07
1.25	5.60049e-08	8.49492e-08	1.06517e-07	1.41772e-07	1.61555e-07
1.251	5.59881e-08	8.49481e-08	1.06534e-07	1.41789e-07	1.61604e-07
1.252	5.59713e-08	8.49481e-08	1.06534e-07	1.41806e-07	1.61653e-07
1.253	5.59545e-08	8.49481e-08	1.06534e-07	1.41821e-07	1.61685e-07
1.254	5.59545e-08	8.49481e-08	1.06534e-07	1.41838e-07	1.61736e-07
1.255	5.59387e-08	8.49481e-08	1.06534e-07	1.41854e-07	1.61785e-07
1.256	5.5923e-08	8.49481e-08	1.06517e-07	1.41871e-07	1.61817e-07
1.257	5.59062e-08	8.49481e-08	1.06517e-07	1.41886e-07	1.61833e-07
1.258	5.58894e-08	8.49481e-08	1.06518e-07	1.41903e-07	1.6185e-07
1.259	5.58726e-08	8.49481e-08	1.06518e-07	1.4192e-07	1.61883e-07
1.26	5.58569e-08	8.49481e-08	1.06517e-07	1.41937e-07	1.61915e-07
1.261	5.58401e-08	8.49481e-08	1.06517e-07	1.41953e-07	1.61948e-07
1.262	5.58243e-08	8.49492e-08	1.06518e-07	1.41969e-07	1.61997e-07
1.263	5.58075e-08	8.49492e-08	1.06518e-07	1.41985e-07	1.6203e-07
1.264	5.57907e-08	8.49492e-08	1.06517e-07	1.42002e-07	1.62063e-07
1.265	5.57749e-08	8.49492e-08	1.06517e-07	1.42018e-07	1.62096e-07
1.266	5.57582e-08	8.49492e-08	1.06518e-07	1.42035e-07	1.62128e-07
1.267	5.57424e-08	8.49492e-08	1.06517e-07	1.42051e-07	1.62161e-07
1.268	5.57256e-08	8.49492e-08	1.06518e-07	1.42068e-07	1.62195e-07
1.269	5.57088e-08	8.49492e-08	1.06518e-07	1.42084e-07	1.62226e-07
1.27	5.5692e-08	8.49492e-08	1.06517e-07	1.421e-07	1.62275e-07
1.271	5.56763e-08	8.49492e-08	1.06518e-07	1.42116e-07	1.62342e-07
1.272	5.56605e-08	8.49481e-08	1.06517e-07	1.42132e-07	1.62408e-07
1.273	5.56437e-08	8.49481e-08	1.06534e-07	1.42149e-07	1.62473e-07
1.274	5.5628e-08	8.49481e-08	1.06534e-07	1.42165e-07	1.62522e-07
1.275	5.56101e-08	8.49481e-08	1.06534e-07	1.42183e-07	1.6257e-07
1.276	5.55943e-08	8.49481e-08	1.06551e-07	1.42198e-07	1.62621e-07
1.277	5.55776e-08	8.49481e-08	1.06567e-07	1.42215e-07	1.62669e-07
1.278	5.55786e-08	8.49481e-08	1.06583e-07	1.42231e-07	1.62703e-07
1.279	5.55618e-08	8.49481e-08	1.06599e-07	1.42248e-07	1.62734e-07
1.28	5.55461e-08	8.49481e-08	1.06616e-07	1.42263e-07	1.62784e-07
1.281	5.55282e-08	8.49481e-08	1.06633e-07	1.4228e-07	1.62833e-07
1.282	5.55124e-08	8.49481e-08	1.06648e-07	1.42296e-07	1.62882e-07
1.283	5.54957e-08	8.49492e-08	1.06665e-07	1.42314e-07	1.62932e-07
1.284	5.54799e-08	8.49492e-08	1.06682e-07	1.4233e-07	1.62964e-07
1.285	5.54631e-08	8.49649e-08	1.06698e-07	1.42346e-07	1.62997e-07
1.286	5.54641e-08	8.49649e-08	1.06715e-07	1.42362e-07	1.6303e-07
1.287	5.54463e-08	8.49649e-08	1.0673e-07	1.42362e-07	1.63079e-07
1.288	5.54305e-08	8.49649e-08	1.06747e-07	1.42379e-07	1.63128e-07
1.289	5.54138e-08	8.49649e-08	1.06764e-07	1.42395e-07	1.63193e-07
1.29	5.5398e-08	8.49649e-08	1.0678e-07	1.42412e-07	1.63259e-07
1.291	5.53812e-08	8.49817e-08	1.06797e-07	1.42428e-07	1.63325e-07
1.292	5.53655e-08	8.49817e-08	1.06813e-07	1.42445e-07	1.63374e-07
1.293	5.53487e-08	8.49817e-08	1.06829e-07	1.42444e-07	1.63423e-07
1.294	5.53318e-08	8.49817e-08	1.06845e-07	1.42444e-07	1.63472e-07
1.295	5.53161e-08	8.49649e-08	1.06829e-07	1.42444e-07	1.63505e-07
1.296	5.52993e-08	8.49492e-08	1.06829e-07	1.42444e-07	1.63539e-07
1.297	5.52836e-08	8.49492e-08	1.06829e-07	1.42461e-07	1.6357e-07
1.298	5.52657e-08	8.49324e-08	1.06829e-07	1.42477e-07	1.63619e-07
1.299	5.52668e-08	8.49324e-08	1.06846e-07	1.42493e-07	1.63653e-07
1.3	5.52668e-08	8.49492e-08	1.06845e-07	1.4251e-07	1.63702e-07
1.301	5.5251e-08	8.49324e-08	1.06863e-07	1.42526e-07	1.63752e-07
1.302	5.52332e-08	8.49324e-08	1.06878e-07	1.42543e-07	1.63784e-07
1.303	5.52174e-08	8.49314e-08	1.06894e-07	1.42559e-07	1.63817e-07
1.304	5.52006e-08	8.49314e-08	1.06911e-07	1.4256e-07	1.63849e-07
1.305	5.51848e-08	8.49324e-08	1.06928e-07	1.42543e-07	1.63916e-07
1.306	5.5168e-08	8.49324e-08	1.06944e-07	1.42527e-07	1.63981e-07
1.307	5.51523e-08	8.49324e-08	1.0696e-07	1.42526e-07	1.64046e-07
1.308	5.51355e-08	8.49324e-08	1.06976e-07	1.42527e-07	1.64095e-07
1.309	5.51187e-08	8.49324e-08	1.06993e-07	1.42526e-07	1.64129e-07
1.31	5.5103e-08	8.49156e-08	1.0701e-07	1.4251e-07	1.64177e-07
1.311	5.50861e-08	8.49156e-08	1.07025e-07	1.42493e-07	1.64243e-07
1.312	5.50704e-08	8.49156e-08	1.07041e-07	1.42493e-07	1.64292e-07
1.313	5.50536e-08	8.49156e-08	1.07059e-07	1.42477e-07	1.64308e-07
1.314	5.50368e-08	8.49156e-08	1.07075e-07	1.42477e-07	1.64342e-07
1.315	5.50211e-08	8.49324e-08	1.07075e-07	1.42478e-07	1.64358e-07
1.316	5.50043e-08	8.49324e-08	1.07092e-07	1.42477e-07	1.64407e-07
1.317	5.49885e-08	8.49324e-08	1.07108e-07	1.42493e-07	1.64456e-07
1.318	5.49717e-08	8.49324e-08	1.07124e-07	1.42526e-07	1.64489e-07
1.319	5.49549e-08	8.49324e-08	1.0714e-07	1.42527e-07	1.64537e-07
1.32	5.49381e-08	8.49324e-08	1.07158e-07	1.42543e-07	1.64603e-07
1.321	5.49223e-08	8.4966e-08	1.07174e-07	1.42559e-07	1.64669e-07
1.322	5.49055e-08	8.4966e-08	1.07189e-07	1.4256e-07	1.64718e-07
1.323	5.48898e-08	8.49649e-08	1.07206e-07	1.42575e-07	1.64751e-07
1.324	5.48898e-08	8.49649e-08	1.07223e-07	1.42576e-07	1.64784e-07
1.325	5.4873e-08	8.49649e-08	1.07239e-07	1.42575e-07	1.64832e-07
1.326	5.48562e-08	8.49649e-08	1.07255e-07	1.42576e-07	1.64883e-07
1.327	5.48404e-08	8.49649e-08	1.07271e-07	1.42575e-07	1.64914e-07
1.328	5.48236e-08	8.49649e-08	1.07288e-07	1.42575e-07	1.64963e-07
1.329	5.48079e-08	8.49975e-08	1.07305e-07	1.42575e-07	1.6503e-07
1.33	5.47922e-08	8.49986e-08	1.07321e-07	1.4256e-07	1.65079e-07
1.331	5.47743e-08	8.49649e-08	1.07337e-07	1.42575e-07	1.65127e-07
1.332	5.47586e-08	8.49649e-08	1.07354e-07	1.42575e-07	1.65193e-07
1.333	5.47418e-08	8.49481e-08	1.0737e-07	1.42575e-07	1.65243e-07
1.334	5.4726e-08	8.49324e-08	1.07386e-07	1.42575e-07	1.65292e-07
1.335	5.47092e-08	8.49649e-08	1.07403e-07	1.42575e-07	1.65357e-07
1.336	5.46934e-08	8.49649e-08	1.07419e-07	1.42575e-07	1.65422e-07
1.337	5.46767e-08	8.49649e-08	1.07435e-07	1.42591e-07	1.65488e-07
1.338	5.46599e-08	8.49817e-08	1.07452e-07	1.42592e-07	1.65553e-07
1.339	5.46441e-08	8.49817e-08	1.07469e-07	1.42591e-07	1.6562e-07
1.34	5.46273e-08	8.49649e-08	1.07484e-07	1.42609e-07	1.65669e-07
1.341	5.46115e-08	8.49492e-08	1.07501e-07	1.42625e-07	1.65685e-07
1.342	5.45948e-08	8.49156e-08	1.07534e-07	1.42625e-07	1.65702e-07
1.343	5.46115e-08	8.48988e-08	1.07549e-07	1.42641e-07	1.65734e-07
1.344	5.45948e-08	8.48831e-08	1.07567e-07	1.42657e-07	1.65768e-07
1.345	5.4579e-08	8.48831e-08	1.07583e-07	1.42657e-07	1.658e-07
1.346	5.45611e-08	8.48841e-08	1.076e-07	1.42657e-07	1.6585e-07
1.347	5.45454e-08	8.48831e-08	1.07616e-07	1.42641e-07	1.65865e-07
1.348	5.45286e-08	8.48673e-08	1.07632e-07	1.4264e-07	1.65865e-07
1.349	5.45129e-08	8.48505e-08	1.07649e-07	1.42641e-07	1.65865e-07
1.35	5.44961e-08	8.48347e-08	1.07665e-07	1.42641e-07	1.65898e-07
1.351	5.44803e-08	8.48169e-08	1.07681e-07	1.42658e-07	1.6593e-07
1.352	5.44635e-08	8.48337e-08	1.07699e-07	1.42657e-07	1.65964e-07
1.353	5.44467e-08	8.4818e-08	1.07714e-07	1.42658e-07	1.65997e-07
1.354	5.44467e-08	8.47843e-08	1.0773e-07	1.42657e-07	1.66046e-07
1.355	5.44635e-08	8.47686e-08	1.07748e-07	1.42658e-07	1.66079e-07
1.356	5.44635e-08	8.47518e-08	1.07764e-07	1.42657e-07	1.66128e-07
1.357	5.44477e-08	8.4736e-08	1.07779e-07	1.42658e-07	1.66176e-07
1.358	5.44309e-08	8.47192e-08	1.07796e-07	1.42657e-07	1.66226e-07
1.359	5.44142e-08	8.47192e-08	1.07813e-07	1.42658e-07	1.66275e-07
1.36	5.43974e-08	8.47192e-08	1.07829e-07	1.42657e-07	1.66324e-07
1.361	5.43974e-08	8.47025e-08	1.07846e-07	1.42657e-07	1.66372e-07
1.362	5.44152e-08	8.46699e-08	1.07861e-07	1.4264e-07	1.66423e-07
1.363	5.44142e-08	8.46699e-08	1.07878e-07	1.42641e-07	1.66472e-07
1.364	5.43984e-08	8.46699e-08	1.07895e-07	1.42625e-07	1.66521e-07
1.365	5.43816e-08	8.46373e-08	1.07911e-07	1.4264e-07	1.66571e-07
1.366	5.43648e-08	8.46542e-08	1.07926e-07	1.42641e-07	1.66619e-07
1.367	5.4348e-08	8.46542e-08	1.07944e-07	1.42625e-07	1.66669e-07
1.368	5.4349e-08	8.46373e-08	1.0796e-07	1.42624e-07	1.66718e-07
1.369	5.43658e-08	8.46216e-08	1.07976e-07	1.42641e-07	1.66767e-07
1.37	5.43816e-08	8.46048e-08	1.07994e-07	1.4264e-07	1.66816e-07
1.371	5.43816e-08	8.4588e-08	1.08009e-07	1.42657e-07	1.66866e-07
1.372	5.43648e-08	8.4588e-08	1.08025e-07	1.42657e-07	1.66914e-07
1.373	5.43648e-08	8.46048e-08	1.08042e-07	1.42657e-07	1.66964e-07
1.374	5.43658e-08	8.45712e-08	1.08059e-07	1.42674e-07	1.67029e-07
1.375	5.4348e-08	8.45544e-08	1.0809e-07	1.4269e-07	1.67078e-07
1.376	5.43323e-08	8.45387e-08	1.08108e-07	1.42674e-07	1.67127e-07
1.377	5.43323e-08	8.45397e-08	1.08124e-07	1.42657e-07	1.67177e-07
1.378	5.43323e-08	8.45387e-08	1.08141e-07	1.42657e-07	1.67225e-07
1.379	5.43154e-08	8.45387e-08	1.08157e-07	1.42657e-07	1.67276e-07
1.38	5.42997e-08	8.45229e-08	1.08173e-07	1.42657e-07	1.67324e-07
1.381	5.42829e-08	8.45387e-08	1.0819e-07	1.42674e-07	1.67373e-07
1.382	5.42672e-08	8.45061e-08	1.08206e-07	1.42674e-07	1.67422e-07
1.383	5.42504e-08	8.44903e-08	1.08222e-07	1.42674e-07	1.67472e-07
1.384	5.42335e-08	8.44903e-08	1.08239e-07	1.4269e-07	1.6752e-07
1.385	5.42335e-08	8.44736e-08	1.08255e-07	1.42707e-07	1.67571e-07
1.386	5.42346e-08	8.44567e-08	1.08271e-07	1.42707e-07	1.67619e-07
1.387	5.42178e-08	8.44567e-08	1.08289e-07	1.42691e-07	1.67668e-07
1.388	5.42178e-08	8.44399e-08	1.08304e-07	1.4269e-07	1.67717e-07
1.389	5.42178e-08	8.44074e-08	1.0832e-07	1.42691e-07	1.67767e-07
1.39	5.42178e-08	8.43916e-08	1.08337e-07	1.4269e-07	1.67815e-07
1.391	5.42178e-08	8.43749e-08	1.08354e-07	1.4269e-07	1.67865e-07
1.392	5.42178e-08	8.43423e-08	1.08369e-07	1.4269e-07	1.67914e-07
1.393	5.42178e-08	8.43097e-08	1.08386e-07	1.4269e-07	1.67946e-07
1.394	5.4201e-08	8.42761e-08	1.08402e-07	1.42691e-07	1.6798e-07
1.395	5.41852e-08	8.42604e-08	1.08419e-07	1.42674e-07	1.68028e-07
1.396	5.41685e-08	8.42278e-08	1.08436e-07	1.42674e-07	1.68078e-07
1.397	5.41527e-08	8.42111e-08	1.08451e-07	1.42674e-07	1.68127e-07
1.398	5.41349e-08	8.42111e-08	1.08484e-07	1.42674e-07	1.68176e-07
1.399	5.41359e-08	8.42278e-08	1.08501e-07	1.42674e-07	1.68226e-07
1.4	5.41527e-08	8.42278e-08	1.08518e-07	1.42657e-07	1.68243e-07
1.401	5.41517e-08	8.42111e-08	1.08533e-07	1.42674e-07	1.68274e-07
1.402	5.41517e-08	8.42111e-08	1.0855e-07	1.4269e-07	1.68308e-07
1.403	5.41517e-08	8.42111e-08	1.08566e-07	1.42691e-07	1.6834e-07
1.404	5.41517e-08	8.41785e-08	1.08583e-07	1.42673e-07	1.6839e-07
1.405	5.41685e-08	8.41617e-08	1.08599e-07	1.42674e-07	1.68439e-07
1.406	5.41685e-08	8.41449e-08	1.08615e-07	1.42657e-07	1.68487e-07
1.407	5.41517e-08	8.41617e-08	1.08632e-07	1.42641e-07	1.68538e-07
1.408	5.41527e-08	8.41617e-08	1.08649e-07	1.42657e-07	1.68586e-07
1.409	5.41685e-08	8.4146e-08	1.08665e-07	1.42674e-07	1.68635e-07
1.41	5.41852e-08	8.41123e-08	1.08681e-07	1.4269e-07	1.68685e-07
1.411	5.41852e-08	8.40955e-08	1.08698e-07	1.42691e-07	1.68734e-07
1.412	5.41852e-08	8.40641e-08	1.08714e-07	1.42707e-07	1.68782e-07
1.413	5.41842e-08	8.40472e-08	1.08731e-07	1.42707e-07	1.68832e-07
1.414	5.41685e-08	8.40472e-08	1.08746e-07	1.42723e-07	1.68881e-07
1.415	5.41685e-08	8.40472e-08	1.08763e-07	1.4274e-07	1.6893e-07
1.416	5.41527e-08	8.40305e-08	1.0878e-07	1.42756e-07	1.68979e-07
1.417	5.41359e-08	8.40147e-08	1.08796e-07	1.42773e-07	1.69029e-07
1.418	5.41191e-08	8.40147e-08	1.08811e-07	1.42788e-07	1.69077e-07
1.419	5.41023e-08	8.40315e-08	1.08829e-07	1.42821e-07	1.69127e-07
1.42	5.40865e-08	8.40147e-08	1.08845e-07	1.42838e-07	1.69176e-07
1.421	5.40698e-08	8.39979e-08	1.08861e-07	1.42854e-07	1.69225e-07
1.422	5.4054e-08	8.39979e-08	1.08862e-07	1.42855e-07	1.69275e-07
1.423	5.40383e-08	8.40147e-08	1.08878e-07	1.42854e-07	1.69324e-07
1.424	5.40204e-08	8.40147e-08	1.08894e-07	1.42855e-07	1.6939e-07
1.425	5.40046e-08	8.40147e-08	1.0891e-07	1.4287e-07	1.69454e-07
1.426	5.39878e-08	8.39979e-08	1.08927e-07	1.42887e-07	1.69505e-07
1.427	5.39721e-08	8.39822e-08	1.08944e-07	1.42903e-07	1.69553e-07
1.428	5.39721e-08	8.39822e-08	1.0896e-07	1.4292e-07	1.69602e-07
1.429	5.39721e-08	8.39822e-08	1.08975e-07	1.42935e-07	1.69652e-07
1.43	5.39553e-08	8.39822e-08	1.08993e-07	1.42952e-07	1.69701e-07
1.431	5.39385e-08	8.39822e-08	1.09009e-07	1.42968e-07	1.69734e-07
1.432	5.39385e-08	8.39822e-08	1.09025e-07	1.42969e-07	1.69783e-07
1.433	5.39396e-08	8.39822e-08	1.09041e-07	1.42968e-07	1.69831e-07
1.434	5.39396e-08	8.39822e-08	1.09058e-07	1.42969e-07	1.69882e-07
1.435	5.39396e-08	8.39653e-08	1.09074e-07	1.42985e-07	1.6993e-07
1.436	5.39217e-08	8.39486e-08	1.09091e-07	1.43002e-07	1.69979e-07
1.437	5.39396e-08	8.39486e-08	1.09108e-07	1.43002e-07	1.70029e-07
1.438	5.39227e-08	8.39496e-08	1.09124e-07	1.43018e-07	1.70078e-07
1.439	5.3906e-08	8.39496e-08	1.0914e-07	1.43017e-07	1.70126e-07
1.44	5.39227e-08	8.39496e-08	1.09156e-07	1.43034e-07	1.70192e-07
1.441	5.39396e-08	8.39496e-08	1.09174e-07	1.43067e-07	1.70241e-07
1.442	5.39553e-08	8.39496e-08	1.0919e-07	1.43084e-07	1.70291e-07
1.443	5.39721e-08	8.39496e-08	1.09205e-07	1.43084e-07	1.70339e-07
1.444	5.39878e-08	8.39328e-08	1.09222e-07	1.43099e-07	1.70389e-07
1.445	5.39889e-08	8.3916e-08	1.09239e-07	1.431e-07	1.70438e-07
1.446	5.39878e-08	8.3916e-08	1.09255e-07	1.43116e-07	1.70487e-07
1.447	5.39889e-08	8.3916e-08	1.09287e-07	1.43133e-07	1.70536e-07
1.448	5.39889e-08	8.3916e-08	1.09321e-07	1.43149e-07	1.70586e-07
1.449	5.40046e-08	8.3916e-08	1.0932e-07	1.4315e-07	1.70634e-07
1.45	5.40204e-08	8.38992e-08	1.09338e-07	1.43149e-07	1.70684e-07
1.451	5.40215e-08	8.38834e-08	1.09353e-07	1.4315e-07	1.70733e-07
1.452	5.40215e-08	8.38834e-08	1.09369e-07	1.43149e-07	1.70783e-07
1.453	5.40372e-08	8.38834e-08	1.09386e-07	1.43165e-07	1.70831e-07
1.454	5.40383e-08	8.38834e-08	1.09403e-07	1.43165e-07	1.70881e-07
1.455	5.40204e-08	8.38677e-08	1.09418e-07	1.43182e-07	1.70931e-07
1.456	5.40046e-08	8.38341e-08	1.09435e-07	1.43199e-07	1.70979e-07
1.457	5.39878e-08	8.38184e-08	1.09451e-07	1.43198e-07	1.71028e-07
1.458	5.39721e-08	8.38184e-08	1.09468e-07	1.43215e-07	1.71078e-07
1.459	5.39553e-08	8.38184e-08	1.09485e-07	1.43215e-07	1.71144e-07
1.46	5.39564e-08	8.38184e-08	1.095e-07	1.43247e-07	1.71192e-07
1.461	5.39553e-08	8.38016e-08	1.09517e-07	1.43231e-07	1.71241e-07
1.462	5.39396e-08	8.37847e-08	1.09534e-07	1.43232e-07	1.71291e-07
1.463	5.39227e-08	8.38016e-08	1.0955e-07	1.43214e-07	1.7134e-07
1.464	5.3907e-08	8.38016e-08	1.09565e-07	1.43215e-07	1.71388e-07
1.465	5.38892e-08	8.38016e-08	1.09583e-07	1.43215e-07	1.71422e-07
1.466	5.38734e-08	8.38016e-08	1.09599e-07	1.43231e-07	1.71455e-07
1.467	5.38566e-08	8.37847e-08	1.09599e-07	1.43263e-07	1.71504e-07
1.468	5.38576e-08	8.37679e-08	1.09615e-07	1.4328e-07	1.7152e-07
1.469	5.38734e-08	8.3769e-08	1.09633e-07	1.4328e-07	1.71553e-07
1.47	5.38734e-08	8.3769e-08	1.09648e-07	1.43313e-07	1.71586e-07
1.471	5.38576e-08	8.3769e-08	1.09664e-07	1.43312e-07	1.71602e-07
1.472	5.38398e-08	8.3769e-08	1.09681e-07	1.43312e-07	1.71651e-07
1.473	5.38241e-08	8.37522e-08	1.09698e-07	1.43313e-07	1.71683e-07
1.474	5.38083e-08	8.37354e-08	1.09713e-07	1.43312e-07	1.71716e-07
1.475	5.38083e-08	8.37354e-08	1.0973e-07	1.4333e-07	1.71765e-07
1.476	5.38073e-08	8.37354e-08	1.09747e-07	1.43329e-07	1.71816e-07
1.477	5.38083e-08	8.37354e-08	1.09763e-07	1.4333e-07	1.7183e-07
1.478	5.38083e-08	8.37354e-08	1.0978e-07	1.43329e-07	1.71881e-07
1.479	5.37915e-08	8.37354e-08	1.09795e-07	1.43329e-07	1.71912e-07
1.48	5.37747e-08	8.37354e-08	1.09812e-07	1.43345e-07	1.71929e-07
1.481	5.37589e-08	8.37186e-08	1.09829e-07	1.43362e-07	1.71963e-07
1.482	5.37421e-08	8.37028e-08	1.09845e-07	1.43362e-07	1.72011e-07
1.483	5.37264e-08	8.37028e-08	1.0986e-07	1.43379e-07	1.72044e-07
1.484	5.37096e-08	8.37028e-08	1.09878e-07	1.43394e-07	1.72077e-07
1.485	5.36928e-08	8.37028e-08	1.09894e-07	1.43411e-07	1.72125e-07
1.486	5.36771e-08	8.37028e-08	1.09927e-07	1.43427e-07	1.72176e-07
1.487	5.36771e-08	8.36861e-08	1.09943e-07	1.43445e-07	1.72241e-07
1.488	5.3676e-08	8.36703e-08	1.09959e-07	1.43444e-07	1.72289e-07
1.489	5.36602e-08	8.36703e-08	1.09976e-07	1.43444e-07	1.7234e-07
1.49	5.36435e-08	8.36546e-08	1.10009e-07	1.4346e-07	1.72405e-07
1.491	5.36277e-08	8.36378e-08	1.10042e-07	1.4346e-07	1.72437e-07
1.492	5.3612e-08	8.36535e-08	1.10075e-07	1.4346e-07	1.72454e-07
1.493	5.35951e-08	8.36535e-08	1.1009e-07	1.4346e-07	1.72487e-07
1.494	5.35783e-08	8.36367e-08	1.10107e-07	1.43444e-07	1.72536e-07
1.495	5.35616e-08	8.36367e-08	1.10123e-07	1.43445e-07	1.72602e-07
1.496	5.35458e-08	8.36367e-08	1.1014e-07	1.43444e-07	1.72667e-07
1.497	5.3529e-08	8.36535e-08	1.10157e-07	1.4346e-07	1.72716e-07
1.498	5.35133e-08	8.36703e-08	1.10172e-07	1.43476e-07	1.72766e-07
1.499	5.34975e-08	8.36546e-08	1.10188e-07	1.43477e-07	1.72799e-07
1.5	5.34797e-08	8.36546e-08	1.10206e-07	1.43493e-07	1.72831e-07
1.501	5.34639e-08	8.36546e-08	1.10238e-07	1.4351e-07	1.7288e-07
1.502	5.34471e-08	8.36546e-08	1.10255e-07	1.43526e-07	1.72929e-07
1.503	5.34314e-08	8.36546e-08	1.10288e-07	1.43558e-07	1.73011e-07
1.504	5.34146e-08	8.36546e-08	1.10304e-07	1.43575e-07	1.73078e-07
1.505	5.33988e-08	8.36546e-08	1.1032e-07	1.43592e-07	1.73143e-07
1.506	5.33809e-08	8.36535e-08	1.10337e-07	1.43609e-07	1.73175e-07
1.507	5.3382e-08	8.36535e-08	1.10353e-07	1.43624e-07	1.73208e-07
1.508	5.3382e-08	8.36535e-08	1.10387e-07	1.43624e-07	1.73257e-07
1.509	5.33652e-08	8.36535e-08	1.10419e-07	1.43624e-07	1.73291e-07
1.51	5.33484e-08	8.36703e-08	1.10435e-07	1.43624e-07	1.73322e-07
1.511	5.33326e-08	8.36703e-08	1.10468e-07	1.43624e-07	1.73373e-07
1.512	5.33158e-08	8.36861e-08	1.10501e-07	1.4364e-07	1.73404e-07
1.513	5.33001e-08	8.37028e-08	1.10532e-07	1.43657e-07	1.73438e-07
1.514	5.32843e-08	8.37028e-08	1.10566e-07	1.43657e-07	1.73486e-07
1.515	5.32507e-08	8.37196e-08	1.10599e-07	1.43657e-07	1.73569e-07
1.516	5.32507e-08	8.37354e-08	1.10631e-07	1.43657e-07	1.73634e-07
1.517	5.32665e-08	8.37522e-08	1.10665e-07	1.43657e-07	1.73684e-07
1.518	5.32676e-08	8.3769e-08	1.10697e-07	1.43674e-07	1.73716e-07
1.519	5.32665e-08	8.37847e-08	1.1073e-07	1.43674e-07	1.73749e-07
1.52	5.32676e-08	8.38016e-08	1.10763e-07	1.43674e-07	1.73798e-07
1.521	5.32507e-08	8.38341e-08	1.10795e-07	1.43674e-07	1.73831e-07
1.522	5.32497e-08	8.38341e-08	1.10812e-07	1.43674e-07	1.7388e-07
1.523	5.32507e-08	8.38498e-08	1.10829e-07	1.43674e-07	1.73929e-07
1.524	5.3235e-08	8.38509e-08	1.1086e-07	1.43674e-07	1.73979e-07
1.525	5.3235e-08	8.38509e-08	1.10877e-07	1.43674e-07	1.74027e-07
1.526	5.32339e-08	8.38677e-08	1.10895e-07	1.4369e-07	1.74044e-07
1.527	5.3235e-08	8.38834e-08	1.10926e-07	1.43689e-07	1.74093e-07
1.528	5.32507e-08	8.38667e-08	1.10976e-07	1.43706e-07	1.74143e-07
1.529	5.32676e-08	8.38667e-08	1.11008e-07	1.43706e-07	1.74191e-07
1.53	5.32665e-08	8.38667e-08	1.11042e-07	1.43706e-07	1.74257e-07
1.531	5.32676e-08	8.38498e-08	1.11074e-07	1.43706e-07	1.74306e-07
1.532	5.32665e-08	8.38667e-08	1.11107e-07	1.43707e-07	1.74356e-07
1.533	5.32665e-08	8.38834e-08	1.1114e-07	1.43723e-07	1.74388e-07
1.534	5.32676e-08	8.38667e-08	1.11173e-07	1.43739e-07	1.74404e-07
1.535	5.32497e-08	8.38834e-08	1.11189e-07	1.4374e-07	1.74438e-07
1.536	5.32339e-08	8.39002e-08	1.11189e-07	1.43756e-07	1.7447e-07
1.537	5.32182e-08	8.3916e-08	1.11206e-07	1.43772e-07	1.74503e-07
1.538	5.32182e-08	8.39328e-08	1.11255e-07	1.43771e-07	1.74552e-07
1.539	5.32014e-08	8.39328e-08	1.11287e-07	1.43772e-07	1.74601e-07
1.54	5.32014e-08	8.39328e-08	1.1132e-07	1.43788e-07	1.74635e-07
1.541	5.32014e-08	8.39653e-08	1.11353e-07	1.43805e-07	1.7465e-07
1.542	5.32014e-08	8.39653e-08	1.11385e-07	1.43822e-07	1.747e-07
1.543	5.32014e-08	8.39486e-08	1.11418e-07	1.43837e-07	1.74733e-07
1.544	5.32014e-08	8.39317e-08	1.11451e-07	1.43837e-07	1.74765e-07
1.545	5.32182e-08	8.39317e-08	1.11484e-07	1.43837e-07	1.7483e-07
1.546	5.32339e-08	8.39171e-08	1.11533e-07	1.43854e-07	1.74863e-07
1.547	5.32497e-08	8.39328e-08	1.11566e-07	1.4387e-07	1.74913e-07
1.548	5.32507e-08	8.39317e-08	1.11582e-07	1.43887e-07	1.74961e-07
1.549	5.32507e-08	8.3916e-08	1.11582e-07	1.43903e-07	1.75011e-07
1.55	5.32665e-08	8.39317e-08	1.11582e-07	1.43904e-07	1.75043e-07
1.551	5.32676e-08	8.39486e-08	1.11598e-07	1.43903e-07	1.75077e-07
1.552	5.32665e-08	8.39486e-08	1.11631e-07	1.43904e-07	1.75126e-07
1.553	5.32665e-08	8.39822e-08	1.11664e-07	1.43903e-07	1.75175e-07
1.554	5.32833e-08	8.39979e-08	1.11697e-07	1.43919e-07	1.75241e-07
1.555	5.32676e-08	8.39979e-08	1.11729e-07	1.43919e-07	1.75273e-07
1.556	5.32507e-08	8.39811e-08	1.11763e-07	1.43919e-07	1.75306e-07
1.557	5.32507e-08	8.39811e-08	1.11779e-07	1.43936e-07	1.75338e-07
1.558	5.32339e-08	8.39822e-08	1.11796e-07	1.43935e-07	1.75372e-07
1.559	5.32507e-08	8.39653e-08	1.11828e-07	1.43952e-07	1.75405e-07
1.56	5.32665e-08	8.39486e-08	1.11861e-07	1.43968e-07	1.75437e-07
1.561	5.32665e-08	8.39486e-08	1.11894e-07	1.43969e-07	1.75471e-07
1.562	5.32676e-08	8.39653e-08	1.11926e-07	1.43969e-07	1.75502e-07
1.563	5.32833e-08	8.39653e-08	1.11943e-07	1.43985e-07	1.75552e-07
1.564	5.32833e-08	8.39653e-08	1.11959e-07	1.44001e-07	1.75601e-07
1.565	5.32833e-08	8.39811e-08	1.11992e-07	1.44017e-07	1.7565e-07
1.566	5.33001e-08	8.39643e-08	1.12025e-07	1.44034e-07	1.757e-07
1.567	5.33001e-08	8.39822e-08	1.12057e-07	1.44051e-07	1.75765e-07
1.568	5.33001e-08	8.39979e-08	1.12091e-07	1.44067e-07	1.7583e-07
1.569	5.33001e-08	8.39811e-08	1.12123e-07	1.44083e-07	1.75879e-07
1.57	5.33158e-08	8.39979e-08	1.12156e-07	1.441e-07	1.75945e-07
1.571	5.33326e-08	8.40147e-08	1.12189e-07	1.44116e-07	1.7601e-07
1.572	5.33326e-08	8.40147e-08	1.12222e-07	1.44116e-07	1.76077e-07
1.573	5.33326e-08	8.40305e-08	1.12253e-07	1.44116e-07	1.76142e-07
1.574	5.33484e-08	8.40472e-08	1.12287e-07	1.44132e-07	1.76191e-07
1.575	5.33495e-08	8.40315e-08	1.1232e-07	1.44132e-07	1.7624e-07
1.576	5.33495e-08	8.40315e-08	1.12352e-07	1.44165e-07	1.7629e-07
1.577	5.33652e-08	8.40315e-08	1.12369e-07	1.44181e-07	1.76355e-07
1.578	5.33652e-08	8.40147e-08	1.12385e-07	1.44182e-07	1.7642e-07
1.579	5.33495e-08	8.40305e-08	1.12401e-07	1.44181e-07	1.7647e-07
1.58	5.33484e-08	8.40472e-08	1.12417e-07	1.44182e-07	1.76535e-07
1.581	5.33158e-08	8.40315e-08	1.12451e-07	1.44181e-07	1.76602e-07
1.582	5.33158e-08	8.40472e-08	1.12468e-07	1.44199e-07	1.7665e-07
1.583	5.33169e-08	8.4063e-08	1.12467e-07	1.44214e-07	1.76715e-07
1.584	5.33001e-08	8.4063e-08	1.12484e-07	1.44214e-07	1.76764e-07
1.585	5.33158e-08	8.4063e-08	1.12517e-07	1.4423e-07	1.76829e-07
1.586	5.33169e-08	8.4063e-08	1.12548e-07	1.44231e-07	1.76896e-07
1.587	5.33001e-08	8.40641e-08	1.12582e-07	1.4423e-07	1.76928e-07
1.588	5.32991e-08	8.40798e-08	1.12615e-07	1.44247e-07	1.76978e-07
1.589	5.33001e-08	8.40798e-08	1.12647e-07	1.44264e-07	1.77044e-07
1.59	5.32833e-08	8.40966e-08	1.12681e-07	1.4428e-07	1.77109e-07
1.591	5.32991e-08	8.41134e-08	1.12713e-07	1.44279e-07	1.77175e-07
1.592	5.33001e-08	8.40966e-08	1.12746e-07	1.44296e-07	1.77239e-07
1.593	5.32833e-08	8.40966e-08	1.12779e-07	1.44312e-07	1.77288e-07
1.594	5.33001e-08	8.41134e-08	1.12811e-07	1.44313e-07	1.77354e-07
1.595	5.32991e-08	8.41123e-08	1.12828e-07	1.44312e-07	1.77404e-07
1.596	5.33001e-08	8.41292e-08	1.12845e-07	1.4433e-07	1.77437e-07
1.597	5.32833e-08	8.41617e-08	1.12876e-07	1.44346e-07	1.77501e-07
1.598	5.32507e-08	8.41785e-08	1.1291e-07	1.44346e-07	1.77568e-07
1.599	5.32507e-08	8.41953e-08	1.12942e-07	1.44361e-07	1.77617e-07
1.6	5.32665e-08	8.42111e-08	1.12975e-07	1.44362e-07	1.77666e-07
1.601	5.32676e-08	8.41943e-08	1.13008e-07	1.44378e-07	1.77716e-07
1.602	5.32665e-08	8.42111e-08	1.13041e-07	1.44395e-07	1.77764e-07
1.603	5.32665e-08	8.42278e-08	1.13075e-07	1.44411e-07	1.77829e-07
1.604	5.32833e-08	8.42436e-08	1.13107e-07	1.44427e-07	1.77895e-07
1.605	5.33001e-08	8.42604e-08	1.13139e-07	1.44444e-07	1.77961e-07
1.606	5.33169e-08	8.42772e-08	1.13172e-07	1.44444e-07	1.78026e-07
1.607	5.33158e-08	8.42772e-08	1.13189e-07	1.44444e-07	1.78076e-07
1.608	5.33326e-08	8.43087e-08	1.1322e-07	1.4446e-07	1.78125e-07
1.609	5.33326e-08	8.43097e-08	1.13254e-07	1.4446e-07	1.78141e-07
1.61	5.33484e-08	8.43097e-08	1.13287e-07	1.44476e-07	1.78158e-07
1.611	5.33662e-08	8.43255e-08	1.13319e-07	1.44477e-07	1.7819e-07
1.612	5.33652e-08	8.43423e-08	1.13353e-07	1.44476e-07	1.7824e-07
1.613	5.33652e-08	8.43581e-08	1.13385e-07	1.44493e-07	1.78289e-07
1.614	5.33662e-08	8.43591e-08	1.13418e-07	1.44493e-07	1.78355e-07
1.615	5.33652e-08	8.43423e-08	1.13451e-07	1.44494e-07	1.7842e-07
1.616	5.33652e-08	8.43423e-08	1.13467e-07	1.44493e-07	1.78453e-07
1.617	5.33809e-08	8.43591e-08	1.135e-07	1.44494e-07	1.78502e-07
1.618	5.3382e-08	8.43749e-08	1.13517e-07	1.44493e-07	1.78568e-07
1.619	5.3382e-08	8.43916e-08	1.13549e-07	1.44509e-07	1.78617e-07
1.62	5.3382e-08	8.44084e-08	1.13582e-07	1.44509e-07	1.78683e-07
1.621	5.33484e-08	8.44242e-08	1.13598e-07	1.44509e-07	1.78748e-07
1.622	5.33495e-08	8.4441e-08	1.13631e-07	1.44509e-07	1.78814e-07
1.623	5.33484e-08	8.44578e-08	1.13664e-07	1.44509e-07	1.78879e-07
1.624	5.33326e-08	8.44736e-08	1.13697e-07	1.44509e-07	1.78945e-07
1.625	5.33326e-08	8.44893e-08	1.13729e-07	1.44509e-07	1.78978e-07
1.626	5.33326e-08	8.45061e-08	1.13745e-07	1.44509e-07	1.79043e-07
1.627	5.33158e-08	8.45219e-08	1.13762e-07	1.44509e-07	1.79092e-07
1.628	5.32991e-08	8.45387e-08	1.13795e-07	1.44509e-07	1.7914e-07
1.629	5.32833e-08	8.45555e-08	1.13827e-07	1.44509e-07	1.7919e-07
1.63	5.32676e-08	8.45555e-08	1.13844e-07	1.44509e-07	1.79239e-07
1.631	5.32507e-08	8.45555e-08	1.13877e-07	1.44509e-07	1.79289e-07
1.632	5.32507e-08	8.45555e-08	1.13892e-07	1.44509e-07	1.79354e-07
1.633	5.32339e-08	8.45555e-08	1.13909e-07	1.44509e-07	1.79403e-07
1.634	5.32172e-08	8.45722e-08	1.13942e-07	1.44509e-07	1.79452e-07
1.635	5.32014e-08	8.4588e-08	1.1396e-07	1.44509e-07	1.79502e-07
1.636	5.31856e-08	8.46048e-08	1.13991e-07	1.44509e-07	1.79567e-07
1.637	5.31689e-08	8.46216e-08	1.14024e-07	1.44509e-07	1.79633e-07
1.638	5.31689e-08	8.46373e-08	1.14042e-07	1.44509e-07	1.79698e-07
1.639	5.3152e-08	8.46542e-08	1.14073e-07	1.44509e-07	1.79764e-07
1.64	5.3152e-08	8.4671e-08	1.1409e-07	1.44509e-07	1.79813e-07
1.641	5.3152e-08	8.46867e-08	1.14107e-07	1.44509e-07	1.79863e-07
1.642	5.3152e-08	8.46856e-08	1.14122e-07	1.44509e-07	1.79928e-07
1.643	5.31531e-08	8.47025e-08	1.14155e-07	1.44509e-07	1.79994e-07
1.644	5.3152e-08	8.47192e-08	1.14172e-07	1.44509e-07	1.80059e-07
1.645	5.3152e-08	8.4735e-08	1.14189e-07	1.44509e-07	1.80124e-07
1.646	5.3152e-08	8.47518e-08	1.14221e-07	1.44509e-07	1.80189e-07
1.647	5.3152e-08	8.47686e-08	1.14238e-07	1.44509e-07	1.80256e-07
1.648	5.3152e-08	8.47843e-08	1.14254e-07	1.44509e-07	1.80305e-07
1.649	5.31531e-08	8.48011e-08	1.14286e-07	1.44509e-07	1.8037e-07
1.65	5.3152e-08	8.48011e-08	1.14303e-07	1.44509e-07	1.80419e-07
1.651	5.3152e-08	8.4818e-08	1.14336e-07	1.44509e-07	1.80469e-07
1.652	5.3152e-08	8.48337e-08	1.14368e-07	1.44509e-07	1.80535e-07
1.653	5.3152e-08	8.48505e-08	1.14402e-07	1.44509e-07	1.806e-07
1.654	5.3152e-08	8.48505e-08	1.14417e-07	1.44526e-07	1.80666e-07
1.655	5.31531e-08	8.48673e-08	1.1445e-07	1.44542e-07	1.80731e-07
1.656	5.3152e-08	8.48831e-08	1.14467e-07	1.44542e-07	1.80797e-07
1.657	5.3152e-08	8.48999e-08	1.14499e-07	1.44542e-07	1.80861e-07
1.658	5.3152e-08	8.49166e-08	1.14515e-07	1.44542e-07	1.80928e-07
1.659	5.3152e-08	8.49166e-08	1.14533e-07	1.44542e-07	1.80977e-07
1.66	5.31689e-08	8.49324e-08	1.14566e-07	1.44542e-07	1.81009e-07
1.661	5.31689e-08	8.49492e-08	1.14581e-07	1.44542e-07	1.81059e-07
1.662	5.31689e-08	8.49492e-08	1.14615e-07	1.44542e-07	1.81108e-07
1.663	5.31689e-08	8.49649e-08	1.14647e-07	1.44542e-07	1.81141e-07
1.664	5.31689e-08	8.49807e-08	1.14679e-07	1.44542e-07	1.8119e-07
1.665	5.31678e-08	8.49975e-08	1.14697e-07	1.44559e-07	1.81223e-07
1.666	5.31689e-08	8.50143e-08	1.14729e-07	1.44576e-07	1.81272e-07
1.667	5.31689e-08	8.503e-08	1.14746e-07	1.44575e-07	1.81305e-07
1.668	5.31689e-08	8.50469e-08	1.14762e-07	1.44576e-07	1.81354e-07
1.669	5.31689e-08	8.50637e-08	1.14794e-07	1.44575e-07	1.81403e-07
1.67	5.31846e-08	8.50794e-08	1.14811e-07	1.44576e-07	1.81453e-07
1.671	5.31846e-08	8.50962e-08	1.14844e-07	1.44575e-07	1.81518e-07
1.672	5.32025e-08	8.5113e-08	1.14876e-07	1.44559e-07	1.81567e-07
1.673	5.32014e-08	8.51287e-08	1.1491e-07	1.44559e-07	1.81633e-07
1.674	5.32014e-08	8.51455e-08	1.14926e-07	1.44559e-07	1.81698e-07
1.675	5.32014e-08	8.51613e-08	1.14958e-07	1.44559e-07	1.81747e-07
1.676	5.32014e-08	8.51781e-08	1.14975e-07	1.44559e-07	1.8178e-07
1.677	5.32014e-08	8.51949e-08	1.15008e-07	1.44559e-07	1.81813e-07
1.678	5.32014e-08	8.52106e-08	1.15023e-07	1.44575e-07	1.81845e-07
1.679	5.32014e-08	8.52275e-08	1.15041e-07	1.44591e-07	1.81879e-07
1.68	5.32182e-08	8.52443e-08	1.15057e-07	1.44591e-07	1.81911e-07
1.681	5.32182e-08	8.526e-08	1.15089e-07	1.44608e-07	1.8196e-07
1.682	5.32172e-08	8.52768e-08	1.15106e-07	1.44624e-07	1.82026e-07
1.683	5.32172e-08	8.52936e-08	1.15122e-07	1.44641e-07	1.82091e-07
1.684	5.32182e-08	8.53083e-08	1.15139e-07	1.44641e-07	1.8214e-07
1.685	5.32339e-08	8.53251e-08	1.15139e-07	1.44657e-07	1.82173e-07
1.686	5.32339e-08	8.53419e-08	1.15155e-07	1.44656e-07	1.82222e-07
1.687	5.32339e-08	8.53576e-08	1.15156e-07	1.44657e-07	1.82272e-07
1.688	5.32507e-08	8.53587e-08	1.15171e-07	1.44656e-07	1.82304e-07
1.689	5.32497e-08	8.53587e-08	1.15171e-07	1.44674e-07	1.8237e-07
1.69	5.32507e-08	8.53755e-08	1.15171e-07	1.44673e-07	1.8242e-07
1.691	5.32507e-08	8.53755e-08	1.15172e-07	1.44674e-07	1.82469e-07
1.692	5.32676e-08	8.5407e-08	1.15188e-07	1.44673e-07	1.82518e-07
1.693	5.32665e-08	8.54238e-08	1.15204e-07	1.4469e-07	1.82567e-07
1.694	5.32665e-08	8.54238e-08	1.15221e-07	1.44706e-07	1.82616e-07
1.695	5.32676e-08	8.54406e-08	1.15237e-07	1.44722e-07	1.82649e-07
1.696	5.32833e-08	8.54574e-08	1.15253e-07	1.44739e-07	1.82697e-07
1.697	5.32833e-08	8.54406e-08	1.15287e-07	1.44738e-07	1.82763e-07
1.698	5.32833e-08	8.54564e-08	1.15319e-07	1.44739e-07	1.82828e-07
1.699	5.32833e-08	8.54731e-08	1.15352e-07	1.44738e-07	1.82877e-07
1.7	5.32991e-08	8.54731e-08	1.15386e-07	1.44739e-07	1.82928e-07
1.701	5.33001e-08	8.54899e-08	1.15417e-07	1.44738e-07	1.82976e-07
1.702	5.33001e-08	8.55057e-08	1.15434e-07	1.44755e-07	1.83026e-07
1.703	5.33158e-08	8.55057e-08	1.15434e-07	1.44755e-07	1.83059e-07
1.704	5.33158e-08	8.55057e-08	1.15451e-07	1.44755e-07	1.83107e-07
1.705	5.33158e-08	8.55057e-08	1.15466e-07	1.44755e-07	1.83174e-07
1.706	5.33158e-08	8.55068e-08	1.15499e-07	1.44772e-07	1.83222e-07
1.707	5.33169e-08	8.55068e-08	1.15516e-07	1.44788e-07	1.83254e-07
1.708	5.33169e-08	8.55068e-08	1.15533e-07	1.44804e-07	1.83321e-07
1.709	5.33158e-08	8.55068e-08	1.15532e-07	1.4482e-07	1.8337e-07
1.71	5.33158e-08	8.55057e-08	1.15533e-07	1.44837e-07	1.83418e-07
1.711	5.33326e-08	8.55057e-08	1.15533e-07	1.44854e-07	1.83468e-07
1.712	5.33326e-08	8.55057e-08	1.15532e-07	1.44871e-07	1.83518e-07
1.713	5.33326e-08	8.55214e-08	1.15532e-07	1.44903e-07	1.83583e-07
1.714	5.33326e-08	8.55383e-08	1.15549e-07	1.44919e-07	1.83648e-07
1.715	5.33326e-08	8.5555e-08	1.15565e-07	1.44951e-07	1.83698e-07
1.716	5.33326e-08	8.55708e-08	1.15565e-07	1.44968e-07	1.83731e-07
1.717	5.33484e-08	8.55876e-08	1.15581e-07	1.44968e-07	1.83779e-07
1.718	5.33484e-08	8.56044e-08	1.15598e-07	1.44968e-07	1.83829e-07
1.719	5.33495e-08	8.56202e-08	1.15614e-07	1.44968e-07	1.83878e-07
1.72	5.33495e-08	8.5637e-08	1.1563e-07	1.44968e-07	1.83926e-07
1.721	5.33495e-08	8.56538e-08	1.15647e-07	1.44968e-07	1.83959e-07
1.722	5.33652e-08	8.56695e-08	1.15664e-07	1.44968e-07	1.84009e-07
1.723	5.33652e-08	8.56695e-08	1.1568e-07	1.44968e-07	1.84042e-07
1.724	5.33662e-08	8.56695e-08	1.15695e-07	1.44968e-07	1.84074e-07
1.725	5.3382e-08	8.56863e-08	1.15696e-07	1.44984e-07	1.84124e-07
1.726	5.3382e-08	8.56863e-08	1.15712e-07	1.44985e-07	1.84189e-07
1.727	5.3382e-08	8.56852e-08	1.15712e-07	1.44984e-07	1.84255e-07
1.728	5.33977e-08	8.56863e-08	1.15729e-07	1.44985e-07	1.8432e-07
1.729	5.33977e-08	8.56695e-08	1.15729e-07	1.44984e-07	1.84386e-07
1.73	5.33988e-08	8.56695e-08	1.15746e-07	1.44985e-07	1.84451e-07
1.731	5.33988e-08	8.56863e-08	1.15745e-07	1.44984e-07	1.84518e-07
1.732	5.33988e-08	8.5702e-08	1.15761e-07	1.44985e-07	1.84567e-07
1.733	5.33977e-08	8.57357e-08	1.15794e-07	1.45001e-07	1.84615e-07
1.734	5.33977e-08	8.57357e-08	1.15811e-07	1.45018e-07	1.84648e-07
1.735	5.33977e-08	8.57357e-08	1.15828e-07	1.45033e-07	1.8468e-07
1.736	5.33988e-08	8.57357e-08	1.15843e-07	1.4505e-07	1.84714e-07
1.737	5.34146e-08	8.57357e-08	1.15859e-07	1.4505e-07	1.84763e-07
1.738	5.34146e-08	8.57357e-08	1.15877e-07	1.4505e-07	1.84828e-07
1.739	5.34146e-08	8.57346e-08	1.15893e-07	1.4505e-07	1.84878e-07
1.74	5.34146e-08	8.57189e-08	1.15893e-07	1.4505e-07	1.8491e-07
1.741	5.34146e-08	8.57189e-08	1.15908e-07	1.4505e-07	1.84943e-07
1.742	5.34314e-08	8.57357e-08	1.15925e-07	1.45067e-07	1.84976e-07
1.743	5.34314e-08	8.57525e-08	1.15925e-07	1.45067e-07	1.85026e-07
1.744	5.34314e-08	8.57682e-08	1.15942e-07	1.45067e-07	1.85075e-07
1.745	5.34471e-08	8.58008e-08	1.15959e-07	1.45067e-07	1.85139e-07
1.746	5.34471e-08	8.58018e-08	1.15975e-07	1.45067e-07	1.85189e-07
1.747	5.34471e-08	8.58008e-08	1.15991e-07	1.45084e-07	1.85238e-07
1.748	5.34481e-08	8.58008e-08	1.1599e-07	1.45083e-07	1.85288e-07
1.749	5.34471e-08	8.5784e-08	1.15991e-07	1.45084e-07	1.85337e-07
1.75	5.34471e-08	8.5784e-08	1.16007e-07	1.45083e-07	1.85369e-07
1.751	5.34471e-08	8.58008e-08	1.16024e-07	1.45084e-07	1.85418e-07
1.752	5.34471e-08	8.58008e-08	1.1604e-07	1.45083e-07	1.85468e-07
1.753	5.34314e-08	8.58008e-08	1.16057e-07	1.45084e-07	1.85517e-07
1.754	5.34314e-08	8.58008e-08	1.16073e-07	1.45083e-07	1.8555e-07
1.755	5.34146e-08	8.5784e-08	1.1609e-07	1.45084e-07	1.85567e-07
1.756	5.34146e-08	8.58018e-08	1.16106e-07	1.45083e-07	1.85599e-07
1.757	5.34146e-08	8.58175e-08	1.16122e-07	1.45084e-07	1.85632e-07
1.758	5.34303e-08	8.58175e-08	1.16123e-07	1.45083e-07	1.85664e-07
1.759	5.34303e-08	8.58175e-08	1.16138e-07	1.45084e-07	1.85714e-07
1.76	5.34303e-08	8.58175e-08	1.16155e-07	1.45083e-07	1.85763e-07
1.761	5.34314e-08	8.58018e-08	1.16154e-07	1.451e-07	1.85812e-07
1.762	5.34314e-08	8.58018e-08	1.16155e-07	1.451e-07	1.85862e-07
1.763	5.34314e-08	8.58165e-08	1.16171e-07	1.451e-07	1.8591e-07
1.764	5.34303e-08	8.58333e-08	1.16188e-07	1.451e-07	1.85959e-07
1.765	5.34303e-08	8.58501e-08	1.16188e-07	1.451e-07	1.86009e-07
1.766	5.34314e-08	8.58658e-08	1.16188e-07	1.45115e-07	1.86058e-07
1.767	5.34314e-08	8.58827e-08	1.16205e-07	1.45132e-07	1.86107e-07
1.768	5.34146e-08	8.58837e-08	1.16204e-07	1.45132e-07	1.86156e-07
1.769	5.33988e-08	8.58837e-08	1.16221e-07	1.45132e-07	1.86205e-07
1.77	5.33977e-08	8.58837e-08	1.16237e-07	1.45132e-07	1.86239e-07
1.771	5.3382e-08	8.58827e-08	1.16237e-07	1.45132e-07	1.86271e-07
1.772	5.3382e-08	8.58827e-08	1.16253e-07	1.45132e-07	1.86319e-07
1.773	5.3382e-08	8.58827e-08	1.1627e-07	1.45132e-07	1.86369e-07
1.774	5.3382e-08	8.58994e-08	1.16286e-07	1.45132e-07	1.86418e-07
1.775	5.3382e-08	8.58994e-08	1.16302e-07	1.45132e-07	1.86452e-07
1.776	5.33652e-08	8.59163e-08	1.16318e-07	1.45133e-07	1.86467e-07
1.777	5.33652e-08	8.59152e-08	1.16319e-07	1.45132e-07	1.86501e-07
1.778	5.33662e-08	8.58984e-08	1.16353e-07	1.45149e-07	1.86549e-07
1.779	5.33652e-08	8.58994e-08	1.16368e-07	1.45149e-07	1.86599e-07
1.78	5.33652e-08	8.59152e-08	1.16368e-07	1.45149e-07	1.86647e-07
1.781	5.33652e-08	8.5932e-08	1.16384e-07	1.45149e-07	1.86696e-07
1.782	5.3382e-08	8.59488e-08	1.16385e-07	1.45149e-07	1.86746e-07
1.783	5.33809e-08	8.59646e-08	1.16384e-07	1.45149e-07	1.86795e-07
1.784	5.3382e-08	8.59646e-08	1.16401e-07	1.45149e-07	1.86844e-07
1.785	5.3382e-08	8.59646e-08	1.16417e-07	1.45149e-07	1.86877e-07
1.786	5.3382e-08	8.59813e-08	1.16418e-07	1.45149e-07	1.86894e-07
1.787	5.3382e-08	8.59971e-08	1.16433e-07	1.45149e-07	1.86927e-07
1.788	5.3382e-08	8.59971e-08	1.16433e-07	1.45149e-07	1.86975e-07
1.789	5.33809e-08	8.60139e-08	1.16433e-07	1.45149e-07	1.87024e-07
1.79	5.33652e-08	8.60149e-08	1.16433e-07	1.45149e-07	1.87073e-07
1.791	5.33652e-08	8.60139e-08	1.1645e-07	1.45149e-07	1.87107e-07
1.792	5.33652e-08	8.60296e-08	1.16466e-07	1.45149e-07	1.8714e-07
1.793	5.33652e-08	8.60296e-08	1.16482e-07	1.45148e-07	1.87188e-07
1.794	5.33662e-08	8.60464e-08	1.165e-07	1.45165e-07	1.87237e-07
1.795	5.33652e-08	8.60633e-08	1.16515e-07	1.45181e-07	1.87286e-07
1.796	5.33652e-08	8.60633e-08	1.16531e-07	1.45197e-07	1.87353e-07
1.797	5.33495e-08	8.60633e-08	1.16549e-07	1.45198e-07	1.87385e-07
1.798	5.33495e-08	8.60633e-08	1.16549e-07	1.45214e-07	1.87418e-07
1.799	5.33326e-08	8.60633e-08	1.16565e-07	1.45214e-07	1.87484e-07
1.8	5.33316e-08	8.60801e-08	1.16565e-07	1.45231e-07	1.87532e-07
1.801	5.33326e-08	8.60958e-08	1.16565e-07	1.45231e-07	1.87581e-07
1.802	5.33326e-08	8.61126e-08	1.16582e-07	1.45247e-07	1.87614e-07
1.803	5.33326e-08	8.61294e-08	1.1658e-07	1.45248e-07	1.87648e-07
1.804	5.33326e-08	8.61284e-08	1.1658e-07	1.45247e-07	1.87697e-07
1.805	5.33326e-08	8.61284e-08	1.16598e-07	1.45248e-07	1.87745e-07
1.806	5.33326e-08	8.61452e-08	1.16614e-07	1.45247e-07	1.87795e-07
1.807	5.33326e-08	8.61619e-08	1.16614e-07	1.45248e-07	1.87844e-07
1.808	5.33326e-08	8.61609e-08	1.16613e-07	1.45231e-07	1.87893e-07
1.809	5.33326e-08	8.61609e-08	1.16614e-07	1.45231e-07	1.87943e-07
1.81	5.33326e-08	8.61777e-08	1.16614e-07	1.45231e-07	1.87992e-07
1.811	5.33326e-08	8.61945e-08	1.1663e-07	1.45231e-07	1.88025e-07
1.812	5.33158e-08	8.62102e-08	1.16647e-07	1.45231e-07	1.88057e-07
1.813	5.33158e-08	8.62102e-08	1.16647e-07	1.45231e-07	1.88123e-07
1.814	5.33001e-08	8.62102e-08	1.16663e-07	1.4523e-07	1.88156e-07
1.815	5.33001e-08	8.62271e-08	1.16663e-07	1.45231e-07	1.88172e-07
1.816	5.33001e-08	8.62428e-08	1.16679e-07	1.45247e-07	1.88204e-07
1.817	5.33001e-08	8.62596e-08	1.16679e-07	1.4528e-07	1.88253e-07
1.818	5.32991e-08	8.62764e-08	1.1668e-07	1.45297e-07	1.88303e-07
1.819	5.33001e-08	8.62764e-08	1.16679e-07	1.45313e-07	1.88335e-07
1.82	5.33001e-08	8.62753e-08	1.16679e-07	1.45345e-07	1.88353e-07
1.821	5.33158e-08	8.62922e-08	1.1668e-07	1.45361e-07	1.88386e-07
1.822	5.33158e-08	8.62922e-08	1.16679e-07	1.45362e-07	1.88418e-07
1.823	5.33158e-08	8.6309e-08	1.16696e-07	1.45378e-07	1.88451e-07
1.824	5.33158e-08	8.63247e-08	1.16713e-07	1.45395e-07	1.885e-07
1.825	5.33326e-08	8.63415e-08	1.16729e-07	1.45411e-07	1.8855e-07
1.826	5.33495e-08	8.63583e-08	1.16761e-07	1.45427e-07	1.88598e-07
1.827	5.33495e-08	8.6374e-08	1.16795e-07	1.45427e-07	1.88631e-07
1.828	5.33495e-08	8.63908e-08	1.16827e-07	1.45444e-07	1.88664e-07
1.829	5.33484e-08	8.64077e-08	1.1686e-07	1.45476e-07	1.88713e-07
1.83	5.33484e-08	8.64234e-08	1.16893e-07	1.45493e-07	1.88762e-07
1.831	5.33662e-08	8.64402e-08	1.16925e-07	1.45526e-07	1.88827e-07
1.832	5.33652e-08	8.6457e-08	1.16957e-07	1.45558e-07	1.88876e-07
1.833	5.3382e-08	8.64728e-08	1.16974e-07	1.45591e-07	1.88925e-07
1.834	5.33977e-08	8.64896e-08	1.16974e-07	1.45624e-07	1.88975e-07
1.835	5.3382e-08	8.65063e-08	1.16991e-07	1.45657e-07	1.89024e-07
1.836	5.3382e-08	8.65221e-08	1.17008e-07	1.45673e-07	1.89074e-07
1.837	5.33977e-08	8.65389e-08	1.17024e-07	1.45706e-07	1.89123e-07
1.838	5.33988e-08	8.65557e-08	1.17057e-07	1.45739e-07	1.89172e-07
1.839	5.33988e-08	8.65714e-08	1.17073e-07	1.45755e-07	1.89222e-07
1.84	5.33977e-08	8.65883e-08	1.1709e-07	1.45787e-07	1.89271e-07
1.841	5.3382e-08	8.6604e-08	1.17122e-07	1.4582e-07	1.89319e-07
1.842	5.3382e-08	8.66197e-08	1.17155e-07	1.45853e-07	1.89369e-07
1.843	5.33977e-08	8.66197e-08	1.17172e-07	1.45887e-07	1.89401e-07
1.844	5.34146e-08	8.66366e-08	1.17172e-07	1.45903e-07	1.89435e-07
1.845	5.34146e-08	8.66534e-08	1.17187e-07	1.45935e-07	1.89467e-07
1.846	5.34146e-08	8.66691e-08	1.1722e-07	1.45968e-07	1.895e-07
1.847	5.34146e-08	8.66859e-08	1.17254e-07	1.45985e-07	1.89549e-07
1.848	5.34146e-08	8.66869e-08	1.1727e-07	1.45985e-07	1.89599e-07
1.849	5.34146e-08	8.66869e-08	1.17269e-07	1.45985e-07	1.89647e-07
1.85	5.33988e-08	8.67017e-08	1.17269e-07	1.46001e-07	1.89696e-07
1.851	5.33988e-08	8.67184e-08	1.17269e-07	1.46017e-07	1.89746e-07
1.852	5.33977e-08	8.67352e-08	1.17269e-07	1.4605e-07	1.89795e-07
1.853	5.3382e-08	8.6751e-08	1.17269e-07	1.46067e-07	1.89843e-07
1.854	5.3382e-08	8.67678e-08	1.17269e-07	1.46099e-07	1.89893e-07
1.855	5.3382e-08	8.67846e-08	1.1727e-07	1.46133e-07	1.89942e-07
1.856	5.33809e-08	8.68003e-08	1.17269e-07	1.46165e-07	1.89991e-07
1.857	5.3382e-08	8.68172e-08	1.17286e-07	1.46181e-07	1.90041e-07
1.858	5.3382e-08	8.68329e-08	1.17302e-07	1.46197e-07	1.9009e-07
1.859	5.3382e-08	8.68497e-08	1.17302e-07	1.4623e-07	1.90139e-07
1.86	5.3382e-08	8.68497e-08	1.17319e-07	1.46264e-07	1.90188e-07
1.861	5.3382e-08	8.68665e-08	1.17351e-07	1.4628e-07	1.90237e-07
1.862	5.33977e-08	8.68822e-08	1.17368e-07	1.46312e-07	1.90286e-07
1.863	5.34146e-08	8.6899e-08	1.17368e-07	1.46329e-07	1.90336e-07
1.864	5.34146e-08	8.69158e-08	1.17368e-07	1.46345e-07	1.90385e-07
1.865	5.34146e-08	8.69316e-08	1.17384e-07	1.46377e-07	1.90434e-07
1.866	5.34146e-08	8.69484e-08	1.17417e-07	1.4641e-07	1.90483e-07
1.867	5.34146e-08	8.69652e-08	1.1745e-07	1.46442e-07	1.90532e-07
1.868	5.34146e-08	8.6981e-08	1.17467e-07	1.46477e-07	1.90581e-07
1.869	5.34146e-08	8.69978e-08	1.17467e-07	1.46493e-07	1.90614e-07
1.87	5.34146e-08	8.70145e-08	1.17482e-07	1.46493e-07	1.90663e-07
1.871	5.34146e-08	8.70292e-08	1.17515e-07	1.46509e-07	1.90713e-07
1.872	5.34146e-08	8.70461e-08	1.17532e-07	1.46541e-07	1.90762e-07
1.873	5.34146e-08	8.70628e-08	1.17532e-07	1.46559e-07	1.90811e-07
1.874	5.33977e-08	8.70786e-08	1.17531e-07	1.46575e-07	1.9086e-07
1.875	5.33988e-08	8.70954e-08	1.17532e-07	1.46592e-07	1.90909e-07
1.876	5.33988e-08	8.71122e-08	1.17532e-07	1.46607e-07	1.90941e-07
1.877	5.34146e-08	8.7128e-08	1.17532e-07	1.4664e-07	1.90991e-07
1.878	5.34146e-08	8.71447e-08	1.17549e-07	1.46657e-07	1.91023e-07
1.879	5.33988e-08	8.71616e-08	1.17564e-07	1.46673e-07	1.91057e-07
1.88	5.34146e-08	8.71773e-08	1.17581e-07	1.46673e-07	1.9109e-07
1.881	5.34314e-08	8.71941e-08	1.17597e-07	1.46672e-07	1.91122e-07
1.882	5.34146e-08	8.72109e-08	1.17597e-07	1.46689e-07	1.91156e-07
1.883	5.34146e-08	8.72109e-08	1.17614e-07	1.46723e-07	1.91187e-07
1.884	5.34146e-08	8.72266e-08	1.1763e-07	1.46739e-07	1.91236e-07
1.885	5.34146e-08	8.72435e-08	1.17646e-07	1.46755e-07	1.9127e-07
1.886	5.34146e-08	8.72602e-08	1.17663e-07	1.46771e-07	1.91319e-07
1.887	5.34146e-08	8.7276e-08	1.1768e-07	1.46788e-07	1.91352e-07
1.888	5.33988e-08	8.72928e-08	1.17696e-07	1.46805e-07	1.91385e-07
1.889	5.34146e-08	8.72928e-08	1.17712e-07	1.4682e-07	1.91433e-07
1.89	5.34314e-08	8.73096e-08	1.17728e-07	1.46837e-07	1.91466e-07
1.891	5.34314e-08	8.73254e-08	1.17761e-07	1.46853e-07	1.91483e-07
1.892	5.34314e-08	8.73411e-08	1.17777e-07	1.46853e-07	1.91516e-07
1.893	5.34639e-08	8.73579e-08	1.17793e-07	1.46853e-07	1.91547e-07
1.894	5.34964e-08	8.73905e-08	1.1781e-07	1.46853e-07	1.91597e-07
1.895	5.34964e-08	8.74072e-08	1.1781e-07	1.46853e-07	1.91646e-07
1.896	5.34807e-08	8.74072e-08	1.17811e-07	1.4687e-07	1.91696e-07
1.897	5.34639e-08	8.74072e-08	1.1781e-07	1.46902e-07	1.91746e-07
1.898	5.34628e-08	8.74072e-08	1.17827e-07	1.46935e-07	1.91778e-07
1.899	5.34639e-08	8.74072e-08	1.17843e-07	1.46967e-07	1.91811e-07
1.9	5.34471e-08	8.74062e-08	1.17843e-07	1.46984e-07	1.91827e-07
1.901	5.34471e-08	8.73905e-08	1.17844e-07	1.46984e-07	1.9186e-07
1.902	5.34471e-08	8.73905e-08	1.17844e-07	1.46985e-07	1.9191e-07
1.903	5.34481e-08	8.73915e-08	1.17843e-07	1.46984e-07	1.91959e-07
1.904	5.34471e-08	8.73915e-08	1.17843e-07	1.46984e-07	1.92007e-07
1.905	5.34303e-08	8.73915e-08	1.17844e-07	1.46984e-07	1.92072e-07
1.906	5.34146e-08	8.73915e-08	1.17843e-07	1.46984e-07	1.92105e-07
1.907	5.34146e-08	8.73915e-08	1.17827e-07	1.47001e-07	1.92138e-07
1.908	5.33988e-08	8.73915e-08	1.17827e-07	1.47018e-07	1.92154e-07
1.909	5.33988e-08	8.73905e-08	1.17827e-07	1.47017e-07	1.92187e-07
1.91	5.33809e-08	8.73905e-08	1.17826e-07	1.47018e-07	1.9222e-07
1.911	5.33652e-08	8.74072e-08	1.17811e-07	1.47034e-07	1.92253e-07
1.912	5.33495e-08	8.7423e-08	1.17793e-07	1.4705e-07	1.92302e-07
1.913	5.33495e-08	8.74398e-08	1.17794e-07	1.47066e-07	1.92335e-07
1.914	5.33326e-08	8.74555e-08	1.17777e-07	1.47083e-07	1.92368e-07
1.915	5.33326e-08	8.74566e-08	1.17762e-07	1.47099e-07	1.92401e-07
1.916	5.33326e-08	8.74724e-08	1.17728e-07	1.47148e-07	1.92434e-07
1.917	5.33484e-08	8.74891e-08	1.17696e-07	1.47164e-07	1.92466e-07
1.918	5.33662e-08	8.75049e-08	1.17696e-07	1.47182e-07	1.925e-07
1.919	5.33652e-08	8.75217e-08	1.1768e-07	1.47214e-07	1.92531e-07
1.92	5.33652e-08	8.75385e-08	1.17679e-07	1.47247e-07	1.92564e-07
1.921	5.33652e-08	8.75543e-08	1.17679e-07	1.47263e-07	1.92582e-07
1.922	5.33652e-08	8.7571e-08	1.1768e-07	1.47264e-07	1.92614e-07
1.923	5.33495e-08	8.75879e-08	1.1768e-07	1.47263e-07	1.9263e-07
1.924	5.33495e-08	8.76036e-08	1.17679e-07	1.47296e-07	1.92663e-07
1.925	5.33326e-08	8.76204e-08	1.17679e-07	1.47312e-07	1.92696e-07
1.926	5.33326e-08	8.76372e-08	1.17646e-07	1.47313e-07	1.92729e-07
1.927	5.33326e-08	8.7653e-08	1.1763e-07	1.47312e-07	1.92777e-07
1.928	5.33326e-08	8.76698e-08	1.17614e-07	1.47313e-07	1.92826e-07
1.929	5.33169e-08	8.76866e-08	1.17581e-07	1.47312e-07	1.92859e-07
1.93	5.33326e-08	8.77013e-08	1.17564e-07	1.47313e-07	1.92892e-07
1.931	5.33495e-08	8.77023e-08	1.17549e-07	1.47329e-07	1.92925e-07
1.932	5.33495e-08	8.76855e-08	1.17532e-07	1.47329e-07	1.92957e-07
1.933	5.33495e-08	8.76855e-08	1.17532e-07	1.47344e-07	1.92991e-07
1.934	5.33484e-08	8.77023e-08	1.17515e-07	1.47345e-07	1.93024e-07
1.935	5.33484e-08	8.77013e-08	1.17516e-07	1.47361e-07	1.93056e-07
1.936	5.33484e-08	8.77013e-08	1.17499e-07	1.47377e-07	1.93106e-07
1.937	5.33495e-08	8.77023e-08	1.17482e-07	1.47411e-07	1.93139e-07
1.938	5.33495e-08	8.77023e-08	1.17467e-07	1.47427e-07	1.93186e-07
1.939	5.33326e-08	8.77023e-08	1.17466e-07	1.47443e-07	1.93236e-07
1.94	5.33158e-08	8.77191e-08	1.17466e-07	1.4746e-07	1.93269e-07
1.941	5.33158e-08	8.77023e-08	1.17467e-07	1.47476e-07	1.93302e-07
1.942	5.33158e-08	8.77023e-08	1.17467e-07	1.47492e-07	1.93351e-07
1.943	5.33326e-08	8.77191e-08	1.17466e-07	1.47509e-07	1.93401e-07
1.944	5.33484e-08	8.77181e-08	1.17466e-07	1.47508e-07	1.9345e-07
1.945	5.33652e-08	8.77181e-08	1.17467e-07	1.47509e-07	1.93499e-07
1.946	5.3382e-08	8.77181e-08	1.17483e-07	1.47508e-07	1.93549e-07
1.947	5.33977e-08	8.77181e-08	1.17482e-07	1.47526e-07	1.93581e-07
1.948	5.34146e-08	8.77181e-08	1.17482e-07	1.47525e-07	1.93597e-07
1.949	5.34146e-08	8.77191e-08	1.17482e-07	1.47526e-07	1.93614e-07
1.95	5.33988e-08	8.77023e-08	1.17482e-07	1.47525e-07	1.93662e-07
1.951	5.33809e-08	8.76855e-08	1.17466e-07	1.47525e-07	1.93711e-07
1.952	5.33652e-08	8.76855e-08	1.17467e-07	1.47542e-07	1.93761e-07
1.953	5.33495e-08	8.76698e-08	1.17467e-07	1.47542e-07	1.93826e-07
1.954	5.33495e-08	8.76698e-08	1.17466e-07	1.47542e-07	1.93876e-07
1.955	5.33652e-08	8.76855e-08	1.17466e-07	1.47558e-07	1.93909e-07
1.956	5.33652e-08	8.77023e-08	1.17467e-07	1.47574e-07	1.93941e-07
1.957	5.33652e-08	8.77023e-08	1.17467e-07	1.47574e-07	1.93974e-07
1.958	5.33495e-08	8.77013e-08	1.17466e-07	1.47591e-07	1.94039e-07
1.959	5.33495e-08	8.77013e-08	1.1745e-07	1.47607e-07	1.94088e-07
1.96	5.33652e-08	8.77023e-08	1.17466e-07	1.47607e-07	1.94138e-07
1.961	5.33495e-08	8.76855e-08	1.17482e-07	1.47607e-07	1.9417e-07
1.962	5.33495e-08	8.76855e-08	1.17467e-07	1.47607e-07	1.9422e-07
1.963	5.33652e-08	8.77023e-08	1.17467e-07	1.47624e-07	1.94253e-07
1.964	5.33662e-08	8.77181e-08	1.17466e-07	1.47641e-07	1.94269e-07
1.965	5.33652e-08	8.77191e-08	1.17466e-07	1.47639e-07	1.94301e-07
1.966	5.3382e-08	8.77349e-08	1.1745e-07	1.47656e-07	1.94334e-07
1.967	5.33809e-08	8.77516e-08	1.17433e-07	1.47673e-07	1.94368e-07
1.968	5.3382e-08	8.77685e-08	1.17433e-07	1.47689e-07	1.94417e-07
1.969	5.33988e-08	8.77674e-08	1.17433e-07	1.47689e-07	1.9445e-07
1.97	5.34314e-08	8.77506e-08	1.17433e-07	1.47706e-07	1.94482e-07
1.971	5.34471e-08	8.77349e-08	1.174e-07	1.47722e-07	1.94516e-07
1.972	5.34639e-08	8.77181e-08	1.174e-07	1.47738e-07	1.94548e-07
1.973	5.34797e-08	8.77181e-08	1.17385e-07	1.47755e-07	1.9458e-07
1.974	5.34964e-08	8.77181e-08	1.17385e-07	1.47755e-07	1.94612e-07
1.975	5.3529e-08	8.77349e-08	1.17368e-07	1.47755e-07	1.94646e-07
1.976	5.35626e-08	8.77349e-08	1.17351e-07	1.47755e-07	1.94678e-07
1.977	5.35783e-08	8.77516e-08	1.17335e-07	1.47772e-07	1.94711e-07
1.978	5.35941e-08	8.77506e-08	1.17319e-07	1.47771e-07	1.94745e-07
1.979	5.35783e-08	8.77349e-08	1.17319e-07	1.47788e-07	1.94777e-07
1.98	5.35616e-08	8.77359e-08	1.17319e-07	1.47804e-07	1.9481e-07
1.981	5.35626e-08	8.77349e-08	1.17319e-07	1.4782e-07	1.94843e-07
1.982	5.35783e-08	8.77349e-08	1.17319e-07	1.47837e-07	1.94876e-07
1.983	5.35951e-08	8.77516e-08	1.17303e-07	1.47836e-07	1.94908e-07
1.984	5.35951e-08	8.77685e-08	1.17303e-07	1.47837e-07	1.94941e-07
1.985	5.35794e-08	8.77842e-08	1.17285e-07	1.47836e-07	1.94975e-07
1.986	5.35616e-08	8.77842e-08	1.17269e-07	1.47837e-07	1.95006e-07
1.987	5.35616e-08	8.7801e-08	1.17252e-07	1.47853e-07	1.95023e-07
1.988	5.35626e-08	8.7801e-08	1.17254e-07	1.47869e-07	1.95072e-07
1.989	5.35616e-08	8.77842e-08	1.17237e-07	1.47868e-07	1.95122e-07
1.99	5.35951e-08	8.77685e-08	1.17237e-07	1.47869e-07	1.9517e-07
1.991	5.36277e-08	8.77685e-08	1.17237e-07	1.47885e-07	1.95203e-07
1.992	5.36602e-08	8.77674e-08	1.17237e-07	1.47903e-07	1.95236e-07
1.993	5.36928e-08	8.77674e-08	1.1722e-07	1.47919e-07	1.95269e-07
1.994	5.37096e-08	8.77674e-08	1.17221e-07	1.47936e-07	1.95302e-07
1.995	5.37264e-08	8.77674e-08	1.1722e-07	1.47934e-07	1.95351e-07
1.996	5.37421e-08	8.77842e-08	1.1722e-07	1.47951e-07	1.954e-07
1.997	5.37253e-08	8.7801e-08	1.1722e-07	1.47968e-07	1.95432e-07
1.998	5.37096e-08	8.78168e-08	1.17204e-07	1.47984e-07	1.95465e-07
[truncated: 45,907 more rows]

## Sheet: Supplementary Figure 5b
Time(s)	Charges per cycle (C)_capacitanca variation1.8	Charges per cycle (C)_capacitanca variation2.3	Charges per cycle (C)_capacitanca variation2.5	Charges per cycle (C)_capacitanca variation2.9	Charges per cycle (C)_capacitanca variation3.4
1.9984e-15	6.4133e-08	7.99554e-08	8.52726e-08	9.00932e-08	5.51397e-08
0.001	6.30263e-08	7.89086e-08	8.41848e-08	8.90988e-08	5.54127e-08
0.002	6.18093e-08	7.77462e-08	8.29826e-08	8.80016e-08	5.57077e-08
0.003	6.04916e-08	7.64789e-08	8.16763e-08	8.68098e-08	5.60248e-08
0.004	5.90866e-08	7.5117e-08	8.02799e-08	8.55351e-08	5.63609e-08
0.005	5.76051e-08	7.36732e-08	7.88036e-08	8.419e-08	5.67137e-08
0.006	5.60616e-08	7.21602e-08	7.72621e-08	8.27851e-08	5.70812e-08
0.007	5.44677e-08	7.05905e-08	7.56704e-08	8.1333e-08	5.74613e-08
0.008	5.28392e-08	6.89776e-08	7.40387e-08	7.98472e-08	5.78487e-08
0.009	5.11854e-08	6.73344e-08	7.23828e-08	7.83395e-08	5.82456e-08
0.01	4.95254e-08	6.56765e-08	7.07185e-08	7.68233e-08	5.86457e-08
0.011	4.78685e-08	6.40143e-08	6.90554e-08	7.53102e-08	5.90489e-08
0.012	4.62294e-08	6.23637e-08	6.74111e-08	7.3814e-08	5.94499e-08
0.013	4.46218e-08	6.07362e-08	6.57962e-08	7.2345e-08	5.98489e-08
0.014	4.30573e-08	5.91434e-08	6.42232e-08	7.09149e-08	6.02406e-08
0.015	4.15453e-08	5.75988e-08	6.27049e-08	6.95341e-08	6.06249e-08
0.016	4.00995e-08	5.61099e-08	6.12518e-08	6.82132e-08	6.09977e-08
0.017	3.87293e-08	5.46914e-08	5.98731e-08	6.69606e-08	6.13578e-08
0.018	3.74409e-08	5.33474e-08	5.85785e-08	6.57825e-08	6.17033e-08
0.019	3.6245e-08	5.20905e-08	5.73762e-08	6.46894e-08	6.2033e-08
0.02	3.51466e-08	5.09239e-08	5.62716e-08	6.36857e-08	6.23437e-08
0.021	3.41544e-08	4.98561e-08	5.5272e-08	6.27764e-08	6.26346e-08
0.022	3.32692e-08	4.88901e-08	5.43816e-08	6.19657e-08	6.29044e-08
0.023	3.24954e-08	4.80302e-08	5.36015e-08	6.12549e-08	6.31523e-08
0.024	3.18349e-08	4.72805e-08	5.29357e-08	6.0647e-08	6.3377e-08
0.025	3.1289e-08	4.66389e-08	5.23834e-08	6.0143e-08	6.35796e-08
0.026	3.08574e-08	4.61076e-08	5.19456e-08	5.97419e-08	6.37581e-08
0.027	3.05382e-08	4.56855e-08	5.1618e-08	5.94405e-08	6.39135e-08
0.028	3.03282e-08	4.53705e-08	5.14017e-08	5.92379e-08	6.40458e-08
0.029	3.02253e-08	4.51573e-08	5.12894e-08	5.91297e-08	6.41561e-08
0.03	3.02243e-08	4.5044e-08	5.12768e-08	5.91118e-08	6.42442e-08
0.031	3.03198e-08	4.50261e-08	5.13607e-08	5.91801e-08	6.43104e-08
0.032	3.05057e-08	4.50954e-08	5.15308e-08	5.9325e-08	6.43566e-08
0.033	3.07744e-08	4.52476e-08	5.17818e-08	5.95444e-08	6.4386e-08
0.034	3.11178e-08	4.54734e-08	5.21052e-08	5.9829e-08	6.43955e-08
0.035	3.15294e-08	4.57674e-08	5.24927e-08	6.01702e-08	6.43913e-08
0.036	3.19998e-08	4.61202e-08	5.29357e-08	6.05619e-08	6.43724e-08
0.037	3.25206e-08	4.65244e-08	5.34251e-08	6.09955e-08	6.43419e-08
0.038	3.30834e-08	4.69696e-08	5.39511e-08	6.14628e-08	6.4301e-08
0.039	3.36788e-08	4.74495e-08	5.45066e-08	6.19552e-08	6.42506e-08
0.04	3.42951e-08	4.79545e-08	5.50788e-08	6.24645e-08	6.41949e-08
0.041	3.49283e-08	4.84743e-08	5.56605e-08	6.29832e-08	6.4134e-08
0.042	3.55677e-08	4.90035e-08	5.62443e-08	6.35019e-08	6.40721e-08
0.043	3.6203e-08	4.95327e-08	5.68197e-08	6.40164e-08	6.4008e-08
0.044	3.68298e-08	5.00535e-08	5.73804e-08	6.45151e-08	6.39461e-08
0.045	3.74399e-08	5.05607e-08	5.79169e-08	6.49961e-08	6.38873e-08
0.046	3.80247e-08	5.10457e-08	5.84251e-08	6.54518e-08	6.38316e-08
0.047	3.85802e-08	5.15046e-08	5.88966e-08	6.58749e-08	6.37833e-08
0.048	3.90999e-08	5.19288e-08	5.93271e-08	6.62644e-08	6.37413e-08
0.049	3.95798e-08	5.23173e-08	5.97125e-08	6.6613e-08	6.37077e-08
0.05	4.00145e-08	5.26638e-08	6.00495e-08	6.69196e-08	6.36857e-08
0.051	4.04029e-08	5.29673e-08	6.0333e-08	6.71801e-08	6.3672e-08
0.052	4.0741e-08	5.32224e-08	6.05619e-08	6.73932e-08	6.36699e-08
0.053	4.10288e-08	5.34293e-08	6.07341e-08	6.7558e-08	6.36804e-08
0.054	4.1264e-08	5.35868e-08	6.08517e-08	6.76735e-08	6.37035e-08
0.055	4.14467e-08	5.36939e-08	6.09116e-08	6.77418e-08	6.37382e-08
0.056	4.15779e-08	5.37537e-08	6.09179e-08	6.77628e-08	6.37865e-08
0.057	4.16598e-08	5.37631e-08	6.08706e-08	6.77376e-08	6.38452e-08
0.058	4.16934e-08	5.37285e-08	6.0773e-08	6.76693e-08	6.39167e-08
0.059	4.16808e-08	5.36487e-08	6.0627e-08	6.75591e-08	6.39996e-08
0.06	4.16262e-08	5.3529e-08	6.0437e-08	6.74121e-08	6.4092e-08
0.061	4.15338e-08	5.33715e-08	6.02081e-08	6.72325e-08	6.41949e-08
0.062	4.14057e-08	5.31794e-08	5.99424e-08	6.70215e-08	6.43073e-08
0.063	4.12472e-08	5.29589e-08	5.96463e-08	6.67853e-08	6.4427e-08
0.064	4.10634e-08	5.27121e-08	5.93261e-08	6.6528e-08	6.4555e-08
0.065	4.08587e-08	5.24465e-08	5.89838e-08	6.6255e-08	6.46884e-08
0.066	4.06381e-08	5.2164e-08	5.86278e-08	6.59694e-08	6.4826e-08
0.067	4.04051e-08	5.1871e-08	5.82614e-08	6.56775e-08	6.49677e-08
0.068	4.01677e-08	5.15697e-08	5.78918e-08	6.53825e-08	6.51105e-08
0.069	3.99273e-08	5.12694e-08	5.75232e-08	6.50895e-08	6.52554e-08
0.07	3.96921e-08	5.09702e-08	5.71599e-08	6.48029e-08	6.53992e-08
0.071	3.94632e-08	5.06782e-08	5.68082e-08	6.45288e-08	6.55421e-08
0.072	3.92469e-08	5.03979e-08	5.64721e-08	6.42674e-08	6.56828e-08
0.073	3.90463e-08	5.01323e-08	5.6155e-08	6.40237e-08	6.58182e-08
0.074	3.88647e-08	4.98855e-08	5.58611e-08	6.38022e-08	6.59505e-08
0.075	3.87061e-08	4.96587e-08	5.55944e-08	6.36037e-08	6.60765e-08
0.076	3.85718e-08	4.94571e-08	5.53549e-08	6.34316e-08	6.61962e-08
0.077	3.84647e-08	4.92797e-08	5.51481e-08	6.32867e-08	6.63096e-08
0.078	3.83859e-08	4.91316e-08	5.49738e-08	6.31722e-08	6.64157e-08
0.079	3.83366e-08	4.90109e-08	5.48342e-08	6.30872e-08	6.65123e-08
0.08	3.83187e-08	4.89206e-08	5.47292e-08	6.30315e-08	6.66026e-08
0.081	3.83303e-08	4.88597e-08	5.46599e-08	6.30084e-08	6.66834e-08
0.082	3.83712e-08	4.88282e-08	5.46231e-08	6.30147e-08	6.67559e-08
0.083	3.84436e-08	4.8825e-08	5.46221e-08	6.30493e-08	6.68199e-08
0.084	3.85434e-08	4.88502e-08	5.46525e-08	6.31134e-08	6.68756e-08
0.085	3.86694e-08	4.89016e-08	5.47145e-08	6.32027e-08	6.69238e-08
0.086	3.88206e-08	4.89773e-08	5.48048e-08	6.33161e-08	6.69637e-08
0.087	3.89938e-08	4.90759e-08	5.49213e-08	6.34515e-08	6.69974e-08
0.088	3.9186e-08	4.91946e-08	5.50599e-08	6.3608e-08	6.70236e-08
0.089	3.9396e-08	4.93301e-08	5.52205e-08	6.37801e-08	6.70457e-08
0.09	3.96197e-08	4.94802e-08	5.5397e-08	6.3966e-08	6.70625e-08
0.091	3.98538e-08	4.9643e-08	5.5587e-08	6.41634e-08	6.70751e-08
0.092	4.00943e-08	4.98131e-08	5.57875e-08	6.43681e-08	6.70845e-08
0.093	4.034e-08	4.99884e-08	5.59954e-08	6.45771e-08	6.70919e-08
0.094	4.05867e-08	5.01669e-08	5.62065e-08	6.47881e-08	6.70981e-08
0.095	4.08303e-08	5.03454e-08	5.64154e-08	6.49981e-08	6.71024e-08
0.096	4.10687e-08	5.05197e-08	5.66234e-08	6.52039e-08	6.71086e-08
0.097	4.12986e-08	5.06877e-08	5.68239e-08	6.54034e-08	6.7115e-08
0.098	4.1517e-08	5.08462e-08	5.7015e-08	6.55925e-08	6.71244e-08
0.099	4.17207e-08	5.09943e-08	5.71924e-08	6.57699e-08	6.7137e-08
0.1	4.19097e-08	5.11287e-08	5.73584e-08	6.59347e-08	6.71527e-08
0.101	4.20788e-08	5.12484e-08	5.75053e-08	6.60828e-08	6.71737e-08
0.102	4.22289e-08	5.13503e-08	5.76345e-08	6.6214e-08	6.71989e-08
0.103	4.2356e-08	5.14343e-08	5.77426e-08	6.63275e-08	6.72305e-08
0.104	4.2462e-08	5.14983e-08	5.78309e-08	6.64209e-08	6.72662e-08
0.105	4.25439e-08	5.15434e-08	5.7896e-08	6.64965e-08	6.73103e-08
0.106	4.26027e-08	5.15686e-08	5.794e-08	6.65511e-08	6.73596e-08
0.107	4.26373e-08	5.15729e-08	5.79621e-08	6.65858e-08	6.74153e-08
0.108	4.26478e-08	5.15571e-08	5.79611e-08	6.66015e-08	6.74782e-08
0.109	4.26373e-08	5.15235e-08	5.79411e-08	6.65983e-08	6.75475e-08
0.11	4.26038e-08	5.147e-08	5.78991e-08	6.65774e-08	6.76242e-08
0.111	4.25492e-08	5.13996e-08	5.78382e-08	6.65395e-08	6.77061e-08
0.112	4.24767e-08	5.13146e-08	5.77616e-08	6.64881e-08	6.77932e-08
0.113	4.23853e-08	5.12137e-08	5.76692e-08	6.6422e-08	6.78877e-08
0.114	4.22782e-08	5.11014e-08	5.75631e-08	6.63442e-08	6.79843e-08
0.115	4.21586e-08	5.09785e-08	5.74455e-08	6.62571e-08	6.80873e-08
0.116	4.20263e-08	5.08473e-08	5.73185e-08	6.61626e-08	6.81943e-08
0.117	4.18866e-08	5.07108e-08	5.71862e-08	6.60628e-08	6.83025e-08
0.118	4.17386e-08	5.0569e-08	5.70486e-08	6.59589e-08	6.84149e-08
0.119	4.15852e-08	5.04273e-08	5.6909e-08	6.58539e-08	6.85282e-08
0.12	4.1432e-08	5.02845e-08	5.67724e-08	6.57489e-08	6.86427e-08
0.121	4.12776e-08	5.01449e-08	5.6637e-08	6.56481e-08	6.87561e-08
0.122	4.11264e-08	5.00105e-08	5.65068e-08	6.55526e-08	6.88684e-08
0.123	4.09794e-08	4.98824e-08	5.6385e-08	6.54623e-08	6.89808e-08
0.124	4.08387e-08	4.97637e-08	5.62726e-08	6.53814e-08	6.90911e-08
0.125	4.07064e-08	4.96545e-08	5.61719e-08	6.53111e-08	6.91981e-08
0.126	4.05846e-08	4.95568e-08	5.60837e-08	6.52501e-08	6.93031e-08
0.127	4.04744e-08	4.94729e-08	5.60091e-08	6.52039e-08	6.94019e-08
0.128	4.03756e-08	4.94035e-08	5.59503e-08	6.51714e-08	6.94974e-08
0.129	4.02917e-08	4.93468e-08	5.59083e-08	6.51515e-08	6.95867e-08
0.13	4.02213e-08	4.9308e-08	5.58831e-08	6.51473e-08	6.96717e-08
0.131	4.01656e-08	4.92838e-08	5.58747e-08	6.51578e-08	6.97505e-08
0.132	4.01247e-08	4.92765e-08	5.58852e-08	6.51819e-08	6.98239e-08
0.133	4.00984e-08	4.92838e-08	5.59115e-08	6.52218e-08	6.98912e-08
0.134	4.00869e-08	4.9308e-08	5.59545e-08	6.52764e-08	6.9951e-08
0.135	4.0089e-08	4.93468e-08	5.60144e-08	6.53436e-08	7.00056e-08
0.136	4.01048e-08	4.93983e-08	5.60878e-08	6.54255e-08	7.00528e-08
0.137	4.01331e-08	4.94645e-08	5.61761e-08	6.55169e-08	7.00949e-08
0.138	4.0172e-08	4.95411e-08	5.62779e-08	6.56197e-08	7.01306e-08
0.139	4.02213e-08	4.96283e-08	5.63902e-08	6.57311e-08	7.016e-08
0.14	4.02791e-08	4.97259e-08	5.6512e-08	6.58508e-08	7.01852e-08
0.141	4.03431e-08	4.98299e-08	5.66422e-08	6.59778e-08	7.02051e-08
0.142	4.04134e-08	4.99401e-08	5.67777e-08	6.6109e-08	7.02198e-08
0.143	4.0487e-08	5.00556e-08	5.69184e-08	6.62434e-08	7.02292e-08
0.144	4.05636e-08	5.01732e-08	5.70601e-08	6.63789e-08	7.02366e-08
0.145	4.06392e-08	5.02919e-08	5.7205e-08	6.65143e-08	7.02408e-08
0.146	4.07148e-08	5.04095e-08	5.73468e-08	6.66487e-08	7.02408e-08
0.147	4.07862e-08	5.05239e-08	5.74854e-08	6.678e-08	7.02398e-08
0.148	4.08545e-08	5.06352e-08	5.76188e-08	6.6906e-08	7.02366e-08
0.149	4.09153e-08	5.07412e-08	5.77468e-08	6.70268e-08	7.02324e-08
0.15	4.09689e-08	5.084e-08	5.78676e-08	6.71412e-08	7.02271e-08
0.151	4.10151e-08	5.09313e-08	5.79779e-08	6.72462e-08	7.02209e-08
0.152	4.10519e-08	5.10132e-08	5.80787e-08	6.73428e-08	7.02156e-08
0.153	4.10771e-08	5.10856e-08	5.817e-08	6.74289e-08	7.02104e-08
0.154	4.10928e-08	5.11465e-08	5.82477e-08	6.75056e-08	7.02072e-08
0.155	4.10949e-08	5.1198e-08	5.83128e-08	6.75717e-08	7.0204e-08
0.156	4.10875e-08	5.12369e-08	5.83664e-08	6.76263e-08	7.0203e-08
0.157	4.10676e-08	5.12652e-08	5.84073e-08	6.76704e-08	7.0203e-08
0.158	4.1034e-08	5.1282e-08	5.84346e-08	6.77029e-08	7.02051e-08
0.159	4.09899e-08	5.12862e-08	5.84493e-08	6.7725e-08	7.02082e-08
0.16	4.09343e-08	5.12809e-08	5.84535e-08	6.77376e-08	7.02146e-08
0.161	4.08702e-08	5.12642e-08	5.84451e-08	6.77397e-08	7.02229e-08
0.162	4.07935e-08	5.12379e-08	5.84262e-08	6.77334e-08	7.02334e-08
0.163	4.07085e-08	5.12032e-08	5.83979e-08	6.77187e-08	7.02461e-08
0.164	4.06172e-08	5.11602e-08	5.83621e-08	6.76977e-08	7.02597e-08
0.165	4.05184e-08	5.11108e-08	5.83181e-08	6.76715e-08	7.02744e-08
0.166	4.04134e-08	5.10562e-08	5.82687e-08	6.76389e-08	7.02912e-08
0.167	4.03053e-08	5.09975e-08	5.82141e-08	6.76042e-08	7.0309e-08
0.168	4.01929e-08	5.09345e-08	5.81553e-08	6.75665e-08	7.03269e-08
0.169	4.00806e-08	5.08694e-08	5.80955e-08	6.75276e-08	7.03479e-08
0.17	3.99682e-08	5.08053e-08	5.80356e-08	6.74898e-08	7.03668e-08
0.171	3.9857e-08	5.07412e-08	5.79758e-08	6.7452e-08	7.03857e-08
0.172	3.97488e-08	5.06782e-08	5.7918e-08	6.74163e-08	7.04057e-08
0.173	3.96438e-08	5.06195e-08	5.78644e-08	6.73859e-08	7.04246e-08
0.174	3.95441e-08	5.05638e-08	5.78151e-08	6.73585e-08	7.04424e-08
0.175	3.94517e-08	5.05155e-08	5.7772e-08	6.73365e-08	7.04592e-08
0.176	3.93666e-08	5.04725e-08	5.77353e-08	6.73208e-08	7.0475e-08
0.177	3.92878e-08	5.04368e-08	5.77069e-08	6.73113e-08	7.04875e-08
0.178	3.92196e-08	5.04084e-08	5.7686e-08	6.73103e-08	7.04991e-08
0.179	3.91619e-08	5.03895e-08	5.76744e-08	6.73155e-08	7.05085e-08
0.18	3.91135e-08	5.0378e-08	5.76702e-08	6.73302e-08	7.05169e-08
0.181	3.90747e-08	5.03758e-08	5.76775e-08	6.73512e-08	7.05222e-08
0.182	3.90474e-08	5.03822e-08	5.76922e-08	6.73817e-08	7.05243e-08
0.183	3.90296e-08	5.03979e-08	5.77185e-08	6.74194e-08	7.05264e-08
0.184	3.90232e-08	5.04241e-08	5.77511e-08	6.74646e-08	7.05243e-08
0.185	3.90275e-08	5.04578e-08	5.77951e-08	6.75171e-08	7.05201e-08
0.186	3.9039e-08	5.04998e-08	5.78445e-08	6.75759e-08	7.05138e-08
0.187	3.90621e-08	5.05491e-08	5.79033e-08	6.7641e-08	7.05054e-08
0.188	3.90926e-08	5.06048e-08	5.79673e-08	6.77103e-08	7.0497e-08
0.189	3.91303e-08	5.06678e-08	5.80377e-08	6.77838e-08	7.04844e-08
0.19	3.91755e-08	5.0735e-08	5.81122e-08	6.78625e-08	7.04728e-08
0.191	3.92249e-08	5.08063e-08	5.81899e-08	6.79413e-08	7.04592e-08
0.192	3.92795e-08	5.08809e-08	5.82697e-08	6.80222e-08	7.04456e-08
0.193	3.93382e-08	5.09576e-08	5.83517e-08	6.8104e-08	7.04309e-08
0.194	3.93981e-08	5.10353e-08	5.84325e-08	6.81838e-08	7.04162e-08
0.195	3.94601e-08	5.1113e-08	5.85123e-08	6.82626e-08	7.04015e-08
0.196	3.95209e-08	5.11896e-08	5.859e-08	6.83372e-08	7.03878e-08
0.197	3.95819e-08	5.12642e-08	5.86635e-08	6.84096e-08	7.03752e-08
0.198	3.96396e-08	5.13345e-08	5.87328e-08	6.84768e-08	7.03626e-08
0.199	3.96952e-08	5.14028e-08	5.87958e-08	6.85377e-08	7.03542e-08
0.2	3.97467e-08	5.14647e-08	5.88536e-08	6.85923e-08	7.03458e-08
0.201	3.97929e-08	5.15214e-08	5.89029e-08	6.86406e-08	7.03406e-08
0.202	3.98339e-08	5.15707e-08	5.89439e-08	6.86805e-08	7.03374e-08
0.203	3.98675e-08	5.16128e-08	5.89774e-08	6.8712e-08	7.03364e-08
0.204	3.98948e-08	5.16484e-08	5.90006e-08	6.87362e-08	7.03384e-08
0.205	3.99136e-08	5.16757e-08	5.90153e-08	6.87519e-08	7.03437e-08
0.206	3.99263e-08	5.16936e-08	5.90184e-08	6.87582e-08	7.03531e-08
0.207	3.99304e-08	5.17041e-08	5.90132e-08	6.87551e-08	7.03647e-08
0.208	3.99273e-08	5.17062e-08	5.89985e-08	6.87456e-08	7.03794e-08
0.209	3.99147e-08	5.17009e-08	5.89743e-08	6.87267e-08	7.03972e-08
0.21	3.98969e-08	5.16862e-08	5.89417e-08	6.86983e-08	7.04182e-08
0.211	3.98706e-08	5.16631e-08	5.88997e-08	6.86648e-08	7.04424e-08
0.212	3.9837e-08	5.16337e-08	5.88504e-08	6.86238e-08	7.04708e-08
0.213	3.97971e-08	5.1598e-08	5.87937e-08	6.85776e-08	7.05002e-08
0.214	3.9752e-08	5.1555e-08	5.87307e-08	6.85251e-08	7.05327e-08
0.215	3.97016e-08	5.15078e-08	5.86624e-08	6.84673e-08	7.05673e-08
0.216	3.9647e-08	5.14563e-08	5.859e-08	6.84075e-08	7.06052e-08
0.217	3.95892e-08	5.13996e-08	5.85123e-08	6.83445e-08	7.0644e-08
0.218	3.95294e-08	5.13408e-08	5.84336e-08	6.82794e-08	7.0685e-08
0.219	3.94664e-08	5.12799e-08	5.83527e-08	6.82143e-08	7.07269e-08
0.22	3.94033e-08	5.12169e-08	5.82718e-08	6.81481e-08	7.077e-08
0.221	3.93425e-08	5.11539e-08	5.8192e-08	6.80841e-08	7.0813e-08
0.222	3.92805e-08	5.1092e-08	5.81122e-08	6.80222e-08	7.08571e-08
0.223	3.92217e-08	5.1031e-08	5.80377e-08	6.79644e-08	7.09013e-08
0.224	3.9165e-08	5.09733e-08	5.79642e-08	6.79087e-08	7.09443e-08
0.225	3.91125e-08	5.09166e-08	5.7897e-08	6.78563e-08	7.09884e-08
0.226	3.90631e-08	5.08652e-08	5.7833e-08	6.78111e-08	7.10304e-08
0.227	3.90201e-08	5.08169e-08	5.77763e-08	6.77712e-08	7.10703e-08
0.228	3.89812e-08	5.07749e-08	5.77259e-08	6.77376e-08	7.11113e-08
0.229	3.89498e-08	5.0736e-08	5.76807e-08	6.77092e-08	7.1149e-08
0.23	3.89235e-08	5.07045e-08	5.7645e-08	6.76893e-08	7.11858e-08
0.231	3.89035e-08	5.06782e-08	5.76156e-08	6.76757e-08	7.12205e-08
0.232	3.88909e-08	5.06583e-08	5.75936e-08	6.76693e-08	7.1253e-08
0.233	3.88857e-08	5.06436e-08	5.75778e-08	6.76693e-08	7.12845e-08
0.234	3.88857e-08	5.06352e-08	5.75715e-08	6.76777e-08	7.13128e-08
0.235	3.8893e-08	5.06321e-08	5.75715e-08	6.76914e-08	7.13391e-08
0.236	3.89067e-08	5.06352e-08	5.75778e-08	6.77114e-08	7.13654e-08
0.237	3.89267e-08	5.06426e-08	5.75925e-08	6.77376e-08	7.13874e-08
0.238	3.89508e-08	5.06552e-08	5.76103e-08	6.77691e-08	7.14095e-08
0.239	3.89823e-08	5.0672e-08	5.76345e-08	6.78059e-08	7.14283e-08
0.24	3.90159e-08	5.0693e-08	5.76639e-08	6.78468e-08	7.14462e-08
0.241	3.90548e-08	5.07171e-08	5.76965e-08	6.78909e-08	7.1463e-08
0.242	3.90957e-08	5.07433e-08	5.77332e-08	6.79371e-08	7.14787e-08
0.243	3.91387e-08	5.07717e-08	5.7771e-08	6.79875e-08	7.14934e-08
0.244	3.9185e-08	5.08022e-08	5.78109e-08	6.80369e-08	7.15071e-08
0.245	3.92301e-08	5.08315e-08	5.78508e-08	6.80883e-08	7.15197e-08
0.246	3.92774e-08	5.0862e-08	5.78896e-08	6.81387e-08	7.15333e-08
0.247	3.93225e-08	5.08904e-08	5.79285e-08	6.8188e-08	7.1546e-08
0.248	3.93677e-08	5.09177e-08	5.79663e-08	6.82353e-08	7.15585e-08
0.249	3.94086e-08	5.09429e-08	5.8001e-08	6.82805e-08	7.15722e-08
0.25	3.94485e-08	5.09649e-08	5.80324e-08	6.83224e-08	7.15859e-08
0.251	3.94852e-08	5.09849e-08	5.80587e-08	6.83613e-08	7.16006e-08
0.252	3.95189e-08	5.09996e-08	5.80829e-08	6.8396e-08	7.16163e-08
0.253	3.95472e-08	5.10111e-08	5.81017e-08	6.84254e-08	7.16331e-08
0.254	3.95703e-08	5.10184e-08	5.81143e-08	6.84516e-08	7.1651e-08
0.255	3.95902e-08	5.10206e-08	5.81217e-08	6.84726e-08	7.16699e-08
0.256	3.9605e-08	5.10174e-08	5.81259e-08	6.84873e-08	7.16909e-08
0.257	3.96133e-08	5.10101e-08	5.81217e-08	6.84978e-08	7.17129e-08
0.258	3.96176e-08	5.09975e-08	5.81133e-08	6.8502e-08	7.1736e-08
0.259	3.96154e-08	5.09806e-08	5.80996e-08	6.8502e-08	7.17602e-08
0.26	3.96102e-08	5.09586e-08	5.80808e-08	6.84968e-08	7.17864e-08
0.261	3.95986e-08	5.09324e-08	5.80556e-08	6.84873e-08	7.18137e-08
0.262	3.9584e-08	5.09019e-08	5.80283e-08	6.84736e-08	7.1842e-08
0.263	3.9564e-08	5.08683e-08	5.79957e-08	6.84558e-08	7.18715e-08
0.264	3.95409e-08	5.08315e-08	5.796e-08	6.84348e-08	7.19019e-08
0.265	3.95147e-08	5.07916e-08	5.79212e-08	6.84117e-08	7.19323e-08
0.266	3.94863e-08	5.07497e-08	5.78813e-08	6.83855e-08	7.19638e-08
0.267	3.94558e-08	5.07066e-08	5.78382e-08	6.83571e-08	7.19954e-08
0.268	3.94233e-08	5.06625e-08	5.77951e-08	6.83287e-08	7.20268e-08
0.269	3.93907e-08	5.06174e-08	5.77532e-08	6.83004e-08	7.20583e-08
0.27	3.93582e-08	5.05732e-08	5.77101e-08	6.82721e-08	7.20888e-08
0.271	3.93256e-08	5.05302e-08	5.76702e-08	6.82448e-08	7.21193e-08
0.272	3.92952e-08	5.04893e-08	5.76314e-08	6.82185e-08	7.21486e-08
0.273	3.92669e-08	5.04494e-08	5.75946e-08	6.81954e-08	7.2177e-08
0.274	3.92406e-08	5.04126e-08	5.75631e-08	6.81755e-08	7.22032e-08
0.275	3.92165e-08	5.0379e-08	5.75358e-08	6.81576e-08	7.22284e-08
0.276	3.91965e-08	5.03496e-08	5.75117e-08	6.8145e-08	7.22516e-08
0.277	3.91807e-08	5.03244e-08	5.74927e-08	6.81366e-08	7.22725e-08
0.278	3.91703e-08	5.03024e-08	5.74801e-08	6.81324e-08	7.22915e-08
0.279	3.91629e-08	5.02866e-08	5.74728e-08	6.81334e-08	7.23093e-08
0.28	3.91608e-08	5.02751e-08	5.74707e-08	6.81387e-08	7.23229e-08
0.281	3.9164e-08	5.02687e-08	5.74749e-08	6.81503e-08	7.23345e-08
0.282	3.91724e-08	5.02687e-08	5.74854e-08	6.81681e-08	7.2345e-08
0.283	3.9186e-08	5.0273e-08	5.75022e-08	6.81902e-08	7.23523e-08
0.284	3.92038e-08	5.02824e-08	5.75243e-08	6.82174e-08	7.23565e-08
0.285	3.9228e-08	5.02971e-08	5.75526e-08	6.825e-08	7.23597e-08
0.286	3.92553e-08	5.03171e-08	5.75872e-08	6.82868e-08	7.23597e-08
0.287	3.92889e-08	5.03402e-08	5.7625e-08	6.83298e-08	7.23565e-08
0.288	3.93256e-08	5.03685e-08	5.76692e-08	6.8376e-08	7.23534e-08
0.289	3.93655e-08	5.03989e-08	5.77164e-08	6.84264e-08	7.23471e-08
0.29	3.94097e-08	5.04347e-08	5.77678e-08	6.848e-08	7.23387e-08
0.291	3.94548e-08	5.04725e-08	5.78224e-08	6.85356e-08	7.23293e-08
0.292	3.95031e-08	5.05124e-08	5.78781e-08	6.85933e-08	7.23177e-08
0.293	3.95535e-08	5.05544e-08	5.79369e-08	6.86532e-08	7.23062e-08
0.294	3.96039e-08	5.05963e-08	5.79957e-08	6.87141e-08	7.22946e-08
0.295	3.96553e-08	5.06394e-08	5.80556e-08	6.8775e-08	7.2281e-08
0.296	3.97057e-08	5.06835e-08	5.81143e-08	6.8837e-08	7.22673e-08
0.297	3.97551e-08	5.07265e-08	5.81732e-08	6.88978e-08	7.22536e-08
0.298	3.98045e-08	5.07685e-08	5.82298e-08	6.89567e-08	7.224e-08
0.299	3.98496e-08	5.08084e-08	5.82844e-08	6.90144e-08	7.22264e-08
0.3	3.98937e-08	5.08462e-08	5.83359e-08	6.9069e-08	7.22148e-08
0.301	3.99347e-08	5.0882e-08	5.83853e-08	6.91215e-08	7.22022e-08
0.302	3.99714e-08	5.09134e-08	5.84304e-08	6.91698e-08	7.21917e-08
0.303	4.0005e-08	5.09429e-08	5.84724e-08	6.9215e-08	7.21822e-08
0.304	4.00333e-08	5.09681e-08	5.85081e-08	6.92559e-08	7.21738e-08
0.305	4.00575e-08	5.0989e-08	5.85417e-08	6.92937e-08	7.21665e-08
0.306	4.00764e-08	5.10069e-08	5.8569e-08	6.93263e-08	7.21613e-08
0.307	4.00911e-08	5.10206e-08	5.85911e-08	6.93546e-08	7.21581e-08
0.308	4.01016e-08	5.103e-08	5.86089e-08	6.93777e-08	7.2156e-08
0.309	4.01048e-08	5.10342e-08	5.86225e-08	6.93966e-08	7.2157e-08
0.31	4.01058e-08	5.10353e-08	5.8631e-08	6.94113e-08	7.21581e-08
0.311	4.00995e-08	5.10331e-08	5.86351e-08	6.94218e-08	7.21623e-08
0.312	4.00911e-08	5.10269e-08	5.86351e-08	6.94281e-08	7.21665e-08
0.313	4.00764e-08	5.10163e-08	5.8632e-08	6.94302e-08	7.21728e-08
0.314	4.00585e-08	5.10048e-08	5.86246e-08	6.94291e-08	7.21812e-08
0.315	4.00376e-08	5.0989e-08	5.86152e-08	6.94239e-08	7.21907e-08
0.316	4.00124e-08	5.09702e-08	5.86037e-08	6.94166e-08	7.22022e-08
0.317	3.99851e-08	5.09512e-08	5.85879e-08	6.94071e-08	7.22137e-08
0.318	3.99546e-08	5.09303e-08	5.85721e-08	6.93956e-08	7.22264e-08
0.319	3.99231e-08	5.09082e-08	5.85554e-08	6.93819e-08	7.224e-08
0.32	3.98895e-08	5.08861e-08	5.85386e-08	6.93672e-08	7.22536e-08
0.321	3.98559e-08	5.08631e-08	5.85228e-08	6.93525e-08	7.22683e-08
0.322	3.98213e-08	5.0841e-08	5.8506e-08	6.93378e-08	7.2282e-08
0.323	3.97855e-08	5.082e-08	5.84913e-08	6.93231e-08	7.22967e-08
0.324	3.9753e-08	5.08011e-08	5.84787e-08	6.93095e-08	7.23104e-08
0.325	3.97204e-08	5.07822e-08	5.84671e-08	6.92958e-08	7.2324e-08
0.326	3.9689e-08	5.07685e-08	5.84588e-08	6.92842e-08	7.23366e-08
0.327	3.96596e-08	5.07549e-08	5.84535e-08	6.92748e-08	7.23481e-08
0.328	3.96333e-08	5.07444e-08	5.84514e-08	6.92674e-08	7.23597e-08
0.329	3.96081e-08	5.07381e-08	5.84524e-08	6.92622e-08	7.23692e-08
0.33	3.9586e-08	5.0735e-08	5.84577e-08	6.92601e-08	7.23786e-08
0.331	3.95672e-08	5.0735e-08	5.84661e-08	6.92612e-08	7.2386e-08
0.332	3.95514e-08	5.07381e-08	5.84797e-08	6.92643e-08	7.23912e-08
0.333	3.95388e-08	5.07455e-08	5.84955e-08	6.92717e-08	7.23965e-08
0.334	3.95294e-08	5.07559e-08	5.85155e-08	6.92801e-08	7.23985e-08
0.335	3.9523e-08	5.07696e-08	5.85386e-08	6.92916e-08	7.24017e-08
0.336	3.95199e-08	5.07885e-08	5.85669e-08	6.93063e-08	7.24007e-08
0.337	3.95189e-08	5.08084e-08	5.85963e-08	6.93241e-08	7.24007e-08
0.338	3.95209e-08	5.08336e-08	5.86289e-08	6.93441e-08	7.23985e-08
0.339	3.95273e-08	5.08599e-08	5.86635e-08	6.93662e-08	7.23954e-08
0.34	3.95335e-08	5.08882e-08	5.87013e-08	6.93903e-08	7.23912e-08
0.341	3.9542e-08	5.09198e-08	5.87401e-08	6.94155e-08	7.2386e-08
0.342	3.95535e-08	5.09533e-08	5.878e-08	6.94418e-08	7.23797e-08
0.343	3.9564e-08	5.0987e-08	5.88199e-08	6.9469e-08	7.23733e-08
0.344	3.95766e-08	5.10216e-08	5.88598e-08	6.94974e-08	7.2366e-08
0.345	3.95892e-08	5.10573e-08	5.88997e-08	6.95247e-08	7.23586e-08
0.346	3.96028e-08	5.1093e-08	5.89386e-08	6.9552e-08	7.23503e-08
0.347	3.96154e-08	5.11287e-08	5.89764e-08	6.95793e-08	7.23429e-08
0.348	3.9627e-08	5.11623e-08	5.90121e-08	6.96056e-08	7.23356e-08
0.349	3.96375e-08	5.11959e-08	5.90457e-08	6.96308e-08	7.23293e-08
0.35	3.9647e-08	5.12284e-08	5.90762e-08	6.96538e-08	7.23229e-08
0.351	3.96543e-08	5.12568e-08	5.91035e-08	6.96749e-08	7.23177e-08
0.352	3.96606e-08	5.12852e-08	5.91287e-08	6.96917e-08	7.23135e-08
0.353	3.96627e-08	5.13104e-08	5.91496e-08	6.97095e-08	7.23093e-08
0.354	3.96627e-08	5.13334e-08	5.91654e-08	6.97231e-08	7.23072e-08
0.355	3.96617e-08	5.13534e-08	5.9178e-08	6.97336e-08	7.23062e-08
0.356	3.96553e-08	5.13692e-08	5.91874e-08	6.9741e-08	7.23062e-08
0.357	3.9648e-08	5.13838e-08	5.91916e-08	6.97473e-08	7.23072e-08
0.358	3.96375e-08	5.13933e-08	5.91927e-08	6.97483e-08	7.23093e-08
0.359	3.96239e-08	5.14006e-08	5.91885e-08	6.97483e-08	7.23135e-08
0.36	3.96071e-08	5.14049e-08	5.91822e-08	6.97452e-08	7.23187e-08
0.361	3.95892e-08	5.1407e-08	5.91717e-08	6.974e-08	7.23261e-08
0.362	3.95672e-08	5.14049e-08	5.9157e-08	6.97316e-08	7.23334e-08
0.363	3.95441e-08	5.14006e-08	5.91402e-08	6.97211e-08	7.23429e-08
0.364	3.95189e-08	5.13944e-08	5.91213e-08	6.97095e-08	7.23534e-08
0.365	3.94926e-08	5.13849e-08	5.90982e-08	6.96948e-08	7.2365e-08
0.366	3.94632e-08	5.13733e-08	5.90751e-08	6.9679e-08	7.23765e-08
0.367	3.94338e-08	5.13597e-08	5.90499e-08	6.96633e-08	7.23891e-08
0.368	3.94033e-08	5.1346e-08	5.90226e-08	6.96465e-08	7.24027e-08
0.369	3.93729e-08	5.13313e-08	5.89964e-08	6.96286e-08	7.24164e-08
0.37	3.93435e-08	5.13156e-08	5.89691e-08	6.96108e-08	7.24301e-08
0.371	3.9313e-08	5.12999e-08	5.89428e-08	6.9594e-08	7.24448e-08
0.372	3.92847e-08	5.1283e-08	5.89176e-08	6.95772e-08	7.24584e-08
0.373	3.92574e-08	5.12673e-08	5.88935e-08	6.95625e-08	7.2472e-08
0.374	3.92311e-08	5.12526e-08	5.88704e-08	6.95488e-08	7.24857e-08
0.375	3.9207e-08	5.12389e-08	5.88504e-08	6.95373e-08	7.24983e-08
0.376	3.91839e-08	5.12263e-08	5.88336e-08	6.95268e-08	7.25109e-08
0.377	3.9165e-08	5.12148e-08	5.88179e-08	6.95184e-08	7.25214e-08
0.378	3.91482e-08	5.12054e-08	5.88063e-08	6.95142e-08	7.25309e-08
0.379	3.91356e-08	5.1198e-08	5.87979e-08	6.95111e-08	7.25403e-08
0.38	3.91261e-08	5.11928e-08	5.87916e-08	6.951e-08	7.25487e-08
0.381	3.91188e-08	5.11896e-08	5.87916e-08	6.95131e-08	7.2555e-08
0.382	3.91146e-08	5.11896e-08	5.87937e-08	6.95195e-08	7.25603e-08
0.383	3.91135e-08	5.11906e-08	5.8799e-08	6.95268e-08	7.25645e-08
0.384	3.91167e-08	5.11949e-08	5.88073e-08	6.95383e-08	7.25665e-08
0.385	3.9123e-08	5.12001e-08	5.8821e-08	6.9553e-08	7.25676e-08
0.386	3.91325e-08	5.12075e-08	5.88367e-08	6.95699e-08	7.25665e-08
0.387	3.91461e-08	5.1218e-08	5.88557e-08	6.95877e-08	7.25645e-08
0.388	3.91608e-08	5.12295e-08	5.88777e-08	6.96087e-08	7.25623e-08
0.389	3.91786e-08	5.12421e-08	5.89018e-08	6.96328e-08	7.25571e-08
0.39	3.91986e-08	5.12568e-08	5.89281e-08	6.9658e-08	7.25529e-08
0.391	3.92206e-08	5.12736e-08	5.89565e-08	6.96843e-08	7.25456e-08
0.392	3.92448e-08	5.12904e-08	5.89859e-08	6.97116e-08	7.25393e-08
0.393	3.927e-08	5.13072e-08	5.90163e-08	6.974e-08	7.25319e-08
0.394	3.92962e-08	5.13251e-08	5.90478e-08	6.97694e-08	7.25235e-08
0.395	3.93225e-08	5.13419e-08	5.90793e-08	6.97987e-08	7.25141e-08
0.396	3.93498e-08	5.13597e-08	5.91108e-08	6.98281e-08	7.25057e-08
0.397	3.93781e-08	5.13765e-08	5.91402e-08	6.98575e-08	7.24962e-08
0.398	3.94044e-08	5.13912e-08	5.91696e-08	6.98849e-08	7.24867e-08
0.399	3.94306e-08	5.14059e-08	5.9198e-08	6.99121e-08	7.24783e-08
0.4	3.94548e-08	5.14185e-08	5.92242e-08	6.99373e-08	7.247e-08
0.401	3.9479e-08	5.14301e-08	5.92484e-08	6.99615e-08	7.24615e-08
0.402	3.9501e-08	5.14395e-08	5.92693e-08	6.99846e-08	7.24542e-08
0.403	3.95209e-08	5.14469e-08	5.92893e-08	7.00046e-08	7.2449e-08
0.404	3.95388e-08	5.14521e-08	5.9305e-08	7.00224e-08	7.24426e-08
0.405	3.95546e-08	5.14542e-08	5.93187e-08	7.00381e-08	7.24384e-08
0.406	3.95682e-08	5.14542e-08	5.93282e-08	7.00508e-08	7.24343e-08
0.407	3.95787e-08	5.14521e-08	5.93355e-08	7.00602e-08	7.24321e-08
0.408	3.95871e-08	5.14469e-08	5.93397e-08	7.00686e-08	7.24311e-08
0.409	3.95934e-08	5.14395e-08	5.93408e-08	7.00738e-08	7.24311e-08
0.41	3.95966e-08	5.1429e-08	5.93387e-08	7.0077e-08	7.24321e-08
0.411	3.95966e-08	5.14185e-08	5.93334e-08	7.0076e-08	7.24343e-08
0.412	3.95955e-08	5.14038e-08	5.93261e-08	7.00738e-08	7.24374e-08
0.413	3.95924e-08	5.1388e-08	5.93166e-08	7.00697e-08	7.24426e-08
0.414	3.95871e-08	5.13692e-08	5.9304e-08	7.00623e-08	7.24479e-08
0.415	3.95798e-08	5.13492e-08	5.92893e-08	7.00539e-08	7.24553e-08
0.416	3.95703e-08	5.13282e-08	5.92736e-08	7.00445e-08	7.24626e-08
0.417	3.95608e-08	5.13061e-08	5.92567e-08	7.00329e-08	7.2471e-08
0.418	3.95493e-08	5.12841e-08	5.92379e-08	7.00192e-08	7.24794e-08
0.419	3.95377e-08	5.1261e-08	5.9219e-08	7.00056e-08	7.24899e-08
0.42	3.95262e-08	5.12369e-08	5.92011e-08	6.9992e-08	7.24994e-08
0.421	3.95136e-08	5.12127e-08	5.91822e-08	6.99772e-08	7.25099e-08
0.422	3.95021e-08	5.11906e-08	5.91643e-08	6.99615e-08	7.25214e-08
0.423	3.94905e-08	5.11676e-08	5.91475e-08	6.99468e-08	7.25309e-08
0.424	3.948e-08	5.11455e-08	5.91318e-08	6.99321e-08	7.25424e-08
0.425	3.94705e-08	5.11256e-08	5.91182e-08	6.99174e-08	7.25518e-08
0.426	3.94632e-08	5.11067e-08	5.91056e-08	6.99048e-08	7.25623e-08
0.427	3.94558e-08	5.10888e-08	5.9095e-08	6.98922e-08	7.25708e-08
0.428	3.94517e-08	5.10741e-08	5.90866e-08	6.98807e-08	7.25802e-08
0.429	3.94485e-08	5.10605e-08	5.90804e-08	6.98702e-08	7.25886e-08
0.43	3.94485e-08	5.10489e-08	5.90762e-08	6.98618e-08	7.2596e-08
0.431	3.94496e-08	5.10395e-08	5.90762e-08	6.98533e-08	7.26033e-08
0.432	3.94527e-08	5.10321e-08	5.90783e-08	6.9847e-08	7.26085e-08
0.433	3.9459e-08	5.10269e-08	5.90814e-08	6.98418e-08	7.26127e-08
0.434	3.94674e-08	5.10237e-08	5.90888e-08	6.98386e-08	7.26169e-08
0.435	3.9479e-08	5.10237e-08	5.90971e-08	6.98376e-08	7.26191e-08
0.436	3.94916e-08	5.10248e-08	5.91087e-08	6.98355e-08	7.26222e-08
0.437	3.95073e-08	5.10289e-08	5.91234e-08	6.98366e-08	7.26232e-08
0.438	3.95241e-08	5.10342e-08	5.91381e-08	6.98376e-08	7.26222e-08
0.439	3.95441e-08	5.10415e-08	5.91549e-08	6.98397e-08	7.26212e-08
0.44	3.95651e-08	5.105e-08	5.91738e-08	6.98418e-08	7.26201e-08
0.441	3.95871e-08	5.10605e-08	5.91938e-08	6.9845e-08	7.26169e-08
0.442	3.96112e-08	5.10709e-08	5.92127e-08	6.98481e-08	7.26138e-08
0.443	3.96354e-08	5.10835e-08	5.92326e-08	6.98523e-08	7.26096e-08
0.444	3.96617e-08	5.10961e-08	5.92536e-08	6.98555e-08	7.26044e-08
0.445	3.96869e-08	5.11098e-08	5.92736e-08	6.98586e-08	7.26002e-08
0.446	3.97131e-08	5.11234e-08	5.92935e-08	6.98607e-08	7.25949e-08
0.447	3.97394e-08	5.1136e-08	5.93114e-08	6.98618e-08	7.25897e-08
0.448	3.97646e-08	5.11486e-08	5.93271e-08	6.98618e-08	7.25833e-08
0.449	3.97898e-08	5.11612e-08	5.93418e-08	6.98618e-08	7.2577e-08
0.45	3.9815e-08	5.11728e-08	5.93555e-08	6.98586e-08	7.25708e-08
0.451	3.98391e-08	5.11833e-08	5.9366e-08	6.98555e-08	7.25645e-08
0.452	3.98611e-08	5.11938e-08	5.93754e-08	6.98502e-08	7.25592e-08
0.453	3.98822e-08	5.12022e-08	5.93807e-08	6.98428e-08	7.2554e-08
0.454	3.99021e-08	5.12096e-08	5.93828e-08	6.98345e-08	7.25487e-08
0.455	3.992e-08	5.12158e-08	5.93828e-08	6.98229e-08	7.25434e-08
0.456	3.99368e-08	5.1219e-08	5.93796e-08	6.98103e-08	7.25393e-08
0.457	3.99515e-08	5.12222e-08	5.93733e-08	6.97956e-08	7.25351e-08
0.458	3.99641e-08	5.12232e-08	5.93639e-08	6.97799e-08	7.25319e-08
0.459	3.99746e-08	5.12243e-08	5.93523e-08	6.9762e-08	7.25287e-08
0.46	3.9984e-08	5.12222e-08	5.93365e-08	6.9742e-08	7.25256e-08
0.461	3.99924e-08	5.12201e-08	5.93187e-08	6.972e-08	7.25235e-08
0.462	3.99987e-08	5.12158e-08	5.92977e-08	6.96979e-08	7.25214e-08
0.463	4.0004e-08	5.12117e-08	5.92746e-08	6.96749e-08	7.25193e-08
0.464	4.00071e-08	5.12054e-08	5.92494e-08	6.96497e-08	7.25182e-08
0.465	4.00102e-08	5.1199e-08	5.92221e-08	6.96245e-08	7.25162e-08
0.466	4.00124e-08	5.11928e-08	5.91927e-08	6.95992e-08	7.25151e-08
0.467	4.00134e-08	5.11854e-08	5.91622e-08	6.9573e-08	7.2513e-08
0.468	4.00134e-08	5.1178e-08	5.91318e-08	6.95478e-08	7.25119e-08
0.469	4.00145e-08	5.11718e-08	5.90992e-08	6.95216e-08	7.25099e-08
0.47	4.00145e-08	5.11655e-08	5.90678e-08	6.94964e-08	7.25067e-08
0.471	4.00155e-08	5.11592e-08	5.90352e-08	6.94722e-08	7.25046e-08
0.472	4.00166e-08	5.11539e-08	5.90037e-08	6.94491e-08	7.25015e-08
0.473	4.00197e-08	5.11507e-08	5.89733e-08	6.94281e-08	7.24983e-08
0.474	4.00228e-08	5.11497e-08	5.89428e-08	6.94081e-08	7.2493e-08
0.475	4.00271e-08	5.11486e-08	5.89144e-08	6.93903e-08	7.24878e-08
0.476	4.00333e-08	5.11507e-08	5.88861e-08	6.93724e-08	7.24815e-08
0.477	4.00407e-08	5.11539e-08	5.88609e-08	6.93599e-08	7.24752e-08
0.478	4.00512e-08	5.11581e-08	5.88367e-08	6.93472e-08	7.24658e-08
0.479	4.00627e-08	5.11665e-08	5.88147e-08	6.93378e-08	7.24573e-08
0.48	4.00764e-08	5.11759e-08	5.87958e-08	6.93315e-08	7.24468e-08
0.481	4.00922e-08	5.11885e-08	5.8779e-08	6.93263e-08	7.24364e-08
0.482	4.011e-08	5.12022e-08	5.87633e-08	6.93252e-08	7.24227e-08
0.483	4.01289e-08	5.1219e-08	5.87517e-08	6.93252e-08	7.24091e-08
0.484	4.01509e-08	5.12379e-08	5.87422e-08	6.93283e-08	7.23944e-08
0.485	4.01761e-08	5.12589e-08	5.87339e-08	6.93347e-08	7.23786e-08
0.486	4.02014e-08	5.12841e-08	5.87286e-08	6.9342e-08	7.23618e-08
0.487	4.02297e-08	5.13082e-08	5.87255e-08	6.93525e-08	7.2345e-08
0.488	4.02591e-08	5.13366e-08	5.87244e-08	6.9364e-08	7.23261e-08
0.489	4.02906e-08	5.1366e-08	5.87244e-08	6.93787e-08	7.23062e-08
0.49	4.03242e-08	5.13964e-08	5.87255e-08	6.93945e-08	7.22872e-08
0.491	4.03589e-08	5.1428e-08	5.87286e-08	6.94123e-08	7.22673e-08
0.492	4.03935e-08	5.14616e-08	5.87328e-08	6.94313e-08	7.22453e-08
0.493	4.04292e-08	5.14952e-08	5.8737e-08	6.94512e-08	7.22243e-08
0.494	4.04659e-08	5.15298e-08	5.87422e-08	6.94712e-08	7.22032e-08
0.495	4.05027e-08	5.15645e-08	5.87475e-08	6.94921e-08	7.21812e-08
0.496	4.05405e-08	5.15991e-08	5.87528e-08	6.95131e-08	7.21602e-08
0.497	4.05773e-08	5.16348e-08	5.87569e-08	6.95341e-08	7.21381e-08
0.498	4.0614e-08	5.16695e-08	5.87612e-08	6.95552e-08	7.21171e-08
0.499	4.06497e-08	5.1703e-08	5.87633e-08	6.95751e-08	7.20972e-08
0.5	4.06844e-08	5.17367e-08	5.87654e-08	6.95951e-08	7.20762e-08
0.501	4.06823e-08	5.17314e-08	5.8737e-08	6.95856e-08	7.20804e-08
0.502	4.06823e-08	5.17272e-08	5.87087e-08	6.95772e-08	7.20835e-08
0.503	4.06823e-08	5.17251e-08	5.86803e-08	6.95699e-08	7.20888e-08
0.504	4.06823e-08	5.1722e-08	5.8653e-08	6.95625e-08	7.20919e-08
0.505	4.06844e-08	5.17209e-08	5.86267e-08	6.95562e-08	7.20951e-08
0.506	4.06865e-08	5.17199e-08	5.86016e-08	6.95499e-08	7.20982e-08
0.507	4.06906e-08	5.17199e-08	5.85764e-08	6.95468e-08	7.21014e-08
0.508	4.06938e-08	5.1722e-08	5.85522e-08	6.95436e-08	7.21046e-08
0.509	4.06991e-08	5.17251e-08	5.85291e-08	6.95405e-08	7.21087e-08
0.51	4.07053e-08	5.17282e-08	5.8507e-08	6.95394e-08	7.21109e-08
0.511	4.07127e-08	5.17325e-08	5.8485e-08	6.95394e-08	7.2114e-08
0.512	4.07222e-08	5.17377e-08	5.8464e-08	6.95394e-08	7.21161e-08
0.513	4.07305e-08	5.17451e-08	5.84451e-08	6.95415e-08	7.21182e-08
0.514	4.07421e-08	5.17524e-08	5.84272e-08	6.95447e-08	7.21214e-08
0.515	4.07537e-08	5.17608e-08	5.84094e-08	6.95488e-08	7.21234e-08
0.516	4.07663e-08	5.17713e-08	5.83926e-08	6.95541e-08	7.21256e-08
0.517	4.07799e-08	5.17829e-08	5.83768e-08	6.95604e-08	7.21266e-08
0.518	4.07946e-08	5.17944e-08	5.83632e-08	6.95667e-08	7.21287e-08
0.519	4.08103e-08	5.1808e-08	5.83495e-08	6.95762e-08	7.21308e-08
0.52	4.08272e-08	5.18217e-08	5.83369e-08	6.95846e-08	7.21318e-08
0.521	4.08461e-08	5.18364e-08	5.83254e-08	6.95951e-08	7.21329e-08
0.522	4.08639e-08	5.18532e-08	5.83139e-08	6.96066e-08	7.2134e-08
0.523	4.08839e-08	5.187e-08	5.83055e-08	6.96181e-08	7.2135e-08
0.524	4.09049e-08	5.18879e-08	5.8296e-08	6.96308e-08	7.2135e-08
0.525	4.09258e-08	5.19068e-08	5.82876e-08	6.96433e-08	7.21361e-08
0.526	4.09469e-08	5.19256e-08	5.82813e-08	6.9658e-08	7.21371e-08
0.527	4.097e-08	5.19456e-08	5.8275e-08	6.96738e-08	7.21371e-08
0.528	4.09941e-08	5.19666e-08	5.82697e-08	6.96885e-08	7.21371e-08
0.529	4.10182e-08	5.19886e-08	5.82645e-08	6.97053e-08	7.21371e-08
0.53	4.10434e-08	5.20107e-08	5.82603e-08	6.97221e-08	7.21371e-08
0.531	4.10687e-08	5.20328e-08	5.82582e-08	6.97389e-08	7.21371e-08
0.532	4.10939e-08	5.20569e-08	5.8255e-08	6.97568e-08	7.21361e-08
0.533	4.11201e-08	5.208e-08	5.82519e-08	6.97757e-08	7.21361e-08
0.534	4.11464e-08	5.21031e-08	5.82509e-08	6.97935e-08	7.21361e-08
0.535	4.11737e-08	5.21273e-08	5.82498e-08	6.98124e-08	7.2135e-08
0.536	4.12009e-08	5.21525e-08	5.82488e-08	6.98303e-08	7.2134e-08
0.537	4.12282e-08	5.21766e-08	5.82488e-08	6.98491e-08	7.21329e-08
0.538	4.12555e-08	5.22007e-08	5.82477e-08	6.9868e-08	7.21318e-08
0.539	4.12818e-08	5.22259e-08	5.82488e-08	6.9887e-08	7.21318e-08
0.54	4.13101e-08	5.22501e-08	5.82488e-08	6.99059e-08	7.21298e-08
0.541	4.13364e-08	5.22743e-08	5.82498e-08	6.99248e-08	7.21287e-08
0.542	4.13626e-08	5.22995e-08	5.82498e-08	6.99436e-08	7.21266e-08
0.543	4.13889e-08	5.23236e-08	5.82498e-08	6.99615e-08	7.21256e-08
0.544	4.14151e-08	5.23456e-08	5.82519e-08	6.99804e-08	7.21245e-08
0.545	4.14414e-08	5.23698e-08	5.82519e-08	6.99972e-08	7.21224e-08
0.546	4.14666e-08	5.23919e-08	5.8253e-08	7.0014e-08	7.21214e-08
0.547	4.14918e-08	5.2415e-08	5.82519e-08	7.00308e-08	7.21193e-08
0.548	4.15149e-08	5.24359e-08	5.8253e-08	7.00466e-08	7.21171e-08
0.549	4.15391e-08	5.2457e-08	5.8253e-08	7.00623e-08	7.21161e-08
0.55	4.15611e-08	5.24769e-08	5.82519e-08	7.0076e-08	7.2114e-08
0.551	4.15831e-08	5.24958e-08	5.82519e-08	7.00907e-08	7.21129e-08
0.552	4.16042e-08	5.25147e-08	5.82498e-08	7.01032e-08	7.21109e-08
0.553	4.16241e-08	5.25326e-08	5.82488e-08	7.01159e-08	7.21098e-08
0.554	4.1643e-08	5.25494e-08	5.82456e-08	7.01274e-08	7.21087e-08
0.555	4.16608e-08	5.25651e-08	5.82435e-08	7.01379e-08	7.21066e-08
0.556	4.16787e-08	5.25798e-08	5.82404e-08	7.01463e-08	7.21056e-08
0.557	4.16945e-08	5.25934e-08	5.82372e-08	7.01547e-08	7.21046e-08
0.558	4.17102e-08	5.2606e-08	5.82319e-08	7.0162e-08	7.21024e-08
0.559	4.17239e-08	5.26176e-08	5.82277e-08	7.01694e-08	7.21014e-08
0.56	4.17375e-08	5.26281e-08	5.82215e-08	7.01736e-08	7.21004e-08
0.561	4.1748e-08	5.26376e-08	5.82162e-08	7.01778e-08	7.20993e-08
0.562	4.17585e-08	5.26449e-08	5.82089e-08	7.0182e-08	7.20993e-08
0.563	4.17679e-08	5.26523e-08	5.82025e-08	7.01841e-08	7.20982e-08
0.564	4.17764e-08	5.26585e-08	5.81931e-08	7.01841e-08	7.20972e-08
0.565	4.17826e-08	5.26628e-08	5.81847e-08	7.01841e-08	7.20962e-08
0.566	4.17879e-08	5.26659e-08	5.81752e-08	7.01841e-08	7.20962e-08
0.567	4.17921e-08	5.2668e-08	5.81658e-08	7.0182e-08	7.20972e-08
0.568	4.17963e-08	5.26691e-08	5.81542e-08	7.01778e-08	7.20962e-08
0.569	4.17973e-08	5.2668e-08	5.81438e-08	7.01736e-08	7.20962e-08
0.57	4.17973e-08	5.2667e-08	5.81312e-08	7.01683e-08	7.20972e-08
0.571	4.17973e-08	5.26638e-08	5.81186e-08	7.0162e-08	7.20972e-08
0.572	4.17952e-08	5.26606e-08	5.81049e-08	7.01547e-08	7.20982e-08
0.573	4.17931e-08	5.26565e-08	5.80913e-08	7.01453e-08	7.20993e-08
0.574	4.1789e-08	5.26502e-08	5.80766e-08	7.01358e-08	7.21004e-08
0.575	4.17837e-08	5.26439e-08	5.80618e-08	7.01253e-08	7.21024e-08
0.576	4.17774e-08	5.26344e-08	5.80471e-08	7.01148e-08	7.21035e-08
0.577	4.177e-08	5.2626e-08	5.80314e-08	7.01022e-08	7.21056e-08
0.578	4.17617e-08	5.26155e-08	5.80146e-08	7.00885e-08	7.21087e-08
0.579	4.17522e-08	5.2605e-08	5.79978e-08	7.0076e-08	7.21109e-08
0.58	4.17427e-08	5.25945e-08	5.7981e-08	7.00613e-08	7.2114e-08
0.581	4.17312e-08	5.25808e-08	5.79632e-08	7.00466e-08	7.21161e-08
0.582	4.17207e-08	5.25682e-08	5.79453e-08	7.00298e-08	7.21193e-08
0.583	4.17081e-08	5.25535e-08	5.79274e-08	7.0014e-08	7.21224e-08
0.584	4.16945e-08	5.25399e-08	5.79096e-08	6.99982e-08	7.21266e-08
0.585	4.16798e-08	5.25242e-08	5.78918e-08	6.99804e-08	7.21308e-08
0.586	4.1665e-08	5.25095e-08	5.78739e-08	6.99636e-08	7.21361e-08
0.587	4.16503e-08	5.24927e-08	5.7855e-08	6.99458e-08	7.21392e-08
0.588	4.16356e-08	5.24769e-08	5.78361e-08	6.99269e-08	7.21445e-08
0.589	4.16189e-08	5.24591e-08	5.78183e-08	6.9909e-08	7.21508e-08
0.59	4.16021e-08	5.24423e-08	5.77993e-08	6.98901e-08	7.2156e-08
0.591	4.15852e-08	5.24244e-08	5.77825e-08	6.98712e-08	7.21623e-08
0.592	4.15685e-08	5.24066e-08	5.77647e-08	6.98533e-08	7.21686e-08
0.593	4.15506e-08	5.23898e-08	5.77468e-08	6.98355e-08	7.21749e-08
0.594	4.15338e-08	5.23719e-08	5.773e-08	6.98166e-08	7.21822e-08
0.595	4.1516e-08	5.23541e-08	5.77122e-08	6.97977e-08	7.21885e-08
0.596	4.14981e-08	5.23362e-08	5.76965e-08	6.97799e-08	7.21959e-08
0.597	4.14802e-08	5.23194e-08	5.76796e-08	6.9761e-08	7.22043e-08
0.598	4.14624e-08	5.23016e-08	5.76639e-08	6.97441e-08	7.22116e-08
0.599	4.14446e-08	5.22837e-08	5.76482e-08	6.97273e-08	7.22201e-08
0.6	4.14277e-08	5.22679e-08	5.76345e-08	6.97095e-08	7.22284e-08
0.601	4.14099e-08	5.22501e-08	5.76198e-08	6.96927e-08	7.22379e-08
0.602	4.13921e-08	5.22354e-08	5.76072e-08	6.9678e-08	7.22473e-08
0.603	4.13763e-08	5.22197e-08	5.75936e-08	6.96622e-08	7.22568e-08
0.604	4.13595e-08	5.22039e-08	5.7582e-08	6.96475e-08	7.22663e-08
0.605	4.13438e-08	5.21892e-08	5.75705e-08	6.96328e-08	7.22767e-08
0.606	4.1327e-08	5.21755e-08	5.75599e-08	6.96181e-08	7.22872e-08
0.607	4.13123e-08	5.21619e-08	5.75516e-08	6.96066e-08	7.22977e-08
0.608	4.12975e-08	5.21482e-08	5.75421e-08	6.9594e-08	7.23093e-08
0.609	4.12828e-08	5.21367e-08	5.75337e-08	6.95814e-08	7.23209e-08
0.61	4.12681e-08	5.21252e-08	5.75264e-08	6.95709e-08	7.23324e-08
0.611	4.12555e-08	5.21136e-08	5.752e-08	6.95615e-08	7.2344e-08
0.612	4.12419e-08	5.21042e-08	5.75138e-08	6.9552e-08	7.23555e-08
0.613	4.12303e-08	5.20947e-08	5.75095e-08	6.95436e-08	7.23681e-08
0.614	4.12177e-08	5.20853e-08	5.75064e-08	6.95363e-08	7.23807e-08
0.615	4.12073e-08	5.20779e-08	5.75033e-08	6.95289e-08	7.23944e-08
0.616	4.11957e-08	5.20716e-08	5.75012e-08	6.95236e-08	7.24069e-08
0.617	4.11863e-08	5.20653e-08	5.75001e-08	6.95184e-08	7.24206e-08
0.618	4.11778e-08	5.20601e-08	5.75001e-08	6.95142e-08	7.24343e-08
0.619	4.11684e-08	5.20537e-08	5.75001e-08	6.951e-08	7.24479e-08
0.62	4.116e-08	5.20506e-08	5.75022e-08	6.95079e-08	7.24615e-08
0.621	4.11526e-08	5.20475e-08	5.75043e-08	6.95058e-08	7.24752e-08
0.622	4.11464e-08	5.20464e-08	5.75085e-08	6.95048e-08	7.24899e-08
0.623	4.1139e-08	5.20443e-08	5.75117e-08	6.95048e-08	7.25046e-08
0.624	4.11338e-08	5.20432e-08	5.75169e-08	6.95048e-08	7.25204e-08
0.625	4.11274e-08	5.20432e-08	5.75221e-08	6.95058e-08	7.2534e-08
0.626	4.11232e-08	5.20443e-08	5.75295e-08	6.95079e-08	7.25498e-08
0.627	4.11191e-08	5.20454e-08	5.75358e-08	6.951e-08	7.25645e-08
0.628	4.11149e-08	5.20475e-08	5.75432e-08	6.95131e-08	7.25802e-08
0.629	4.11106e-08	5.20506e-08	5.75526e-08	6.95163e-08	7.2596e-08
0.63	4.11086e-08	5.20537e-08	5.7562e-08	6.95216e-08	7.26117e-08
0.631	4.11054e-08	5.20579e-08	5.75715e-08	6.95258e-08	7.26274e-08
0.632	4.11023e-08	5.20611e-08	5.7581e-08	6.9531e-08	7.26443e-08
0.633	4.11001e-08	5.20663e-08	5.75925e-08	6.95383e-08	7.266e-08
0.634	4.10991e-08	5.20727e-08	5.7603e-08	6.95436e-08	7.26758e-08
0.635	4.1097e-08	5.20779e-08	5.76145e-08	6.9551e-08	7.26925e-08
0.636	4.1097e-08	5.20842e-08	5.76271e-08	6.95572e-08	7.27094e-08
0.637	4.10949e-08	5.20905e-08	5.76397e-08	6.95646e-08	7.27251e-08
0.638	4.10939e-08	5.20968e-08	5.76523e-08	6.9572e-08	7.27409e-08
0.639	4.10928e-08	5.21042e-08	5.7666e-08	6.95804e-08	7.27587e-08
0.64	4.10918e-08	5.21104e-08	5.76796e-08	6.95877e-08	7.27755e-08
0.641	4.10907e-08	5.21188e-08	5.76922e-08	6.95961e-08	7.27913e-08
0.642	4.10897e-08	5.21262e-08	5.77059e-08	6.96034e-08	7.2808e-08
0.643	4.10886e-08	5.21346e-08	5.77195e-08	6.96119e-08	7.28259e-08
0.644	4.10875e-08	5.2142e-08	5.77332e-08	6.96203e-08	7.28416e-08
0.645	4.10865e-08	5.21493e-08	5.77468e-08	6.96276e-08	7.28595e-08
0.646	4.10844e-08	5.21567e-08	5.77616e-08	6.9635e-08	7.28763e-08
0.647	4.10823e-08	5.2164e-08	5.77752e-08	6.96444e-08	7.28931e-08
0.648	4.10802e-08	5.21713e-08	5.77889e-08	6.96507e-08	7.29099e-08
0.649	4.10781e-08	5.21787e-08	5.78015e-08	6.9658e-08	7.29267e-08
0.65	4.10749e-08	5.2185e-08	5.78141e-08	6.96654e-08	7.29435e-08
0.651	4.10718e-08	5.21924e-08	5.78277e-08	6.96717e-08	7.29614e-08
0.652	4.10676e-08	5.21986e-08	5.78403e-08	6.9678e-08	7.29781e-08
0.653	4.10645e-08	5.22039e-08	5.78518e-08	6.96832e-08	7.2995e-08
0.654	4.10602e-08	5.22102e-08	5.78644e-08	6.96896e-08	7.30117e-08
0.655	4.1055e-08	5.22154e-08	5.7877e-08	6.96948e-08	7.30275e-08
0.656	4.10508e-08	5.22207e-08	5.78875e-08	6.9699e-08	7.30454e-08
0.657	4.10434e-08	5.22238e-08	5.78991e-08	6.97032e-08	7.30611e-08
0.658	4.10372e-08	5.2228e-08	5.79086e-08	6.97064e-08	7.30779e-08
0.659	4.10308e-08	5.22312e-08	5.79191e-08	6.97095e-08	7.30947e-08
0.66	4.10225e-08	5.22344e-08	5.79285e-08	6.97116e-08	7.31105e-08
0.661	4.10141e-08	5.22365e-08	5.79369e-08	6.97137e-08	7.31262e-08
0.662	4.10056e-08	5.22375e-08	5.79453e-08	6.97148e-08	7.3143e-08
0.663	4.09962e-08	5.22396e-08	5.79537e-08	6.97158e-08	7.31577e-08
0.664	4.09857e-08	5.22396e-08	5.79621e-08	6.97158e-08	7.31745e-08
0.665	4.09752e-08	5.22406e-08	5.79684e-08	6.97148e-08	7.31903e-08
0.666	4.09637e-08	5.22396e-08	5.79747e-08	6.97137e-08	7.3206e-08
0.667	4.09521e-08	5.22385e-08	5.7981e-08	6.97116e-08	7.32217e-08
0.668	4.09395e-08	5.22375e-08	5.79852e-08	6.97084e-08	7.32354e-08
0.669	4.09269e-08	5.22344e-08	5.79905e-08	6.97064e-08	7.32512e-08
0.67	4.09132e-08	5.22312e-08	5.79946e-08	6.97021e-08	7.32659e-08
0.671	4.08986e-08	5.2228e-08	5.79978e-08	6.96979e-08	7.32806e-08
0.672	4.08839e-08	5.22238e-08	5.8001e-08	6.96927e-08	7.32953e-08
0.673	4.08692e-08	5.22197e-08	5.80031e-08	6.96885e-08	7.331e-08
0.674	4.08524e-08	5.22144e-08	5.80051e-08	6.96812e-08	7.33236e-08
0.675	4.08366e-08	5.22081e-08	5.80062e-08	6.96759e-08	7.33383e-08
0.676	4.08198e-08	5.22018e-08	5.80072e-08	6.96675e-08	7.33519e-08
0.677	4.0802e-08	5.21955e-08	5.80083e-08	6.96602e-08	7.33646e-08
0.678	4.07851e-08	5.21881e-08	5.80072e-08	6.96528e-08	7.33771e-08
0.679	4.07663e-08	5.21808e-08	5.80072e-08	6.96444e-08	7.33908e-08
0.68	4.07484e-08	5.21724e-08	5.80062e-08	6.9635e-08	7.34034e-08
0.681	4.07295e-08	5.2164e-08	5.80031e-08	6.96255e-08	7.3416e-08
0.682	4.07106e-08	5.21556e-08	5.80031e-08	6.96171e-08	7.34275e-08
0.683	4.06917e-08	5.21461e-08	5.79999e-08	6.96066e-08	7.34402e-08
0.684	4.06718e-08	5.21367e-08	5.79968e-08	6.95971e-08	7.34517e-08
0.685	4.06518e-08	5.21273e-08	5.79936e-08	6.95867e-08	7.34632e-08
0.686	4.06329e-08	5.21178e-08	5.79915e-08	6.95762e-08	7.34748e-08
0.687	4.06129e-08	5.21073e-08	5.79873e-08	6.95646e-08	7.34853e-08
0.688	4.0593e-08	5.20979e-08	5.79842e-08	6.95541e-08	7.34948e-08
0.689	4.0573e-08	5.20874e-08	5.79789e-08	6.95425e-08	7.35053e-08
0.69	4.05542e-08	5.20779e-08	5.79758e-08	6.95321e-08	7.35147e-08
0.691	4.05331e-08	5.20674e-08	5.79716e-08	6.95216e-08	7.35242e-08
0.692	4.05143e-08	5.20569e-08	5.79663e-08	6.951e-08	7.35336e-08
0.693	4.04953e-08	5.20464e-08	5.79621e-08	6.94995e-08	7.3543e-08
0.694	4.04754e-08	5.20359e-08	5.79568e-08	6.94901e-08	7.35514e-08
0.695	4.04565e-08	5.20275e-08	5.79526e-08	6.94785e-08	7.35599e-08
0.696	4.04376e-08	5.2017e-08	5.79485e-08	6.9468e-08	7.35672e-08
0.697	4.04198e-08	5.20076e-08	5.79432e-08	6.94585e-08	7.35746e-08
0.698	4.04019e-08	5.19981e-08	5.7938e-08	6.9448e-08	7.35819e-08
0.699	4.0383e-08	5.19886e-08	5.79338e-08	6.94397e-08	7.35882e-08
0.7	4.03662e-08	5.19803e-08	5.79295e-08	6.94302e-08	7.35956e-08
0.701	4.03494e-08	5.19719e-08	5.79243e-08	6.94208e-08	7.36008e-08
0.702	4.03326e-08	5.19634e-08	5.79201e-08	6.94134e-08	7.36061e-08
0.703	4.03179e-08	5.19561e-08	5.79148e-08	6.9405e-08	7.36123e-08
0.704	4.03011e-08	5.19487e-08	5.79107e-08	6.93966e-08	7.36165e-08
0.705	4.02875e-08	5.19414e-08	5.79075e-08	6.93903e-08	7.36218e-08
0.706	4.02717e-08	5.19361e-08	5.79022e-08	6.93829e-08	7.3625e-08
0.707	4.02591e-08	5.19288e-08	5.78991e-08	6.93767e-08	7.36292e-08
0.708	4.02454e-08	5.19246e-08	5.7896e-08	6.93714e-08	7.36323e-08
0.709	4.02339e-08	5.19194e-08	5.78928e-08	6.93672e-08	7.36355e-08
0.71	4.02224e-08	5.19152e-08	5.78886e-08	6.9362e-08	7.36375e-08
0.711	4.02119e-08	5.19109e-08	5.78865e-08	6.93577e-08	7.36397e-08
0.712	4.02014e-08	5.19088e-08	5.78844e-08	6.93546e-08	7.36417e-08
0.713	4.01919e-08	5.19057e-08	5.78813e-08	6.93515e-08	7.36428e-08
0.714	4.01835e-08	5.19036e-08	5.78792e-08	6.93493e-08	7.36439e-08
0.715	4.01751e-08	5.19026e-08	5.7877e-08	6.93483e-08	7.36439e-08
0.716	4.01677e-08	5.19015e-08	5.78749e-08	6.93483e-08	7.36439e-08
0.717	4.01615e-08	5.19004e-08	5.78739e-08	6.93472e-08	7.36439e-08
0.718	4.01551e-08	5.19026e-08	5.78718e-08	6.93472e-08	7.36428e-08
0.719	4.01499e-08	5.19036e-08	5.78708e-08	6.93493e-08	7.36428e-08
0.72	4.01457e-08	5.19047e-08	5.78697e-08	6.93504e-08	7.36407e-08
0.721	4.01415e-08	5.19057e-08	5.78687e-08	6.93525e-08	7.36397e-08
0.722	4.01383e-08	5.19088e-08	5.78676e-08	6.93546e-08	7.36365e-08
0.723	4.01363e-08	5.1913e-08	5.78666e-08	6.93577e-08	7.36344e-08
0.724	4.01352e-08	5.19162e-08	5.78676e-08	6.9362e-08	7.36313e-08
0.725	4.01331e-08	5.19214e-08	5.78655e-08	6.93662e-08	7.36281e-08
0.726	4.01342e-08	5.19256e-08	5.78666e-08	6.93704e-08	7.36239e-08
0.727	4.01342e-08	5.19309e-08	5.78655e-08	6.93767e-08	7.36197e-08
0.728	4.01352e-08	5.19372e-08	5.78655e-08	6.93819e-08	7.36155e-08
0.729	4.01363e-08	5.19435e-08	5.78655e-08	6.93882e-08	7.36103e-08
0.73	4.01383e-08	5.19498e-08	5.78644e-08	6.93945e-08	7.3605e-08
0.731	4.01404e-08	5.19572e-08	5.78644e-08	6.94008e-08	7.35998e-08
0.732	4.01436e-08	5.19655e-08	5.78644e-08	6.94081e-08	7.35945e-08
0.733	4.01478e-08	5.19729e-08	5.78634e-08	6.94166e-08	7.35871e-08
0.734	4.01509e-08	5.19824e-08	5.78634e-08	6.94239e-08	7.35819e-08
0.735	4.01562e-08	5.19897e-08	5.78634e-08	6.94323e-08	7.35746e-08
0.736	4.01604e-08	5.19992e-08	5.78613e-08	6.94397e-08	7.35672e-08
0.737	4.01656e-08	5.20076e-08	5.78613e-08	6.94491e-08	7.35599e-08
0.738	4.0172e-08	5.2017e-08	5.78602e-08	6.94575e-08	7.35525e-08
0.739	4.01772e-08	5.20265e-08	5.78582e-08	6.94659e-08	7.35441e-08
0.74	4.01835e-08	5.20359e-08	5.78561e-08	6.94743e-08	7.35357e-08
0.741	4.01898e-08	5.20454e-08	5.7855e-08	6.94837e-08	7.35263e-08
0.742	4.01961e-08	5.20558e-08	5.78518e-08	6.94921e-08	7.35178e-08
0.743	4.02034e-08	5.20653e-08	5.78497e-08	6.95006e-08	7.35095e-08
0.744	4.02098e-08	5.20748e-08	5.78466e-08	6.95089e-08	7.35e-08
0.745	4.02171e-08	5.20842e-08	5.78414e-08	6.95184e-08	7.34895e-08
0.746	4.02245e-08	5.20936e-08	5.78382e-08	6.95258e-08	7.34801e-08
0.747	4.02307e-08	5.21042e-08	5.7833e-08	6.95341e-08	7.34706e-08
0.748	4.02381e-08	5.21136e-08	5.78288e-08	6.95425e-08	7.34601e-08
0.749	4.02454e-08	5.2122e-08	5.78235e-08	6.95499e-08	7.34496e-08
0.75	4.02528e-08	5.21315e-08	5.78172e-08	6.95572e-08	7.34391e-08
0.751	4.02591e-08	5.21409e-08	5.78098e-08	6.95646e-08	7.34286e-08
0.752	4.02665e-08	5.21493e-08	5.78036e-08	6.95709e-08	7.34181e-08
0.753	4.02738e-08	5.21577e-08	5.77951e-08	6.95772e-08	7.34065e-08
0.754	4.02801e-08	5.21661e-08	5.77868e-08	6.95835e-08	7.3395e-08
0.755	4.02864e-08	5.21734e-08	5.77784e-08	6.95898e-08	7.33824e-08
0.756	4.02938e-08	5.21819e-08	5.77689e-08	6.9594e-08	7.33719e-08
0.757	4.0299e-08	5.21892e-08	5.77584e-08	6.95992e-08	7.33593e-08
0.758	4.03053e-08	5.21955e-08	5.77479e-08	6.96034e-08	7.33477e-08
0.759	4.03105e-08	5.22018e-08	5.77364e-08	6.96076e-08	7.33362e-08
0.76	4.03169e-08	5.22081e-08	5.77248e-08	6.96108e-08	7.33247e-08
0.761	4.03221e-08	5.22144e-08	5.77122e-08	6.96129e-08	7.33131e-08
0.762	4.03274e-08	5.22197e-08	5.76986e-08	6.9615e-08	7.33005e-08
0.763	4.03316e-08	5.22238e-08	5.76839e-08	6.96161e-08	7.3289e-08
0.764	4.03368e-08	5.22291e-08	5.76702e-08	6.96181e-08	7.32764e-08
0.765	4.0341e-08	5.22323e-08	5.76544e-08	6.96181e-08	7.32648e-08
0.766	4.03452e-08	5.22365e-08	5.76387e-08	6.96181e-08	7.32512e-08
0.767	4.03483e-08	5.22406e-08	5.7623e-08	6.96171e-08	7.32396e-08
0.768	4.03515e-08	5.22428e-08	5.76062e-08	6.96161e-08	7.3228e-08
0.769	4.03557e-08	5.22449e-08	5.75872e-08	6.96139e-08	7.32155e-08
0.77	4.03589e-08	5.2247e-08	5.75694e-08	6.96119e-08	7.32028e-08
0.771	4.03609e-08	5.22491e-08	5.75516e-08	6.96087e-08	7.31913e-08
0.772	4.03641e-08	5.22501e-08	5.75316e-08	6.96056e-08	7.31798e-08
0.773	4.03662e-08	5.22522e-08	5.75127e-08	6.96014e-08	7.31682e-08
0.774	4.03694e-08	5.22522e-08	5.74917e-08	6.95971e-08	7.31556e-08
0.775	4.03704e-08	5.22522e-08	5.74718e-08	6.95919e-08	7.3143e-08
0.776	4.03725e-08	5.22522e-08	5.74508e-08	6.95867e-08	7.31314e-08
0.777	4.03746e-08	5.22522e-08	5.74287e-08	6.95804e-08	7.3121e-08
0.778	4.03756e-08	5.22522e-08	5.74077e-08	6.9574e-08	7.31083e-08
0.779	4.03777e-08	5.22511e-08	5.73846e-08	6.95677e-08	7.30968e-08
0.78	4.03788e-08	5.22501e-08	5.73636e-08	6.95593e-08	7.30863e-08
0.781	4.03799e-08	5.22491e-08	5.73405e-08	6.9552e-08	7.30748e-08
0.782	4.0382e-08	5.2248e-08	5.73164e-08	6.95436e-08	7.30643e-08
0.783	4.0382e-08	5.22459e-08	5.72943e-08	6.95352e-08	7.30527e-08
0.784	4.03841e-08	5.22449e-08	5.72712e-08	6.95268e-08	7.30422e-08
0.785	4.03851e-08	5.22417e-08	5.7247e-08	6.95184e-08	7.30317e-08
0.786	4.03872e-08	5.22406e-08	5.7224e-08	6.95079e-08	7.30212e-08
0.787	4.03882e-08	5.22385e-08	5.71998e-08	6.94984e-08	7.30117e-08
0.788	4.03893e-08	5.22365e-08	5.71767e-08	6.94879e-08	7.30013e-08
0.789	4.03914e-08	5.22354e-08	5.71525e-08	6.94785e-08	7.29918e-08
0.79	4.03935e-08	5.22323e-08	5.71294e-08	6.9468e-08	7.29813e-08
0.791	4.03946e-08	5.22312e-08	5.71064e-08	6.94575e-08	7.29729e-08
0.792	4.03977e-08	5.22291e-08	5.70812e-08	6.9448e-08	7.29634e-08
0.793	4.04008e-08	5.2228e-08	5.70581e-08	6.94375e-08	7.29551e-08
0.794	4.04029e-08	5.22259e-08	5.70349e-08	6.94271e-08	7.29456e-08
0.795	4.04061e-08	5.22249e-08	5.70129e-08	6.94166e-08	7.29372e-08
0.796	4.04093e-08	5.22238e-08	5.69909e-08	6.94061e-08	7.29299e-08
0.797	4.04134e-08	5.22228e-08	5.69677e-08	6.93956e-08	7.29214e-08
0.798	4.04176e-08	5.22228e-08	5.69446e-08	6.9384e-08	7.2913e-08
0.799	4.04219e-08	5.22218e-08	5.69237e-08	6.93735e-08	7.29057e-08
0.8	4.04281e-08	5.22218e-08	5.69016e-08	6.9364e-08	7.28983e-08
0.801	4.04324e-08	5.22218e-08	5.68817e-08	6.93535e-08	7.2892e-08
0.802	4.04387e-08	5.22228e-08	5.68617e-08	6.9343e-08	7.28847e-08
0.803	4.0445e-08	5.22238e-08	5.68407e-08	6.93336e-08	7.28784e-08
0.804	4.04523e-08	5.22249e-08	5.68208e-08	6.93241e-08	7.28721e-08
0.805	4.04597e-08	5.2227e-08	5.68019e-08	6.93147e-08	7.28668e-08
0.806	4.0467e-08	5.22291e-08	5.6784e-08	6.93053e-08	7.28606e-08
0.807	4.04765e-08	5.22323e-08	5.67662e-08	6.92958e-08	7.28553e-08
0.808	4.04859e-08	5.22354e-08	5.67483e-08	6.92874e-08	7.28501e-08
0.809	4.04943e-08	5.22375e-08	5.67315e-08	6.9279e-08	7.28459e-08
0.81	4.05048e-08	5.22428e-08	5.67147e-08	6.92717e-08	7.28406e-08
0.811	4.05164e-08	5.2247e-08	5.67e-08	6.92643e-08	7.28364e-08
0.812	4.05269e-08	5.22511e-08	5.66843e-08	6.92559e-08	7.28332e-08
0.813	4.05395e-08	5.22575e-08	5.66695e-08	6.92496e-08	7.28291e-08
0.814	4.0551e-08	5.22637e-08	5.66559e-08	6.92422e-08	7.28259e-08
0.815	4.05647e-08	5.22701e-08	5.66422e-08	6.9236e-08	7.28227e-08
0.816	4.05783e-08	5.22763e-08	5.66296e-08	6.92297e-08	7.28196e-08
0.817	4.0593e-08	5.22827e-08	5.66192e-08	6.92233e-08	7.28175e-08
0.818	4.06077e-08	5.2291e-08	5.66076e-08	6.92181e-08	7.28154e-08
0.819	4.06224e-08	5.22995e-08	5.65961e-08	6.92128e-08	7.28133e-08
0.82	4.06381e-08	5.23078e-08	5.65866e-08	6.92086e-08	7.28112e-08
0.821	4.0655e-08	5.23162e-08	5.65771e-08	6.92034e-08	7.28102e-08
0.822	4.06718e-08	5.23268e-08	5.65688e-08	6.91981e-08	7.2808e-08
0.823	4.06896e-08	5.23362e-08	5.65603e-08	6.91939e-08	7.2808e-08
0.824	4.07075e-08	5.23467e-08	5.6552e-08	6.91908e-08	7.2808e-08
0.825	4.07264e-08	5.23561e-08	5.65457e-08	6.91876e-08	7.2806e-08
0.826	4.07452e-08	5.23667e-08	5.65394e-08	6.91845e-08	7.2806e-08
0.827	4.07652e-08	5.23782e-08	5.65341e-08	6.91803e-08	7.2807e-08
0.828	4.07841e-08	5.23898e-08	5.65289e-08	6.91782e-08	7.2807e-08
0.829	4.08041e-08	5.24013e-08	5.65246e-08	6.91751e-08	7.2807e-08
0.83	4.0825e-08	5.24128e-08	5.65194e-08	6.91729e-08	7.28091e-08
0.831	4.08461e-08	5.24244e-08	5.65163e-08	6.91709e-08	7.28102e-08
0.832	4.08671e-08	5.2437e-08	5.6512e-08	6.91687e-08	7.28112e-08
0.833	4.08891e-08	5.24496e-08	5.65099e-08	6.91667e-08	7.28122e-08
0.834	4.09112e-08	5.24611e-08	5.65078e-08	6.91646e-08	7.28144e-08
0.835	4.09322e-08	5.24748e-08	5.65058e-08	6.91624e-08	7.28165e-08
0.836	4.09552e-08	5.24874e-08	5.65047e-08	6.91604e-08	7.28185e-08
0.837	4.09773e-08	5.2499e-08	5.65026e-08	6.91593e-08	7.28217e-08
0.838	4.09994e-08	5.25116e-08	5.65026e-08	6.91572e-08	7.28238e-08
0.839	4.10225e-08	5.25242e-08	5.65016e-08	6.91551e-08	7.28269e-08
0.84	4.10455e-08	5.25368e-08	5.65016e-08	6.9154e-08	7.28301e-08
0.841	4.10687e-08	5.25483e-08	5.65016e-08	6.91509e-08	7.28343e-08
0.842	4.10907e-08	5.25609e-08	5.65016e-08	6.91499e-08	7.28364e-08
0.843	4.11138e-08	5.25725e-08	5.65026e-08	6.91467e-08	7.28396e-08
0.844	4.11369e-08	5.2584e-08	5.65026e-08	6.91457e-08	7.28437e-08
0.845	4.116e-08	5.25955e-08	5.65026e-08	6.91425e-08	7.28479e-08
0.846	4.11831e-08	5.2606e-08	5.65047e-08	6.91393e-08	7.28521e-08
0.847	4.12051e-08	5.26166e-08	5.65058e-08	6.91362e-08	7.28564e-08
0.848	4.12272e-08	5.26271e-08	5.65058e-08	6.9133e-08	7.28606e-08
0.849	4.12503e-08	5.26376e-08	5.65078e-08	6.91299e-08	7.28648e-08
0.85	4.12713e-08	5.2647e-08	5.65089e-08	6.91257e-08	7.2869e-08
0.851	4.12944e-08	5.26565e-08	5.65099e-08	6.91225e-08	7.28731e-08
0.852	4.13165e-08	5.26638e-08	5.6511e-08	6.91173e-08	7.28784e-08
0.853	4.13364e-08	5.26722e-08	5.6512e-08	6.91131e-08	7.28836e-08
0.854	4.13584e-08	5.26806e-08	5.65142e-08	6.91078e-08	7.28878e-08
0.855	4.13795e-08	5.26869e-08	5.65142e-08	6.91026e-08	7.28931e-08
0.856	4.14004e-08	5.26932e-08	5.65152e-08	6.90963e-08	7.28973e-08
0.857	4.14204e-08	5.26984e-08	5.65163e-08	6.90911e-08	7.29025e-08
0.858	4.14403e-08	5.27037e-08	5.65173e-08	6.90848e-08	7.29078e-08
0.859	4.14593e-08	5.2709e-08	5.65173e-08	6.90764e-08	7.2913e-08
0.86	4.14781e-08	5.27121e-08	5.65184e-08	6.9069e-08	7.29183e-08
0.861	4.14971e-08	5.27153e-08	5.65194e-08	6.90627e-08	7.29235e-08
0.862	4.1516e-08	5.27184e-08	5.65194e-08	6.90543e-08	7.29277e-08
0.863	4.15338e-08	5.27205e-08	5.65194e-08	6.90449e-08	7.2933e-08
0.864	4.15506e-08	5.27216e-08	5.65194e-08	6.90354e-08	7.29382e-08
0.865	4.15685e-08	5.27216e-08	5.65194e-08	6.9027e-08	7.29424e-08
0.866	4.15852e-08	5.27216e-08	5.65194e-08	6.90165e-08	7.29477e-08
0.867	4.1601e-08	5.27205e-08	5.65184e-08	6.90071e-08	7.29519e-08
0.868	4.16168e-08	5.27205e-08	5.65173e-08	6.89955e-08	7.29571e-08
0.869	4.16336e-08	5.27174e-08	5.65173e-08	6.89839e-08	7.29614e-08
0.87	4.16472e-08	5.27153e-08	5.65152e-08	6.89734e-08	7.29666e-08
0.871	4.16629e-08	5.2711e-08	5.65142e-08	6.89619e-08	7.29708e-08
0.872	4.16776e-08	5.27069e-08	5.65131e-08	6.89493e-08	7.29761e-08
0.873	4.16913e-08	5.27016e-08	5.6512e-08	6.89367e-08	7.29792e-08
0.874	4.17049e-08	5.26964e-08	5.65099e-08	6.89241e-08	7.29834e-08
0.875	4.17175e-08	5.26901e-08	5.65089e-08	6.89115e-08	7.29865e-08
0.876	4.17301e-08	5.26837e-08	5.65068e-08	6.88978e-08	7.29908e-08
0.877	4.17427e-08	5.26764e-08	5.65058e-08	6.88831e-08	7.2995e-08
0.878	4.17553e-08	5.2668e-08	5.65026e-08	6.88695e-08	7.29981e-08
0.879	4.17669e-08	5.26596e-08	5.65005e-08	6.88548e-08	7.30013e-08
0.88	4.17785e-08	5.26512e-08	5.64995e-08	6.88412e-08	7.30044e-08
0.881	4.1789e-08	5.26407e-08	5.64963e-08	6.88265e-08	7.30075e-08
0.882	4.18005e-08	5.26302e-08	5.64942e-08	6.88128e-08	7.30097e-08
0.883	4.1811e-08	5.26207e-08	5.64932e-08	6.87971e-08	7.30117e-08
0.884	4.18215e-08	5.26092e-08	5.64911e-08	6.87823e-08	7.30139e-08
0.885	4.1832e-08	5.25977e-08	5.6489e-08	6.87676e-08	7.3016e-08
0.886	4.18415e-08	5.25861e-08	5.64869e-08	6.87519e-08	7.3018e-08
0.887	4.1852e-08	5.25735e-08	5.64847e-08	6.87372e-08	7.30191e-08
0.888	4.18614e-08	5.2562e-08	5.64826e-08	6.87225e-08	7.30202e-08
0.889	4.18708e-08	5.25483e-08	5.64816e-08	6.87068e-08	7.30212e-08
0.89	4.18814e-08	5.25368e-08	5.64795e-08	6.86921e-08	7.30222e-08
0.891	4.18908e-08	5.25231e-08	5.64785e-08	6.86773e-08	7.30222e-08
0.892	4.19002e-08	5.25095e-08	5.64764e-08	6.86626e-08	7.30212e-08
0.893	4.19097e-08	5.24958e-08	5.64764e-08	6.8649e-08	7.30222e-08
0.894	4.19181e-08	5.24822e-08	5.64743e-08	6.86343e-08	7.30212e-08
0.895	4.19286e-08	5.24685e-08	5.64743e-08	6.86207e-08	7.30191e-08
0.896	4.1937e-08	5.24549e-08	5.64743e-08	6.8607e-08	7.30191e-08
0.897	4.19465e-08	5.24412e-08	5.64743e-08	6.85933e-08	7.3017e-08
0.898	4.1957e-08	5.24265e-08	5.64753e-08	6.85797e-08	7.30149e-08
0.899	4.19653e-08	5.24128e-08	5.64764e-08	6.85671e-08	7.30128e-08
0.9	4.19748e-08	5.23992e-08	5.64764e-08	6.85545e-08	7.30107e-08
0.901	4.19853e-08	5.23855e-08	5.64785e-08	6.85419e-08	7.30075e-08
0.902	4.19948e-08	5.23719e-08	5.64795e-08	6.85304e-08	7.30044e-08
0.903	4.20052e-08	5.23582e-08	5.64826e-08	6.85177e-08	7.30002e-08
0.904	4.20157e-08	5.23456e-08	5.64847e-08	6.85073e-08	7.2997e-08
0.905	4.20263e-08	5.2332e-08	5.64879e-08	6.84968e-08	7.29918e-08
0.906	4.20357e-08	5.23183e-08	5.64911e-08	6.84873e-08	7.29886e-08
0.907	4.20462e-08	5.23068e-08	5.64952e-08	6.84768e-08	7.29834e-08
0.908	4.20577e-08	5.22942e-08	5.64995e-08	6.84673e-08	7.29781e-08
0.909	4.20682e-08	5.22816e-08	5.65047e-08	6.84589e-08	7.29718e-08
0.91	4.20798e-08	5.22711e-08	5.6511e-08	6.84516e-08	7.29656e-08
0.911	4.20914e-08	5.22596e-08	5.65163e-08	6.84432e-08	7.29603e-08
0.912	4.21029e-08	5.22491e-08	5.65225e-08	6.84369e-08	7.29519e-08
0.913	4.21155e-08	5.22375e-08	5.65289e-08	6.84295e-08	7.29456e-08
0.914	4.21271e-08	5.2227e-08	5.65372e-08	6.84243e-08	7.29382e-08
0.915	4.21397e-08	5.22165e-08	5.65446e-08	6.8418e-08	7.29299e-08
0.916	4.21522e-08	5.22081e-08	5.6553e-08	6.84138e-08	7.29225e-08
0.917	4.21648e-08	5.21986e-08	5.65624e-08	6.84085e-08	7.29141e-08
0.918	4.21774e-08	5.21903e-08	5.65719e-08	6.84054e-08	7.29057e-08
0.919	4.21911e-08	5.21819e-08	5.65824e-08	6.84023e-08	7.28963e-08
0.92	4.22037e-08	5.21745e-08	5.65919e-08	6.84002e-08	7.28868e-08
0.921	4.22173e-08	5.21672e-08	5.66034e-08	6.8397e-08	7.28773e-08
0.922	4.22321e-08	5.21598e-08	5.66149e-08	6.83949e-08	7.28679e-08
0.923	4.22457e-08	5.21535e-08	5.66265e-08	6.83949e-08	7.28574e-08
0.924	4.22604e-08	5.21472e-08	5.66391e-08	6.83928e-08	7.28469e-08
0.925	4.22741e-08	5.2142e-08	5.66527e-08	6.83938e-08	7.28354e-08
0.926	4.22877e-08	5.21378e-08	5.66653e-08	6.83938e-08	7.28249e-08
0.927	4.23024e-08	5.21325e-08	5.668e-08	6.83949e-08	7.28133e-08
0.928	4.23171e-08	5.21283e-08	5.66937e-08	6.83949e-08	7.28017e-08
0.929	4.23318e-08	5.21241e-08	5.67084e-08	6.8397e-08	7.27902e-08
0.93	4.23465e-08	5.21209e-08	5.67242e-08	6.83991e-08	7.27765e-08
0.931	4.23612e-08	5.21168e-08	5.67389e-08	6.84012e-08	7.2765e-08
0.932	4.23759e-08	5.21147e-08	5.67546e-08	6.84033e-08	7.27524e-08
0.933	4.23906e-08	5.21126e-08	5.67703e-08	6.84075e-08	7.27398e-08
0.934	4.24053e-08	5.21104e-08	5.67871e-08	6.84107e-08	7.27262e-08
0.935	4.242e-08	5.21094e-08	5.6804e-08	6.84138e-08	7.27125e-08
0.936	4.24347e-08	5.21083e-08	5.68218e-08	6.8418e-08	7.26989e-08
0.937	4.24484e-08	5.21062e-08	5.68386e-08	6.84222e-08	7.26852e-08
0.938	4.2463e-08	5.21062e-08	5.68565e-08	6.84254e-08	7.26715e-08
0.939	4.24767e-08	5.21052e-08	5.68743e-08	6.84306e-08	7.26579e-08
0.94	4.24924e-08	5.21052e-08	5.68921e-08	6.84348e-08	7.26432e-08
0.941	4.25061e-08	5.21052e-08	5.69111e-08	6.84401e-08	7.26285e-08
0.942	4.25197e-08	5.21052e-08	5.69289e-08	6.84442e-08	7.26138e-08
0.943	4.25334e-08	5.21062e-08	5.69468e-08	6.84495e-08	7.25991e-08
0.944	4.25449e-08	5.21062e-08	5.69657e-08	6.84537e-08	7.25844e-08
0.945	4.25586e-08	5.21073e-08	5.69845e-08	6.84589e-08	7.25697e-08
0.946	4.25722e-08	5.21083e-08	5.70024e-08	6.84631e-08	7.2554e-08
0.947	4.25838e-08	5.21083e-08	5.70223e-08	6.84684e-08	7.25382e-08
0.948	4.25964e-08	5.21104e-08	5.70413e-08	6.84736e-08	7.25246e-08
0.949	4.26079e-08	5.21115e-08	5.70601e-08	6.84778e-08	7.25088e-08
0.95	4.26185e-08	5.21126e-08	5.70791e-08	6.84821e-08	7.2493e-08
0.951	4.263e-08	5.21136e-08	5.70979e-08	6.84863e-08	7.24773e-08
0.952	4.26405e-08	5.21147e-08	5.71158e-08	6.84905e-08	7.24615e-08
0.953	4.26499e-08	5.21168e-08	5.71347e-08	6.84947e-08	7.24458e-08
0.954	4.26604e-08	5.21168e-08	5.71536e-08	6.84988e-08	7.24301e-08
0.955	4.26699e-08	5.21178e-08	5.71725e-08	6.8502e-08	7.24143e-08
0.956	4.26783e-08	5.21188e-08	5.71893e-08	6.85041e-08	7.23985e-08
0.957	4.26867e-08	5.21199e-08	5.72071e-08	6.85073e-08	7.23828e-08
0.958	4.26951e-08	5.21209e-08	5.7225e-08	6.85104e-08	7.2367e-08
0.959	4.27014e-08	5.21209e-08	5.72439e-08	6.85125e-08	7.23513e-08
0.96	4.27098e-08	5.2122e-08	5.72607e-08	6.85135e-08	7.23356e-08
0.961	4.27161e-08	5.2122e-08	5.72786e-08	6.85146e-08	7.23198e-08
0.962	4.27214e-08	5.2122e-08	5.72964e-08	6.85157e-08	7.2303e-08
0.963	4.27276e-08	5.2123e-08	5.73121e-08	6.85177e-08	7.22883e-08
0.964	4.27319e-08	5.2122e-08	5.733e-08	6.85177e-08	7.22725e-08
0.965	4.27371e-08	5.2123e-08	5.73458e-08	6.85167e-08	7.22558e-08
0.966	4.27402e-08	5.2122e-08	5.73615e-08	6.85167e-08	7.22411e-08
0.967	4.27445e-08	5.2122e-08	5.73783e-08	6.85157e-08	7.22243e-08
0.968	4.27476e-08	5.21209e-08	5.7393e-08	6.85146e-08	7.22096e-08
0.969	4.27508e-08	5.21199e-08	5.74088e-08	6.85125e-08	7.21938e-08
0.97	4.27528e-08	5.21178e-08	5.74245e-08	6.85104e-08	7.2178e-08
0.971	4.27539e-08	5.21178e-08	5.74392e-08	6.85073e-08	7.21633e-08
0.972	4.27549e-08	5.21147e-08	5.74528e-08	6.85041e-08	7.21476e-08
0.973	4.2756e-08	5.21136e-08	5.74665e-08	6.8501e-08	7.21318e-08
0.974	4.27571e-08	5.21115e-08	5.74812e-08	6.84968e-08	7.21161e-08
0.975	4.2756e-08	5.21083e-08	5.74948e-08	6.84925e-08	7.21024e-08
0.976	4.2756e-08	5.21062e-08	5.75085e-08	6.84873e-08	7.20867e-08
0.977	4.27549e-08	5.21042e-08	5.752e-08	6.84821e-08	7.2072e-08
0.978	4.27539e-08	5.2101e-08	5.75337e-08	6.84758e-08	7.20563e-08
0.979	4.27518e-08	5.20979e-08	5.75463e-08	6.84705e-08	7.20416e-08
0.98	4.27497e-08	5.20947e-08	5.75578e-08	6.84642e-08	7.20268e-08
0.981	4.27476e-08	5.20916e-08	5.75694e-08	6.84569e-08	7.20121e-08
0.982	4.27455e-08	5.20874e-08	5.7581e-08	6.84495e-08	7.19964e-08
0.983	4.27423e-08	5.20842e-08	5.75925e-08	6.84422e-08	7.19817e-08
0.984	4.27392e-08	5.2081e-08	5.7603e-08	6.84337e-08	7.1968e-08
0.985	4.27361e-08	5.20769e-08	5.76145e-08	6.84254e-08	7.19533e-08
0.986	4.27329e-08	5.20727e-08	5.7624e-08	6.8417e-08	7.19397e-08
0.987	4.27276e-08	5.20684e-08	5.76345e-08	6.84075e-08	7.1924e-08
0.988	4.27245e-08	5.20643e-08	5.7644e-08	6.8398e-08	7.19103e-08
0.989	4.27203e-08	5.20601e-08	5.76534e-08	6.83897e-08	7.18966e-08
0.99	4.27161e-08	5.20569e-08	5.76628e-08	6.83791e-08	7.18819e-08
0.991	4.27109e-08	5.20527e-08	5.76723e-08	6.83686e-08	7.18683e-08
0.992	4.27067e-08	5.20485e-08	5.76818e-08	6.83592e-08	7.18547e-08
0.993	4.27024e-08	5.20443e-08	5.76901e-08	6.83487e-08	7.184e-08
0.994	4.26983e-08	5.20401e-08	5.76986e-08	6.83372e-08	7.18273e-08
0.995	4.2693e-08	5.20359e-08	5.77069e-08	6.83267e-08	7.18126e-08
0.996	4.26888e-08	5.20317e-08	5.77143e-08	6.83151e-08	7.18001e-08
0.997	4.26846e-08	5.20275e-08	5.77227e-08	6.83046e-08	7.17854e-08
0.998	4.26804e-08	5.20244e-08	5.773e-08	6.82941e-08	7.17727e-08
0.999	4.26751e-08	5.20202e-08	5.77385e-08	6.82815e-08	7.17591e-08
1	4.2671e-08	5.2017e-08	5.77458e-08	6.8271e-08	7.17465e-08
1.001	4.26657e-08	5.20138e-08	5.77521e-08	6.82594e-08	7.17328e-08
1.002	4.26615e-08	5.20107e-08	5.77594e-08	6.82479e-08	7.17192e-08
1.003	4.26573e-08	5.20065e-08	5.77668e-08	6.82353e-08	7.17066e-08
1.004	4.26531e-08	5.20044e-08	5.77731e-08	6.82248e-08	7.16929e-08
1.005	4.26499e-08	5.20023e-08	5.77805e-08	6.82122e-08	7.16804e-08
1.006	4.26458e-08	5.19992e-08	5.77868e-08	6.82007e-08	7.16667e-08
1.007	4.26426e-08	5.19971e-08	5.77931e-08	6.81891e-08	7.1653e-08
1.008	4.26384e-08	5.1995e-08	5.78004e-08	6.81765e-08	7.16415e-08
1.009	4.26363e-08	5.19939e-08	5.78057e-08	6.8166e-08	7.16278e-08
1.01	4.26331e-08	5.19918e-08	5.78119e-08	6.81544e-08	7.16163e-08
1.011	4.26311e-08	5.19907e-08	5.78183e-08	6.81419e-08	7.16026e-08
1.012	4.26279e-08	5.19897e-08	5.78235e-08	6.81303e-08	7.15911e-08
1.013	4.26258e-08	5.19886e-08	5.78298e-08	6.81187e-08	7.15774e-08
1.014	4.26226e-08	5.19886e-08	5.7835e-08	6.81072e-08	7.15649e-08
1.015	4.26205e-08	5.19886e-08	5.78403e-08	6.80957e-08	7.15522e-08
1.016	4.26195e-08	5.19897e-08	5.78456e-08	6.80841e-08	7.15397e-08
1.017	4.26174e-08	5.19897e-08	5.78508e-08	6.80725e-08	7.15281e-08
1.018	4.26164e-08	5.19918e-08	5.78561e-08	6.80621e-08	7.15155e-08
1.019	4.26153e-08	5.19918e-08	5.78613e-08	6.80494e-08	7.15029e-08
1.02	4.26153e-08	5.19939e-08	5.78655e-08	6.80389e-08	7.14914e-08
1.021	4.26132e-08	5.19971e-08	5.78708e-08	6.80274e-08	7.14787e-08
1.022	4.26132e-08	5.19992e-08	5.78739e-08	6.80159e-08	7.14672e-08
1.023	4.26122e-08	5.20023e-08	5.78781e-08	6.80054e-08	7.14546e-08
1.024	4.26132e-08	5.20044e-08	5.78823e-08	6.79938e-08	7.1443e-08
1.025	4.26132e-08	5.20076e-08	5.78875e-08	6.79823e-08	7.14315e-08
1.026	4.26132e-08	5.20118e-08	5.78907e-08	6.79707e-08	7.14189e-08
1.027	4.26132e-08	5.20159e-08	5.78949e-08	6.79602e-08	7.14073e-08
1.028	4.26143e-08	5.20202e-08	5.78981e-08	6.79486e-08	7.13958e-08
1.029	4.26153e-08	5.20244e-08	5.79012e-08	6.79371e-08	7.13843e-08
1.03	4.26153e-08	5.20296e-08	5.79043e-08	6.79256e-08	7.13727e-08
1.031	4.26164e-08	5.20349e-08	5.79065e-08	6.7914e-08	7.13622e-08
1.032	4.26164e-08	5.20401e-08	5.79096e-08	6.79035e-08	7.13507e-08
1.033	4.26185e-08	5.20454e-08	5.79117e-08	6.78909e-08	7.13391e-08
1.034	4.26195e-08	5.20527e-08	5.79138e-08	6.78793e-08	7.13286e-08
1.035	4.26205e-08	5.20579e-08	5.79159e-08	6.78678e-08	7.1317e-08
1.036	4.26216e-08	5.20653e-08	5.7918e-08	6.78563e-08	7.13066e-08
1.037	4.26226e-08	5.20716e-08	5.79201e-08	6.78436e-08	7.1295e-08
1.038	4.26237e-08	5.2079e-08	5.79212e-08	6.78321e-08	7.12845e-08
1.039	4.26237e-08	5.20863e-08	5.79212e-08	6.78184e-08	7.1274e-08
1.04	4.26258e-08	5.20926e-08	5.79222e-08	6.78059e-08	7.12646e-08
1.041	4.26269e-08	5.2101e-08	5.79233e-08	6.77932e-08	7.1254e-08
1.042	4.26269e-08	5.21094e-08	5.79222e-08	6.77807e-08	7.12435e-08
1.043	4.2629e-08	5.21168e-08	5.79222e-08	6.7767e-08	7.12341e-08
1.044	4.2629e-08	5.21252e-08	5.79212e-08	6.77533e-08	7.12236e-08
1.045	4.2629e-08	5.21335e-08	5.79201e-08	6.77397e-08	7.12142e-08
1.046	4.263e-08	5.21409e-08	5.7918e-08	6.7725e-08	7.12058e-08
1.047	4.263e-08	5.21493e-08	5.79169e-08	6.77114e-08	7.11953e-08
1.048	4.263e-08	5.21587e-08	5.79148e-08	6.76956e-08	7.11868e-08
1.049	4.2629e-08	5.21672e-08	5.79127e-08	6.76799e-08	7.11784e-08
1.05	4.263e-08	5.21755e-08	5.79096e-08	6.76641e-08	7.1169e-08
1.051	4.2629e-08	5.2184e-08	5.79065e-08	6.76483e-08	7.11606e-08
1.052	4.26279e-08	5.21934e-08	5.79022e-08	6.76316e-08	7.11532e-08
1.053	4.26258e-08	5.22018e-08	5.78991e-08	6.76147e-08	7.11449e-08
1.054	4.26258e-08	5.22112e-08	5.78949e-08	6.75979e-08	7.11365e-08
1.055	4.26237e-08	5.22197e-08	5.78896e-08	6.75812e-08	7.11302e-08
1.056	4.26216e-08	5.2228e-08	5.78844e-08	6.75633e-08	7.11218e-08
1.057	4.26195e-08	5.22375e-08	5.78802e-08	6.75444e-08	7.11144e-08
1.058	4.26174e-08	5.22459e-08	5.78739e-08	6.75255e-08	7.11081e-08
1.059	4.26143e-08	5.22553e-08	5.78687e-08	6.75066e-08	7.11018e-08
1.06	4.26122e-08	5.22637e-08	5.78613e-08	6.74867e-08	7.10955e-08
1.061	4.26079e-08	5.22722e-08	5.7854e-08	6.74657e-08	7.10892e-08
1.062	4.26048e-08	5.22827e-08	5.78466e-08	6.74446e-08	7.10839e-08
1.063	4.26006e-08	5.229e-08	5.78393e-08	6.74247e-08	7.10787e-08
1.064	4.25964e-08	5.22995e-08	5.78309e-08	6.74026e-08	7.10745e-08
1.065	4.25922e-08	5.23078e-08	5.78235e-08	6.73795e-08	7.10693e-08
1.066	4.2587e-08	5.23173e-08	5.78151e-08	6.73585e-08	7.1064e-08
1.067	4.25827e-08	5.23247e-08	5.78057e-08	6.73344e-08	7.10598e-08
1.068	4.25765e-08	5.23341e-08	5.77972e-08	6.73113e-08	7.10567e-08
1.069	4.25722e-08	5.23425e-08	5.77868e-08	6.72882e-08	7.10524e-08
1.07	4.2566e-08	5.23509e-08	5.77773e-08	6.7264e-08	7.10493e-08
1.071	4.25597e-08	5.23593e-08	5.77678e-08	6.72388e-08	7.10462e-08
1.072	4.25534e-08	5.23677e-08	5.77573e-08	6.72136e-08	7.1044e-08
1.073	4.25471e-08	5.23761e-08	5.77468e-08	6.71884e-08	7.10419e-08
1.074	4.25408e-08	5.23845e-08	5.77353e-08	6.71622e-08	7.10409e-08
1.075	4.25334e-08	5.23929e-08	5.77238e-08	6.7136e-08	7.10388e-08
1.076	4.25271e-08	5.24003e-08	5.77122e-08	6.71097e-08	7.10377e-08
1.077	4.25187e-08	5.24097e-08	5.77007e-08	6.70834e-08	7.10367e-08
1.078	4.25114e-08	5.24171e-08	5.76891e-08	6.70551e-08	7.10357e-08
1.079	4.2504e-08	5.24254e-08	5.76765e-08	6.70278e-08	7.10367e-08
1.08	4.24967e-08	5.24338e-08	5.76649e-08	6.70005e-08	7.10357e-08
1.081	4.24883e-08	5.24423e-08	5.76523e-08	6.69722e-08	7.10367e-08
1.082	4.24809e-08	5.24506e-08	5.76408e-08	6.69438e-08	7.10377e-08
1.083	4.24725e-08	5.24591e-08	5.76282e-08	6.69155e-08	7.10388e-08
1.084	4.24651e-08	5.24675e-08	5.76145e-08	6.68871e-08	7.10409e-08
1.085	4.24568e-08	5.24748e-08	5.76009e-08	6.68577e-08	7.10419e-08
1.086	4.24484e-08	5.24843e-08	5.75883e-08	6.68293e-08	7.10451e-08
1.087	4.2441e-08	5.24916e-08	5.75757e-08	6.6801e-08	7.10482e-08
1.088	4.24337e-08	5.25e-08	5.75631e-08	6.67706e-08	7.10514e-08
1.089	4.24263e-08	5.25095e-08	5.75494e-08	6.67412e-08	7.10546e-08
1.09	4.24179e-08	5.25178e-08	5.75358e-08	6.67118e-08	7.10577e-08
1.091	4.24105e-08	5.25262e-08	5.75232e-08	6.66824e-08	7.10619e-08
1.092	4.24032e-08	5.25357e-08	5.75106e-08	6.6654e-08	7.10661e-08
1.093	4.23959e-08	5.25441e-08	5.74969e-08	6.66246e-08	7.10714e-08
1.094	4.23885e-08	5.25535e-08	5.74833e-08	6.65952e-08	7.10756e-08
1.095	4.23812e-08	5.2563e-08	5.74707e-08	6.65669e-08	7.10808e-08
1.096	4.23748e-08	5.25725e-08	5.7457e-08	6.65364e-08	7.10871e-08
1.097	4.23686e-08	5.25819e-08	5.74434e-08	6.6508e-08	7.10934e-08
1.098	4.23622e-08	5.25924e-08	5.74319e-08	6.64797e-08	7.10997e-08
1.099	4.2357e-08	5.26029e-08	5.74193e-08	6.64503e-08	7.1106e-08
1.1	4.23507e-08	5.26134e-08	5.74045e-08	6.6422e-08	7.11133e-08
1.101	4.23454e-08	5.26228e-08	5.73919e-08	6.63946e-08	7.11197e-08
1.102	4.23402e-08	5.26333e-08	5.73794e-08	6.63663e-08	7.1127e-08
1.103	4.2336e-08	5.26449e-08	5.73678e-08	6.6339e-08	7.11344e-08
1.104	4.23318e-08	5.26554e-08	5.73552e-08	6.63127e-08	7.11438e-08
1.105	4.23276e-08	5.2668e-08	5.73426e-08	6.62855e-08	7.11512e-08
1.106	4.23245e-08	5.26785e-08	5.73311e-08	6.62581e-08	7.11596e-08
1.107	4.23213e-08	5.26901e-08	5.73185e-08	6.62319e-08	7.1169e-08
1.108	4.23192e-08	5.27027e-08	5.73069e-08	6.62067e-08	7.11774e-08
1.109	4.23171e-08	5.27142e-08	5.72943e-08	6.61805e-08	7.11879e-08
1.11	4.2315e-08	5.27268e-08	5.72827e-08	6.61563e-08	7.11963e-08
1.111	4.2314e-08	5.27404e-08	5.72722e-08	6.61311e-08	7.12058e-08
1.112	4.23129e-08	5.2753e-08	5.72596e-08	6.6107e-08	7.12163e-08
1.113	4.23129e-08	5.27667e-08	5.72492e-08	6.60828e-08	7.12257e-08
1.114	4.23129e-08	5.27803e-08	5.72376e-08	6.60597e-08	7.12372e-08
1.115	4.2314e-08	5.2794e-08	5.72261e-08	6.60366e-08	7.12467e-08
1.116	4.2314e-08	5.28077e-08	5.72156e-08	6.60145e-08	7.12572e-08
1.117	4.2315e-08	5.28224e-08	5.7205e-08	6.59915e-08	7.12687e-08
1.118	4.23171e-08	5.2836e-08	5.71945e-08	6.59705e-08	7.12793e-08
1.119	4.23202e-08	5.28507e-08	5.71841e-08	6.59494e-08	7.12898e-08
1.12	4.23223e-08	5.28665e-08	5.71736e-08	6.59295e-08	7.13003e-08
1.121	4.23266e-08	5.28811e-08	5.71631e-08	6.59095e-08	7.13118e-08
1.122	4.23297e-08	5.28958e-08	5.71536e-08	6.58896e-08	7.13233e-08
1.123	4.23339e-08	5.29127e-08	5.71431e-08	6.58707e-08	7.13349e-08
1.124	4.23402e-08	5.29284e-08	5.71326e-08	6.58539e-08	7.13465e-08
1.125	4.23454e-08	5.29442e-08	5.71232e-08	6.5835e-08	7.1358e-08
1.126	4.23507e-08	5.29609e-08	5.71126e-08	6.58182e-08	7.13685e-08
1.127	4.2357e-08	5.29767e-08	5.71032e-08	6.58004e-08	7.13801e-08
1.128	4.23633e-08	5.29925e-08	5.70938e-08	6.57846e-08	7.13926e-08
1.129	4.23696e-08	5.30103e-08	5.70843e-08	6.57688e-08	7.14042e-08
1.13	4.2377e-08	5.30271e-08	5.70748e-08	6.57531e-08	7.14147e-08
1.131	4.23843e-08	5.30439e-08	5.70654e-08	6.57374e-08	7.14273e-08
1.132	4.23927e-08	5.30607e-08	5.70549e-08	6.57237e-08	7.14378e-08
1.133	4.24011e-08	5.30785e-08	5.70465e-08	6.571e-08	7.14494e-08
1.134	4.24095e-08	5.30953e-08	5.7036e-08	6.56964e-08	7.14619e-08
1.135	4.2419e-08	5.31122e-08	5.70266e-08	6.56838e-08	7.14724e-08
1.136	4.24284e-08	5.313e-08	5.70171e-08	6.56702e-08	7.1484e-08
1.137	4.24378e-08	5.31468e-08	5.70076e-08	6.56586e-08	7.14956e-08
1.138	4.24484e-08	5.31647e-08	5.69982e-08	6.5646e-08	7.15071e-08
1.139	4.24578e-08	5.31825e-08	5.69888e-08	6.56344e-08	7.15176e-08
1.14	4.24683e-08	5.32003e-08	5.69793e-08	6.56229e-08	7.15292e-08
1.141	4.24788e-08	5.32172e-08	5.69698e-08	6.56124e-08	7.15397e-08
1.142	4.24903e-08	5.3235e-08	5.69594e-08	6.56009e-08	7.15502e-08
1.143	4.25009e-08	5.32528e-08	5.69499e-08	6.55904e-08	7.15617e-08
1.144	4.25114e-08	5.32686e-08	5.69404e-08	6.55809e-08	7.15712e-08
1.145	4.25229e-08	5.32865e-08	5.69289e-08	6.55715e-08	7.15817e-08
1.146	4.25345e-08	5.33043e-08	5.69195e-08	6.5562e-08	7.15921e-08
1.147	4.2546e-08	5.33211e-08	5.691e-08	6.55526e-08	7.16016e-08
1.148	4.25565e-08	5.3339e-08	5.68995e-08	6.55431e-08	7.16111e-08
1.149	4.25691e-08	5.33557e-08	5.6889e-08	6.55347e-08	7.16216e-08
1.15	4.25806e-08	5.33726e-08	5.68785e-08	6.55253e-08	7.1631e-08
1.151	4.25922e-08	5.33894e-08	5.68691e-08	6.55169e-08	7.16394e-08
1.152	4.26038e-08	5.34061e-08	5.68575e-08	6.55095e-08	7.16488e-08
1.153	4.26164e-08	5.34219e-08	5.6846e-08	6.55e-08	7.16583e-08
1.154	4.26269e-08	5.34387e-08	5.68365e-08	6.54927e-08	7.16657e-08
1.155	4.26395e-08	5.34545e-08	5.6826e-08	6.54843e-08	7.16741e-08
1.156	4.2651e-08	5.34713e-08	5.68145e-08	6.54759e-08	7.16814e-08
1.157	4.26625e-08	5.3487e-08	5.6804e-08	6.54685e-08	7.16898e-08
1.158	4.26741e-08	5.35017e-08	5.67924e-08	6.54601e-08	7.16971e-08
1.159	4.26856e-08	5.35175e-08	5.67819e-08	6.54528e-08	7.17056e-08
1.16	4.26972e-08	5.35322e-08	5.67703e-08	6.54444e-08	7.17118e-08
1.161	4.27077e-08	5.35469e-08	5.67598e-08	6.54371e-08	7.17181e-08
1.162	4.27193e-08	5.35616e-08	5.67483e-08	6.54286e-08	7.17245e-08
1.163	4.27319e-08	5.35773e-08	5.67368e-08	6.54224e-08	7.17308e-08
1.164	4.27423e-08	5.35909e-08	5.67252e-08	6.54139e-08	7.1736e-08
1.165	4.27528e-08	5.36056e-08	5.67147e-08	6.54066e-08	7.17423e-08
1.166	4.27634e-08	5.36193e-08	5.67032e-08	6.53982e-08	7.17475e-08
1.167	4.27749e-08	5.36319e-08	5.66916e-08	6.53898e-08	7.17517e-08
1.168	4.27854e-08	5.36455e-08	5.668e-08	6.53825e-08	7.1757e-08
1.169	4.27959e-08	5.36592e-08	5.66695e-08	6.53751e-08	7.17602e-08
1.17	4.28064e-08	5.36728e-08	5.6658e-08	6.53667e-08	7.17654e-08
1.171	4.28159e-08	5.36854e-08	5.66475e-08	6.53583e-08	7.17685e-08
1.172	4.28264e-08	5.3698e-08	5.6636e-08	6.5351e-08	7.17717e-08
1.173	4.28369e-08	5.37106e-08	5.66244e-08	6.53426e-08	7.17738e-08
1.174	4.28473e-08	5.37232e-08	5.66139e-08	6.53331e-08	7.1778e-08
1.175	4.28558e-08	5.37348e-08	5.66034e-08	6.53258e-08	7.17791e-08
1.176	4.28652e-08	5.37474e-08	5.65929e-08	6.53174e-08	7.17812e-08
1.177	4.28757e-08	5.3759e-08	5.65824e-08	6.53089e-08	7.17832e-08
1.178	4.28862e-08	5.37716e-08	5.65729e-08	6.53006e-08	7.17854e-08
1.179	4.28946e-08	5.37821e-08	5.65614e-08	6.52922e-08	7.17854e-08
1.18	4.29041e-08	5.37936e-08	5.6553e-08	6.52827e-08	7.17864e-08
1.181	4.29135e-08	5.38041e-08	5.65425e-08	6.52754e-08	7.17864e-08
1.182	4.29219e-08	5.38167e-08	5.65341e-08	6.52659e-08	7.17874e-08
1.183	4.29324e-08	5.38272e-08	5.65246e-08	6.52575e-08	7.17854e-08
1.184	4.29408e-08	5.38377e-08	5.65163e-08	6.52491e-08	7.17854e-08
1.185	4.29492e-08	5.38482e-08	5.65068e-08	6.52396e-08	7.17843e-08
1.186	4.29597e-08	5.38587e-08	5.64995e-08	6.52313e-08	7.17832e-08
1.187	4.29681e-08	5.38702e-08	5.64911e-08	6.52229e-08	7.17812e-08
1.188	4.29775e-08	5.38797e-08	5.64837e-08	6.52144e-08	7.17791e-08
1.189	4.2986e-08	5.38902e-08	5.64764e-08	6.52061e-08	7.1778e-08
1.19	4.29954e-08	5.39007e-08	5.6469e-08	6.51966e-08	7.17749e-08
1.191	4.30048e-08	5.39112e-08	5.64627e-08	6.51882e-08	7.17717e-08
1.192	4.30143e-08	5.39217e-08	5.64574e-08	6.51798e-08	7.17675e-08
1.193	4.30227e-08	5.39322e-08	5.64512e-08	6.51714e-08	7.17644e-08
1.194	4.30332e-08	5.39427e-08	5.64459e-08	6.5163e-08	7.17602e-08
1.195	4.30416e-08	5.39532e-08	5.64407e-08	6.51546e-08	7.1756e-08
1.196	4.30511e-08	5.39637e-08	5.64365e-08	6.51473e-08	7.17517e-08
1.197	4.30616e-08	5.39742e-08	5.64333e-08	6.51388e-08	7.17475e-08
1.198	4.3071e-08	5.39847e-08	5.64291e-08	6.51305e-08	7.17433e-08
1.199	4.30815e-08	5.39952e-08	5.6426e-08	6.51231e-08	7.1737e-08
1.2	4.3091e-08	5.40057e-08	5.64228e-08	6.51158e-08	7.17318e-08
1.201	4.31015e-08	5.40162e-08	5.64218e-08	6.51084e-08	7.17255e-08
1.202	4.3112e-08	5.40277e-08	5.64196e-08	6.51011e-08	7.17192e-08
1.203	4.31224e-08	5.40382e-08	5.64186e-08	6.50947e-08	7.17139e-08
1.204	4.31329e-08	5.40488e-08	5.64175e-08	6.50874e-08	7.17066e-08
1.205	4.31445e-08	5.40593e-08	5.64175e-08	6.50811e-08	7.16993e-08
1.206	4.3155e-08	5.40708e-08	5.64186e-08	6.50748e-08	7.16929e-08
1.207	4.31666e-08	5.40824e-08	5.64186e-08	6.50685e-08	7.16856e-08
1.208	4.31781e-08	5.40939e-08	5.64196e-08	6.50622e-08	7.16782e-08
1.209	4.31907e-08	5.41044e-08	5.64218e-08	6.5057e-08	7.16699e-08
1.21	4.32022e-08	5.41149e-08	5.64239e-08	6.50517e-08	7.16615e-08
1.211	4.32138e-08	5.41275e-08	5.6426e-08	6.50465e-08	7.16541e-08
1.212	4.32264e-08	5.41391e-08	5.64291e-08	6.50412e-08	7.16447e-08
1.213	4.324e-08	5.41506e-08	5.64322e-08	6.5037e-08	7.16363e-08
1.214	4.32526e-08	5.41622e-08	5.64375e-08	6.50328e-08	7.16278e-08
1.215	4.32663e-08	5.41737e-08	5.64417e-08	6.50286e-08	7.16195e-08
1.216	4.32799e-08	5.41852e-08	5.64459e-08	6.50255e-08	7.161e-08
1.217	4.32925e-08	5.41978e-08	5.64512e-08	6.50223e-08	7.16006e-08
1.218	4.33062e-08	5.42094e-08	5.64564e-08	6.50191e-08	7.15911e-08
1.219	4.3322e-08	5.4222e-08	5.64627e-08	6.5016e-08	7.15817e-08
1.22	4.33367e-08	5.42346e-08	5.647e-08	6.50139e-08	7.15712e-08
1.221	4.33493e-08	5.42462e-08	5.64764e-08	6.50118e-08	7.15617e-08
1.222	4.3365e-08	5.42577e-08	5.64837e-08	6.50097e-08	7.15522e-08
1.223	4.33797e-08	5.42714e-08	5.649e-08	6.50066e-08	7.15428e-08
1.224	4.33954e-08	5.42829e-08	5.64984e-08	6.50055e-08	7.15323e-08
1.225	4.34101e-08	5.42955e-08	5.65058e-08	6.50055e-08	7.15218e-08
1.226	4.3427e-08	5.43081e-08	5.65142e-08	6.50044e-08	7.15113e-08
1.227	4.34417e-08	5.43197e-08	5.65225e-08	6.50034e-08	7.15018e-08
1.228	4.34585e-08	5.43312e-08	5.65299e-08	6.50034e-08	7.14903e-08
1.229	4.34742e-08	5.43438e-08	5.65394e-08	6.50034e-08	7.14798e-08
1.23	4.34899e-08	5.43553e-08	5.65477e-08	6.50034e-08	7.14704e-08
1.231	4.35068e-08	5.43679e-08	5.65572e-08	6.50034e-08	7.14588e-08
1.232	4.35236e-08	5.43795e-08	5.65656e-08	6.50044e-08	7.14494e-08
1.233	4.35393e-08	5.43911e-08	5.65761e-08	6.50055e-08	7.14378e-08
1.234	4.35571e-08	5.44026e-08	5.65845e-08	6.50066e-08	7.14273e-08
1.235	4.3574e-08	5.44152e-08	5.6594e-08	6.50076e-08	7.14178e-08
1.236	4.35908e-08	5.44268e-08	5.66034e-08	6.50097e-08	7.14063e-08
1.237	4.36075e-08	5.44383e-08	5.66118e-08	6.50118e-08	7.13968e-08
1.238	4.36254e-08	5.44488e-08	5.66223e-08	6.50129e-08	7.13853e-08
1.239	4.36412e-08	5.44603e-08	5.66318e-08	6.50149e-08	7.13748e-08
1.24	4.3659e-08	5.44708e-08	5.66401e-08	6.50171e-08	7.13654e-08
1.241	4.36758e-08	5.44803e-08	5.66496e-08	6.50202e-08	7.13549e-08
1.242	4.36926e-08	5.44919e-08	5.6658e-08	6.50223e-08	7.13444e-08
1.243	4.37104e-08	5.45013e-08	5.66674e-08	6.50233e-08	7.13338e-08
1.244	4.37262e-08	5.45107e-08	5.66759e-08	6.50265e-08	7.13244e-08
1.245	4.37441e-08	5.45213e-08	5.66843e-08	6.50286e-08	7.13139e-08
1.246	4.37598e-08	5.45297e-08	5.66937e-08	6.50318e-08	7.13045e-08
1.247	4.37776e-08	5.45391e-08	5.67021e-08	6.50338e-08	7.1295e-08
1.248	4.37934e-08	5.45475e-08	5.67084e-08	6.5037e-08	7.12856e-08
1.249	4.38113e-08	5.45559e-08	5.67168e-08	6.50401e-08	7.12761e-08
1.25	4.3827e-08	5.45643e-08	5.67242e-08	6.50423e-08	7.12667e-08
1.251	4.38427e-08	5.45717e-08	5.67315e-08	6.50443e-08	7.12582e-08
1.252	4.38585e-08	5.4579e-08	5.67378e-08	6.50475e-08	7.12488e-08
1.253	4.38743e-08	5.45864e-08	5.67441e-08	6.50507e-08	7.12394e-08
1.254	4.38911e-08	5.45926e-08	5.67515e-08	6.50517e-08	7.1231e-08
1.255	4.39058e-08	5.45979e-08	5.67567e-08	6.50538e-08	7.12225e-08
1.256	4.39215e-08	5.46042e-08	5.6762e-08	6.50559e-08	7.12142e-08
1.257	4.39362e-08	5.46095e-08	5.67672e-08	6.5058e-08	7.12068e-08
1.258	4.39509e-08	5.46147e-08	5.67714e-08	6.50601e-08	7.11984e-08
1.259	4.39667e-08	5.46199e-08	5.67767e-08	6.50612e-08	7.11911e-08
1.26	4.39803e-08	5.46242e-08	5.67798e-08	6.50632e-08	7.11826e-08
1.261	4.3995e-08	5.46273e-08	5.6784e-08	6.50654e-08	7.11764e-08
1.262	4.40087e-08	5.46315e-08	5.67871e-08	6.50654e-08	7.1169e-08
1.263	4.40223e-08	5.46347e-08	5.67903e-08	6.50664e-08	7.11627e-08
1.264	4.4036e-08	5.46368e-08	5.67924e-08	6.50664e-08	7.11564e-08
1.265	4.40496e-08	5.46399e-08	5.67956e-08	6.50675e-08	7.1149e-08
1.266	4.40622e-08	5.4641e-08	5.67966e-08	6.50675e-08	7.11438e-08
1.267	4.40748e-08	5.4642e-08	5.67976e-08	6.50675e-08	7.11375e-08
1.268	4.40874e-08	5.4643e-08	5.67987e-08	6.50675e-08	7.11322e-08
1.269	4.4099e-08	5.46451e-08	5.67987e-08	6.50664e-08	7.1127e-08
1.27	4.41105e-08	5.46441e-08	5.67997e-08	6.50654e-08	7.11218e-08
1.271	4.4122e-08	5.46441e-08	5.67987e-08	6.50643e-08	7.11175e-08
1.272	4.41346e-08	5.46441e-08	5.67987e-08	6.50632e-08	7.11133e-08
1.273	4.41451e-08	5.46441e-08	5.67976e-08	6.50612e-08	7.11092e-08
1.274	4.41557e-08	5.4642e-08	5.67956e-08	6.5059e-08	7.1105e-08
1.275	4.41662e-08	5.4641e-08	5.67935e-08	6.5058e-08	7.11018e-08
1.276	4.41767e-08	5.46399e-08	5.67914e-08	6.50548e-08	7.10986e-08
1.277	4.41861e-08	5.46368e-08	5.67893e-08	6.50517e-08	7.10955e-08
1.278	4.41956e-08	5.46347e-08	5.67871e-08	6.50485e-08	7.10934e-08
1.279	4.42061e-08	5.46325e-08	5.6784e-08	6.50443e-08	7.10903e-08
1.28	4.42155e-08	5.46294e-08	5.67809e-08	6.50412e-08	7.10881e-08
1.281	4.42239e-08	5.46263e-08	5.67777e-08	6.5037e-08	7.10871e-08
1.282	4.42323e-08	5.46221e-08	5.67724e-08	6.50328e-08	7.1085e-08
1.283	4.42418e-08	5.46189e-08	5.67683e-08	6.50276e-08	7.10839e-08
1.284	4.42501e-08	5.46147e-08	5.67641e-08	6.50223e-08	7.10829e-08
1.285	4.42575e-08	5.46105e-08	5.67598e-08	6.50171e-08	7.10818e-08
1.286	4.42659e-08	5.46063e-08	5.67546e-08	6.50118e-08	7.10818e-08
1.287	4.42743e-08	5.46021e-08	5.67504e-08	6.50055e-08	7.10829e-08
1.288	4.42817e-08	5.45979e-08	5.67441e-08	6.49992e-08	7.10818e-08
1.289	4.4289e-08	5.45937e-08	5.67389e-08	6.49929e-08	7.10829e-08
1.29	4.42964e-08	5.45874e-08	5.67325e-08	6.49856e-08	7.10829e-08
1.291	4.43037e-08	5.45832e-08	5.67273e-08	6.49792e-08	7.10839e-08
1.292	4.43111e-08	5.4579e-08	5.6721e-08	6.49719e-08	7.10871e-08
1.293	4.43173e-08	5.45727e-08	5.67158e-08	6.49656e-08	7.10881e-08
1.294	4.43247e-08	5.45685e-08	5.67095e-08	6.49572e-08	7.10892e-08
1.295	4.4331e-08	5.45632e-08	5.67032e-08	6.49498e-08	7.10923e-08
1.296	4.43384e-08	5.4557e-08	5.66969e-08	6.49404e-08	7.10945e-08
1.297	4.43457e-08	5.45527e-08	5.66905e-08	6.4932e-08	7.10976e-08
1.298	4.4351e-08	5.45475e-08	5.66843e-08	6.49246e-08	7.11008e-08
1.299	4.43583e-08	5.45423e-08	5.66779e-08	6.49152e-08	7.11039e-08
1.3	4.43636e-08	5.4537e-08	5.66717e-08	6.49058e-08	7.1107e-08
1.301	4.43709e-08	5.45318e-08	5.66653e-08	6.48963e-08	7.11113e-08
1.302	4.43762e-08	5.45275e-08	5.6658e-08	6.48879e-08	7.11155e-08
1.303	4.43824e-08	5.45223e-08	5.66517e-08	6.48774e-08	7.11197e-08
1.304	4.43888e-08	5.45181e-08	5.66454e-08	6.4869e-08	7.11238e-08
1.305	4.4395e-08	5.45139e-08	5.6638e-08	6.48585e-08	7.11302e-08
1.306	4.44014e-08	5.45097e-08	5.66318e-08	6.4849e-08	7.11344e-08
1.307	4.44076e-08	5.45045e-08	5.66254e-08	6.48375e-08	7.11396e-08
1.308	4.44129e-08	5.45002e-08	5.66192e-08	6.4828e-08	7.11449e-08
1.309	4.44202e-08	5.44961e-08	5.66128e-08	6.48176e-08	7.11501e-08
1.31	4.44255e-08	5.44929e-08	5.66066e-08	6.48071e-08	7.11564e-08
1.311	4.44318e-08	5.44887e-08	5.66002e-08	6.47966e-08	7.11617e-08
1.312	4.4437e-08	5.44855e-08	5.6594e-08	6.47861e-08	7.1169e-08
1.313	4.44434e-08	5.44824e-08	5.65876e-08	6.47756e-08	7.11753e-08
1.314	4.44486e-08	5.44782e-08	5.65814e-08	6.4765e-08	7.11816e-08
1.315	4.44549e-08	5.4475e-08	5.6575e-08	6.47545e-08	7.11889e-08
1.316	4.44612e-08	5.44729e-08	5.65688e-08	6.4743e-08	7.11953e-08
1.317	4.44665e-08	5.44698e-08	5.65624e-08	6.47325e-08	7.12026e-08
1.318	4.44727e-08	5.44677e-08	5.65572e-08	6.4721e-08	7.121e-08
1.319	4.4478e-08	5.44656e-08	5.65509e-08	6.47094e-08	7.12173e-08
1.32	4.44833e-08	5.44635e-08	5.65446e-08	6.46989e-08	7.12247e-08
1.321	4.44895e-08	5.44614e-08	5.65383e-08	6.46874e-08	7.1231e-08
1.322	4.44948e-08	5.44603e-08	5.6533e-08	6.46769e-08	7.12383e-08
1.323	4.45011e-08	5.44593e-08	5.65268e-08	6.46653e-08	7.12467e-08
1.324	4.45064e-08	5.44572e-08	5.65204e-08	6.46537e-08	7.1254e-08
1.325	4.45106e-08	5.44572e-08	5.65152e-08	6.46432e-08	7.12624e-08
1.326	4.45168e-08	5.44551e-08	5.65089e-08	6.46317e-08	7.12698e-08
1.327	4.45221e-08	5.44551e-08	5.65026e-08	6.46201e-08	7.12782e-08
1.328	4.45263e-08	5.44551e-08	5.64963e-08	6.46096e-08	7.12856e-08
1.329	4.45316e-08	5.44541e-08	5.64911e-08	6.45981e-08	7.12929e-08
1.33	4.45368e-08	5.44541e-08	5.64847e-08	6.45866e-08	7.13013e-08
1.331	4.4541e-08	5.44541e-08	5.64785e-08	6.4575e-08	7.13086e-08
1.332	4.45463e-08	5.44541e-08	5.64721e-08	6.45645e-08	7.1317e-08
1.333	4.45505e-08	5.44541e-08	5.64659e-08	6.45519e-08	7.13244e-08
1.334	4.45546e-08	5.44551e-08	5.64585e-08	6.45414e-08	7.13328e-08
1.335	4.45589e-08	5.44562e-08	5.64522e-08	6.45298e-08	7.13402e-08
1.336	4.4562e-08	5.44562e-08	5.64448e-08	6.45183e-08	7.13485e-08
1.337	4.45662e-08	5.44572e-08	5.64386e-08	6.45078e-08	7.13549e-08
1.338	4.45693e-08	5.44572e-08	5.64312e-08	6.44963e-08	7.13622e-08
1.339	4.45715e-08	5.44593e-08	5.64249e-08	6.44847e-08	7.13696e-08
1.34	4.45746e-08	5.44603e-08	5.64175e-08	6.44731e-08	7.13769e-08
1.341	4.45777e-08	5.44614e-08	5.64092e-08	6.44616e-08	7.13843e-08
1.342	4.45798e-08	5.44614e-08	5.64018e-08	6.4449e-08	7.13916e-08
1.343	4.4583e-08	5.44624e-08	5.63934e-08	6.44385e-08	7.13979e-08
1.344	4.45841e-08	5.44646e-08	5.6385e-08	6.4427e-08	7.14053e-08
1.345	4.45851e-08	5.44656e-08	5.63776e-08	6.44154e-08	7.14116e-08
1.346	4.45862e-08	5.44667e-08	5.63693e-08	6.44038e-08	7.14189e-08
1.347	4.45862e-08	5.44677e-08	5.63598e-08	6.43923e-08	7.14252e-08
1.348	4.45872e-08	5.44688e-08	5.63503e-08	6.43808e-08	7.14305e-08
1.349	4.45872e-08	5.44708e-08	5.63409e-08	6.43692e-08	7.14367e-08
1.35	4.45862e-08	5.44719e-08	5.63315e-08	6.43566e-08	7.1442e-08
1.351	4.45862e-08	5.44729e-08	5.6321e-08	6.4345e-08	7.14472e-08
1.352	4.45841e-08	5.4474e-08	5.63104e-08	6.43345e-08	7.14525e-08
1.353	4.4583e-08	5.4475e-08	5.62999e-08	6.4322e-08	7.14577e-08
1.354	4.45819e-08	5.44761e-08	5.62884e-08	6.43104e-08	7.14619e-08
1.355	4.45788e-08	5.44772e-08	5.62779e-08	6.42988e-08	7.14662e-08
1.356	4.45767e-08	5.44782e-08	5.62664e-08	6.42873e-08	7.14704e-08
1.357	4.45725e-08	5.44782e-08	5.62548e-08	6.42747e-08	7.14746e-08
1.358	4.45683e-08	5.44803e-08	5.62422e-08	6.42631e-08	7.14787e-08
1.359	4.45651e-08	5.44803e-08	5.62296e-08	6.42506e-08	7.14809e-08
1.36	4.4561e-08	5.44814e-08	5.6217e-08	6.4239e-08	7.1484e-08
1.361	4.45546e-08	5.44803e-08	5.62034e-08	6.42264e-08	7.14871e-08
1.362	4.45505e-08	5.44814e-08	5.61908e-08	6.42148e-08	7.14893e-08
1.363	4.45442e-08	5.44814e-08	5.61761e-08	6.42033e-08	7.14903e-08
1.364	4.45368e-08	5.44814e-08	5.61614e-08	6.41907e-08	7.14924e-08
1.365	4.45294e-08	5.44824e-08	5.61477e-08	6.41791e-08	7.14945e-08
1.366	4.45232e-08	5.44824e-08	5.6133e-08	6.41666e-08	7.14956e-08
1.367	4.45158e-08	5.44824e-08	5.61172e-08	6.41539e-08	7.14966e-08
1.368	4.45074e-08	5.44824e-08	5.61025e-08	6.41424e-08	7.14966e-08
1.369	4.4499e-08	5.44824e-08	5.60868e-08	6.41298e-08	7.14966e-08
1.37	4.44895e-08	5.44824e-08	5.60711e-08	6.41182e-08	7.14966e-08
1.371	4.44801e-08	5.44814e-08	5.60553e-08	6.41057e-08	7.14956e-08
1.372	4.44707e-08	5.44814e-08	5.60385e-08	6.40941e-08	7.14945e-08
1.373	4.44591e-08	5.44814e-08	5.60227e-08	6.40815e-08	7.14924e-08
1.374	4.44486e-08	5.44803e-08	5.6006e-08	6.40699e-08	7.14914e-08
1.375	4.44381e-08	5.44803e-08	5.59892e-08	6.40574e-08	7.14893e-08
1.376	4.44276e-08	5.44793e-08	5.59713e-08	6.40458e-08	7.14861e-08
1.377	4.4415e-08	5.44793e-08	5.59545e-08	6.40342e-08	7.14829e-08
1.378	4.44035e-08	5.44782e-08	5.59367e-08	6.40217e-08	7.14809e-08
1.379	4.43898e-08	5.44782e-08	5.59188e-08	6.40101e-08	7.14767e-08
1.38	4.43772e-08	5.44772e-08	5.5902e-08	6.39985e-08	7.14724e-08
1.381	4.43636e-08	5.44772e-08	5.58831e-08	6.3987e-08	7.14682e-08
1.382	4.4351e-08	5.44761e-08	5.58652e-08	6.39744e-08	7.1463e-08
1.383	4.43373e-08	5.44761e-08	5.58474e-08	6.39639e-08	7.14577e-08
1.384	4.43237e-08	5.4475e-08	5.58296e-08	6.39524e-08	7.14525e-08
1.385	4.4309e-08	5.4475e-08	5.58106e-08	6.39408e-08	7.14472e-08
1.386	4.42943e-08	5.4475e-08	5.57939e-08	6.39303e-08	7.1442e-08
1.387	4.42785e-08	5.4474e-08	5.5776e-08	6.39198e-08	7.14357e-08
1.388	4.42638e-08	5.4474e-08	5.57571e-08	6.39093e-08	7.14283e-08
1.389	4.42491e-08	5.4475e-08	5.57393e-08	6.38978e-08	7.1422e-08
1.39	4.42344e-08	5.4475e-08	5.57224e-08	6.38873e-08	7.14136e-08
1.391	4.42187e-08	5.4475e-08	5.57046e-08	6.38778e-08	7.14063e-08
1.392	4.42029e-08	5.4475e-08	5.56868e-08	6.38673e-08	7.13979e-08
1.393	4.41861e-08	5.44761e-08	5.56689e-08	6.38589e-08	7.13895e-08
1.394	4.41703e-08	5.44761e-08	5.56521e-08	6.38484e-08	7.13811e-08
1.395	4.41546e-08	5.44782e-08	5.56343e-08	6.384e-08	7.13727e-08
1.396	4.41389e-08	5.44793e-08	5.56174e-08	6.38306e-08	7.13632e-08
1.397	4.4121e-08	5.44803e-08	5.56006e-08	6.38211e-08	7.13538e-08
1.398	4.41052e-08	5.44824e-08	5.55849e-08	6.38137e-08	7.13444e-08
1.399	4.40895e-08	5.44834e-08	5.55681e-08	6.38053e-08	7.13349e-08
1.4	4.40727e-08	5.44855e-08	5.55523e-08	6.3797e-08	7.13244e-08
1.401	4.40559e-08	5.44876e-08	5.55376e-08	6.37896e-08	7.1315e-08
1.402	4.40401e-08	5.44908e-08	5.55219e-08	6.37812e-08	7.13045e-08
1.403	4.40234e-08	5.44929e-08	5.55062e-08	6.37749e-08	7.12929e-08
1.404	4.40066e-08	5.44961e-08	5.54915e-08	6.37676e-08	7.12814e-08
1.405	4.39908e-08	5.45002e-08	5.54778e-08	6.37602e-08	7.12709e-08
1.406	4.3974e-08	5.45024e-08	5.54642e-08	6.37549e-08	7.12593e-08
1.407	4.39583e-08	5.45066e-08	5.54505e-08	6.37497e-08	7.12488e-08
1.408	4.39425e-08	5.45107e-08	5.54369e-08	6.37434e-08	7.12362e-08
1.409	4.39257e-08	5.45149e-08	5.54253e-08	6.37382e-08	7.12247e-08
1.41	4.39099e-08	5.45202e-08	5.54127e-08	6.37329e-08	7.12131e-08
1.411	4.38942e-08	5.45244e-08	5.54001e-08	6.37287e-08	7.12016e-08
1.412	4.38785e-08	5.45307e-08	5.53886e-08	6.37245e-08	7.11889e-08
1.413	4.38627e-08	5.45359e-08	5.5378e-08	6.37203e-08	7.11764e-08
1.414	4.38459e-08	5.45423e-08	5.53675e-08	6.37172e-08	7.11648e-08
1.415	4.38312e-08	5.45475e-08	5.53571e-08	6.3715e-08	7.11522e-08
1.416	4.38165e-08	5.45549e-08	5.53487e-08	6.37119e-08	7.11407e-08
1.417	4.38008e-08	5.45612e-08	5.53392e-08	6.37087e-08	7.1128e-08
1.418	4.37861e-08	5.45685e-08	5.53308e-08	6.37067e-08	7.11155e-08
1.419	4.37714e-08	5.45748e-08	5.53235e-08	6.37056e-08	7.11039e-08
1.42	4.37567e-08	5.45832e-08	5.5315e-08	6.37035e-08	7.10913e-08
1.421	4.37419e-08	5.45905e-08	5.53077e-08	6.37025e-08	7.10787e-08
1.422	4.37272e-08	5.4599e-08	5.53014e-08	6.37014e-08	7.10661e-08
1.423	4.37125e-08	5.46063e-08	5.52951e-08	6.37014e-08	7.10556e-08
1.424	4.36989e-08	5.46157e-08	5.52898e-08	6.37014e-08	7.1043e-08
1.425	4.36842e-08	5.46231e-08	5.52836e-08	6.37014e-08	7.10315e-08
1.426	4.36706e-08	5.46325e-08	5.52794e-08	6.37014e-08	7.10188e-08
1.427	4.36569e-08	5.4642e-08	5.52751e-08	6.37025e-08	7.10083e-08
1.428	4.36422e-08	5.46504e-08	5.5271e-08	6.37035e-08	7.09968e-08
1.429	4.36296e-08	5.46599e-08	5.52678e-08	6.37056e-08	7.09842e-08
1.43	4.3616e-08	5.46693e-08	5.52657e-08	6.37067e-08	7.09737e-08
1.431	4.36023e-08	5.46788e-08	5.52625e-08	6.37087e-08	7.09621e-08
1.432	4.35897e-08	5.46882e-08	5.52604e-08	6.37109e-08	7.09506e-08
1.433	4.35761e-08	5.46987e-08	5.52594e-08	6.3713e-08	7.09412e-08
1.434	4.35635e-08	5.47081e-08	5.52584e-08	6.3715e-08	7.09307e-08
1.435	4.35498e-08	5.47176e-08	5.52584e-08	6.37172e-08	7.09202e-08
1.436	4.35372e-08	5.47281e-08	5.52573e-08	6.37203e-08	7.09097e-08
1.437	4.35246e-08	5.47375e-08	5.52573e-08	6.37234e-08	7.09002e-08
1.438	4.3512e-08	5.4747e-08	5.52573e-08	6.37266e-08	7.08908e-08
1.439	4.34994e-08	5.47575e-08	5.52584e-08	6.37297e-08	7.08813e-08
1.44	4.34858e-08	5.4767e-08	5.52594e-08	6.37339e-08	7.08718e-08
1.441	4.34732e-08	5.47764e-08	5.52604e-08	6.37382e-08	7.08634e-08
1.442	4.34605e-08	5.47858e-08	5.52625e-08	6.37413e-08	7.08551e-08
1.443	4.34479e-08	5.47953e-08	5.52657e-08	6.37444e-08	7.08467e-08
1.444	4.34353e-08	5.48037e-08	5.52668e-08	6.37486e-08	7.08393e-08
1.445	4.34227e-08	5.48131e-08	5.52699e-08	6.37518e-08	7.08309e-08
1.446	4.34101e-08	5.48216e-08	5.5273e-08	6.3756e-08	7.08235e-08
1.447	4.33975e-08	5.4831e-08	5.52762e-08	6.37602e-08	7.08162e-08
1.448	4.33849e-08	5.48394e-08	5.52804e-08	6.37644e-08	7.08099e-08
1.449	4.33723e-08	5.48478e-08	5.52836e-08	6.37676e-08	7.08047e-08
1.45	4.33597e-08	5.48551e-08	5.52877e-08	6.37718e-08	7.07983e-08
1.451	4.33461e-08	5.48636e-08	5.5292e-08	6.37749e-08	7.07931e-08
1.452	4.33335e-08	5.48698e-08	5.52962e-08	6.37801e-08	7.07868e-08
1.453	4.33209e-08	5.48772e-08	5.53003e-08	6.37833e-08	7.07816e-08
1.454	4.33072e-08	5.48846e-08	5.53056e-08	6.37865e-08	7.07773e-08
1.455	4.32936e-08	5.48898e-08	5.53109e-08	6.37907e-08	7.07731e-08
1.456	4.32799e-08	5.48961e-08	5.5315e-08	6.37938e-08	7.077e-08
1.457	4.32663e-08	5.49014e-08	5.53203e-08	6.3797e-08	7.07658e-08
1.458	4.32537e-08	5.49066e-08	5.53266e-08	6.3799e-08	7.07626e-08
1.459	4.324e-08	5.49108e-08	5.53308e-08	6.38022e-08	7.07595e-08
1.46	4.32264e-08	5.49161e-08	5.53371e-08	6.38053e-08	7.07574e-08
1.461	4.32117e-08	5.49192e-08	5.53423e-08	6.38075e-08	7.07553e-08
1.462	4.3198e-08	5.49223e-08	5.53487e-08	6.38095e-08	7.07532e-08
1.463	4.31844e-08	5.49245e-08	5.53539e-08	6.38117e-08	7.07521e-08
1.464	4.31708e-08	5.49276e-08	5.53592e-08	6.38127e-08	7.07501e-08
1.465	4.31561e-08	5.49297e-08	5.53654e-08	6.38148e-08	7.07501e-08
1.466	4.31414e-08	5.49307e-08	5.53718e-08	6.38159e-08	7.0749e-08
1.467	4.31267e-08	5.49307e-08	5.5378e-08	6.38169e-08	7.07501e-08
1.468	4.3112e-08	5.49318e-08	5.53844e-08	6.38169e-08	7.07501e-08
1.469	4.30972e-08	5.49318e-08	5.53906e-08	6.3818e-08	7.07511e-08
1.47	4.30825e-08	5.49307e-08	5.5397e-08	6.38169e-08	7.07521e-08
1.471	4.30678e-08	5.49297e-08	5.54032e-08	6.38169e-08	7.07532e-08
1.472	4.30521e-08	5.49287e-08	5.54106e-08	6.38159e-08	7.07553e-08
1.473	4.30364e-08	5.49255e-08	5.54159e-08	6.38148e-08	7.07574e-08
1.474	4.30217e-08	5.49223e-08	5.54232e-08	6.38137e-08	7.07595e-08
1.475	4.30059e-08	5.49192e-08	5.54295e-08	6.38106e-08	7.07626e-08
1.476	4.29912e-08	5.4915e-08	5.54369e-08	6.38095e-08	7.07658e-08
1.477	4.29754e-08	5.49108e-08	5.54431e-08	6.38064e-08	7.07689e-08
1.478	4.29597e-08	5.49066e-08	5.54495e-08	6.38032e-08	7.07731e-08
1.479	4.2944e-08	5.49003e-08	5.54568e-08	6.38001e-08	7.07773e-08
1.48	4.29282e-08	5.4895e-08	5.54631e-08	6.37959e-08	7.07816e-08
1.481	4.29124e-08	5.48877e-08	5.54704e-08	6.37917e-08	7.07858e-08
1.482	4.28967e-08	5.48814e-08	5.54778e-08	6.37865e-08	7.0791e-08
1.483	4.2881e-08	5.48741e-08	5.54841e-08	6.37833e-08	7.07963e-08
1.484	4.28652e-08	5.48667e-08	5.54915e-08	6.3777e-08	7.08015e-08
1.485	4.28495e-08	5.48583e-08	5.54988e-08	6.37707e-08	7.08078e-08
1.486	4.28337e-08	5.48489e-08	5.55062e-08	6.37654e-08	7.08141e-08
1.487	4.28179e-08	5.48404e-08	5.55135e-08	6.37591e-08	7.08204e-08
1.488	4.28033e-08	5.48299e-08	5.55209e-08	6.37518e-08	7.08267e-08
1.489	4.27875e-08	5.48205e-08	5.55282e-08	6.37434e-08	7.0834e-08
1.49	4.27718e-08	5.481e-08	5.55366e-08	6.37361e-08	7.08404e-08
1.491	4.2756e-08	5.47995e-08	5.5545e-08	6.37277e-08	7.08477e-08
1.492	4.27413e-08	5.47879e-08	5.55523e-08	6.37192e-08	7.08561e-08
1.493	4.27266e-08	5.47764e-08	5.55607e-08	6.37098e-08	7.08634e-08
1.494	4.27119e-08	5.47649e-08	5.55681e-08	6.37014e-08	7.08718e-08
1.495	4.26972e-08	5.47533e-08	5.55775e-08	6.36909e-08	7.08803e-08
1.496	4.26825e-08	5.47407e-08	5.5586e-08	6.36815e-08	7.08886e-08
1.497	4.26678e-08	5.47281e-08	5.55944e-08	6.36699e-08	7.0897e-08
1.498	4.26531e-08	5.47155e-08	5.56038e-08	6.36594e-08	7.09065e-08
1.499	4.26395e-08	5.47029e-08	5.56132e-08	6.36489e-08	7.09149e-08
1.5	4.26247e-08	5.46893e-08	5.56217e-08	6.36374e-08	7.09254e-08
1.501	4.26122e-08	5.46746e-08	5.56311e-08	6.36258e-08	7.09349e-08
1.502	4.25985e-08	5.4662e-08	5.56405e-08	6.36122e-08	7.09454e-08
1.503	4.25848e-08	5.46473e-08	5.565e-08	6.35995e-08	7.09537e-08
1.504	4.25722e-08	5.46347e-08	5.56605e-08	6.3587e-08	7.09643e-08
1.505	4.25597e-08	5.46199e-08	5.5671e-08	6.35743e-08	7.09748e-08
1.506	4.25471e-08	5.46063e-08	5.56815e-08	6.35607e-08	7.09863e-08
1.507	4.25355e-08	5.45926e-08	5.5692e-08	6.3546e-08	7.09968e-08
1.508	4.2524e-08	5.45769e-08	5.57025e-08	6.35324e-08	7.10083e-08
1.509	4.25135e-08	5.45632e-08	5.57141e-08	6.35187e-08	7.10178e-08
1.51	4.25019e-08	5.45486e-08	5.57256e-08	6.3504e-08	7.10294e-08
1.511	4.24914e-08	5.45339e-08	5.57372e-08	6.34893e-08	7.10409e-08
1.512	4.24809e-08	5.45202e-08	5.57487e-08	6.34735e-08	7.10535e-08
1.513	4.24715e-08	5.45055e-08	5.57602e-08	6.34588e-08	7.10651e-08
1.514	4.2461e-08	5.44919e-08	5.57728e-08	6.34431e-08	7.10766e-08
1.515	4.24515e-08	5.44782e-08	5.57854e-08	6.34263e-08	7.10881e-08
1.516	4.24431e-08	5.44635e-08	5.5798e-08	6.34106e-08	7.11008e-08
1.517	4.24337e-08	5.44499e-08	5.58106e-08	6.33937e-08	7.11133e-08
1.518	4.24263e-08	5.44362e-08	5.58233e-08	6.3378e-08	7.11249e-08
1.519	4.24179e-08	5.44215e-08	5.58369e-08	6.33612e-08	7.11385e-08
1.52	4.24105e-08	5.44078e-08	5.58495e-08	6.33444e-08	7.11512e-08
1.521	4.24032e-08	5.43952e-08	5.58642e-08	6.33266e-08	7.11648e-08
1.522	4.23969e-08	5.43816e-08	5.58789e-08	6.33097e-08	7.11764e-08
1.523	4.23906e-08	5.43679e-08	5.58925e-08	6.32919e-08	7.119e-08
1.524	4.23843e-08	5.43553e-08	5.59072e-08	6.3274e-08	7.12036e-08
1.525	4.23791e-08	5.43417e-08	5.5922e-08	6.32573e-08	7.12173e-08
1.526	4.23748e-08	5.43301e-08	5.59356e-08	6.32394e-08	7.12299e-08
1.527	4.23696e-08	5.43175e-08	5.59503e-08	6.32216e-08	7.12435e-08
1.528	4.23654e-08	5.4305e-08	5.5965e-08	6.32037e-08	7.12582e-08
1.529	4.23601e-08	5.42924e-08	5.59808e-08	6.31859e-08	7.12719e-08
1.53	4.2357e-08	5.42819e-08	5.59965e-08	6.3168e-08	7.12856e-08
1.531	4.23539e-08	5.42703e-08	5.60112e-08	6.31491e-08	7.13003e-08
1.532	4.23507e-08	5.42588e-08	5.6027e-08	6.31313e-08	7.13139e-08
1.533	4.23475e-08	5.42472e-08	5.60427e-08	6.31124e-08	7.13286e-08
1.534	4.23454e-08	5.42367e-08	5.60585e-08	6.30945e-08	7.13422e-08
1.535	4.23434e-08	5.42262e-08	5.60742e-08	6.30756e-08	7.13569e-08
1.536	4.23413e-08	5.42157e-08	5.6091e-08	6.30567e-08	7.13717e-08
1.537	4.23402e-08	5.42063e-08	5.61068e-08	6.30388e-08	7.13864e-08
1.538	4.23392e-08	5.41968e-08	5.61236e-08	6.30199e-08	7.14021e-08
1.539	4.23381e-08	5.41863e-08	5.61383e-08	6.30011e-08	7.14158e-08
1.54	4.23371e-08	5.41769e-08	5.6155e-08	6.29822e-08	7.14305e-08
1.541	4.23371e-08	5.41684e-08	5.61708e-08	6.29633e-08	7.14462e-08
1.542	4.23381e-08	5.4159e-08	5.61876e-08	6.29443e-08	7.14609e-08
1.543	4.23381e-08	5.41496e-08	5.62044e-08	6.29265e-08	7.14767e-08
1.544	4.23381e-08	5.41422e-08	5.62201e-08	6.29076e-08	7.14914e-08
1.545	4.23392e-08	5.41338e-08	5.6237e-08	6.28887e-08	7.15071e-08
1.546	4.23402e-08	5.41265e-08	5.62527e-08	6.28709e-08	7.15218e-08
1.547	4.23402e-08	5.4118e-08	5.62695e-08	6.28509e-08	7.15375e-08
1.548	4.23423e-08	5.41097e-08	5.62852e-08	6.28331e-08	7.15533e-08
1.549	4.23434e-08	5.41023e-08	5.6301e-08	6.28141e-08	7.1568e-08
1.55	4.23465e-08	5.4096e-08	5.63168e-08	6.27963e-08	7.15837e-08
1.551	4.23475e-08	5.40887e-08	5.63325e-08	6.27774e-08	7.15995e-08
1.552	4.23497e-08	5.40834e-08	5.63483e-08	6.27595e-08	7.16142e-08
1.553	4.23518e-08	5.4076e-08	5.6364e-08	6.27406e-08	7.163e-08
1.554	4.23549e-08	5.40698e-08	5.63808e-08	6.27228e-08	7.16457e-08
1.555	4.2357e-08	5.40634e-08	5.63955e-08	6.27039e-08	7.16604e-08
1.556	4.23591e-08	5.40572e-08	5.64113e-08	6.26871e-08	7.16762e-08
1.557	4.23622e-08	5.40519e-08	5.6426e-08	6.26682e-08	7.16909e-08
1.558	4.23654e-08	5.40456e-08	5.64417e-08	6.26503e-08	7.17066e-08
1.559	4.23686e-08	5.40403e-08	5.64553e-08	6.26325e-08	7.17213e-08
1.56	4.23706e-08	5.40351e-08	5.64711e-08	6.26157e-08	7.1737e-08
1.561	4.23748e-08	5.40288e-08	5.64847e-08	6.25979e-08	7.17517e-08
1.562	4.2377e-08	5.40246e-08	5.64995e-08	6.258e-08	7.17665e-08
1.563	4.23812e-08	5.40194e-08	5.65131e-08	6.25622e-08	7.17822e-08
1.564	4.23843e-08	5.40141e-08	5.65278e-08	6.25464e-08	7.17969e-08
1.565	4.23885e-08	5.40099e-08	5.65415e-08	6.25285e-08	7.18116e-08
1.566	4.23917e-08	5.40047e-08	5.65551e-08	6.25118e-08	7.18263e-08
1.567	4.23948e-08	5.40004e-08	5.65677e-08	6.24949e-08	7.184e-08
1.568	4.2399e-08	5.39963e-08	5.65814e-08	6.24782e-08	7.18547e-08
1.569	4.24032e-08	5.39921e-08	5.6594e-08	6.24624e-08	7.18694e-08
1.57	4.24074e-08	5.39868e-08	5.66066e-08	6.24456e-08	7.1883e-08
1.571	4.24105e-08	5.39837e-08	5.66192e-08	6.24288e-08	7.18966e-08
1.572	4.24147e-08	5.39784e-08	5.66307e-08	6.24131e-08	7.19103e-08
1.573	4.2419e-08	5.39742e-08	5.66422e-08	6.23984e-08	7.1924e-08
1.574	4.24231e-08	5.3971e-08	5.66548e-08	6.23816e-08	7.19376e-08
1.575	4.24273e-08	5.39658e-08	5.66664e-08	6.23669e-08	7.19502e-08
1.576	4.24316e-08	5.39626e-08	5.66769e-08	6.23511e-08	7.19628e-08
1.577	4.24358e-08	5.39584e-08	5.66874e-08	6.23353e-08	7.19754e-08
1.578	4.24399e-08	5.39553e-08	5.6699e-08	6.23217e-08	7.19869e-08
1.579	4.24442e-08	5.39511e-08	5.67095e-08	6.2307e-08	7.19996e-08
1.58	4.24494e-08	5.39469e-08	5.67189e-08	6.22923e-08	7.20111e-08
1.581	4.24536e-08	5.39438e-08	5.67294e-08	6.22776e-08	7.20226e-08
1.582	4.24578e-08	5.39396e-08	5.67399e-08	6.22639e-08	7.20342e-08
1.583	4.2462e-08	5.39375e-08	5.67494e-08	6.22503e-08	7.20447e-08
1.584	4.24672e-08	5.39332e-08	5.67577e-08	6.22367e-08	7.20552e-08
1.585	4.24725e-08	5.39301e-08	5.67672e-08	6.2223e-08	7.20647e-08
1.586	4.24777e-08	5.39259e-08	5.67756e-08	6.22104e-08	7.20741e-08
1.587	4.2483e-08	5.39227e-08	5.6785e-08	6.21968e-08	7.20846e-08
1.588	4.24883e-08	5.39196e-08	5.67935e-08	6.21841e-08	7.20941e-08
1.589	4.24935e-08	5.39165e-08	5.68019e-08	6.21716e-08	7.21024e-08
1.59	4.24988e-08	5.39123e-08	5.68092e-08	6.216e-08	7.21109e-08
1.591	4.2505e-08	5.39091e-08	5.68166e-08	6.21485e-08	7.21193e-08
1.592	4.25103e-08	5.3907e-08	5.68249e-08	6.21359e-08	7.21266e-08
1.593	4.25166e-08	5.39028e-08	5.68323e-08	6.21243e-08	7.2134e-08
1.594	4.25229e-08	5.38997e-08	5.68386e-08	6.21128e-08	7.21403e-08
1.595	4.25292e-08	5.38965e-08	5.6847e-08	6.21023e-08	7.21476e-08
1.596	4.25355e-08	5.38933e-08	5.68533e-08	6.20918e-08	7.21528e-08
1.597	4.25428e-08	5.38902e-08	5.68607e-08	6.20823e-08	7.21581e-08
1.598	4.25492e-08	5.38871e-08	5.6867e-08	6.20718e-08	7.21644e-08
1.599	4.25565e-08	5.3885e-08	5.68733e-08	6.20613e-08	7.21686e-08
1.6	4.25639e-08	5.38818e-08	5.68795e-08	6.20519e-08	7.21728e-08
1.601	4.25712e-08	5.38797e-08	5.68859e-08	6.20424e-08	7.2176e-08
1.602	4.25796e-08	5.38766e-08	5.68911e-08	6.2033e-08	7.21791e-08
1.603	4.2587e-08	5.38745e-08	5.68974e-08	6.20235e-08	7.21822e-08
1.604	4.25943e-08	5.38724e-08	5.69026e-08	6.20151e-08	7.21854e-08
1.605	4.26027e-08	5.38692e-08	5.6909e-08	6.20067e-08	7.21865e-08
1.606	4.26122e-08	5.38671e-08	5.69142e-08	6.19993e-08	7.21885e-08
1.607	4.26205e-08	5.3865e-08	5.69184e-08	6.1991e-08	7.21896e-08
1.608	4.263e-08	5.38629e-08	5.69247e-08	6.19836e-08	7.21907e-08
1.609	4.26395e-08	5.38598e-08	5.69289e-08	6.19763e-08	7.21907e-08
1.61	4.26499e-08	5.38587e-08	5.69342e-08	6.19689e-08	7.21907e-08
1.611	4.26594e-08	5.38566e-08	5.69384e-08	6.19626e-08	7.21907e-08
1.612	4.26699e-08	5.38545e-08	5.69446e-08	6.19552e-08	7.21896e-08
1.613	4.26794e-08	5.38524e-08	5.69489e-08	6.19479e-08	7.21885e-08
1.614	4.26909e-08	5.38514e-08	5.6952e-08	6.19427e-08	7.21854e-08
1.615	4.27014e-08	5.38493e-08	5.69572e-08	6.19374e-08	7.21833e-08
1.616	4.2714e-08	5.38482e-08	5.69604e-08	6.193e-08	7.21802e-08
1.617	4.27245e-08	5.38472e-08	5.69646e-08	6.19248e-08	7.2178e-08
1.618	4.27361e-08	5.38461e-08	5.69688e-08	6.19195e-08	7.21738e-08
1.619	4.27487e-08	5.3845e-08	5.6973e-08	6.19143e-08	7.21707e-08
1.62	4.27613e-08	5.3844e-08	5.69762e-08	6.1909e-08	7.21665e-08
1.621	4.27739e-08	5.38429e-08	5.69793e-08	6.19048e-08	7.21623e-08
1.622	4.27865e-08	5.38419e-08	5.69824e-08	6.18996e-08	7.2157e-08
1.623	4.28001e-08	5.38408e-08	5.69867e-08	6.18954e-08	7.21518e-08
1.624	4.28127e-08	5.38408e-08	5.69888e-08	6.18912e-08	7.21455e-08
1.625	4.28274e-08	5.38398e-08	5.69919e-08	6.1887e-08	7.21403e-08
1.626	4.284e-08	5.38398e-08	5.6994e-08	6.18828e-08	7.21329e-08
1.627	4.28547e-08	5.38398e-08	5.69971e-08	6.18796e-08	7.21266e-08
1.628	4.28694e-08	5.38388e-08	5.69993e-08	6.18754e-08	7.21203e-08
1.629	4.28841e-08	5.38388e-08	5.70014e-08	6.18723e-08	7.21119e-08
1.63	4.28988e-08	5.38388e-08	5.70035e-08	6.18681e-08	7.21046e-08
1.631	4.29135e-08	5.38388e-08	5.70056e-08	6.18649e-08	7.20982e-08
1.632	4.29293e-08	5.38398e-08	5.70066e-08	6.18618e-08	7.20888e-08
1.633	4.2945e-08	5.38398e-08	5.70087e-08	6.18586e-08	7.20815e-08
1.634	4.29597e-08	5.38388e-08	5.70097e-08	6.18555e-08	7.2073e-08
1.635	4.29754e-08	5.38398e-08	5.70108e-08	6.18524e-08	7.20636e-08
1.636	4.29912e-08	5.38398e-08	5.70119e-08	6.18492e-08	7.20552e-08
1.637	4.3007e-08	5.38408e-08	5.70129e-08	6.18471e-08	7.20468e-08
1.638	4.30238e-08	5.38419e-08	5.70129e-08	6.18439e-08	7.20384e-08
1.639	4.30395e-08	5.38429e-08	5.70119e-08	6.18419e-08	7.20279e-08
1.64	4.30552e-08	5.3844e-08	5.70129e-08	6.18387e-08	7.20184e-08
1.641	4.30721e-08	5.38429e-08	5.70129e-08	6.18355e-08	7.20101e-08
1.642	4.30889e-08	5.3844e-08	5.70119e-08	6.18335e-08	7.20006e-08
1.643	4.31057e-08	5.3845e-08	5.70108e-08	6.18314e-08	7.19901e-08
1.644	4.31224e-08	5.38461e-08	5.70108e-08	6.18282e-08	7.19817e-08
1.645	4.31393e-08	5.38472e-08	5.70087e-08	6.18261e-08	7.19712e-08
1.646	4.31561e-08	5.38493e-08	5.70066e-08	6.1824e-08	7.19607e-08
1.647	4.31728e-08	5.38503e-08	5.70056e-08	6.18198e-08	7.19523e-08
1.648	4.31896e-08	5.38514e-08	5.70035e-08	6.18177e-08	7.19418e-08
1.649	4.32065e-08	5.38524e-08	5.70014e-08	6.18156e-08	7.19334e-08
1.65	4.32233e-08	5.38545e-08	5.69982e-08	6.18125e-08	7.19229e-08
1.651	4.324e-08	5.38545e-08	5.6995e-08	6.18103e-08	7.19134e-08
1.652	4.32569e-08	5.38566e-08	5.69929e-08	6.18072e-08	7.1904e-08
1.653	4.32737e-08	5.38587e-08	5.69888e-08	6.18062e-08	7.18946e-08
1.654	4.32904e-08	5.38587e-08	5.69856e-08	6.1803e-08	7.18862e-08
1.655	4.33072e-08	5.38608e-08	5.69803e-08	6.17998e-08	7.18767e-08
1.656	4.3323e-08	5.38619e-08	5.69772e-08	6.17978e-08	7.18672e-08
1.657	4.33409e-08	5.3864e-08	5.69719e-08	6.17946e-08	7.18588e-08
1.658	4.33566e-08	5.3866e-08	5.69667e-08	6.17925e-08	7.18505e-08
1.659	4.33723e-08	5.38671e-08	5.69615e-08	6.17883e-08	7.1842e-08
1.66	4.33892e-08	5.38692e-08	5.69551e-08	6.17862e-08	7.18326e-08
1.661	4.34049e-08	5.38702e-08	5.6951e-08	6.17831e-08	7.18263e-08
1.662	4.34207e-08	5.38724e-08	5.69446e-08	6.17799e-08	7.18179e-08
1.663	4.34364e-08	5.38734e-08	5.69384e-08	6.17768e-08	7.18106e-08
1.664	4.34521e-08	5.38755e-08	5.6931e-08	6.17736e-08	7.18021e-08
1.665	4.34679e-08	5.38776e-08	5.69237e-08	6.17704e-08	7.17959e-08
1.666	4.34837e-08	5.38787e-08	5.69173e-08	6.17684e-08	7.17885e-08
1.667	4.34984e-08	5.38807e-08	5.69079e-08	6.17641e-08	7.17822e-08
1.668	4.35131e-08	5.38818e-08	5.69006e-08	6.17621e-08	7.17759e-08
1.669	4.35277e-08	5.38839e-08	5.68921e-08	6.17579e-08	7.17696e-08
1.67	4.35424e-08	5.3886e-08	5.68838e-08	6.17547e-08	7.17644e-08
1.671	4.35582e-08	5.38881e-08	5.68753e-08	6.17516e-08	7.17591e-08
1.672	4.35719e-08	5.38902e-08	5.6867e-08	6.17484e-08	7.17538e-08
1.673	4.35855e-08	5.38923e-08	5.68586e-08	6.17442e-08	7.17486e-08
1.674	4.35992e-08	5.38933e-08	5.68491e-08	6.17411e-08	7.17444e-08
1.675	4.36139e-08	5.38954e-08	5.68396e-08	6.17369e-08	7.17392e-08
1.676	4.36265e-08	5.38975e-08	5.68302e-08	6.17347e-08	7.1736e-08
1.677	4.36401e-08	5.39007e-08	5.68197e-08	6.17305e-08	7.17318e-08
1.678	4.36538e-08	5.39028e-08	5.68102e-08	6.17274e-08	7.17297e-08
1.679	4.36664e-08	5.39049e-08	5.67997e-08	6.17232e-08	7.17266e-08
1.68	4.3679e-08	5.3907e-08	5.67893e-08	6.172e-08	7.17245e-08
1.681	4.36926e-08	5.39091e-08	5.67788e-08	6.17169e-08	7.17223e-08
1.682	4.37042e-08	5.39112e-08	5.67672e-08	6.17127e-08	7.17203e-08
1.683	4.37168e-08	5.39144e-08	5.67567e-08	6.17095e-08	7.17181e-08
1.684	4.37294e-08	5.39175e-08	5.67462e-08	6.17053e-08	7.17181e-08
1.685	4.37409e-08	5.39196e-08	5.67357e-08	6.17022e-08	7.17161e-08
1.686	4.37524e-08	5.39227e-08	5.67242e-08	6.1698e-08	7.17161e-08
1.687	4.3765e-08	5.39259e-08	5.67137e-08	6.16959e-08	7.17161e-08
1.688	4.37756e-08	5.39291e-08	5.67021e-08	6.16917e-08	7.17171e-08
1.689	4.37871e-08	5.39322e-08	5.66916e-08	6.16896e-08	7.17171e-08
1.69	4.37976e-08	5.39343e-08	5.668e-08	6.16854e-08	7.17181e-08
1.691	4.38092e-08	5.39385e-08	5.66685e-08	6.16823e-08	7.17203e-08
1.692	4.38196e-08	5.39417e-08	5.6658e-08	6.16791e-08	7.17213e-08
1.693	4.38301e-08	5.39458e-08	5.66465e-08	6.1676e-08	7.17234e-08
1.694	4.38417e-08	5.3949e-08	5.6636e-08	6.16728e-08	7.17245e-08
1.695	4.38522e-08	5.39522e-08	5.66254e-08	6.16707e-08	7.17276e-08
1.696	4.38617e-08	5.39564e-08	5.66139e-08	6.16676e-08	7.17308e-08
1.697	4.38721e-08	5.39605e-08	5.66034e-08	6.16644e-08	7.1735e-08
1.698	4.38816e-08	5.39658e-08	5.65929e-08	6.16623e-08	7.17381e-08
1.699	4.38932e-08	5.397e-08	5.65814e-08	6.16591e-08	7.17413e-08
1.7	4.39026e-08	5.39742e-08	5.65709e-08	6.16571e-08	7.17455e-08
1.701	4.3912e-08	5.39795e-08	5.65614e-08	6.16549e-08	7.17507e-08
1.702	4.39215e-08	5.39837e-08	5.65509e-08	6.16518e-08	7.1756e-08
1.703	4.3931e-08	5.39889e-08	5.65415e-08	6.16507e-08	7.17602e-08
1.704	4.39415e-08	5.39942e-08	5.6532e-08	6.16486e-08	7.17654e-08
1.705	4.39509e-08	5.40004e-08	5.65215e-08	6.16466e-08	7.17707e-08
1.706	4.39603e-08	5.40057e-08	5.65131e-08	6.16444e-08	7.17769e-08
1.707	4.39698e-08	5.4012e-08	5.65037e-08	6.16444e-08	7.17832e-08
1.708	4.39793e-08	5.40173e-08	5.64942e-08	6.16424e-08	7.17896e-08
1.709	4.39876e-08	5.40235e-08	5.64858e-08	6.16402e-08	7.17959e-08
1.71	4.39982e-08	5.40299e-08	5.64785e-08	6.16402e-08	7.18032e-08
1.711	4.40066e-08	5.40362e-08	5.6469e-08	6.16392e-08	7.18095e-08
1.712	4.4016e-08	5.40425e-08	5.64617e-08	6.16382e-08	7.18168e-08
1.713	4.40254e-08	5.40498e-08	5.64543e-08	6.16382e-08	7.18253e-08
1.714	4.40339e-08	5.40572e-08	5.6447e-08	6.16371e-08	7.18326e-08
1.715	4.40433e-08	5.40645e-08	5.64396e-08	6.16371e-08	7.1842e-08
1.716	4.40527e-08	5.40719e-08	5.64344e-08	6.16361e-08	7.18494e-08
1.717	4.40612e-08	5.40802e-08	5.6427e-08	6.16361e-08	7.18578e-08
1.718	4.40706e-08	5.40866e-08	5.64218e-08	6.16371e-08	7.18672e-08
1.719	4.408e-08	5.4095e-08	5.64154e-08	6.16361e-08	7.18746e-08
1.72	4.40885e-08	5.41023e-08	5.64102e-08	6.16361e-08	7.18841e-08
1.721	4.40979e-08	5.41118e-08	5.6406e-08	6.16371e-08	7.18924e-08
1.722	4.41063e-08	5.41201e-08	5.64008e-08	6.16382e-08	7.19029e-08
1.723	4.41158e-08	5.41275e-08	5.63976e-08	6.16392e-08	7.19124e-08
1.724	4.41242e-08	5.4137e-08	5.63923e-08	6.16392e-08	7.19218e-08
1.725	4.41325e-08	5.41453e-08	5.63902e-08	6.16402e-08	7.19323e-08
1.726	4.4141e-08	5.41548e-08	5.63861e-08	6.16424e-08	7.19418e-08
1.727	4.41504e-08	5.41632e-08	5.63829e-08	6.16424e-08	7.19513e-08
1.728	4.41577e-08	5.41726e-08	5.63808e-08	6.16434e-08	7.19617e-08
1.729	4.41672e-08	5.41821e-08	5.63787e-08	6.16455e-08	7.19733e-08
1.73	4.41756e-08	5.41916e-08	5.63776e-08	6.16466e-08	7.19827e-08
1.731	4.4184e-08	5.4201e-08	5.63755e-08	6.16486e-08	7.19943e-08
1.732	4.41924e-08	5.42104e-08	5.63745e-08	6.16507e-08	7.20048e-08
1.733	4.42008e-08	5.42199e-08	5.63735e-08	6.16518e-08	7.20164e-08
1.734	4.42092e-08	5.42294e-08	5.63735e-08	6.16539e-08	7.20268e-08
1.735	4.42166e-08	5.42399e-08	5.63735e-08	6.16549e-08	7.20384e-08
1.736	4.42249e-08	5.42493e-08	5.63745e-08	6.16581e-08	7.205e-08
1.737	4.42323e-08	5.42588e-08	5.63735e-08	6.16591e-08	7.20615e-08
1.738	4.42396e-08	5.42682e-08	5.63745e-08	6.16613e-08	7.2073e-08
1.739	4.42481e-08	5.42787e-08	5.63755e-08	6.16644e-08	7.20846e-08
1.74	4.42554e-08	5.42881e-08	5.63776e-08	6.16665e-08	7.20962e-08
1.741	4.42627e-08	5.42976e-08	5.63787e-08	6.16676e-08	7.21087e-08
1.742	4.42701e-08	5.43081e-08	5.63819e-08	6.16707e-08	7.21203e-08
1.743	4.42753e-08	5.43175e-08	5.6384e-08	6.16728e-08	7.21318e-08
1.744	4.42827e-08	5.4327e-08	5.63861e-08	6.1676e-08	7.21445e-08
1.745	4.429e-08	5.43365e-08	5.63902e-08	6.1677e-08	7.21581e-08
1.746	4.42953e-08	5.4347e-08	5.63934e-08	6.16791e-08	7.21707e-08
1.747	4.43026e-08	5.43553e-08	5.63966e-08	6.16823e-08	7.21822e-08
1.748	4.43079e-08	5.43648e-08	5.63997e-08	6.16833e-08	7.21949e-08
1.749	4.43142e-08	5.43753e-08	5.64039e-08	6.16865e-08	7.22074e-08
1.75	4.43194e-08	5.43837e-08	5.64081e-08	6.16886e-08	7.22211e-08
1.751	4.43247e-08	5.43931e-08	5.64134e-08	6.16906e-08	7.22337e-08
1.752	4.4331e-08	5.44016e-08	5.64175e-08	6.16928e-08	7.22463e-08
1.753	4.43352e-08	5.4411e-08	5.64228e-08	6.16948e-08	7.226e-08
1.754	4.43394e-08	5.44183e-08	5.6427e-08	6.1697e-08	7.22736e-08
1.755	4.43446e-08	5.44278e-08	5.64322e-08	6.1698e-08	7.22872e-08
1.756	4.43478e-08	5.44362e-08	5.64375e-08	6.17012e-08	7.22999e-08
1.757	4.4352e-08	5.44436e-08	5.64427e-08	6.17033e-08	7.23146e-08
1.758	4.43551e-08	5.4452e-08	5.64491e-08	6.17043e-08	7.23282e-08
1.759	4.43593e-08	5.44603e-08	5.64543e-08	6.17053e-08	7.23418e-08
1.76	4.43615e-08	5.44677e-08	5.64606e-08	6.17075e-08	7.23545e-08
1.761	4.43646e-08	5.4474e-08	5.64669e-08	6.17095e-08	7.23692e-08
1.762	4.43667e-08	5.44814e-08	5.64732e-08	6.17095e-08	7.23838e-08
1.763	4.43698e-08	5.44887e-08	5.64795e-08	6.17117e-08	7.23965e-08
1.764	4.43709e-08	5.4495e-08	5.64847e-08	6.17127e-08	7.24112e-08
1.765	4.4373e-08	5.45024e-08	5.64921e-08	6.17137e-08	7.24259e-08
1.766	4.43741e-08	5.45087e-08	5.64984e-08	6.17148e-08	7.24406e-08
1.767	4.43751e-08	5.45139e-08	5.65047e-08	6.17158e-08	7.24542e-08
1.768	4.43762e-08	5.45202e-08	5.6511e-08	6.17169e-08	7.24689e-08
1.769	4.43762e-08	5.45254e-08	5.65184e-08	6.1718e-08	7.24836e-08
1.77	4.43762e-08	5.45297e-08	5.65246e-08	6.1718e-08	7.24983e-08
1.771	4.43762e-08	5.45349e-08	5.6532e-08	6.1719e-08	7.25119e-08
1.772	4.43751e-08	5.45391e-08	5.65394e-08	6.1719e-08	7.25277e-08
1.773	4.43751e-08	5.45433e-08	5.65446e-08	6.1719e-08	7.25424e-08
1.774	4.4373e-08	5.45475e-08	5.6552e-08	6.1719e-08	7.25571e-08
1.775	4.43709e-08	5.45517e-08	5.65593e-08	6.1719e-08	7.25728e-08
1.776	4.43688e-08	5.45549e-08	5.65667e-08	6.1719e-08	7.25865e-08
1.777	4.43667e-08	5.4558e-08	5.65729e-08	6.1719e-08	7.26012e-08
1.778	4.43646e-08	5.45612e-08	5.65803e-08	6.1719e-08	7.26169e-08
1.779	4.43615e-08	5.45643e-08	5.65866e-08	6.1718e-08	7.26327e-08
1.78	4.43593e-08	5.45664e-08	5.65929e-08	6.1718e-08	7.26464e-08
1.781	4.43562e-08	5.45685e-08	5.66002e-08	6.17169e-08	7.26621e-08
1.782	4.4352e-08	5.45706e-08	5.66076e-08	6.17169e-08	7.26768e-08
1.783	4.43489e-08	5.45727e-08	5.66139e-08	6.17158e-08	7.26925e-08
1.784	4.43446e-08	5.45727e-08	5.66213e-08	6.17148e-08	7.27072e-08
1.785	4.43405e-08	5.45748e-08	5.66275e-08	6.17127e-08	7.27219e-08
1.786	4.43352e-08	5.45758e-08	5.66339e-08	6.17127e-08	7.27377e-08
1.787	4.4331e-08	5.45758e-08	5.66412e-08	6.17117e-08	7.27524e-08
1.788	4.43258e-08	5.45769e-08	5.66465e-08	6.17106e-08	7.27671e-08
1.789	4.43205e-08	5.45758e-08	5.66538e-08	6.17085e-08	7.27818e-08
1.79	4.43152e-08	5.45769e-08	5.66601e-08	6.17075e-08	7.27975e-08
1.791	4.431e-08	5.45758e-08	5.66664e-08	6.17064e-08	7.28122e-08
1.792	4.43037e-08	5.45748e-08	5.66727e-08	6.17043e-08	7.28259e-08
1.793	4.42964e-08	5.45748e-08	5.6679e-08	6.17033e-08	7.28406e-08
1.794	4.42911e-08	5.45738e-08	5.66853e-08	6.17012e-08	7.28564e-08
1.795	4.42848e-08	5.45727e-08	5.66905e-08	6.17001e-08	7.287e-08
1.796	4.42785e-08	5.45717e-08	5.66969e-08	6.1698e-08	7.28847e-08
1.797	4.42712e-08	5.45696e-08	5.67032e-08	6.16959e-08	7.28983e-08
1.798	4.42648e-08	5.45674e-08	5.67095e-08	6.16948e-08	7.29141e-08
1.799	4.42586e-08	5.45664e-08	5.67147e-08	6.16928e-08	7.29277e-08
1.8	4.42501e-08	5.45632e-08	5.6721e-08	6.16906e-08	7.29414e-08
1.801	4.42439e-08	5.45622e-08	5.67263e-08	6.16896e-08	7.29551e-08
1.802	4.42365e-08	5.45591e-08	5.67315e-08	6.16875e-08	7.29687e-08
1.803	4.42292e-08	5.4557e-08	5.67378e-08	6.16865e-08	7.29823e-08
1.804	4.42218e-08	5.45538e-08	5.6743e-08	6.16833e-08	7.2996e-08
1.805	4.42144e-08	5.45517e-08	5.67483e-08	6.16823e-08	7.30086e-08
1.806	4.42071e-08	5.45486e-08	5.67525e-08	6.16801e-08	7.30222e-08
1.807	4.41997e-08	5.45444e-08	5.67577e-08	6.16781e-08	7.30359e-08
1.808	4.41914e-08	5.45423e-08	5.6763e-08	6.1677e-08	7.30474e-08
1.809	4.4185e-08	5.45391e-08	5.67672e-08	6.16749e-08	7.30601e-08
1.81	4.41767e-08	5.45349e-08	5.67724e-08	6.16728e-08	7.30726e-08
1.811	4.41693e-08	5.45318e-08	5.67767e-08	6.16707e-08	7.30853e-08
1.812	4.41619e-08	5.45286e-08	5.67819e-08	6.16696e-08	7.30968e-08
1.813	4.41536e-08	5.45244e-08	5.67861e-08	6.16676e-08	7.31083e-08
1.814	4.41472e-08	5.45213e-08	5.67903e-08	6.16654e-08	7.3121e-08
1.815	4.41399e-08	5.45181e-08	5.67945e-08	6.16644e-08	7.31314e-08
1.816	4.41315e-08	5.45139e-08	5.67987e-08	6.16623e-08	7.3143e-08
1.817	4.41252e-08	5.45107e-08	5.68019e-08	6.16613e-08	7.31535e-08
1.818	4.41178e-08	5.45066e-08	5.68061e-08	6.16591e-08	7.3164e-08
1.819	4.41105e-08	5.45024e-08	5.68092e-08	6.16581e-08	7.31734e-08
1.82	4.41032e-08	5.44992e-08	5.68134e-08	6.1656e-08	7.3184e-08
1.821	4.40958e-08	5.44961e-08	5.68166e-08	6.16549e-08	7.31945e-08
1.822	4.40885e-08	5.44908e-08	5.68197e-08	6.16539e-08	7.32039e-08
1.823	4.40811e-08	5.44876e-08	5.68228e-08	6.16529e-08	7.32133e-08
1.824	4.40748e-08	5.44834e-08	5.6826e-08	6.16518e-08	7.32217e-08
1.825	4.40674e-08	5.44803e-08	5.68281e-08	6.16507e-08	7.32312e-08
1.826	4.40612e-08	5.44761e-08	5.68313e-08	6.16497e-08	7.32407e-08
1.827	4.40538e-08	5.44729e-08	5.68334e-08	6.16486e-08	7.3248e-08
1.828	4.40475e-08	5.44688e-08	5.68354e-08	6.16476e-08	7.32564e-08
1.829	4.40412e-08	5.44656e-08	5.68375e-08	6.16466e-08	7.32648e-08
1.83	4.40349e-08	5.44624e-08	5.68396e-08	6.16466e-08	7.32721e-08
1.831	4.40286e-08	5.44582e-08	5.68418e-08	6.16444e-08	7.32784e-08
1.832	4.40223e-08	5.44541e-08	5.68439e-08	6.16444e-08	7.32858e-08
1.833	4.4016e-08	5.44509e-08	5.68449e-08	6.16434e-08	7.32931e-08
1.834	4.40097e-08	5.44477e-08	5.6846e-08	6.16434e-08	7.32995e-08
1.835	4.40044e-08	5.44436e-08	5.6847e-08	6.16434e-08	7.33058e-08
1.836	4.39982e-08	5.44404e-08	5.6847e-08	6.16424e-08	7.3312e-08
1.837	4.39919e-08	5.44373e-08	5.68481e-08	6.16424e-08	7.33173e-08
1.838	4.39866e-08	5.4433e-08	5.68491e-08	6.16413e-08	7.33225e-08
1.839	4.39803e-08	5.44299e-08	5.68491e-08	6.16413e-08	7.33278e-08
1.84	4.3975e-08	5.44268e-08	5.68491e-08	6.16413e-08	7.3333e-08
1.841	4.39688e-08	5.44236e-08	5.68491e-08	6.16413e-08	7.33372e-08
1.842	4.39635e-08	5.44204e-08	5.68481e-08	6.16402e-08	7.33425e-08
1.843	4.39583e-08	5.44173e-08	5.68481e-08	6.16413e-08	7.33477e-08
1.844	4.39519e-08	5.44142e-08	5.68481e-08	6.16402e-08	7.33519e-08
1.845	4.39467e-08	5.4411e-08	5.6847e-08	6.16413e-08	7.33551e-08
1.846	4.39415e-08	5.44078e-08	5.68449e-08	6.16413e-08	7.33593e-08
1.847	4.39362e-08	5.44047e-08	5.68439e-08	6.16413e-08	7.33624e-08
1.848	4.3931e-08	5.44026e-08	5.68428e-08	6.16424e-08	7.33666e-08
1.849	4.39257e-08	5.43995e-08	5.68407e-08	6.16413e-08	7.33698e-08
1.85	4.39204e-08	5.43963e-08	5.68375e-08	6.16424e-08	7.33729e-08
1.851	4.39152e-08	5.43931e-08	5.68354e-08	6.16424e-08	7.33761e-08
1.852	4.39089e-08	5.43911e-08	5.68334e-08	6.16434e-08	7.33793e-08
1.853	4.39047e-08	5.43879e-08	5.68313e-08	6.16434e-08	7.33824e-08
1.854	4.38984e-08	5.43848e-08	5.6827e-08	6.16444e-08	7.33856e-08
1.855	4.38932e-08	5.43826e-08	5.68249e-08	6.16444e-08	7.33876e-08
1.856	4.38879e-08	5.43795e-08	5.68218e-08	6.16455e-08	7.33908e-08
1.857	4.38826e-08	5.43774e-08	5.68176e-08	6.16455e-08	7.33918e-08
1.858	4.38774e-08	5.43743e-08	5.68134e-08	6.16455e-08	7.3394e-08
1.859	4.38721e-08	5.43711e-08	5.68102e-08	6.16476e-08	7.33971e-08
1.86	4.38669e-08	5.4369e-08	5.6805e-08	6.16486e-08	7.33992e-08
1.861	4.38627e-08	5.43669e-08	5.68008e-08	6.16486e-08	7.34013e-08
1.862	4.38564e-08	5.43638e-08	5.67966e-08	6.16486e-08	7.34034e-08
1.863	4.38512e-08	5.43617e-08	5.67914e-08	6.16497e-08	7.34055e-08
1.864	4.38459e-08	5.43596e-08	5.67861e-08	6.16518e-08	7.34076e-08
1.865	4.38407e-08	5.43574e-08	5.67809e-08	6.16518e-08	7.34097e-08
1.866	4.38354e-08	5.43553e-08	5.67745e-08	6.16529e-08	7.34118e-08
1.867	4.38291e-08	5.43522e-08	5.67693e-08	6.16539e-08	7.34139e-08
1.868	4.38239e-08	5.43491e-08	5.67641e-08	6.16549e-08	7.3416e-08
1.869	4.38175e-08	5.4347e-08	5.67577e-08	6.1656e-08	7.34192e-08
1.87	4.38134e-08	5.43449e-08	5.67515e-08	6.16571e-08	7.34202e-08
1.871	4.3807e-08	5.43427e-08	5.67451e-08	6.16581e-08	7.34233e-08
1.872	4.38008e-08	5.43406e-08	5.67389e-08	6.16591e-08	7.34255e-08
1.873	4.37955e-08	5.43386e-08	5.67315e-08	6.16602e-08	7.34275e-08
1.874	4.37892e-08	5.43365e-08	5.67252e-08	6.16613e-08	7.34307e-08
1.875	4.3784e-08	5.43333e-08	5.67178e-08	6.16623e-08	7.34339e-08
1.876	4.37787e-08	5.43312e-08	5.67105e-08	6.16634e-08	7.3437e-08
1.877	4.37735e-08	5.43291e-08	5.67032e-08	6.16654e-08	7.3438e-08
1.878	4.37671e-08	5.4327e-08	5.66947e-08	6.16665e-08	7.34422e-08
1.879	4.37609e-08	5.43249e-08	5.66874e-08	6.16676e-08	7.34454e-08
1.88	4.37556e-08	5.43228e-08	5.6679e-08	6.16686e-08	7.34485e-08
1.881	4.37493e-08	5.43218e-08	5.66717e-08	6.16696e-08	7.34517e-08
1.882	4.37441e-08	5.43186e-08	5.66633e-08	6.16707e-08	7.34559e-08
1.883	4.37377e-08	5.43165e-08	5.66548e-08	6.16738e-08	7.34601e-08
1.884	4.37325e-08	5.43144e-08	5.66465e-08	6.16749e-08	7.34643e-08
1.885	4.37272e-08	5.43133e-08	5.6638e-08	6.1676e-08	7.34674e-08
1.886	4.3721e-08	5.43102e-08	5.66296e-08	6.16781e-08	7.34727e-08
1.887	4.37146e-08	5.43092e-08	5.66213e-08	6.16791e-08	7.34769e-08
1.888	4.37094e-08	5.43071e-08	5.66128e-08	6.16812e-08	7.34821e-08
1.889	4.37042e-08	5.4305e-08	5.66034e-08	6.16823e-08	7.34863e-08
1.89	4.36989e-08	5.43028e-08	5.6595e-08	6.16843e-08	7.34916e-08
1.891	4.36937e-08	5.43018e-08	5.65855e-08	6.16854e-08	7.34968e-08
1.892	4.36873e-08	5.42997e-08	5.65771e-08	6.16875e-08	7.35031e-08
1.893	4.36832e-08	5.42987e-08	5.65677e-08	6.16886e-08	7.35084e-08
1.894	4.36779e-08	5.42966e-08	5.65593e-08	6.16906e-08	7.35147e-08
1.895	4.36726e-08	5.42945e-08	5.65498e-08	6.16917e-08	7.3522e-08
1.896	4.36685e-08	5.42934e-08	5.65404e-08	6.16938e-08	7.35273e-08
1.897	4.36643e-08	5.42913e-08	5.6531e-08	6.16959e-08	7.35347e-08
1.898	4.3659e-08	5.42902e-08	5.65215e-08	6.1698e-08	7.3541e-08
1.899	4.36548e-08	5.42881e-08	5.6511e-08	6.17001e-08	7.35483e-08
1.9	4.36506e-08	5.42871e-08	5.65026e-08	6.17012e-08	7.35557e-08
1.901	4.36464e-08	5.4285e-08	5.64932e-08	6.17033e-08	7.35641e-08
1.902	4.36422e-08	5.4284e-08	5.64837e-08	6.17053e-08	7.35714e-08
1.903	4.3638e-08	5.42829e-08	5.64732e-08	6.17085e-08	7.35798e-08
1.904	4.36348e-08	5.42819e-08	5.64638e-08	6.17095e-08	7.35882e-08
1.905	4.36307e-08	5.42798e-08	5.64543e-08	6.17117e-08	7.35966e-08
1.906	4.36286e-08	5.42798e-08	5.64448e-08	6.17137e-08	7.3605e-08
1.907	4.36254e-08	5.42787e-08	5.64354e-08	6.17158e-08	7.36145e-08
1.908	4.36222e-08	5.42776e-08	5.6426e-08	6.1718e-08	7.36239e-08
1.909	4.36201e-08	5.42766e-08	5.64154e-08	6.172e-08	7.36333e-08
1.91	4.36181e-08	5.42755e-08	5.64049e-08	6.17222e-08	7.36428e-08
1.911	4.36149e-08	5.42745e-08	5.63955e-08	6.17242e-08	7.36522e-08
1.912	4.36139e-08	5.42734e-08	5.6385e-08	6.17253e-08	7.36638e-08
1.913	4.36118e-08	5.42734e-08	5.63755e-08	6.17285e-08	7.36732e-08
1.914	4.36107e-08	5.42724e-08	5.63661e-08	6.17305e-08	7.36838e-08
1.915	4.36107e-08	5.42724e-08	5.63556e-08	6.17327e-08	7.36943e-08
1.916	4.36096e-08	5.42714e-08	5.63462e-08	6.17347e-08	7.37048e-08
1.917	4.36086e-08	5.42703e-08	5.63357e-08	6.17369e-08	7.37163e-08
1.918	4.36086e-08	5.42703e-08	5.63241e-08	6.17389e-08	7.37268e-08
1.919	4.36096e-08	5.42693e-08	5.63146e-08	6.17411e-08	7.37383e-08
1.92	4.36096e-08	5.42693e-08	5.63052e-08	6.17421e-08	7.3751e-08
1.921	4.36107e-08	5.42682e-08	5.62937e-08	6.17452e-08	7.37614e-08
1.922	4.36107e-08	5.42693e-08	5.62832e-08	6.17474e-08	7.37741e-08
1.923	4.36128e-08	5.42682e-08	5.62726e-08	6.17484e-08	7.37856e-08
1.924	4.36128e-08	5.42682e-08	5.62621e-08	6.17516e-08	7.37982e-08
1.925	4.36149e-08	5.42682e-08	5.62517e-08	6.17526e-08	7.38098e-08
1.926	4.36181e-08	5.42672e-08	5.62412e-08	6.17547e-08	7.38223e-08
1.927	4.36201e-08	5.42672e-08	5.62296e-08	6.17568e-08	7.3835e-08
1.928	4.36233e-08	5.42672e-08	5.62191e-08	6.17589e-08	7.38475e-08
1.929	4.36244e-08	5.42672e-08	5.62075e-08	6.1761e-08	7.38602e-08
1.93	4.36275e-08	5.42661e-08	5.61971e-08	6.17621e-08	7.38738e-08
1.931	4.36327e-08	5.42672e-08	5.61866e-08	6.17641e-08	7.38864e-08
1.932	4.36359e-08	5.42672e-08	5.6175e-08	6.17663e-08	7.3899e-08
1.933	4.36401e-08	5.42661e-08	5.61635e-08	6.17673e-08	7.39116e-08
1.934	4.36433e-08	5.42672e-08	5.61509e-08	6.17694e-08	7.39263e-08
1.935	4.36474e-08	5.42672e-08	5.61393e-08	6.17715e-08	7.39389e-08
1.936	4.36517e-08	5.42661e-08	5.61277e-08	6.17726e-08	7.39525e-08
1.937	4.36579e-08	5.42672e-08	5.61151e-08	6.17736e-08	7.39652e-08
1.938	4.36621e-08	5.42661e-08	5.61025e-08	6.17757e-08	7.39799e-08
1.939	4.36685e-08	5.42672e-08	5.6091e-08	6.17768e-08	7.39924e-08
1.94	4.36726e-08	5.42661e-08	5.60784e-08	6.17788e-08	7.40061e-08
1.941	4.3679e-08	5.42661e-08	5.60658e-08	6.17788e-08	7.40198e-08
1.942	4.36842e-08	5.42661e-08	5.60532e-08	6.1781e-08	7.40334e-08
1.943	4.36905e-08	5.4265e-08	5.60406e-08	6.1782e-08	7.4047e-08
1.944	4.36968e-08	5.42661e-08	5.6028e-08	6.17831e-08	7.40607e-08
1.945	4.37031e-08	5.4265e-08	5.60133e-08	6.17841e-08	7.40744e-08
1.946	4.37094e-08	5.4264e-08	5.60007e-08	6.17862e-08	7.4088e-08
1.947	4.37157e-08	5.4265e-08	5.59871e-08	6.17873e-08	7.41016e-08
1.948	4.3722e-08	5.4264e-08	5.59723e-08	6.17873e-08	7.41153e-08
1.949	4.37294e-08	5.4264e-08	5.59587e-08	6.17883e-08	7.4129e-08
1.95	4.37367e-08	5.42629e-08	5.5945e-08	6.17893e-08	7.41426e-08
1.951	4.3743e-08	5.42629e-08	5.59303e-08	6.17904e-08	7.41562e-08
1.952	4.37493e-08	5.42619e-08	5.59156e-08	6.17915e-08	7.41699e-08
1.953	4.37567e-08	5.42608e-08	5.5902e-08	6.17925e-08	7.41846e-08
1.954	4.3764e-08	5.42598e-08	5.58863e-08	6.17925e-08	7.41982e-08
1.955	4.37703e-08	5.42598e-08	5.58716e-08	6.17946e-08	7.42119e-08
1.956	4.37776e-08	5.42588e-08	5.58569e-08	6.17956e-08	7.42256e-08
1.957	4.3785e-08	5.42577e-08	5.58411e-08	6.17967e-08	7.42381e-08
1.958	4.37923e-08	5.42567e-08	5.58264e-08	6.17967e-08	7.42518e-08
1.959	4.37997e-08	5.42556e-08	5.58096e-08	6.17978e-08	7.42665e-08
1.96	4.38049e-08	5.42546e-08	5.57949e-08	6.17988e-08	7.42802e-08
1.961	4.38123e-08	5.42535e-08	5.57781e-08	6.17998e-08	7.42938e-08
1.962	4.38196e-08	5.42525e-08	5.57613e-08	6.18009e-08	7.43074e-08
1.963	4.3826e-08	5.42503e-08	5.57466e-08	6.1802e-08	7.43211e-08
1.964	4.38333e-08	5.42493e-08	5.57288e-08	6.1803e-08	7.43337e-08
1.965	4.38386e-08	5.42472e-08	5.5713e-08	6.1804e-08	7.43484e-08
1.966	4.38459e-08	5.42451e-08	5.56962e-08	6.18051e-08	7.4361e-08
1.967	4.38522e-08	5.42441e-08	5.56794e-08	6.18072e-08	7.43757e-08
1.968	4.38574e-08	5.4242e-08	5.56637e-08	6.18072e-08	7.43883e-08
1.969	4.38638e-08	5.42399e-08	5.56458e-08	6.18093e-08	7.4403e-08
1.97	4.3869e-08	5.42388e-08	5.5629e-08	6.18114e-08	7.44166e-08
1.971	4.38753e-08	5.42356e-08	5.56122e-08	6.18125e-08	7.44293e-08
1.972	4.38806e-08	5.42346e-08	5.55954e-08	6.18145e-08	7.44429e-08
1.973	4.38858e-08	5.42315e-08	5.55786e-08	6.18156e-08	7.44576e-08
1.974	4.38911e-08	5.42294e-08	5.55607e-08	6.18177e-08	7.44712e-08
1.975	4.38963e-08	5.42283e-08	5.5544e-08	6.18198e-08	7.44839e-08
1.976	4.39005e-08	5.42251e-08	5.55261e-08	6.1823e-08	7.44975e-08
1.977	4.39058e-08	5.4222e-08	5.55093e-08	6.1825e-08	7.45111e-08
1.978	4.39099e-08	5.42199e-08	5.54915e-08	6.18282e-08	7.45248e-08
1.979	4.39131e-08	5.42178e-08	5.54747e-08	6.18303e-08	7.45385e-08
1.98	4.39173e-08	5.42147e-08	5.54568e-08	6.18335e-08	7.45521e-08
1.981	4.39204e-08	5.42115e-08	5.54411e-08	6.18366e-08	7.45658e-08
1.982	4.39246e-08	5.42094e-08	5.54232e-08	6.18408e-08	7.45805e-08
1.983	4.39278e-08	5.42063e-08	5.54064e-08	6.18439e-08	7.45941e-08
1.984	4.39299e-08	5.42031e-08	5.53896e-08	6.18482e-08	7.46077e-08
1.985	4.39331e-08	5.42e-08	5.53728e-08	6.18524e-08	7.46214e-08
1.986	4.39351e-08	5.41978e-08	5.53571e-08	6.18566e-08	7.46351e-08
1.987	4.39372e-08	5.41947e-08	5.53402e-08	6.18618e-08	7.46498e-08
1.988	4.39394e-08	5.41916e-08	5.53235e-08	6.1866e-08	7.46634e-08
1.989	4.39404e-08	5.41884e-08	5.53077e-08	6.18713e-08	7.4677e-08
1.99	4.39425e-08	5.41852e-08	5.5292e-08	6.18765e-08	7.46928e-08
1.991	4.39446e-08	5.41821e-08	5.52762e-08	6.18828e-08	7.47064e-08
1.992	4.39457e-08	5.4179e-08	5.52604e-08	6.18891e-08	7.47201e-08
1.993	4.39457e-08	5.41748e-08	5.52447e-08	6.18954e-08	7.47348e-08
1.994	4.39467e-08	5.41716e-08	5.523e-08	6.19028e-08	7.47485e-08
1.995	4.39467e-08	5.41684e-08	5.52153e-08	6.19101e-08	7.47642e-08
1.996	4.39467e-08	5.41653e-08	5.52006e-08	6.19175e-08	7.47778e-08
1.997	4.39467e-08	5.41622e-08	5.51859e-08	6.19259e-08	7.47925e-08
1.998	4.39457e-08	5.41579e-08	5.51733e-08	6.19332e-08	7.48072e-08
[truncated: 49,058 more rows]
