# Supplementary material for: Employing a MEMS plasma switch for conditioning high-voltage kinetic energy harvesters
Source: Nat Commun. 2020 Jun 26;11:3221. doi: 10.1038/s41467-020-17019-5 (PMC7319968; doi:10.1038/s41467-020-17019-5)
Supplement: Supplementary file 6 — Supplementary Data 1 [file 41467_2020_17019_MOESM6_ESM.zip › Dataset/Supplementary Figure 7.xlsx]

## Sheet: Supplementary Figure 7
Applied voltage (V)	Electric field at point C	Electric field at point A
100	881664	991298
150	1.3225e+06	1.48695e+06
200	1.76333e+06	1.9826e+06
250	2.20416e+06	2.47824e+06
300	2.64499e+06	2.97389e+06
350	3.08582e+06	3.46954e+06
400	3.52666e+06	3.96519e+06
450	3.96749e+06	4.46084e+06
500	4.40832e+06	4.95649e+06
