# Supplementary material for: Employing a MEMS plasma switch for conditioning high-voltage kinetic energy harvesters
Source: Nat Commun. 2020 Jun 26;11:3221. doi: 10.1038/s41467-020-17019-5 (PMC7319968; doi:10.1038/s41467-020-17019-5)
Supplement: Supplementary file 6 — Supplementary Data 1 [file 41467_2020_17019_MOESM6_ESM.zip › Dataset/Supplementary Figure 8.xlsx]

## Sheet: Supplementary Figure 8
Time(s)	Vcstore(V)
-3.55271e-15	0
0.03	0
0.06	1.03235
0.1	0.76923
0.13	1.18878
0.16	1.43182
0.19	1.97394
0.22	2.94137
0.26	3.52441
0.29	4.21154
0.32	4.84684
0.35	5.46344
0.38	6.07411
0.42	6.72925
0.45	7.34881
0.48	7.92095
0.51	8.56423
0.54	9.13636
0.58	9.62549
0.61	10.1502
0.64	10.6304
0.67	10.9862
0.7	11.336
0.74	11.668
0.77	11.9704
0.8	12.2994
0.83	12.6492
0.86	12.9457
0.9	13.3073
0.93	13.6601
0.96	13.998
0.99	14.3775
1.02	14.7243
1.06	15.0949
1.09	15.4773
1.12	15.9279
1.15	16.4348
1.18	16.918
1.22	17.4961
1.25	18.0267
1.28	18.498
1.31	19.0909
1.34	19.7875
1.38	20.4397
1.41	21.0356
1.44	21.6314
1.47	22.1532
1.5	22.7194
1.54	23.25
1.57	23.7954
1.6	24.4061
1.63	25.002
1.66	25.5652
1.7	26.1462
1.73	26.665
1.76	27.2342
1.79	27.836
1.82	28.3903
1.86	28.9536
1.89	29.5138
1.92	30.1215
1.95	30.6966
1.98	31.1591
2.02	31.6957
2.05	32.3004
2.08	32.8992
2.11	33.4743
2.14	34.0702
2.18	34.6008
2.21	35.1166
2.24	35.5435
2.27	35.9378
2.3	36.3557
2.34	36.7856
2.37	37.2154
2.4	37.6334
2.43	38.0277
2.46	38.4545
2.5	38.9704
2.53	39.4951
2.56	40.0109
2.59	40.6304
2.62	41.2737
2.66	41.9288
2.69	42.5158
2.72	43.085
2.75	43.6245
2.78	44.1225
2.82	44.6976
2.85	45.2757
2.88	45.8508
2.91	46.4111
2.94	46.9387
2.98	47.416
3.01	47.8933
3.04	48.3587
3.07	48.8004
3.1	49.2688
3.14	49.8083
3.17	50.333
3.2	50.8933
3.23	51.4773
3.26	52.0109
3.3	52.6808
3.33	53.3449
3.36	54.0534
3.39	54.7885
3.42	55.4704
3.46	56.1492
3.49	56.7451
3.52	57.3765
3.55	57.9634
3.58	58.5504
3.62	59.1818
3.65	59.7777
3.68	60.3261
3.71	60.8775
3.74	61.414
3.78	61.918
3.81	62.4397
3.84	63.0356
3.87	63.6314
3.9	64.2777
3.94	64.9565
3.97	65.582
4	66.2668
4.03	66.9308
4.06	67.6245
4.1	68.336
4.13	68.9852
4.16	69.6848
4.19	70.3488
4.22	70.9595
4.26	71.5672
4.29	72.2223
4.32	72.913
4.35	73.5593
4.38	74.1433
4.42	74.7154
4.45	75.2638
4.48	75.7144
4.51	76.1858
4.54	76.6601
4.58	77.1196
4.61	77.6146
4.64	78.1334
4.67	78.6018
4.7	79.1383
4.74	79.7253
4.77	80.3449
4.8	80.9792
4.83	81.6107
4.86	82.2273
4.9	82.8854
4.93	83.5049
4.96	84.1986
4.99	84.8864
5.02	85.5563
5.06	86.1966
5.09	86.7955
5.12	87.4654
5.15	88.1205
5.18	88.6749
5.22	89.2411
5.25	89.8073
5.28	90.3617
5.31	90.9545
5.34	91.5682
5.38	92.1166
5.41	92.7125
5.44	93.3439
5.47	93.999
5.5	94.666
5.54	95.3953
5.57	96.1008
5.6	96.8271
5.63	97.5563
5.66	98.2767
5.7	99.0385
5.73	99.8182
5.76	100.53
5.79	101.217
5.82	101.994
5.86	102.78
5.89	103.494
5.92	104.188
5.95	104.905
5.98	105.56
6.02	106.204
6.05	106.885
6.08	107.526
6.11	108.175
6.14	108.877
6.18	109.547
6.21	110.229
6.24	110.905
6.27	111.501
6.3	112.135
6.34	112.791
6.37	113.443
6.4	114.136
6.43	114.86
6.46	115.533
6.5	116.206
6.53	116.929
6.56	117.685
6.59	118.387
6.62	119.081
6.66	119.816
6.69	120.513
6.72	121.215
6.75	121.968
6.78	122.686
6.82	123.412
6.85	124.198
6.88	124.9
6.91	125.638
6.94	126.394
6.98	127.076
7.01	127.728
7.04	128.401
7.07	129.145
7.1	129.88
7.14	130.651
7.17	131.372
7.2	132.086
7.23	132.777
7.26	133.432
7.3	134.102
7.33	134.769
7.36	135.415
7.39	136.023
7.42	136.642
7.46	137.262
7.49	137.87
7.52	138.516
7.55	139.245
7.58	139.903
7.62	140.535
7.65	141.19
7.68	141.794
7.71	142.399
7.74	143.048
7.78	143.787
7.81	144.528
7.84	145.322
7.87	146.028
7.9	146.763
7.94	147.51
7.97	148.183
8	148.894
8.03	149.564
8.06	150.243
8.1	150.913
8.13	151.619
8.16	152.336
8.19	153.042
8.22	153.78
8.26	154.601
8.29	155.363
8.32	156.178
8.35	157.023
8.38	157.743
8.42	158.514
8.45	159.317
8.48	160.141
8.51	160.974
8.54	161.861
8.58	162.646
8.61	163.438
8.64	164.28
8.67	165.024
8.7	165.845
8.74	166.651
8.77	167.481
8.8	168.249
8.83	169.067
8.86	169.856
8.9	170.665
8.93	171.477
8.96	172.275
8.99	172.971
9.02	173.68
9.06	174.451
9.09	175.135
9.12	175.847
9.15	176.567
9.18	177.21
9.22	177.883
9.25	178.63
9.28	179.303
9.31	180.077
9.34	180.866
9.38	181.645
9.41	182.46
9.44	183.362
9.47	184.331
9.5	185.283
9.54	186.261
9.57	187.242
9.6	188.203
9.63	189.187
9.66	190.109
9.7	191.013
9.73	191.938
9.76	192.922
9.79	193.811
9.82	194.65
9.86	195.421
9.89	196.106
9.92	196.879
9.95	197.656
9.98	198.35
10.02	199.073
10.05	199.746
10.08	200.419
10.11	201.074
10.14	201.756
10.18	202.447
10.21	203.191
10.24	203.902
10.27	204.631
10.3	205.423
10.34	206.253
10.37	207.036
10.4	207.815
10.43	208.705
10.46	209.624
10.5	210.554
10.53	211.473
10.56	212.357
10.59	213.181
10.62	214.058
10.66	214.971
10.69	215.834
10.72	216.691
10.75	217.518
10.78	218.292
10.82	219.119
10.85	219.913
10.88	220.657
10.91	221.526
10.94	222.427
10.98	223.269
11.01	224.226
11.04	225.151
11.07	226.026
11.1	226.894
11.14	227.801
11.17	228.723
11.2	229.636
11.23	230.585
11.26	231.483
11.3	232.313
11.33	233.182
11.36	234.127
11.39	234.996
11.42	235.894
11.46	236.798
11.49	237.623
11.52	238.542
11.55	239.463
11.58	240.359
11.62	241.272
11.65	242.253
11.68	243.216
11.71	244.269
11.74	245.318
11.78	246.335
11.81	247.358
11.84	248.363
11.87	249.332
11.9	250.248
11.94	251.217
11.97	252.148
12	252.949
12.03	253.793
12.06	254.603
12.1	255.359
12.13	256.168
12.16	257.007
12.19	257.784
12.22	258.605
12.26	259.453
12.29	260.247
12.32	261.033
12.35	261.848
12.38	262.669
12.42	263.541
12.45	264.445
12.48	265.301
12.51	266.223
12.54	267.187
12.58	268.1
12.61	269.001
12.64	269.935
12.67	270.883
12.7	271.823
12.74	272.792
12.77	273.7
12.8	274.583
12.83	275.487
12.86	276.394
12.9	277.287
12.93	278.209
12.96	279.136
12.99	279.978
13.02	280.903
13.06	281.825
13.09	282.726
13.12	283.651
13.15	284.638
13.18	285.59
13.22	286.607
13.25	287.603
13.28	288.56
13.31	289.586
13.34	290.65
13.38	291.723
13.41	292.844
13.44	293.988
13.47	295.07
13.5	296.197
13.54	297.338
13.57	298.464
13.6	299.484
13.63	300.504
13.66	301.438
13.7	302.268
13.73	303.169
13.76	304.049
13.79	304.879
13.82	305.635
13.86	306.368
13.89	307.126
13.92	307.894
13.95	308.647
13.98	309.293
14.02	310.008
14.05	310.835
14.08	311.626
14.11	312.495
14.14	313.417
14.18	314.3
14.21	315.252
14.24	316.254
14.27	317.226
14.3	318.213
14.34	319.254
14.37	320.256
14.4	321.252
14.43	322.343
14.46	323.38
14.5	324.415
14.53	325.485
14.56	326.493
14.59	327.54
14.62	328.533
14.66	329.579
14.69	330.525
14.72	331.476
14.75	332.478
14.78	333.376
14.82	333.717
14.85	333.537
14.88	332.87
14.91	331.876
14.94	330.581
14.98	328.876
15.01	326.985
15.04	324.937
15.07	322.761
15.1	320.618
15.14	318.537
15.17	316.411
15.2	314.327
15.23	312.507
15.26	310.912
15.3	309.634
15.33	308.698
15.36	308.25
15.39	308.179
15.42	308.57
15.46	309.448
15.49	310.835
15.52	312.267
15.55	313.702
15.58	315.098
15.62	316.55
15.65	318.03
15.68	319.438
15.71	320.87
15.74	322.29
15.78	323.724
15.81	325.201
15.84	326.683
15.87	328.135
15.9	329.585
15.94	330.374
15.97	330.531
16	330.086
16.03	329.075
16.06	327.67
16.1	325.782
16.13	323.576
16.16	321.021
16.19	318.213
16.22	315.32
16.26	312.382
16.29	309.442
16.32	306.664
16.35	304.079
16.38	301.716
16.42	299.674
16.45	297.987
16.48	296.76
16.51	296.096
16.54	296.031
16.58	296.6
16.61	297.969
16.64	299.425
16.67	300.937
16.7	302.538
16.74	304.124
16.77	305.721
16.8	307.227
16.83	308.736
16.86	310.15
16.9	311.502
16.93	312.886
16.96	314.262
16.99	315.525
17.02	316.838
17.06	318.172
17.09	319.497
17.12	320.846
17.15	322.183
17.18	323.535
17.22	324.866
17.25	326.146
17.28	327.409
17.31	328.749
17.34	330.068
17.38	331.337
17.41	332.594
17.44	333.815
17.47	334.977
17.5	336.056
17.54	336.468
17.57	336.243
17.6	335.41
17.63	334.073
17.66	332.342
17.7	330.19
17.73	327.845
17.76	325.337
17.79	322.696
17.82	320.019
17.86	317.28
17.89	314.588
17.92	312.11
17.95	309.869
17.98	307.957
18.02	306.409
18.05	305.2
18.08	304.364
18.11	304.061
18.14	304.316
18.18	305.214
18.21	306.711
18.24	308.217
18.27	309.703
18.3	311.137
18.34	312.548
18.37	313.957
18.4	315.32
18.43	316.734
18.46	318.169
18.5	319.595
18.53	321.107
18.56	322.595
18.59	323.95
18.62	325.396
18.66	326.843
18.69	328.328
18.72	329.069
18.75	329.096
18.78	328.438
18.82	327.261
18.85	325.607
18.88	323.585
18.91	321.299
18.94	318.78
18.98	315.993
19.01	313.038
19.04	310.079
19.07	307.159
19.1	304.319
19.14	301.663
19.17	299.226
19.2	297.044
19.23	295.352
19.26	294.127
19.3	293.351
19.33	293.318
19.36	293.929
19.39	295.281
19.42	296.659
19.46	298.035
19.49	299.377
19.52	300.72
19.55	302.028
19.58	303.264
19.62	304.592
19.65	305.92
19.68	307.218
19.71	308.582
19.74	310.038
19.78	311.481
19.81	312.877
19.84	314.321
19.87	315.714
19.9	317.09
19.94	318.542
19.97	319.968
20	321.326
20.03	322.779
20.06	324.234
20.1	325.663
20.13	327.16
20.16	328.684
20.19	330.13
20.22	331.533
20.26	332.861
20.29	334.085
20.32	334.684
20.35	334.619
20.38	333.981
20.42	332.87
20.45	331.387
20.48	329.508
20.51	327.329
20.54	325.011
20.58	322.453
20.61	319.814
20.64	317.194
20.67	314.626
20.7	312.148
20.74	309.857
20.77	307.782
20.8	306.015
20.83	304.716
20.86	303.922
20.9	303.537
20.93	303.783
20.96	304.616
20.99	306.059
21.02	307.524
21.06	309.041
21.09	310.515
21.12	312.039
21.15	313.571
21.18	315.071
21.22	316.565
21.25	318.086
21.28	319.536
21.31	321.009
21.34	322.47
21.38	323.947
21.41	325.334
21.44	326.665
21.47	327.972
21.5	329.289
21.54	329.837
21.57	329.659
21.6	328.728
21.63	327.285
21.66	325.313
21.7	322.862
21.73	320.04
21.76	316.957
21.79	313.654
21.82	310.304
21.86	306.955
21.89	303.652
21.92	300.569
21.95	297.679
21.98	295.023
22.02	292.71
22.05	290.79
22.08	289.438
22.11	288.697
22.14	288.602
22.18	289.257
22.21	290.704
22.24	292.227
22.27	293.73
22.3	295.183
22.34	296.68
22.37	298.18
22.4	299.641
22.43	301.091
22.46	302.493
22.5	303.88
22.53	305.348
22.56	306.791
22.59	308.238
22.62	309.783
22.66	311.327
22.69	312.836
22.72	314.398
22.75	315.966
22.78	317.561
22.82	319.209
22.85	320.813
22.88	322.343
22.91	323.893
22.94	325.491
22.98	327.033
23.01	328.414
23.04	329.798
23.07	331.156
23.1	332.395
23.14	332.932
23.17	332.858
23.2	332.134
23.23	330.99
23.26	329.392
23.3	327.439
23.33	325.227
23.36	322.788
23.39	320.149
23.42	317.541
23.46	314.997
23.49	312.492
23.52	310.192
23.55	308.057
23.58	306.175
23.62	304.636
23.65	303.477
23.68	302.733
23.71	302.434
23.74	302.733
23.78	303.593
23.81	304.974
23.84	306.35
23.87	307.69
23.9	308.964
23.94	310.269
23.97	311.629
24	313.005
24.03	314.422
24.06	315.783
24.1	317.057
24.13	318.409
24.16	319.802
24.19	321.133
24.22	322.497
24.26	323.864
24.29	325.272
24.32	326.692
24.35	328.15
24.38	329.606
24.42	331.085
24.45	332.558
24.48	333.996
24.51	335.363
24.54	335.944
24.58	335.712
24.61	334.773
24.64	333.234
24.67	331.212
24.7	328.823
24.74	326.176
24.77	323.182
24.8	319.945
24.83	316.574
24.86	313.186
24.9	309.827
24.93	306.67
24.96	303.75
24.99	301.041
25.02	298.651
25.06	296.76
25.09	295.352
25.12	294.667
25.15	294.611
25.18	295.349
25.22	296.855
25.25	298.352
25.28	299.81
25.31	301.263
25.34	302.674
25.38	304.132
25.41	305.597
25.44	307.1
25.47	308.543
25.5	309.96
25.54	311.315
25.57	312.697
25.6	314.063
25.63	315.51
25.66	317.007
25.7	318.394
25.73	319.767
25.76	321.213
25.79	322.562
25.82	323.976
25.86	325.364
25.89	326.763
25.92	328.207
25.95	329.653
25.98	330.252
26.02	330.169
26.05	329.44
26.08	328.236
26.11	326.6
26.14	324.566
26.18	322.171
26.21	319.512
26.24	316.687
26.27	313.737
26.3	310.773
26.34	307.897
26.37	305.146
26.4	302.487
26.43	300.086
26.46	298.115
26.5	296.484
26.53	295.361
26.56	294.774
26.59	294.753
26.62	295.464
26.66	296.95
26.69	298.364
26.72	299.801
26.75	301.227
26.78	302.606
26.82	303.969
26.85	305.289
26.88	306.596
26.91	307.924
26.94	309.305
26.98	310.636
27.01	311.944
27.04	313.26
27.07	314.555
27.1	315.8
27.14	317.09
27.17	318.451
27.2	319.779
27.23	321.107
27.26	322.411
27.3	323.73
27.33	325.097
27.36	326.475
27.39	327.892
27.42	329.375
27.46	330.824
27.49	332.211
27.52	332.947
27.55	333.053
27.58	332.624
27.62	331.687
27.65	330.341
27.68	328.622
27.71	326.626
27.74	324.385
27.78	321.99
27.81	319.464
27.84	316.968
27.87	314.538
27.9	312.145
27.94	309.889
27.97	307.793
28	305.95
28.03	304.456
28.06	303.347
28.1	302.727
28.13	302.763
28.16	303.353
28.19	304.589
28.22	305.881
28.26	307.263
28.29	308.635
28.32	310.094
28.35	311.597
28.38	313.041
28.42	314.52
28.45	315.999
28.48	317.511
28.51	319.026
28.54	320.576
28.58	322.126
28.61	323.573
28.64	325.011
28.67	326.41
28.7	327.741
28.74	329.037
28.77	330.261
28.8	331.441
28.83	332.111
28.86	332.289
28.9	332.054
28.93	331.488
28.96	330.608
28.99	329.431
29.02	328.106
29.06	326.594
29.09	324.919
29.12	323.229
29.15	321.542
29.18	319.876
29.22	318.311
29.25	316.927
29.28	315.679
29.31	314.653
29.34	313.93
29.38	313.521
29.41	313.438
29.44	313.761
29.47	314.508
29.5	315.765
29.54	317.066
29.57	318.376
29.6	319.666
29.63	320.973
29.66	322.269
29.7	323.585
29.73	325.017
29.76	326.392
29.79	327.738
29.82	329.087
29.86	330.409
29.89	331.675
29.92	332.425
29.95	332.683
29.98	332.404
30.02	331.737
30.05	330.768
30.08	329.458
30.11	327.836
30.14	326.057
30.18	324.077
30.21	321.981
30.24	319.862
30.27	317.748
30.3	315.664
30.34	313.758
30.37	312.11
30.4	310.675
30.43	309.676
30.46	309.012
30.5	308.775
30.53	309.05
30.56	309.857
30.59	311.211
30.62	312.587
30.66	313.954
30.69	315.282
30.72	316.734
30.75	318.276
30.78	319.865
30.82	321.391
30.85	322.951
30.88	324.445
30.91	325.844
30.94	327.181
30.98	328.544
31.01	329.893
31.04	331.26
31.07	332.683
31.1	334.002
31.14	334.633
31.17	334.544
31.2	333.771
31.23	332.484
31.26	330.726
31.3	328.539
31.33	326.025
31.36	323.283
31.39	320.28
31.42	317.25
31.46	314.173
31.49	311.164
31.52	308.333
31.55	305.778
31.58	303.465
31.62	301.364
31.65	299.638
31.68	298.399
31.71	297.756
31.74	297.744
31.78	298.461
31.81	299.875
31.84	301.334
31.87	302.745
31.9	304.079
31.94	305.493
31.97	306.883
32	308.277
32.03	309.637
32.06	311.066
32.1	312.403
32.13	313.811
32.16	315.187
32.19	316.55
32.22	317.929
32.26	319.361
32.29	320.754
32.32	322.141
32.35	323.549
32.38	324.937
32.42	326.33
32.45	327.762
32.48	329.203
32.51	330.623
32.54	331.494
32.58	331.705
32.61	331.34
32.64	330.56
32.67	329.395
32.7	327.937
32.74	326.209
32.77	324.359
32.8	322.337
32.83	320.291
32.86	318.184
32.9	316.112
32.93	314.167
32.96	312.368
32.99	310.731
33.02	309.344
33.06	308.235
33.09	307.503
33.12	307.177
33.15	307.349
33.18	308.042
33.22	309.344
33.25	310.725
33.28	312.027
33.31	313.281
33.34	314.514
33.38	315.753
33.41	316.962
33.44	318.175
33.47	319.491
33.5	320.881
33.54	322.378
33.57	323.816
33.6	325.221
33.63	326.689
33.66	328.189
33.7	329.692
33.73	331.23
33.76	331.829
33.79	331.66
33.82	330.827
33.86	329.372
33.89	327.341
33.92	324.913
33.95	322.135
33.98	319.049
34.02	315.759
34.05	312.311
34.08	308.822
34.11	305.277
34.14	301.853
34.18	298.722
34.21	295.927
34.24	293.514
34.27	291.531
34.3	290.025
34.34	289.236
34.37	289.138
34.4	289.773
34.43	291.249
34.46	292.66
34.5	294.039
34.53	295.547
34.56	297.083
34.59	298.666
34.62	300.255
34.66	301.752
34.69	303.32
34.72	304.862
34.75	306.341
34.78	307.847
34.82	309.208
34.85	310.58
34.88	311.997
34.91	313.429
34.94	314.84
34.98	316.257
35.01	317.576
35.04	318.96
35.07	320.318
35.1	321.62
35.14	322.897
35.17	324.178
35.2	325.42
35.23	326.656
35.26	327.925
35.3	329.203
35.33	330.528
35.36	331.049
35.39	330.934
35.42	330.216
35.46	328.871
35.49	327.074
35.52	324.869
35.55	322.42
35.58	319.702
35.62	316.817
35.65	313.871
35.68	310.903
35.71	307.894
35.74	305.016
35.78	302.366
35.81	299.911
35.84	297.818
35.87	296.128
35.9	294.952
35.94	294.323
35.97	294.341
36	295.035
36.03	296.502
36.06	297.966
36.1	299.398
36.13	300.96
36.16	302.419
36.19	303.863
36.22	305.38
36.26	306.937
36.29	308.434
36.32	309.966
36.35	311.499
36.38	312.996
36.42	314.416
36.45	315.786
36.48	317.206
36.51	318.516
36.54	319.879
36.58	321.193
36.61	322.544
36.64	323.899
36.67	325.29
36.7	326.748
36.74	328.239
36.77	329.721
36.8	331.153
36.83	332.007
36.86	332.244
36.9	331.957
36.93	331.367
36.96	330.43
36.99	329.164
37.02	327.655
37.06	325.927
37.09	324.003
37.12	321.975
37.15	319.93
37.18	317.947
37.22	315.913
37.25	313.983
37.28	312.187
37.31	310.622
37.34	309.379
37.38	308.546
37.41	308.146
37.44	308.271
37.47	308.95
37.5	310.212
37.54	311.532
37.57	312.803
37.6	313.992
37.63	315.261
37.66	316.518
37.7	317.801
37.73	319.144
37.76	320.573
37.79	321.984
37.82	323.404
37.86	324.928
37.89	326.526
37.92	328.038
37.95	329.558
37.98	331.046
38.02	331.838
38.05	332.087
38.08	331.761
38.11	330.895
38.14	329.65
38.18	328.049
38.21	326.117
38.24	324.012
38.27	321.765
38.3	319.337
38.34	316.951
38.37	314.561
38.4	312.193
38.43	310.005
38.46	308.096
38.5	306.433
38.53	305.176
38.56	304.355
38.59	303.999
38.62	304.07
38.66	304.791
38.69	306.19
38.72	307.616
38.75	309.101
38.78	310.541
38.82	311.959
38.85	313.378
38.88	314.772
38.91	316.109
38.94	317.484
38.98	318.925
39.01	320.327
39.04	321.786
39.07	323.271
39.1	324.685
39.14	326.123
39.17	327.548
39.2	328.927
39.23	330.291
39.26	331.61
39.3	332.855
39.33	334.058
39.36	334.63
39.39	334.601
39.42	333.999
39.46	332.923
39.49	331.408
39.52	329.558
39.55	327.409
39.58	325.052
39.62	322.512
39.65	319.948
39.68	317.333
39.71	314.709
39.74	312.243
39.78	309.963
39.81	307.9
39.84	306.151
39.87	304.814
39.9	303.857
39.94	303.439
39.97	303.522
40	304.198
40.03	305.558
40.06	306.952
40.1	308.348
40.13	309.78
40.16	311.211
40.19	312.67
40.22	314.114
40.26	315.507
40.29	316.888
40.32	318.296
40.35	319.764
40.38	321.187
40.42	322.524
40.45	323.87
40.48	325.257
40.51	326.588
40.54	327.958
40.58	329.33
40.61	330.608
40.64	331.891
40.67	332.653
40.7	332.973
40.74	332.994
40.77	332.721
40.8	332.161
40.83	331.387
40.86	330.474
40.9	329.434
40.93	328.346
40.96	327.216
40.99	326.045
41.02	324.901
41.06	323.858
41.09	322.927
41.12	322.121
41.15	321.513
41.18	321.178
41.22	321.059
41.25	321.362
41.28	322.029
41.31	323.004
41.34	324.424
41.38	325.811
41.41	327.125
41.44	328.396
41.47	329.665
41.5	330.901
41.54	331.39
41.57	331.236
41.6	330.412
41.63	329.022
41.66	327.175
41.7	324.919
41.73	322.426
41.76	319.731
41.79	316.871
41.82	313.879
41.86	310.862
41.89	307.859
41.92	304.912
41.95	302.194
41.98	299.807
42.02	297.72
42.05	296.099
42.08	294.984
42.11	294.418
42.14	294.436
42.18	295.198
42.21	296.671
42.24	298.204
42.27	299.76
42.3	301.304
42.34	302.864
42.37	304.459
42.4	305.979
42.43	307.521
42.46	309.053
42.5	310.547
42.53	312.036
42.56	313.482
42.59	314.914
42.62	316.29
42.66	317.635
42.69	318.922
42.72	320.188
42.75	321.465
42.78	322.719
42.82	323.976
42.85	325.201
42.88	326.431
42.91	327.637
42.94	328.915
42.98	330.228
43.01	331.541
43.04	332.887
43.07	333.557
43.1	333.468
43.14	332.792
43.17	331.565
43.2	329.822
43.23	327.667
43.26	325.204
43.3	322.473
43.33	319.586
43.36	316.645
43.39	313.619
43.42	310.604
43.46	307.705
43.49	304.962
43.52	302.487
43.55	300.382
43.58	298.678
43.62	297.471
43.65	296.867
43.68	296.905
43.71	297.628
43.74	299.203
43.78	300.839
43.81	302.428
43.84	303.996
43.87	305.514
43.9	307.014
43.94	308.523
43.97	310.067
44	311.543
44.03	312.978
44.06	314.404
44.1	315.791
44.13	317.173
44.16	318.513
44.19	319.838
44.22	321.107
44.26	322.414
44.29	323.668
44.32	324.907
44.35	326.164
44.38	327.403
44.42	328.589
44.45	329.884
44.48	331.26
44.51	332.624
44.54	333.074
44.58	332.659
44.61	331.494
44.64	329.701
44.67	327.338
44.7	324.465
44.74	321.267
44.77	317.79
44.8	314.081
44.83	310.319
44.86	306.427
44.9	302.594
44.93	298.942
44.96	295.586
44.99	292.506
45.02	289.811
45.06	287.618
45.09	285.978
45.12	284.947
45.15	284.769
45.18	285.43
45.22	286.915
45.25	288.385
45.28	289.811
45.31	291.225
45.34	292.654
45.38	294.056
45.41	295.453
45.44	296.932
45.47	298.396
45.5	299.816
45.54	301.292
45.57	302.659
45.6	303.943
45.63	305.3
45.66	306.697
45.7	308.04
45.73	309.368
45.76	310.713
45.79	312.104
45.82	313.435
45.86	314.807
45.89	316.192
45.92	317.552
45.95	318.916
45.98	320.241
46.02	321.554
46.05	322.888
46.08	324.213
46.11	325.568
46.14	326.991
46.18	328.447
46.21	329.893
46.24	331.358
46.27	332.742
46.3	334.079
46.34	334.785
46.37	334.832
46.4	334.189
46.43	332.953
46.46	331.227
46.5	329.123
46.53	326.618
46.56	323.816
46.59	320.822
46.62	317.739
46.66	314.671
46.69	311.597
46.72	308.564
46.75	305.745
46.78	303.175
46.82	300.889
46.85	298.992
46.88	297.593
46.91	296.739
46.94	296.541
46.98	296.97
47.01	298.195
47.04	299.499
47.07	300.854
47.1	302.229
47.14	303.658
47.17	305.105
47.2	306.534
47.23	307.909
47.26	309.264
47.3	310.63
47.33	311.979
47.36	313.411
47.39	314.822
47.42	316.233
47.46	317.671
47.49	319.106
47.52	320.508
47.55	321.972
47.58	323.458
47.62	324.922
47.65	326.392
47.68	327.771
47.71	329.096
47.74	329.721
47.78	329.683
47.81	329.016
47.84	327.824
47.87	326.149
47.9	324.033
47.94	321.64
47.97	319.002
48	316.215
48.03	313.248
48.06	310.266
48.1	307.31
48.13	304.491
48.16	301.912
48.19	299.603
48.22	297.593
48.26	296.048
48.29	295.011
48.32	294.522
48.35	294.685
48.38	295.467
48.42	296.899
48.45	298.328
48.48	299.724
48.51	301.058
48.54	302.425
48.58	303.783
48.61	305.09
48.64	306.379
48.67	307.69
48.7	308.991
48.74	310.316
48.77	311.692
48.8	313.076
48.83	314.366
48.86	315.723
48.9	317.12
48.93	318.462
48.96	319.853
48.99	321.255
49.02	322.633
49.06	324.021
49.09	325.387
49.12	326.704
49.15	328.064
49.18	329.428
49.22	330.753
49.25	332.072
49.28	333.362
49.31	334.66
49.34	335.309
49.38	335.395
49.41	334.942
49.44	334.041
49.47	332.79
49.5	331.224
49.54	329.375
49.57	327.332
49.6	325.189
49.63	322.9
49.66	320.558
49.7	318.261
49.73	315.975
49.76	313.862
49.79	311.944
49.82	310.245
49.86	308.988
49.89	308.203
49.92	307.856
49.95	307.977
49.98	308.653
50.02	309.907
50.05	311.217
50.08	312.617
50.11	314.007
50.14	315.483
50.18	317.004
50.21	318.465
50.24	319.9
50.27	321.341
50.3	322.758
50.34	324.252
50.37	325.719
50.4	327.187
50.43	328.55
50.46	329.905
50.5	331.221
50.53	332.469
50.56	333.065
50.59	333.044
50.62	332.375
50.66	331.153
50.69	329.484
50.72	327.341
50.75	324.952
50.78	322.414
50.82	319.633
50.85	316.844
50.88	314.025
50.91	311.217
50.94	308.582
50.98	306.148
51.01	303.946
51.04	302.072
51.07	300.631
51.1	299.659
51.14	299.191
51.17	299.324
51.2	300.089
51.23	301.515
51.26	302.95
51.3	304.426
51.33	305.846
51.36	307.304
51.39	308.76
51.42	310.171
51.46	311.632
51.49	313.115
51.52	314.52
51.55	315.943
51.58	317.28
51.62	318.62
51.65	319.995
51.68	321.376
51.71	322.734
51.74	324.101
51.78	325.503
51.81	326.905
51.84	328.272
51.87	329.635
51.9	330.966
51.94	332.235
51.97	332.914
52	333.027
52.03	332.659
52.06	331.897
52.1	330.833
52.13	329.428
52.16	327.836
52.19	326.075
52.22	324.163
52.26	322.186
52.29	320.105
52.32	318.08
52.35	316.198
52.38	314.475
52.42	312.869
52.45	311.594
52.48	310.613
52.51	309.955
52.54	309.774
52.58	310.026
52.61	310.796
52.64	312.104
52.67	313.482
52.7	314.766
52.74	316.055
52.77	317.321
52.8	318.658
52.83	319.962
52.86	321.329
52.9	322.728
52.93	324.068
52.96	325.512
52.99	326.887
53.02	328.221
53.06	329.615
53.09	330.975
53.12	332.274
53.15	332.926
53.18	332.961
53.22	332.342
53.25	331.295
53.28	329.727
53.31	327.741
53.34	325.503
53.38	323.111
53.41	320.532
53.44	317.858
53.47	315.119
53.5	312.48
53.54	309.978
53.57	307.71
53.6	305.769
53.63	304.109
53.66	302.89
53.7	302.149
53.73	301.853
53.76	302.099
53.79	302.979
53.82	304.518
53.86	306.056
53.89	307.627
53.92	309.133
53.95	310.669
53.98	312.193
54.02	313.595
54.05	314.97
54.08	316.352
54.11	317.704
54.14	319.121
54.18	320.499
54.21	321.866
54.24	323.185
54.27	324.489
54.3	325.817
54.34	327.145
54.37	328.444
54.4	329.745
54.43	331.014
54.46	331.53
54.5	331.459
54.53	330.774
54.56	329.704
54.59	328.209
54.62	326.321
54.66	324.199
54.69	321.94
54.72	319.45
54.75	316.888
54.78	314.348
54.82	311.858
54.85	309.516
54.88	307.358
54.91	305.419
54.94	303.86
54.98	302.704
55.01	301.974
55.04	301.696
55.07	301.959
55.1	302.733
55.14	304.183
55.17	305.588
55.2	306.975
55.23	308.303
55.26	309.729
55.3	311.093
55.33	312.427
55.36	313.826
55.39	315.255
55.42	316.672
55.46	318.104
55.49	319.521
55.52	320.893
55.55	322.316
55.58	323.686
55.62	325.029
55.65	326.377
55.68	327.771
55.71	329.117
55.74	330.516
55.78	331.248
55.81	331.212
55.84	330.569
55.87	329.416
55.9	327.789
55.94	325.791
55.97	323.526
56	321.024
56.03	318.314
56.06	315.563
56.1	312.806
56.13	310.147
56.16	307.622
56.19	305.321
56.22	303.208
56.26	301.447
56.29	300.012
56.32	299.007
56.35	298.53
56.38	298.61
56.42	299.214
56.45	300.51
56.48	301.85
56.51	303.074
56.54	304.346
56.58	305.692
56.61	307.07
56.64	308.44
56.67	309.765
56.7	311.084
56.74	312.368
56.77	313.71
56.8	315.077
56.83	316.432
56.86	317.807
56.9	319.242
56.93	320.644
56.96	322.109
56.99	323.594
57.02	325.058
57.06	326.597
57.09	328.112
57.12	329.567
57.15	330.243
57.18	330.299
57.22	329.698
57.25	328.598
57.28	327.041
57.31	325.076
57.34	322.874
57.38	320.401
57.41	317.751
57.44	315.015
57.47	312.291
57.5	309.551
57.54	306.839
57.57	304.319
57.6	302.022
57.63	299.976
57.66	298.349
57.7	297.181
57.73	296.576
57.76	296.632
57.79	297.379
57.82	298.847
57.86	300.314
57.89	301.814
57.92	303.317
57.95	304.856
57.98	306.326
58.02	307.687
58.05	309.033
58.08	310.396
58.11	311.748
58.14	313.189
58.18	314.683
58.21	316.126
58.24	317.478
58.27	318.833
58.3	320.161
58.34	321.433
58.37	322.681
58.4	323.932
58.43	325.15
58.46	326.375
58.5	327.581
58.53	328.746
58.56	329.223
58.59	329.111
58.62	328.438
58.66	327.24
58.69	325.559
58.72	323.499
58.75	321.157
58.78	318.631
58.82	315.889
58.85	313.097
58.88	310.295
58.91	307.527
58.94	304.894
58.98	302.558
59.01	300.48
59.04	298.69
59.07	297.285
59.1	296.369
59.14	295.915
59.17	296.022
59.2	296.781
59.23	298.153
59.26	299.487
59.3	300.821
59.33	302.131
59.36	303.451
59.39	304.737
59.42	306.018
59.46	307.325
59.49	308.629
59.52	309.901
59.55	311.235
59.58	312.528
59.62	313.743
59.65	314.976
59.68	316.328
59.71	317.644
59.74	319.026
59.78	320.437
59.81	321.904
59.84	323.324
59.87	324.791
59.9	326.277
59.94	327.688
59.97	328.373
60	328.298
60.03	327.563
60.06	326.271
60.1	324.531
60.13	322.384
60.16	319.936
60.19	317.22
60.22	314.274
60.26	311.268
60.29	308.244
60.32	305.238
60.35	302.416
60.38	299.813
60.42	297.459
60.45	295.453
60.48	293.896
60.51	292.832
60.54	292.301
60.58	292.408
60.61	293.188
60.64	294.608
60.67	296.084
60.7	297.519
60.74	298.945
60.77	300.388
60.8	301.808
60.83	303.231
60.86	304.684
60.9	306.13
60.93	307.473
60.96	308.807
60.99	310.159
61.02	311.493
61.06	312.842
61.09	314.176
61.12	315.596
61.15	317.066
61.18	318.551
61.22	320.016
61.25	321.424
61.28	322.808
61.31	324.202
61.34	325.506
61.38	326.816
61.41	328.097
61.44	329.312
61.47	330.563
61.5	331.82
61.54	333.053
61.57	333.617
61.6	333.545
61.63	332.807
61.66	331.63
61.7	330.05
61.73	328.041
61.76	325.705
61.79	323.14
61.82	320.446
61.86	317.724
61.89	314.95
61.92	312.225
61.95	309.587
61.98	307.132
62.02	304.959
62.05	303.098
62.08	301.645
62.11	300.637
62.14	300.11
62.18	300.16
62.21	300.949
62.24	302.375
62.27	303.786
62.3	305.152
62.34	306.507
62.37	307.945
62.4	309.368
62.43	310.74
62.46	312.089
62.5	313.447
62.53	314.784
62.56	316.132
62.59	317.458
62.62	318.786
62.66	320.081
62.69	321.376
62.72	322.705
62.75	324.036
62.78	325.402
62.82	326.769
62.85	328.1
62.88	329.428
62.91	330.791
62.94	332.099
62.98	332.698
63.01	332.618
63.04	331.957
63.07	330.818
63.1	329.176
63.14	327.133
63.17	324.857
63.2	322.375
63.23	319.719
63.26	316.924
63.3	314.093
63.33	311.268
63.36	308.615
63.39	306.225
63.42	304.067
63.46	302.176
63.49	300.717
63.52	299.727
63.55	299.303
63.58	299.538
63.62	300.391
63.65	301.957
63.68	303.513
63.71	305.031
63.74	306.48
63.78	307.957
63.81	309.356
63.84	310.705
63.87	312.036
63.9	313.325
63.94	314.549
[truncated: 17,206 more rows]
